# Supplementary material for: Evidence of superconducting Fermi arcs
Source: Nature. 2024 Feb 7;626(7998):294–9. doi: 10.1038/s41586-023-06977-7 (PMC10849961; doi:10.1038/s41586-023-06977-7)
Supplement: Supplementary file 1 — Source Data Fig. 1 [file 41586_2023_6977_MOESM1_ESM.xlsx]

## Sheet: Fig1e
Map_17
		-20.4744	-20.4288	-20.3832	-20.3376	-20.292	-20.2464	-20.2008	-20.1552	-20.1096	-20.064	-20.0184	-19.9728	-19.9272	-19.8816	-19.836	-19.7904	-19.7448	-19.6992	-19.6536	-19.608	-19.5624	-19.5168	-19.4712	-19.4256	-19.38	-19.3344	-19.2888	-19.2432	-19.1976	-19.152	-19.1064	-19.0608	-19.0152	-18.9696	-18.924	-18.8784	-18.8328	-18.7872	-18.7416	-18.696	-18.6504	-18.6048	-18.5592	-18.5136	-18.468	-18.4224	-18.3768	-18.3312
	-20	0	0	0	0	0	0	0	1	2	0	0	0	0	0	0	0	0	1	2	0	0	0	0	2	4	0	0	0	0	2	0	0	0	0	2	0	1	0	0	4	2	0	0	0	0	0	0	0
	-19.5	2	1	1	0	0	0	0	0	0	1	3	2	0	0	0	0	3	1	0	0	0	0	0	0	0	0	0	0	4	1	1	3	0	2	1	1	2	0	1	2	0	0	0	0	0	0	0	0
	-19	0	0	0	0	1	2	0	0	0	0	0	0	0	0	0	0	0	0	0	0	0	0	0	0	0	1	1	0	1	1	1	0	2	7	2	0	1	4	5	0	0	0	0	0	0	0	0	0
	-18.5	1	0	0	1	2	1	0	0	0	1	2	1	0	0	0	0	0	0	0	0	0	0	2	4	3	2	0	0	0	0	0	0	0	2	0	0	0	0	0	2	2	2	2	0	0	0	0	0
	-18	1	1	1	2	0	1	1	0	0	0	0	0	0	0	0	0	0	1	2	2	1	1	0	0	0	0	0	0	2	0	0	2	1	2	1	2	0	0	0	1	2	0	0	0	0	0	0	0
	-17.5	0	0	0	0	1	2	0	0	0	2	1	2	1	0	6	2	0	0	0	0	0	0	1	3	0	0	0	1	2	1	2	0	2	1	0	1	1	0	1	2	0	1	0	0	0	0	0	0
	-17	1	0	2	0	0	2	1	0	0	3	4	1	1	0	3	0	0	1	3	1	1	1	3	1	2	0	0	2	1	3	3	2	3	3	0	2	1	2	0	0	3	1	0	0	0	0	0	0
	-16.5	2	0	0	0	0	0	0	0	0	1	2	1	2	0	0	0	0	4	5	3	4	0	0	0	2	2	0	0	1	1	0	0	1	2	1	3	6	2	2	2	0	0	0	0	0	0	0	0
	-16	4	0	1	1	1	3	0	0	1	1	1	2	1	0	2	1	2	0	0	3	3	1	1	0	1	1	0	0	2	0	0	0	0	2	3	2	0	0	0	0	1	1	0	0	0	0	0	0
	-15.5	0	0	0	4	3	1	3	1	0	0	0	0	5	3	2	0	0	0	0	0	0	0	2	3	1	0	2	4	3	0	2	0	0	2	2	1	0	2	2	0	0	0	0	0	1	1	0	0
	-15	1	4	0	0	0	0	1	1	0	0	0	0	2	0	0	0	0	1	1	2	0	0	1	1	0	0	1	3	0	0	0	0	0	1	1	3	3	0	2	2	3	0	0	1	2	0	0	0
	-14.5	0	0	0	0	0	0	0	0	0	0	0	0	0	0	5	4	3	2	2	0	1	2	0	2	1	0	1	1	0	0	0	0	0	0	2	3	2	6	3	0	0	0	0	0	0	0	0	0
	-14	2	0	0	1	4	1	0	0	0	0	1	1	1	0	0	0	2	2	2	0	0	0	1	1	0	0	0	0	1	0	2	0	1	1	4	2	0	1	1	2	4	2	2	0	0	0	0	0
	-13.5	1	0	0	1	1	0	0	0	0	0	0	0	0	0	1	2	0	0	0	0	0	2	0	2	2	0	0	2	0	0	3	5	1	1	1	6	1	2	2	4	0	0	0	0	0	0	0	0
	-13	0	0	2	0	1	3	3	1	2	0	0	0	2	0	0	2	3	2	2	1	1	5	1	2	0	0	2	1	0	0	0	0	0	0	2	1	2	0	0	3	3	0	0	0	0	0	0	0
	-12.5	0	0	0	0	0	0	0	0	0	0	0	2	2	1	2	3	0	1	1	1	2	1	2	2	0	0	0	0	0	0	0	0	3	7	5	2	0	0	0	0	0	0	1	3	2	0	0	0
	-12	2	4	0	0	3	4	2	0	0	0	2	0	0	0	0	2	0	0	2	3	2	0	2	1	3	1	2	1	0	0	0	0	0	0	0	2	0	0	0	0	0	0	0	0	0	0	0	0
	-11.5	2	0	2	3	2	2	1	1	1	0	0	0	0	2	1	0	0	0	0	0	0	0	0	0	0	1	2	6	2	0	0	0	0	1	2	3	0	0	0	0	2	1	0	0	0	0	0	0
	-11	0	0	0	0	0	0	0	0	0	0	2	0	0	0	0	0	0	0	0	0	3	2	3	0	0	0	1	3	1	0	0	0	0	0	0	0	2	0	1	1	0	0	0	0	0	0	0	0
	-10.5	0	0	0	0	3	3	0	0	0	2	1	0	0	1	1	0	0	0	0	1	3	2	2	2	2	1	0	1	0	0	0	0	0	0	2	2	1	5	3	2	3	1	0	0	0	0	0	0
	-10	0	0	0	0	0	0	0	0	1	2	4	1	0	0	0	0	0	0	0	3	4	0	0	3	3	5	0	0	2	0	2	4	1	1	1	0	0	0	0	1	1	0	0	0	0	0	0	0
	-9.5	1	2	1	0	0	2	2	3	2	0	0	1	1	2	2	3	2	0	1	2	3	1	0	0	0	0	0	1	1	0	0	0	0	0	0	0	1	4	1	0	0	0	0	0	0	0	0	0
	-9	1	0	0	0	0	0	1	3	3	2	2	1	0	0	0	0	0	0	1	2	1	2	1	2	6	1	0	0	0	1	1	5	3	1	0	0	3	3	5	1	0	0	0	0	0	0	0	0
	-8.5	0	0	0	0	3	4	0	1	1	0	0	1	3	2	0	4	1	0	1	1	0	0	0	0	0	2	0	0	2	0	0	0	0	1	3	4	4	2	0	2	0	0	0	0	0	0	0	0
	-8	0	0	0	1	2	0	0	0	0	0	1	5	6	7	6	6	1	2	0	0	0	1	8	4	0	1	2	4	2	3	2	1	3	1	1	2	1	1	0	1	3	0	2	0	0	0	0	0
	-7.5	3	1	0	0	0	0	0	0	0	2	2	2	1	5	1	0	1	1	0	0	1	2	3	2	2	0	0	3	3	0	0	1	0	0	0	2	0	0	0	0	0	0	0	0	0	0	0	0
	-7	1	1	3	3	1	0	0	0	2	0	0	0	0	0	1	3	5	2	1	1	3	3	0	1	4	3	4	0	0	1	2	0	0	0	0	1	4	0	0	2	0	0	0	0	0	0	0	0
	-6.5	0	0	2	3	2	1	2	0	0	2	1	0	0	0	0	0	0	3	3	3	4	3	1	1	0	0	0	0	2	0	0	0	1	0	0	0	0	2	0	0	0	0	0	0	0	0	0	0
	-6	0	0	0	0	0	0	0	0	0	1	3	4	4	0	3	2	2	0	0	0	0	1	1	0	0	0	2	2	0	0	0	0	0	1	1	0	0	3	5	2	1	2	1	0	0	0	2	0
	-5.5	0	0	0	0	0	0	0	0	0	0	0	0	0	1	6	1	1	0	0	0	4	2	0	5	5	0	0	0	2	2	2	4	0	0	0	1	2	2	1	0	0	0	2	0	3	1	0	0
	-5	0	2	3	3	2	2	1	1	0	2	2	3	6	3	0	2	7	4	0	0	1	1	2	1	1	3	1	1	1	0	0	0	0	0	1	4	1	0	1	0	0	0	0	0	0	0	0	0
	-4.5	1	1	0	0	0	0	0	0	1	2	0	0	1	4	4	0	0	0	2	0	1	4	1	0	0	1	1	0	0	2	3	3	6	1	0	2	0	2	2	0	0	4	2	0	0	0	1	2
	-4	0	0	0	0	0	0	1	1	0	2	2	2	0	3	1	0	1	1	0	0	0	1	3	0	0	0	2	6	5	1	3	3	2	1	0	0	1	1	0	0	1	1	0	2	0	0	0	0
	-3.5	0	0	0	1	1	0	0	2	2	0	0	0	0	3	5	3	2	0	0	0	0	0	0	1	2	4	1	4	2	0	0	0	1	2	1	1	3	0	0	0	0	0	0	0	0	0	2	1
	-3	2	0	0	0	0	0	0	1	1	0	1	1	2	4	1	1	3	4	2	2	0	0	0	0	4	2	0	0	2	0	0	0	0	0	0	0	1	1	0	2	2	1	0	0	0	0	0	0
	-2.5	0	2	2	3	1	0	1	1	1	1	0	0	0	0	2	5	3	3	0	0	0	1	2	2	1	0	0	2	2	2	3	0	0	0	0	0	2	1	1	1	0	0	0	0	0	0	0	0
	-2	0	0	0	0	0	2	0	0	4	0	0	0	1	1	1	3	1	0	2	3	1	1	1	4	7	4	0	0	0	0	0	1	3	2	4	0	0	1	2	0	2	0	0	0	0	3	1	0
	-1.5	3	3	2	1	4	2	3	1	0	1	4	0	3	2	1	0	0	0	3	1	0	0	0	1	2	1	0	0	1	4	2	0	1	3	1	0	2	2	0	0	2	2	0	3	1	0	0	0
	-1	0	0	0	0	0	2	4	2	3	1	0	0	0	0	3	1	1	3	2	1	4	9	5	2	0	0	2	4	4	2	0	1	2	3	1	0	0	1	1	1	2	0	0	0	1	2	0	0
	-0.5	0	0	4	7	3	1	4	2	1	2	3	4	3	0	2	1	4	4	3	1	3	5	3	1	1	1	2	3	3	4	1	1	4	1	0	0	1	3	7	10	3	1	2	2	0	0	0	0
	0	4	1	0	0	0	0	0	0	0	0	0	0	0	0	1	4	5	5	4	8	2	2	2	0	4	1	1	7	7	2	4	4	1	2	3	3	7	3	2	1	1	0	2	1	0	0	0	2
	0.5	2	2	6	3	0	2	1	2	1	2	4	2	2	1	0	2	6	3	1	1	0	0	2	1	5	1	2	5	6	4	3	1	2	4	2	6	3	1	9	3	0	1	2	0	1	2	1	2
	1	3	1	1	2	3	4	2	2	2	0	2	1	5	3	2	4	3	3	5	2	2	5	5	6	4	5	4	3	2	2	3	6	3	1	1	2	2	1	6	6	2	0	0	1	1	2	1	1
	1.5	0	0	0	5	5	4	3	0	0	0	3	5	2	4	3	2	1	2	1	1	0	1	5	4	2	2	2	6	4	0	4	7	2	2	1	4	6	4	6	6	8	7	3	0	0	1	2	4
	2	4	1	2	0	5	2	1	0	4	6	11	6	6	7	10	4	0	2	4	5	6	4	5	2	3	2	1	7	11	7	4	1	5	2	1	2	2	8	6	5	3	8	4	3	1	2	3	3
	2.5	2	0	0	1	1	1	2	2	2	0	3	2	5	5	8	11	7	1	2	2	5	8	3	4	2	2	0	0	4	4	5	6	6	7	2	8	11	1	4	1	7	1	0	5	4	0	4	6
	3	0	1	3	3	1	4	4	4	4	10	4	0	3	2	1	1	0	3	4	2	1	1	1	6	1	1	0	3	2	0	2	2	6	2	3	5	5	4	0	1	1	2	2	2	0	0	0	0
	3.5	2	1	3	4	3	4	2	0	2	4	3	2	1	1	0	7	4	2	0	0	0	2	3	4	4	6	4	5	4	7	7	7	5	5	5	4	7	10	6	4	1	2	2	3	1	0	0	1
	4	11	6	5	0	3	4	4	0	2	2	2	3	3	6	8	8	3	1	6	13	8	6	5	6	5	8	9	4	5	8	9	4	6	2	2	5	6	7	10	9	8	5	5	1	2	4	2	4
	4.5	2	3	4	0	1	6	2	0	1	4	10	7	5	5	6	1	7	13	9	10	8	2	0	2	1	4	6	4	8	6	8	6	5	6	5	5	8	4	6	8	10	10	3	1	0	0	0	0
	5	3	0	5	11	6	3	8	8	5	5	4	6	5	4	1	0	1	2	5	5	5	8	6	8	2	2	3	0	1	3	7	1	4	11	2	4	3	2	0	3	1	0	0	0	2	4	1	5
	5.5	6	4	2	1	2	0	1	3	0	4	6	4	0	6	1	1	2	1	1	5	8	10	6	5	2	3	3	7	9	4	3	0	1	0	4	3	0	1	3	10	15	8	1	0	2	1	1	1
	6	8	4	6	3	2	4	2	3	5	3	9	10	2	9	7	6	7	3	7	5	3	14	17	9	7	5	1	8	9	7	6	5	5	6	5	4	7	7	8	3	4	2	0	4	2	3	2	4
	6.5	3	2	5	6	9	8	1	0	1	6	8	4	8	8	6	4	9	10	7	4	4	7	1	0	2	6	2	4	8	9	5	10	12	2	2	2	2	6	10	6	1	3	3	3	4	3	1	6
	7	5	4	4	3	6	7	3	1	3	3	6	2	5	11	8	8	3	0	1	6	8	5	6	8	12	7	6	14	11	8	1	2	6	5	3	1	7	10	12	11	10	4	4	0	1	3	1	2
	7.5	3	0	0	5	10	7	4	1	1	2	4	2	5	7	6	5	3	7	3	11	6	8	8	3	7	9	10	3	1	0	2	2	2	1	3	12	7	8	5	10	12	2	4	1	1	1	1	10
	8	1	7	6	4	3	0	4	8	8	13	6	11	9	3	3	2	2	7	14	17	7	7	3	6	9	8	8	8	6	5	8	6	2	6	9	11	8	5	11	11	7	4	7	3	0	7	6	8
	8.5	7	6	14	8	13	6	9	4	6	6	3	8	5	3	8	6	9	7	7	10	3	5	4	4	4	2	6	7	9	3	8	10	12	17	9	6	7	10	10	8	6	4	3	3	6	3	2	8
	9	6	1	0	4	10	11	1	3	1	5	6	6	4	7	9	10	5	5	5	6	5	11	14	14	11	2	10	13	13	12	11	8	11	20	16	14	6	4	7	11	7	6	9	6	3	5	9	13
	9.5	2	2	6	7	9	5	2	6	3	7	12	10	15	12	8	2	5	4	3	11	7	8	5	7	6	11	11	10	11	15	11	7	11	8	6	11	16	17	12	15	7	14	4	3	2	4	0	0
	10	1	3	5	2	2	2	2	3	4	5	1	5	8	4	6	13	11	6	5	6	4	3	3	3	2	4	5	9	2	4	4	3	2	10	14	9	6	6	4	9	3	4	2	3	5	6	5	8
	10.5	5	8	9	5	4	4	2	6	3	7	6	3	8	4	2	6	2	4	5	10	9	9	12	11	6	7	14	16	12	6	5	7	7	8	5	11	9	6	3	5	10	13	5	2	6	6	3	1
	11	10	7	1	3	8	1	5	1	8	7	8	5	1	2	6	6	1	4	2	4	2	5	5	7	10	10	8	4	1	0	4	5	5	6	2	2	3	4	5	6	4	3	4	5	1	0	0	2
	11.5	9	5	3	4	6	3	0	1	4	7	3	0	4	2	1	2	3	2	8	4	2	0	2	3	2	2	1	6	4	2	4	5	5	3	5	10	7	3	1	3	2	0	3	4	3	0	0	0
	12	1	2	2	0	0	0	0	1	2	0	2	3	3	4	3	0	3	5	7	1	0	2	1	0	0	1	2	1	3	1	1	1	1	2	4	3	4	4	4	1	6	3	4	2	0	0	0	0
	12.5	0	0	4	4	1	2	2	2	6	7	1	5	4	2	2	0	0	2	2	2	1	6	3	4	10	5	1	4	4	3	0	0	2	6	7	4	0	1	9	8	9	2	0	0	0	0	0	1
	13	3	6	3	5	6	3	1	0	0	0	0	0	0	0	0	0	0	2	2	3	5	6	4	6	3	0	2	3	5	0	0	2	0	0	0	0	0	2	3	1	0	1	5	0	0	0	0	0
	13.5	0	0	6	7	4	0	0	3	5	2	0	1	1	0	0	0	0	1	1	1	6	1	1	6	8	2	2	0	0	0	0	2	1	2	0	0	2	2	1	0	0	0	0	0	0	0	0	0
	14	2	2	0	0	1	0	2	2	0	2	3	5	2	1	2	0	1	2	3	0	0	0	1	1	1	2	1	1	1	1	1	0	0	2	2	1	0	0	2	0	0	0	0	0	0	0	0	0
	14.5	8	6	0	0	0	0	3	3	8	3	0	0	0	0	0	0	0	0	0	0	2	1	1	4	2	2	0	2	6	1	1	3	2	1	0	2	2	5	5	0	0	4	1	0	0	0	0	1
	15	0	2	4	1	4	4	5	1	0	2	0	0	1	2	1	2	2	2	0	0	0	1	3	0	3	5	8	6	4	4	4	5	4	3	1	1	2	0	0	3	1	0	2	0	0	0	0	0
Map_19
		-20.4744	-20.4288	-20.3832	-20.3376	-20.292	-20.2464	-20.2008	-20.1552	-20.1096	-20.064	-20.0184	-19.9728	-19.9272	-19.8816	-19.836	-19.7904	-19.7448	-19.6992	-19.6536	-19.608	-19.5624	-19.5168	-19.4712	-19.4256	-19.38	-19.3344	-19.2888	-19.2432	-19.1976	-19.152	-19.1064	-19.0608	-19.0152	-18.9696	-18.924	-18.8784	-18.8328	-18.7872	-18.7416	-18.696	-18.6504	-18.6048	-18.5592	-18.5136	-18.468	-18.4224	-18.3768	-18.3312
	-20	0	0	1	1	0	2	2	2	1	1	2	1	0	0	0	0	0	0	0	0	0	2	0	0	0	0	0	0	2	1	2	1	0	0	0	0	0	0	4	3	1	1	0	0	0	0	0	0
	-19.5	0	0	0	0	0	0	0	1	0	2	3	0	0	1	0	3	4	2	4	1	0	2	1	2	5	6	1	1	4	5	3	1	0	0	1	0	0	0	2	0	0	0	0	0	0	0	0	0
	-19	3	1	3	1	0	0	1	0	0	1	9	2	1	3	0	0	0	0	0	0	1	1	0	0	0	0	0	3	3	1	0	2	0	0	1	1	2	2	0	0	0	0	0	0	0	0	0	0
	-18.5	4	0	0	1	2	0	0	0	2	1	1	0	0	0	0	0	0	1	1	0	0	0	0	0	0	0	0	0	0	0	0	0	0	1	1	1	5	1	2	1	0	0	0	2	0	0	0	0
	-18	0	0	2	0	2	2	2	2	2	0	0	0	0	0	0	1	4	6	1	4	2	2	7	2	1	0	0	0	0	0	2	0	0	0	0	0	0	0	0	0	0	0	0	2	0	0	0	0
	-17.5	0	0	0	0	0	0	0	0	2	3	0	0	0	2	1	0	1	3	0	2	0	1	3	1	0	0	2	1	0	0	0	2	2	1	1	0	4	2	2	3	3	2	2	0	0	0	0	0
	-17	0	0	0	0	0	0	1	0	0	2	1	1	2	1	1	0	0	0	0	2	0	0	0	3	4	3	3	2	2	0	0	0	2	5	3	4	5	3	3	0	0	0	0	2	1	0	0	0
	-16.5	2	1	2	1	0	3	1	0	4	0	0	0	0	3	2	2	3	6	2	0	3	8	4	5	3	1	3	0	2	2	9	6	1	2	2	1	4	0	0	0	1	4	0	0	0	1	2	0
	-16	2	4	3	4	3	1	0	0	2	2	0	2	0	0	1	4	0	0	4	3	0	10	16	10	5	3	3	5	1	3	4	7	6	0	1	3	5	8	3	4	4	2	1	1	0	0	0	0
	-15.5	1	0	2	0	1	3	2	0	2	1	1	6	2	2	2	0	3	4	1	0	0	5	7	4	5	5	3	1	4	3	3	11	10	4	5	4	2	6	8	6	2	0	0	0	4	2	0	2
	-15	9	2	1	3	3	6	3	5	5	5	1	1	6	4	3	0	4	2	3	1	2	6	7	4	1	2	8	3	4	7	2	2	8	4	1	4	5	3	4	6	8	4	1	1	0	0	0	0
	-14.5	0	2	2	0	2	1	3	4	0	2	4	1	2	2	6	9	7	6	8	1	0	2	2	3	7	4	6	7	5	0	2	3	3	2	3	2	5	3	7	9	3	3	3	3	1	2	1	7
	-14	2	3	0	1	4	4	1	0	1	2	6	4	0	2	1	1	2	2	6	3	7	11	1	1	4	11	11	9	3	6	7	0	1	6	7	12	13	10	1	2	5	1	0	1	1	0	1	2
	-13.5	2	2	2	4	7	5	4	2	4	4	4	3	6	7	0	2	9	6	4	6	3	1	2	4	5	4	6	7	7	6	5	5	8	3	3	4	6	5	5	3	4	5	2	3	0	0	0	0
	-13	4	2	0	0	1	0	0	1	3	1	0	0	3	3	6	3	1	4	4	7	7	2	6	3	3	0	2	6	7	2	0	4	8	8	4	1	1	4	4	10	6	1	1	0	0	0	1	1
	-12.5	4	2	3	5	6	10	1	0	5	6	1	1	6	2	0	0	2	6	3	4	4	4	5	3	6	5	17	16	7	6	6	7	2	5	8	12	7	8	7	6	13	14	6	0	0	0	0	0
	-12	5	0	0	1	6	4	3	8	13	4	2	5	4	5	3	4	5	7	5	6	3	2	4	4	2	7	13	10	3	4	3	8	9	5	4	1	0	2	0	6	3	3	1	0	0	0	4	5
	-11.5	1	2	1	4	4	4	5	7	3	2	0	0	1	5	4	6	2	3	8	17	10	8	6	5	4	2	0	2	1	4	7	7	5	4	1	2	13	13	4	1	2	4	3	0	0	0	0	0
	-11	0	2	0	0	4	3	0	1	2	3	1	2	3	1	3	3	5	2	1	2	3	5	4	5	1	4	7	4	2	3	3	7	3	3	5	5	3	3	12	9	4	2	1	2	0	0	0	0
	-10.5	0	3	2	3	0	1	4	0	1	3	0	0	0	2	0	4	4	2	1	1	0	5	2	5	7	3	2	2	0	0	2	4	11	3	0	1	3	4	3	1	0	0	1	1	0	0	0	0
	-10	0	0	1	3	4	3	3	3	2	0	4	2	2	5	3	3	4	2	5	4	4	5	4	2	2	3	4	8	8	2	4	1	1	6	5	8	6	5	4	1	5	3	1	3	0	0	0	0
	-9.5	1	4	7	3	1	0	2	6	7	4	2	6	2	3	3	3	1	1	3	0	2	8	1	0	3	6	5	0	2	4	4	9	2	3	2	2	0	0	6	6	8	3	0	0	0	0	0	0
	-9	2	0	0	0	3	2	0	6	4	7	1	1	4	6	2	2	2	3	2	4	2	2	1	1	7	4	3	6	4	2	1	3	4	0	0	2	0	2	3	0	0	0	0	1	2	0	0	1
	-8.5	0	3	4	3	1	2	1	3	1	4	9	5	2	3	4	4	2	1	3	0	0	2	4	5	1	0	1	2	2	1	7	6	1	0	0	0	3	4	2	2	3	5	2	0	0	0	2	0
	-8	0	1	2	2	0	7	5	1	3	2	0	0	2	0	2	2	1	0	1	3	8	6	4	5	4	1	0	9	4	2	4	1	0	1	3	0	2	0	0	2	3	9	1	0	0	0	1	2
	-7.5	0	3	3	3	4	2	0	2	6	5	4	7	5	4	3	3	3	3	1	0	0	2	2	2	0	2	4	2	2	1	3	2	2	3	3	6	0	0	3	2	2	1	0	0	2	0	4	4
	-7	0	0	0	1	0	1	3	4	0	0	3	1	1	2	1	2	1	2	4	3	3	5	3	6	2	1	2	1	10	2	0	5	8	3	6	7	1	3	1	0	0	0	0	0	0	0	0	2
	-6.5	4	8	4	0	0	0	4	3	3	1	1	3	5	6	4	8	6	1	0	5	3	5	2	4	7	5	4	1	2	1	6	6	3	8	8	7	0	2	0	3	5	6	4	1	0	0	0	1
	-6	1	4	3	2	2	0	0	0	1	2	0	1	3	2	4	5	5	2	0	0	2	4	1	0	0	0	0	0	2	1	0	0	2	2	1	0	2	2	0	1	3	0	0	0	0	0	0	2
	-5.5	1	2	0	1	1	0	0	0	0	1	1	0	0	2	0	0	1	1	0	2	4	10	8	7	9	5	1	1	1	2	1	2	1	0	0	1	5	1	3	2	1	1	0	0	0	0	0	0
	-5	1	5	4	3	5	0	0	4	1	0	0	0	0	2	5	1	2	1	0	0	0	2	7	5	4	2	2	7	5	7	3	2	1	1	5	5	5	3	7	9	4	1	0	1	2	0	0	0
	-4.5	0	0	2	3	2	3	0	0	0	0	3	6	2	0	2	4	2	0	0	2	10	10	1	1	0	0	1	1	3	7	3	4	4	4	5	2	1	2	4	4	3	0	0	0	0	0	0	0
	-4	0	2	0	1	3	0	0	0	0	0	2	2	2	2	2	3	1	1	2	1	2	0	0	0	2	6	5	4	1	7	6	5	8	5	3	5	6	8	2	0	0	2	2	0	0	0	0	0
	-3.5	2	1	1	2	4	4	0	0	3	1	4	3	0	2	1	1	3	2	1	2	2	5	6	2	0	1	1	1	1	3	0	0	3	1	2	0	0	0	3	3	0	1	2	2	0	0	0	0
	-3	0	3	4	1	4	7	4	0	0	1	1	1	5	3	1	3	1	3	5	3	3	2	3	2	4	5	2	1	7	4	2	2	0	4	2	1	2	7	7	3	5	1	1	1	0	0	0	0
	-2.5	3	0	0	0	2	1	5	0	8	8	2	1	1	1	0	0	1	3	2	0	0	2	6	2	0	5	1	0	1	1	5	12	10	1	0	1	5	6	2	2	3	2	4	1	0	0	0	0
	-2	0	0	0	2	4	2	2	0	2	3	3	3	3	8	7	5	5	4	2	2	6	8	13	6	2	1	4	5	2	0	0	0	1	1	0	1	3	3	6	9	0	0	2	2	0	0	0	0
	-1.5	0	1	3	2	2	3	0	1	2	1	0	2	6	4	0	0	5	1	3	5	2	3	4	1	2	10	12	2	2	1	3	2	0	2	0	1	4	2	5	4	2	0	2	0	0	1	2	2
	-1	0	1	6	2	4	5	3	6	2	4	4	2	9	4	0	2	2	0	3	8	2	8	5	3	0	2	6	4	5	1	0	2	6	5	3	1	3	3	5	4	6	5	2	0	0	0	0	4
	-0.5	0	1	1	4	4	2	3	1	0	1	2	5	4	3	4	2	1	4	8	9	5	4	1	2	5	3	2	2	3	4	0	2	3	3	1	4	2	3	9	7	4	3	2	0	0	0	0	0
	0	2	5	5	1	0	3	3	4	0	0	0	2	8	4	2	0	2	3	3	3	3	2	2	5	2	3	5	6	5	2	2	0	4	3	0	2	6	1	7	3	2	4	3	2	1	2	3	0
	0.5	0	0	0	0	1	1	2	6	2	0	0	5	5	5	0	2	1	7	7	3	2	0	0	3	8	7	3	3	5	1	0	0	3	5	3	6	8	2	0	2	2	4	2	5	2	0	0	0
	1	0	2	4	3	0	0	1	4	5	2	2	3	12	13	4	5	3	3	1	1	4	0	0	1	8	3	4	11	8	6	8	6	8	5	4	1	2	2	5	3	5	4	6	3	1	2	0	0
	1.5	2	0	1	2	1	0	1	2	2	0	4	5	9	3	2	4	4	1	1	6	12	7	4	2	0	3	6	11	4	1	2	10	11	6	3	3	2	4	10	6	7	3	0	0	0	0	2	0
	2	7	13	6	0	2	3	5	1	4	5	6	1	0	1	1	1	2	6	3	1	1	3	2	3	0	3	3	6	7	5	3	6	11	1	4	10	14	5	0	0	2	2	2	0	0	0	0	0
	2.5	2	0	0	0	3	3	5	4	7	5	3	0	3	7	9	10	8	13	10	4	1	0	0	2	5	5	3	5	6	3	1	2	4	4	5	5	2	1	5	7	3	0	4	3	1	2	0	0
	3	7	8	4	3	1	0	2	3	4	5	3	5	2	0	2	2	5	7	1	1	3	2	2	1	4	1	4	13	8	4	1	4	6	5	3	5	3	4	2	5	12	10	8	3	0	0	0	0
	3.5	3	1	3	5	9	4	2	5	5	4	0	3	4	7	2	4	2	0	3	5	3	4	6	4	5	1	0	4	6	9	7	9	12	5	4	1	2	3	1	1	2	4	4	5	3	1	0	1
	4	0	1	3	3	3	8	8	2	3	4	1	3	2	1	3	2	1	1	7	11	4	2	2	0	0	6	6	8	7	7	3	2	6	7	10	7	3	7	11	6	7	8	6	4	1	0	3	4
	4.5	3	3	0	0	3	5	1	4	12	3	4	4	3	3	11	15	3	1	2	4	5	0	2	2	5	3	2	0	3	7	4	6	10	16	8	10	4	10	14	9	3	0	1	2	3	1	0	2
	5	2	3	5	2	5	7	4	1	2	4	5	9	8	8	6	9	12	15	19	21	11	6	8	13	12	5	4	1	1	4	3	2	1	5	6	4	5	10	4	0	2	3	0	0	0	0	0	1
	5.5	3	5	3	2	6	3	5	3	6	4	9	7	2	8	7	10	13	8	2	2	8	8	15	17	8	3	5	8	5	11	10	11	8	14	14	11	7	6	6	9	4	5	6	6	2	2	1	1
	6	8	6	7	8	3	4	6	4	0	9	4	2	14	5	2	3	10	20	18	3	8	11	5	6	17	17	6	10	4	4	6	7	5	4	6	5	14	10	5	8	10	13	6	3	3	2	2	3
	6.5	4	4	1	3	3	1	0	1	6	14	12	14	14	6	7	4	7	10	8	5	4	4	5	12	15	11	7	4	4	8	9	15	12	9	8	7	7	9	10	9	7	2	1	2	1	0	8	6
	7	3	10	9	10	9	6	5	7	11	8	3	11	21	16	6	4	12	15	15	14	10	14	12	10	12	12	18	15	7	5	8	12	12	8	5	8	5	8	13	12	11	8	8	5	7	8	6	7
	7.5	7	7	12	14	15	10	13	17	7	8	3	4	7	9	9	7	1	0	6	8	11	17	10	8	19	17	8	11	5	6	5	10	9	15	9	8	9	11	17	19	10	4	11	11	7	7	1	0
	8	1	2	5	17	9	0	3	3	5	8	14	11	12	9	7	12	11	2	8	4	5	10	7	4	2	3	10	24	24	7	13	11	4	8	10	8	10	13	6	1	4	2	7	10	6	3	0	2
	8.5	1	14	17	9	5	3	5	3	2	9	15	13	8	3	4	7	7	2	8	10	11	10	11	9	7	5	5	7	8	17	17	23	18	19	17	13	10	11	16	11	5	7	4	5	7	0	0	2
	9	4	3	2	4	2	2	4	6	6	6	1	1	2	3	2	2	10	13	10	8	9	4	4	6	10	4	6	8	5	5	8	19	15	13	5	4	11	12	11	11	8	5	4	7	2	1	0	3
	9.5	7	3	2	6	2	1	2	7	5	3	11	9	6	8	18	13	5	4	5	2	2	3	6	5	13	8	14	10	8	8	10	10	4	9	5	11	13	22	19	12	11	5	4	5	2	0	1	3
	10	6	6	11	4	1	1	3	3	1	6	6	4	1	3	11	4	4	6	7	10	9	4	2	4	5	3	6	13	26	20	12	10	14	2	8	8	2	0	3	5	9	10	6	7	4	0	1	2
	10.5	6	1	3	3	4	6	3	7	8	5	2	0	0	0	2	3	5	3	2	11	10	5	2	0	3	6	1	5	2	2	3	2	2	3	11	7	6	8	7	4	5	2	2	0	1	1	0	0
	11	1	0	0	2	2	2	5	2	0	2	5	12	5	3	6	6	6	4	1	6	8	11	7	3	6	4	3	4	7	4	1	3	2	4	2	2	3	7	7	6	8	2	2	3	2	0	3	1
	11.5	5	7	6	1	2	0	1	2	0	0	1	4	3	6	2	3	5	7	6	5	2	1	3	5	5	5	8	7	9	11	0	4	3	3	1	0	0	1	10	7	2	0	2	0	0	0	0	0
	12	2	1	0	1	5	3	2	6	5	2	0	0	2	3	4	2	1	0	0	1	3	4	5	4	3	0	0	1	1	2	2	2	1	2	4	4	3	2	5	3	1	0	0	4	8	3	1	1
	12.5	2	1	1	1	1	3	2	1	3	2	2	1	0	7	10	10	4	0	4	4	4	3	0	1	2	5	4	5	1	5	2	6	13	8	1	3	1	1	2	6	4	2	3	2	0	1	5	1
	13	4	0	0	1	1	0	0	0	0	4	8	9	4	0	0	1	6	6	4	3	1	2	2	4	6	0	0	2	3	2	1	1	0	0	1	2	1	0	0	4	2	0	2	4	2	2	0	0
	13.5	0	6	7	2	1	3	2	2	0	2	1	0	3	3	3	5	3	6	6	1	2	1	3	5	5	5	4	1	3	1	5	8	4	10	4	5	6	6	3	3	3	5	0	1	1	0	0	0
	14	1	0	0	0	4	1	0	0	0	0	0	1	7	2	3	0	2	8	6	2	3	1	3	5	1	1	6	2	4	3	1	5	4	1	0	0	0	0	1	1	2	0	2	2	1	0	0	0
	14.5	1	4	0	1	1	1	2	2	5	1	0	0	0	2	3	1	0	2	0	0	0	1	4	3	5	4	2	2	0	5	3	4	5	6	5	1	2	0	0	7	7	4	1	0	0	0	0	1
	15	0	2	1	1	1	0	1	2	2	0	0	0	1	2	0	0	0	4	0	1	4	2	1	0	1	2	1	2	1	1	1	1	4	3	1	1	2	2	1	1	1	3	2	0	0	0	0	1
Map_21
		-20.4744	-20.4288	-20.3832	-20.3376	-20.292	-20.2464	-20.2008	-20.1552	-20.1096	-20.064	-20.0184	-19.9728	-19.9272	-19.8816	-19.836	-19.7904	-19.7448	-19.6992	-19.6536	-19.608	-19.5624	-19.5168	-19.4712	-19.4256	-19.38	-19.3344	-19.2888	-19.2432	-19.1976	-19.152	-19.1064	-19.0608	-19.0152	-18.9696	-18.924	-18.8784	-18.8328	-18.7872	-18.7416	-18.696	-18.6504	-18.6048	-18.5592	-18.5136	-18.468	-18.4224	-18.3768	-18.3312
	-20	0	0	1	4	2	1	1	0	0	2	0	0	0	0	0	1	2	0	0	0	0	1	0	0	2	2	3	0	0	0	0	0	0	0	0	0	2	0	1	3	3	3	6	1	0	0	0	0
	-19.5	2	1	0	0	0	0	0	0	0	1	2	0	0	0	0	0	0	0	0	0	0	0	0	0	0	0	0	1	1	0	1	2	0	0	0	2	8	2	0	1	1	0	0	0	0	0	0	0
	-19	3	1	2	0	0	0	0	0	0	0	2	6	8	3	1	0	2	0	0	0	0	0	0	2	0	2	0	0	0	0	1	1	0	0	0	0	0	0	0	0	0	2	0	0	0	0	0	0
	-18.5	0	1	3	0	0	0	2	0	0	0	0	0	3	1	3	3	0	0	0	0	0	0	0	1	4	3	0	0	0	0	0	1	2	1	0	0	0	0	0	0	1	2	0	0	0	0	0	0
	-18	0	1	1	0	0	0	3	1	1	2	0	0	3	1	1	0	0	0	0	0	1	2	0	2	3	0	0	0	2	1	0	1	0	0	0	0	1	3	3	1	0	2	0	0	0	0	0	0
	-17.5	1	2	0	0	1	1	0	0	0	0	1	1	0	0	0	3	12	5	8	3	1	1	3	0	4	3	0	0	0	0	0	2	3	2	4	2	1	0	0	0	0	0	0	0	1	1	0	0
	-17	2	2	2	2	0	0	0	0	0	0	0	0	0	0	0	0	0	1	1	0	2	0	0	0	2	1	1	0	0	0	0	2	0	0	0	1	3	1	0	1	2	1	0	0	0	0	0	0
	-16.5	0	1	2	0	0	0	0	2	1	1	0	1	1	0	0	0	0	1	1	4	2	0	4	2	2	1	2	2	0	0	2	2	2	1	0	1	3	6	1	0	0	0	0	0	0	0	0	0
	-16	0	1	1	0	0	1	1	0	0	0	0	0	0	1	4	2	0	0	0	2	4	3	0	0	0	0	2	0	0	0	0	0	2	4	4	2	2	0	1	2	1	2	0	2	0	0	0	0
	-15.5	5	2	1	1	1	2	0	0	2	0	2	1	1	0	0	2	3	0	3	4	2	0	1	3	3	3	2	2	3	0	1	3	0	0	2	2	3	2	1	6	4	2	1	4	4	0	0	0
	-15	3	0	0	0	2	1	2	1	0	5	4	4	1	0	0	0	1	3	6	4	4	0	0	0	0	0	2	2	0	0	1	3	3	1	4	2	2	2	3	0	2	1	0	0	0	0	0	0
	-14.5	0	0	1	2	1	4	0	0	0	0	1	2	3	4	3	2	2	4	0	8	8	5	5	2	4	4	5	3	3	2	1	0	0	0	0	0	2	4	4	6	5	1	5	1	0	0	0	1
	-14	3	4	2	0	0	2	2	6	1	0	2	0	0	2	0	1	3	2	0	3	0	0	0	0	1	7	5	2	5	8	5	1	1	3	1	8	6	4	1	2	4	2	5	0	2	1	0	0
	-13.5	0	3	3	5	7	6	0	3	6	5	0	0	0	0	5	9	4	4	3	1	3	4	6	4	3	7	3	2	8	1	0	0	0	0	2	3	4	8	3	4	1	1	4	3	0	0	0	0
	-13	1	1	0	2	3	0	2	1	0	1	1	0	0	4	4	0	0	2	2	6	7	7	5	10	6	1	5	6	3	1	1	2	1	0	0	3	9	4	2	4	2	1	0	1	6	0	0	1
	-12.5	0	2	0	0	4	4	3	4	2	2	5	11	6	3	0	2	5	4	4	2	4	4	0	2	0	1	3	8	5	2	7	7	4	2	5	7	2	1	2	1	5	1	4	1	1	0	0	0
	-12	0	2	6	6	2	2	1	2	5	4	5	3	4	1	2	5	6	3	2	8	12	8	4	0	3	3	1	5	8	8	0	0	3	3	7	7	7	1	1	3	6	5	4	1	1	1	0	1
	-11.5	0	2	3	6	1	3	3	1	1	8	7	3	2	4	1	5	2	0	0	2	5	1	0	2	3	3	2	0	5	3	0	2	5	9	4	0	2	4	4	4	4	3	0	1	1	0	0	1
	-11	5	2	1	1	0	1	3	1	2	1	2	2	4	0	2	1	2	3	3	0	1	4	2	4	6	6	0	2	0	3	2	2	3	7	11	9	2	2	8	2	0	0	2	4	0	0	0	0
	-10.5	2	5	5	3	3	4	0	0	2	10	4	4	3	4	2	2	5	1	5	4	2	3	1	4	3	4	1	2	7	8	2	2	5	7	2	1	4	3	3	7	9	8	2	1	0	0	0	3
	-10	6	6	2	2	3	0	0	0	2	0	1	1	2	6	6	5	1	0	1	4	5	2	2	2	2	1	3	3	2	2	5	2	2	2	5	7	7	2	1	5	3	6	6	0	0	0	0	0
	-9.5	2	1	2	2	3	1	2	1	2	2	3	3	5	1	0	0	0	1	4	6	9	5	4	1	4	8	0	0	4	1	4	1	2	2	5	1	0	0	1	1	0	0	0	0	0	0	0	1
	-9	1	0	6	7	5	0	0	0	2	2	4	0	1	7	4	2	1	2	2	5	6	2	2	4	4	0	2	2	1	4	0	4	6	4	3	2	6	10	3	5	4	3	0	0	0	1	2	0
	-8.5	0	2	7	6	3	1	2	0	0	0	4	7	1	0	1	2	4	5	0	1	3	1	8	6	3	11	7	6	11	4	2	2	6	3	0	2	6	7	6	4	4	5	3	0	0	0	0	0
	-8	2	0	5	5	2	0	0	0	1	5	4	4	4	5	3	6	4	3	4	1	0	1	4	3	2	5	5	4	4	3	3	7	3	6	1	3	4	7	9	0	1	1	0	2	0	0	0	0
	-7.5	5	4	3	2	1	4	2	0	0	0	3	3	3	6	3	0	1	1	2	0	2	1	2	8	3	1	5	3	6	7	3	8	4	1	2	7	3	4	3	4	3	1	5	0	0	0	0	2
	-7	4	6	3	2	0	3	4	0	1	4	3	3	3	5	1	2	5	1	2	4	1	1	5	5	1	0	1	5	3	3	1	2	2	8	6	5	2	3	6	6	2	0	2	1	0	1	1	0
	-6.5	0	1	2	0	0	0	2	4	1	2	0	4	3	0	2	1	0	0	0	1	4	5	1	4	2	3	4	4	2	0	4	7	4	4	5	4	0	1	7	7	4	1	0	2	0	0	0	0
	-6	0	4	0	1	1	0	4	2	7	6	3	2	1	2	0	3	1	0	0	2	7	5	4	8	8	4	4	3	6	3	3	3	1	1	1	0	2	3	3	6	1	0	0	0	0	0	0	0
	-5.5	1	0	0	0	1	2	0	4	2	1	1	3	3	0	0	2	5	2	0	1	2	6	7	3	7	9	1	5	2	4	5	0	3	3	3	2	1	0	0	2	6	4	1	1	0	0	0	1
	-5	5	0	0	3	6	9	6	0	1	2	3	1	2	1	4	6	2	0	0	0	3	5	0	1	4	2	0	4	3	1	2	0	6	2	3	4	1	0	0	0	0	0	4	3	0	2	2	1
	-4.5	0	0	1	2	1	0	2	4	2	2	2	4	4	0	4	2	1	1	0	6	3	0	1	3	3	2	4	5	4	3	3	2	3	2	1	1	6	3	1	0	0	1	1	1	2	1	0	0
	-4	2	0	0	2	5	0	1	1	2	1	3	4	2	0	2	2	1	3	3	1	3	3	2	4	6	3	1	4	1	0	4	4	7	3	6	2	3	3	3	6	4	1	1	0	0	0	1	1
	-3.5	4	2	3	3	2	7	4	2	3	0	1	3	5	3	4	2	1	0	2	0	4	4	1	4	0	3	4	10	10	5	2	1	2	4	3	6	5	4	2	5	4	3	3	2	1	0	0	0
	-3	4	2	2	2	2	3	2	1	2	3	7	3	3	0	1	2	1	4	12	10	6	6	2	0	5	5	2	2	6	8	3	1	0	3	5	5	4	1	3	5	5	5	0	1	2	0	0	0
	-2.5	2	2	9	11	6	1	0	1	3	2	2	3	2	4	2	4	9	5	8	3	6	3	1	1	2	3	3	1	2	0	0	0	8	9	5	4	2	1	4	10	10	5	0	0	0	0	0	0
	-2	1	0	0	0	2	0	2	0	0	0	2	4	3	5	2	1	1	1	3	1	1	5	4	3	3	4	1	1	3	2	5	4	2	8	7	3	4	6	3	3	10	9	0	0	2	1	0	0
	-1.5	1	0	1	6	2	4	6	2	3	5	4	3	2	5	2	1	8	2	0	3	2	2	1	0	0	1	6	5	5	1	3	4	3	1	2	5	5	7	5	1	1	2	0	0	0	2	7	3
	-1	0	2	2	2	1	0	1	2	5	4	4	1	1	2	8	12	9	7	2	4	2	1	3	3	3	6	3	4	5	1	1	6	9	3	3	0	4	7	5	4	0	0	0	0	0	1	0	0
	-0.5	2	0	3	3	0	2	5	4	3	2	2	4	2	4	1	4	5	4	5	1	0	0	1	3	4	6	6	4	4	5	6	9	2	3	7	6	2	5	14	9	1	1	3	0	2	0	2	3
	0	2	2	7	2	2	4	2	2	0	0	2	4	2	8	6	2	7	10	3	1	4	7	3	2	2	5	9	8	7	0	2	4	3	9	7	3	3	3	8	7	2	1	2	0	2	0	0	0
	0.5	2	1	2	3	11	8	2	0	2	0	3	3	0	2	2	6	1	0	5	2	1	2	4	7	3	1	0	5	4	0	1	5	8	4	1	2	4	2	5	2	4	2	2	2	4	1	0	0
	1	2	1	2	3	3	5	2	0	2	4	3	4	2	7	0	0	0	0	9	13	11	7	9	3	4	4	5	5	2	2	1	6	8	4	4	3	12	8	8	10	9	3	3	0	0	0	0	0
	1.5	8	1	3	7	7	2	1	1	0	5	8	2	3	4	2	1	3	0	0	4	1	5	4	0	7	6	3	2	3	0	5	4	7	8	3	3	6	10	3	2	0	1	2	1	0	2	0	0
	2	2	1	0	1	1	0	3	4	6	1	7	1	0	0	0	0	0	0	5	9	10	11	7	1	6	2	1	0	3	4	1	0	5	3	1	4	2	5	4	9	6	1	1	1	0	0	0	0
	2.5	4	5	7	4	3	1	4	2	5	8	3	1	5	8	4	3	4	2	7	3	8	13	17	6	8	9	3	3	4	3	1	6	1	4	3	9	12	8	6	2	3	3	0	0	4	2	0	2
	3	0	3	0	0	0	0	0	2	2	0	0	6	9	3	6	8	10	4	8	5	4	3	7	7	5	7	6	7	2	0	1	4	5	8	5	1	5	4	4	3	6	4	3	4	3	0	0	0
	3.5	6	4	1	3	6	7	7	4	1	1	0	3	3	7	2	2	4	4	3	7	5	7	4	10	9	12	6	3	2	5	3	6	7	2	5	6	5	6	5	1	3	3	0	0	1	4	3	1
	4	5	6	5	4	1	1	4	1	3	4	5	7	2	4	3	0	1	4	3	3	7	10	7	16	18	17	7	2	6	6	2	2	9	15	14	3	4	4	4	4	1	4	3	2	0	0	0	0
	4.5	4	1	3	2	2	0	0	0	3	5	2	2	2	3	2	2	0	2	1	0	0	1	1	5	13	3	11	6	2	7	5	1	0	6	8	12	7	4	6	5	3	4	5	6	2	0	0	0
	5	5	0	2	6	8	7	3	1	5	6	5	6	3	1	2	2	1	2	13	19	8	4	4	1	0	3	2	2	4	2	6	4	4	5	7	7	3	2	5	3	1	0	0	1	1	0	0	0
	5.5	1	4	2	3	4	0	1	5	4	11	7	6	2	4	3	6	6	1	4	2	1	9	10	8	3	3	5	11	9	4	3	3	4	5	7	4	3	8	5	8	18	5	4	3	3	0	0	0
	6	3	5	5	1	4	7	4	7	2	4	5	1	2	6	9	11	9	4	3	10	9	6	2	6	5	1	6	11	10	16	7	3	5	8	15	6	12	6	8	7	7	3	8	3	1	3	0	0
	6.5	8	4	4	3	6	13	7	3	4	7	7	3	6	6	2	1	8	9	5	8	7	11	10	5	4	1	2	7	7	7	12	14	8	8	7	4	10	8	14	15	6	3	1	2	0	0	0	2
	7	5	5	8	10	14	8	2	0	1	4	6	7	4	4	8	9	6	4	9	7	5	4	4	3	5	1	0	2	8	10	11	10	3	5	11	11	12	11	7	7	2	2	3	3	1	0	0	3
	7.5	4	4	3	1	4	9	4	0	2	5	5	10	11	3	1	8	13	12	10	5	4	4	4	7	7	10	11	5	12	9	5	8	14	10	6	9	3	4	6	4	8	5	4	8	0	1	4	2
	8	9	7	3	2	2	3	4	3	2	3	4	15	7	3	3	4	1	1	4	7	5	6	6	12	6	9	3	6	8	13	5	4	8	3	3	3	4	4	7	5	6	4	1	2	3	2	1	0
	8.5	1	5	9	8	5	4	7	4	2	2	3	7	11	11	9	9	5	3	6	9	9	11	8	12	7	3	2	5	12	10	10	10	4	5	4	4	8	8	7	6	6	3	2	0	0	0	0	0
	9	1	2	2	9	10	4	1	0	0	4	6	4	3	0	1	5	11	5	1	1	4	5	9	7	4	4	5	2	6	11	13	13	12	1	5	9	11	12	17	13	2	3	4	0	2	0	0	4
	9.5	3	2	2	2	4	3	5	16	11	8	7	12	5	1	4	9	11	10	6	6	1	3	3	7	14	10	2	3	8	9	4	9	12	3	4	9	6	3	11	9	12	8	2	6	1	0	1	2
	10	3	4	2	4	1	3	2	3	6	10	8	16	15	8	2	3	1	5	16	14	9	3	4	7	2	1	5	8	7	7	12	9	6	2	6	7	6	7	9	6	3	2	3	4	2	3	0	0
	10.5	5	5	2	5	2	1	2	2	1	4	6	16	12	6	3	4	2	0	0	5	5	3	1	6	4	3	8	11	7	5	6	4	1	4	6	17	11	3	9	14	5	0	3	1	1	2	0	0
	11	5	4	7	12	7	1	2	2	1	2	1	1	4	2	3	10	10	9	3	2	4	9	5	4	2	7	9	9	9	4	4	4	11	5	3	3	5	4	3	6	10	8	5	3	0	0	0	0
	11.5	2	1	4	7	4	4	2	2	0	4	8	6	6	4	3	2	0	0	3	6	10	5	2	0	4	2	2	4	5	7	10	9	8	6	5	7	9	2	8	17	7	0	0	1	4	3	0	0
	12	5	7	1	2	3	4	3	7	5	3	1	3	4	7	10	3	4	3	1	5	10	14	11	0	0	1	5	4	0	2	5	5	6	8	3	4	9	4	2	0	1	4	2	2	1	1	0	0
	12.5	1	3	3	6	4	2	0	2	0	2	0	10	4	1	4	1	1	1	1	1	0	7	7	0	4	4	0	9	8	7	8	5	6	6	5	6	9	13	5	1	1	1	0	0	0	0	0	0
	13	0	2	1	4	5	6	6	2	2	1	2	3	5	3	1	3	3	1	1	8	6	4	2	4	2	1	1	4	4	2	4	2	1	0	0	0	0	0	2	3	2	2	0	0	0	0	0	0
	13.5	2	3	3	1	0	1	6	8	4	3	2	3	3	2	0	1	1	0	0	4	3	1	4	1	9	6	3	9	3	2	5	2	3	2	1	1	2	0	2	8	3	1	2	0	1	3	0	0
	14	4	5	4	1	1	1	1	1	7	6	6	2	0	0	2	4	3	4	1	1	1	1	0	2	5	6	4	6	2	4	9	4	4	10	5	5	4	4	7	6	3	0	0	2	0	0	0	0
	14.5	6	7	3	1	7	6	5	3	1	2	5	1	7	4	3	2	3	5	9	3	6	11	9	1	3	2	2	4	4	3	2	1	2	1	2	7	5	3	1	4	3	1	2	1	0	0	0	0
	15	3	8	13	8	1	0	2	3	3	4	4	4	4	2	1	4	1	0	1	3	4	2	3	4	1	5	4	5	5	4	1	2	4	1	0	3	5	3	3	6	0	0	0	0	1	4	2	0
Map_29
		-20.4744	-20.4288	-20.3832	-20.3376	-20.292	-20.2464	-20.2008	-20.1552	-20.1096	-20.064	-20.0184	-19.9728	-19.9272	-19.8816	-19.836	-19.7904	-19.7448	-19.6992	-19.6536	-19.608	-19.5624	-19.5168	-19.4712	-19.4256	-19.38	-19.3344	-19.2888	-19.2432	-19.1976	-19.152	-19.1064	-19.0608	-19.0152	-18.9696	-18.924	-18.8784	-18.8328	-18.7872	-18.7416	-18.696	-18.6504	-18.6048	-18.5592	-18.5136	-18.468	-18.4224	-18.3768	-18.3312
	-20	0	3	9	7	5	3	2	1	0	2	3	1	1	0	0	0	0	2	0	0	2	3	6	1	2	4	7	2	3	7	5	3	0	1	5	9	3	3	2	0	1	1	0	1	1	2	1	1
	-19.5	0	0	2	0	0	0	0	0	1	3	0	0	1	1	7	5	0	4	6	7	4	1	1	5	9	4	0	0	1	5	4	2	5	4	2	0	0	0	2	5	4	1	0	0	2	0	0	0
	-19	1	2	4	3	4	1	2	0	3	2	0	2	4	3	4	0	6	5	0	3	4	4	6	2	0	3	4	7	7	14	15	10	5	1	0	2	7	7	8	6	3	3	0	0	0	0	0	0
	-18.5	3	2	1	0	0	0	1	1	4	2	5	0	1	1	2	3	2	2	2	5	3	0	0	1	3	5	2	0	2	4	3	0	5	2	1	1	4	3	1	3	3	1	2	5	3	1	1	0
	-18	4	0	4	1	4	0	0	0	0	0	1	2	0	0	0	2	1	1	3	6	4	4	3	6	5	5	4	2	3	0	3	9	7	2	0	3	2	4	1	3	7	4	2	3	0	0	1	1
	-17.5	3	0	1	1	3	4	2	1	1	3	0	5	2	5	2	2	0	0	3	4	1	0	0	2	4	2	3	5	3	2	4	0	1	3	1	0	0	1	4	3	3	2	2	0	0	0	0	0
	-17	1	1	2	0	0	3	3	2	2	1	2	5	5	2	2	2	2	3	2	3	1	1	2	3	2	1	0	0	0	6	6	5	4	11	4	2	6	4	2	4	4	4	3	6	2	1	1	0
	-16.5	4	0	1	6	1	2	0	1	1	0	0	0	0	2	1	4	2	2	1	0	2	4	3	3	0	0	0	6	5	1	0	2	2	2	1	2	6	3	4	4	7	4	2	0	0	0	0	0
	-16	4	7	5	2	0	0	0	0	0	3	1	0	0	0	3	6	4	1	3	1	1	1	2	4	1	0	2	7	8	7	0	1	2	2	2	3	2	3	3	2	4	2	0	5	1	0	0	0
	-15.5	0	0	0	0	0	0	0	2	1	1	0	1	4	5	0	2	1	0	2	2	0	0	0	2	2	0	5	4	11	4	4	2	0	2	3	3	1	4	1	1	3	0	0	0	3	1	0	0
	-15	1	1	1	5	6	3	1	0	0	1	7	5	3	1	2	3	2	6	1	5	9	2	3	6	3	1	3	5	2	0	0	2	0	0	1	4	2	2	4	2	2	4	6	2	1	1	2	0
	-14.5	3	2	2	0	2	0	4	4	3	7	3	4	2	1	0	0	0	2	0	0	0	1	2	2	1	3	2	4	3	5	4	7	6	7	4	5	8	9	6	4	4	4	7	3	1	3	1	1
	-14	2	2	1	1	2	5	1	0	1	6	8	4	1	2	1	1	0	0	1	6	8	5	1	7	3	3	1	0	4	3	4	6	13	11	2	6	5	8	4	5	4	7	0	0	0	1	3	0
	-13.5	0	0	0	2	2	7	3	0	2	6	2	7	6	2	2	5	5	4	5	12	3	1	4	4	0	1	4	1	0	5	6	2	6	4	4	4	10	4	0	0	0	0	0	0	1	2	0	0
	-13	1	0	2	0	0	0	1	2	2	0	0	0	0	1	0	3	3	0	0	2	6	7	3	2	0	4	2	2	1	1	3	1	3	4	3	3	6	9	3	3	3	4	2	0	1	1	0	0
	-12.5	4	2	4	3	8	3	0	0	2	1	0	0	1	3	1	1	1	2	2	4	2	2	5	6	4	3	6	4	1	0	2	5	6	4	1	3	1	1	0	1	4	3	1	0	0	0	0	1
	-12	2	0	1	4	2	4	3	3	3	2	4	3	0	2	5	4	1	1	2	2	2	2	3	2	9	8	8	6	5	4	4	5	4	5	4	5	5	3	0	0	4	2	4	1	0	0	0	0
	-11.5	4	4	2	1	4	1	3	1	0	2	2	8	5	6	4	0	1	2	0	2	5	3	3	2	3	1	0	1	2	1	2	3	4	3	2	6	5	3	4	2	1	2	5	5	3	0	0	2
	-11	3	4	3	3	3	4	7	7	4	2	2	1	3	1	3	8	8	3	3	1	2	4	6	6	2	4	1	2	3	1	2	4	7	7	12	4	5	7	8	4	2	0	0	1	4	1	0	0
	-10.5	2	5	2	0	0	0	0	1	1	1	6	2	1	2	0	1	1	3	6	3	2	6	5	2	3	7	3	5	5	0	2	4	3	7	8	6	4	2	0	1	1	5	4	1	0	1	1	2
	-10	1	1	4	3	3	3	0	0	0	0	1	2	1	1	4	1	0	0	0	0	5	13	8	6	4	4	6	3	7	2	5	3	1	4	6	1	0	3	7	3	3	1	3	2	2	2	0	0
	-9.5	1	0	1	3	1	1	0	0	3	6	4	3	4	4	5	5	2	4	3	2	0	0	2	5	6	5	0	0	1	4	7	3	1	0	1	6	2	2	5	6	6	9	10	5	0	0	4	6
	-9	2	0	0	0	2	5	1	0	1	4	0	2	0	0	0	0	4	4	3	7	11	6	6	6	2	4	0	0	1	7	6	3	4	4	1	3	1	1	5	4	3	2	0	1	1	3	1	0
	-8.5	2	1	5	1	2	1	1	1	0	1	8	4	1	2	2	0	4	3	4	5	1	6	4	5	3	1	2	2	3	4	3	4	1	3	3	1	3	1	2	4	6	5	5	6	4	1	2	1
	-8	0	0	0	1	2	2	2	3	4	2	5	4	0	0	0	0	3	0	3	5	8	6	4	3	5	6	4	3	3	1	0	0	4	2	1	0	0	2	5	2	2	1	6	2	1	3	0	0
	-7.5	1	2	2	4	2	0	2	0	3	3	3	1	3	4	0	0	6	5	0	0	2	1	3	1	1	2	2	3	5	10	5	4	5	4	7	4	5	2	7	5	2	1	2	0	0	0	1	3
	-7	2	1	4	0	0	3	4	0	3	13	5	2	1	1	0	3	4	4	5	5	2	4	2	3	6	6	5	8	6	5	6	5	5	3	2	4	3	3	3	10	3	2	1	2	0	1	1	0
	-6.5	0	0	3	8	9	3	0	2	6	3	2	6	9	10	3	3	2	6	4	1	0	1	2	3	3	1	3	4	2	0	1	5	9	6	6	3	3	3	7	4	8	9	5	3	1	1	0	1
	-6	1	2	2	5	3	1	5	8	2	4	3	3	0	3	5	0	3	5	1	2	4	6	2	2	0	4	9	11	10	4	2	6	4	0	3	7	4	2	2	0	5	6	7	6	3	0	0	0
	-5.5	0	3	4	3	2	2	1	4	7	4	2	3	10	3	7	9	6	4	4	2	6	8	12	9	7	1	0	3	5	1	0	2	5	9	12	11	8	2	4	9	8	0	0	2	2	4	2	4
	-5	3	1	2	5	1	3	0	1	1	1	1	3	2	4	5	4	5	2	3	8	5	3	2	0	4	2	7	5	8	5	1	7	9	7	7	9	2	3	8	8	5	3	4	2	5	1	3	3
	-4.5	1	2	1	1	5	5	9	5	2	4	6	1	0	0	0	3	1	0	4	1	3	5	6	11	9	2	2	3	3	0	2	6	4	6	5	3	4	3	2	3	1	0	3	3	3	2	0	0
	-4	4	5	4	6	4	5	8	10	6	5	2	4	5	1	3	5	7	6	5	2	2	3	6	7	2	3	4	3	5	3	2	2	3	0	2	4	11	14	16	10	5	8	5	3	1	5	2	2
	-3.5	3	1	0	4	7	1	3	0	1	2	8	8	12	4	6	9	6	5	1	9	13	6	4	0	5	5	7	8	4	4	4	6	2	1	6	8	7	10	6	8	11	4	5	2	3	3	3	1
	-3	1	3	2	4	5	1	1	4	9	5	7	8	11	7	2	4	0	1	1	4	5	7	7	6	5	3	3	5	4	3	9	4	2	5	2	4	9	15	9	3	5	6	9	12	2	2	3	2
	-2.5	9	4	3	7	6	2	0	0	0	2	2	3	9	4	5	9	6	2	0	2	8	5	8	8	13	15	18	5	2	4	7	5	10	5	7	6	9	4	4	10	10	9	3	2	2	5	5	1
	-2	4	8	11	4	3	3	5	5	3	2	3	6	8	5	4	3	9	12	7	5	4	3	8	5	1	1	3	4	5	2	10	11	8	4	4	3	3	7	10	13	12	1	1	1	1	2	0	0
	-1.5	6	2	5	9	2	0	1	6	6	5	8	10	4	1	1	0	3	0	0	0	0	5	17	15	7	9	11	7	7	11	3	5	8	0	5	7	17	11	6	10	12	13	9	5	5	5	4	2
	-1	0	4	9	3	2	5	6	0	2	2	4	3	2	2	3	6	3	0	0	3	4	6	5	5	8	7	8	9	8	9	12	4	5	7	12	6	5	5	5	6	4	3	3	3	1	6	5	2
	-0.5	9	4	3	8	12	7	7	3	7	9	8	5	2	7	11	8	3	7	10	7	7	7	1	0	1	6	2	5	7	9	7	6	3	5	12	4	0	5	6	5	6	10	8	6	3	6	2	2
	0	1	2	6	2	0	2	4	5	1	0	2	4	3	4	2	4	4	5	7	6	1	1	3	5	1	1	3	11	14	17	13	5	3	3	4	6	9	4	7	10	2	4	5	3	5	3	4	6
	0.5	3	6	0	3	3	4	6	7	6	6	9	9	2	1	2	7	6	10	5	3	3	4	0	4	4	3	7	9	3	2	3	3	3	8	7	12	10	8	1	5	2	0	0	0	0	0	0	0
	1	0	2	2	2	1	5	3	2	2	4	3	4	2	4	5	4	3	6	4	7	4	6	9	15	12	10	7	12	12	15	9	6	8	15	15	12	2	6	3	2	3	2	5	7	3	4	4	0
	1.5	1	4	6	4	9	2	1	2	1	1	5	5	3	6	5	7	9	16	15	3	3	4	10	7	7	7	5	4	9	9	8	9	6	3	2	3	4	9	4	1	5	2	4	5	2	0	3	4
	2	6	8	3	5	1	3	2	0	0	5	8	12	4	5	4	4	5	1	1	4	7	4	4	8	9	8	6	2	10	11	2	0	3	5	6	6	12	5	5	6	3	4	4	2	0	0	4	2
	2.5	0	1	3	1	3	0	4	3	1	4	1	2	7	5	7	2	3	0	2	7	9	4	2	4	5	2	1	6	9	7	8	18	12	13	7	10	10	13	8	12	8	4	1	4	5	0	1	5
	3	7	3	4	2	1	2	2	0	2	4	6	5	3	6	8	5	1	3	1	3	7	11	7	10	5	6	5	4	8	12	10	12	6	9	6	4	6	3	1	7	4	4	8	7	5	4	3	2
	3.5	5	4	11	10	4	3	6	12	15	4	11	11	5	5	7	6	4	4	5	5	11	11	15	10	10	6	1	4	4	2	6	12	6	8	7	11	6	11	8	6	7	10	8	3	2	0	1	4
	4	6	2	0	0	4	3	0	1	10	8	7	4	3	3	9	5	3	2	5	13	11	2	0	7	3	3	3	4	9	2	7	6	5	5	5	8	11	7	4	7	12	5	3	2	1	4	2	3
	4.5	6	5	7	2	4	9	20	12	13	9	9	7	4	12	12	8	9	10	7	5	10	7	6	2	0	3	5	10	12	8	16	4	9	12	14	9	9	9	3	3	8	4	3	3	3	0	3	2
	5	12	7	0	1	6	4	0	4	4	3	0	4	9	2	4	3	5	4	7	4	3	3	7	9	5	7	6	8	6	8	10	8	3	7	8	10	8	6	3	8	7	12	14	8	0	3	0	5
	5.5	0	1	9	2	3	4	5	6	13	5	8	6	10	12	3	5	9	10	11	11	7	2	4	13	12	8	11	9	4	9	10	6	6	8	8	5	11	15	9	11	11	11	7	2	2	1	1	0
	6	4	1	4	3	5	5	4	2	2	5	2	4	5	8	10	9	15	9	6	11	0	2	8	6	6	6	6	2	3	10	7	4	2	0	2	2	4	7	5	7	4	6	1	0	0	0	1	1
	6.5	3	3	2	7	8	7	5	8	5	11	13	12	10	6	6	4	2	4	9	4	14	12	11	12	3	6	2	3	4	7	17	16	13	6	14	10	10	6	6	4	9	8	3	0	1	2	0	7
	7	4	0	4	4	4	4	4	1	5	7	9	10	9	4	3	4	4	1	3	7	4	0	4	12	7	5	3	6	3	1	1	3	7	10	4	6	9	14	13	6	1	1	2	4	3	4	2	2
	7.5	2	5	10	18	13	2	2	4	10	12	9	7	7	6	6	3	3	6	8	9	8	6	6	13	6	9	9	4	4	5	12	10	6	3	8	7	8	4	6	13	9	7	5	7	3	2	2	3
	8	3	0	1	4	3	4	5	6	2	18	18	5	4	5	8	8	5	9	6	5	0	4	5	4	3	5	6	6	6	3	5	6	6	12	6	10	11	7	3	3	9	7	5	9	3	3	0	1
	8.5	0	3	8	2	2	3	2	3	17	19	8	7	7	7	6	4	7	8	4	5	14	5	3	5	9	8	8	8	9	5	3	4	5	6	8	13	19	6	7	2	0	0	3	7	3	1	1	1
	9	2	0	7	8	6	6	10	5	0	3	3	5	7	8	10	4	4	5	3	10	7	4	4	7	8	11	13	10	9	13	7	6	9	8	2	4	13	14	5	3	3	7	10	4	0	3	1	0
	9.5	0	0	1	3	2	2	5	10	7	12	13	9	9	4	11	7	3	1	6	4	0	5	7	4	4	6	5	3	6	0	5	9	10	7	11	19	25	14	7	10	4	7	9	5	2	2	3	2
	10	3	8	11	11	4	2	0	7	4	3	6	7	8	6	6	3	5	12	10	6	8	7	9	10	14	6	3	6	13	7	2	3	9	8	6	5	8	11	17	18	6	2	5	6	3	0	2	2
	10.5	6	4	10	5	9	3	3	6	4	6	13	6	3	2	1	6	3	3	4	5	4	4	3	3	4	12	16	15	8	7	11	13	11	5	4	10	6	4	6	21	20	12	4	2	1	0	5	3
	11	6	3	3	7	2	4	4	3	4	12	10	5	3	5	9	7	9	4	5	3	3	4	5	9	19	15	14	7	1	3	9	6	11	13	11	7	9	5	14	6	2	7	8	9	2	0	0	0
	11.5	11	5	9	6	6	8	6	5	2	6	7	4	3	6	7	5	2	4	7	5	9	6	6	12	13	24	22	9	13	11	6	9	8	6	8	10	3	4	5	5	3	3	6	7	4	0	3	5
	12	3	5	16	6	4	3	2	4	1	2	3	8	6	2	0	3	6	6	7	11	10	2	7	10	7	9	14	10	8	11	9	8	20	10	7	3	3	3	1	5	8	11	3	7	2	0	0	1
	12.5	9	7	1	2	1	8	7	4	2	4	5	8	14	6	7	5	7	4	5	9	9	17	6	6	6	6	13	19	13	7	6	5	11	7	12	15	11	13	9	6	5	8	9	5	2	6	9	3
	13	17	7	9	7	5	4	6	4	8	13	13	8	6	8	10	11	9	11	12	6	3	7	12	21	19	16	16	18	10	3	5	9	2	6	4	8	17	16	9	9	11	20	10	5	3	2	1	2
	13.5	3	5	1	5	12	10	4	4	8	1	3	5	4	4	6	4	3	6	6	6	10	12	5	6	15	18	15	15	6	7	7	10	9	12	4	3	7	17	9	11	9	8	2	11	8	15	10	6
	14	3	11	12	8	4	5	2	1	5	3	3	8	8	2	3	8	9	2	2	7	6	8	14	17	6	7	10	10	4	11	17	18	15	14	12	15	11	11	15	20	20	11	4	9	5	6	2	4
	14.5	11	8	12	11	6	6	7	9	11	10	13	17	12	9	10	5	7	4	0	5	9	11	17	18	13	13	17	15	16	13	11	14	15	20	21	15	14	22	25	22	4	7	11	12	5	4	2	2
	15	6	5	5	8	17	19	14	11	10	15	15	12	11	9	7	9	15	12	9	15	6	11	17	9	10	12	16	19	19	19	16	16	14	16	31	22	18	13	12	13	18	10	9	8	13	8	6	10
[truncated: 822 more columns]

## Sheet: Fig1f
		-0.62	-0.619227	-0.618453	-0.61768	-0.616907	-0.616133	-0.61536	-0.614587	-0.613813	-0.61304	-0.612267	-0.611494	-0.61072	-0.609947	-0.609174	-0.6084	-0.607627	-0.606854	-0.60608	-0.605307	-0.604534	-0.60376	-0.602987	-0.602214	-0.60144	-0.600667	-0.599894	-0.599121	-0.598347	-0.597574	-0.596801	-0.596027	-0.595254	-0.594481	-0.593707	-0.592934	-0.592161	-0.591387	-0.590614	-0.589841	-0.589067	-0.588294	-0.587521	-0.586747	-0.585974	-0.585201	-0.584428	-0.583654
	-0.658096	0	0	0	0	0	0	0	0	0	0	0	0	0	0	0	0	0	0	0	0	0	0	0	0	0	0	0	0	0	0	0	0	0	0	0	0	0	0	0	0	0	0	0	0	0	0	0	0
	-0.656678	0	0	0	0	0	0	0	0	0	0	0	0	0	0	0	0	0	0	0	0	0	0	0	0	0	0	0	0	0	0	0	0	0	0	0	0	0	0	0	0	0	0	0	0	0	0	0	0
	-0.655259	0	0	0	0	0	0	0	0	0	0	0	0	0	0	0	0	0	0	0	0	0	0	0	0	0	0	0	0	0	0	0	0	0	0	0	0	0	0	0	0	0	0	0	0	0	0	0	0
	-0.653841	0	0	0	0	0	0	0	0	0	0	0	0	0	0	0	0	0	0	0	0	0	0	0	0	0	0	0	0	0	0	0	0	0	0	0	0	0	0	0	0	0	0	0	0	0	0	0	0
	-0.652422	0	0	0	0	0	0	0	0	0	0	0	0	0	0	0	0	0	0	0	0	0	0	0	0	0	0	0	0	0	0	0	0	0	0	0	0	0	0	0	0	0	0	0	0	0	0	0	0
	-0.651003	0	0	0	0	0	0	0	0	0	0	0	0	0	0	0	0	0	0	0	0	0	0	0	0	0	0	0	0	0	0	0	0	0	0	0	0	0	0	0	0	0	0	0	0	0	0	0	0
	-0.649585	0	0	0	0	0	0	0	0	0	0	0	0	0	0	0	0	0	0	0	0	0	0	0	0	0	0	0	0	0	0	0	0	0	0	0	0	0	0	0	0	0	0	0	0	0	0	0	0
	-0.648166	0	0	0	0	0	0	0	0	0	0	0	0	0	0	0	0	0	0	0	0	0	0	0	0	0	0	0	0	0	0	0	0	0	0	0	0	0	0	0	0	0	0	0	0	0	0	0	0
	-0.646748	0	0	0	0	0	0	0	0	0	0	0	0	0	0	0	0	0	0	0	0	0	0	0	0	0	0	0	0	0	0	0	0	0	0	0	0	0	0	0	0	0	0	0	0	0	0	0	0
	-0.645329	0	0	0	0	0	0	0	0	0	0	0	0	0	0	0	0	0	0	0	0	0	0	0	0	0	0	0	0	0	0	0	0	0	0	0	0	0	0	0	0	0	0	0	0	0	0	0	0
	-0.643911	0	0	0	0	0	0	0	0	0	0	0	0	0	0	0	0	0	0	0	0	0	0	0	0	0	0	0	0	0	0	0	0	0	0	0	0	0	0	0	0	0	0	0	0	0	0	0	0
	-0.642492	0	0	0	0	0	0	0	0	0	0	0	0	0	0	0	0	0	0	0	0	0	0	0	0	0	0	0	0	0	0	0	0	0	0	0	0	0	0	0	0	0	0	0	0	0	0	0	0
	-0.641074	0	0	0	0	0	0	0	0	0	0	0	0	0	0	0	0	0	0	0	0	0	0	0	0	0	0	0	0	0	0	0	0	0	0	0	0	0	0	0	0	0	0	0	0	0	0	0	0
	-0.639655	0	0	0	0	0	0	0	0	0	0	0	0	0	0	0	0	0	0	0	0	0	0	0	0	0	0	0	0	0	0	0	0	0	0	0	0	0	0	0	0	0	0	0	0	0	0	0	0
	-0.638237	0	0	0	0	0	0	0	0	0	0	0	0	0	0	0	0	0	0	0	0	0	0	0	0	0	0	0	0	0	0	0	0	0	0	0	0	0	0	0	0	0	0	0	0	0	0	0	0
	-0.636818	0	0	0	0	0	0	0	0	0	0	0	0	0	0	0	0	0	0	0	0	0	0	0	0	0	0	0	0	0	0	0	0	0	0	0	0	0	0	0	0	0	0	0	0	0	0	0	0
	-0.6354	0	0	0	0	0	0	0	0	0	0	0	0	0	0	0	0	0	0	0	0	0	0	0	0	0	0	0	0	0	0	0	0	0	0	0	0	0	0	0	0	0	0	0	0	0	0	0	0
	-0.633981	0	0	0	0	0	0	0	0	0	0	0	0	0	0	0	0	0	0	0	0	0	0	0	0	0	0	0	0	0	0	0	0	0	0	0	0	0	0	0	0	0	0	0	0	0	0	0	0
	-0.632563	0	0	0	0	0	0	0	0	0	0	0	0	0	0	0	0	0	0	0	0	0	0	0	0	0	0	0	0	0	0	0	0	0	0	0	0	0	0	0	0	0	0	0	0	0	0	0	0
	-0.631144	0	0	0	0	0	0	0	0	0	0	0	0	0	0	0	0	0	0	0	0	0	0	0	0	0	0	0	0	0	0	0	0	0	0	0	0	0	0	0	0	0	0	0	0	0	0	0	0
	-0.629725	0	0	0	0	0	0	0	0	0	0	0	0	0	0	0	0	0	0	0	0	0	0	0	0	0	0	0	0	0	0	0	0	0	0	0	0	0	0	0	0	0	0	0	0	0	0	0	0
	-0.628307	0	0	0	0	0	0	0	0	0	0	0	0	0	0	0	0	0	0	0	0	0	0	0	0	0	0	0	0	0	0	0	0	0	0	0	0	0	0	0	0	0	0	0	0	0	0	0	0
	-0.626888	0	0	0	0	0	0	0	0	0	0	0	0	0	0	0	0	0	0	0	0	0	0	0	0	0	0	0	0	0	0	0	0	0	0	0	0	0	0	0	0	0	0	0	0	0	0	0	0
	-0.62547	0	0	0	0	0	0	0	0	0	0	0	0	0	0	0	0	0	0	0	0	0	0	0	0	0	0	0	0	0	0	0	0	0	0	0	0	0	0	0	0	0	0	0	0	0	0	0	0
	-0.624051	0	0	0	0	0	0	0	0	0	0	0	0	0	0	0	0	0	0	0	0	0	0	0	0	0	0	0	0	0	0	0	0	0	0	0	0	0	0	0	0	0	0	0	0	0	0	0	0
	-0.622633	0	0	0	0	0	0	0	0	0	0	0	0	0	0	0	0	0	0	0	0	0	0	0	0	0	0	0	0	0	0	0	0	0	0	0	0	0	0	0	0	0	0	0	0	0	0	0	0
	-0.621214	0	0	0	0	0	0	0	0	0	0	0	0	0	0	0	0	0	0	0	0	0	0	0	0	0	0	0	0	0	0	0	0	0	0	0	0	0	0	0	0	0	0	0	0	0	0	0	0
	-0.619796	0	0	0	0	0	0	0	0	0	0	0	0	0	0	0	0	0	0	0	0	0	0	0	0	0	0	0	0	0	0	0	0	0	0	0	0	0	0	0	0	0	0	0	0	0	0	0	0
	-0.618377	0	0	0	0	0	0	0	0	0	0	0	0	0	0	0	0	0	0	0	0	0	0	0	0	0	0	0	0	0	0	0	0	0	0	0	0	0	0	0	0	0	0	0	0	0	0	0	0
	-0.616959	0	0	0	0	0	0	0	0	0	0	0	0	0	0	0	0	0	0	0	0	0	0	0	0	0	0	0	0	0	0	0	0	0	0	0	0	0	0	0	0	0	0	0	0	0	0	0	0
	-0.61554	0	0	0	0	0	0	0	0	0	0	0	0	0	0	0	0	0	0	0	0	0	0	0	0	0	0	0	0	0	0	0	0	0	0	0	0	0	0	0	0	0	0	0	0	0	0	0	0
	-0.614122	0	0	0	0	0	0	0	0	0	0	0	0	0	0	0	0	0	0	0	0	0	0	0	0	0	0	0	0	0	0	0	0	0	0	0	0	0	0	0	0	0	0	0	0	0	0	0	0
	-0.612703	0	0	0	0	0	0	0	0	0	0	0	0	0	0	0	0	0	0	0	0	0	0	0	0	0	0	0	0	0	0	0	0	0	0	0	0	0	0	0	0	0	0	0	0	0	0	0	0
	-0.611284	0	0	0	0	0	0	0	0	0	0	0	0	0	0	0	0	0	0	0	0	0	0	0	0	0	0	0	0	0	0	0	0	0	0	0	0	0	0	0	0	0	0	0	0	0	0	0	0
	-0.609866	0	0	0	0	0	0	0	0	0	0	0	0	0	0	0	0	0	0	0	0	0	0	0	0	0	0	0	0	0	0	0	0	0	0	0	0	0	0	0	0	0	0	0	0	0	0	0	0
	-0.608447	0	0	0	0	0	0	0	0	0	0	0	0	0	0	0	0	0	0	0	0	0	0	0	0	0	0	0	0	0	0	0	0	0	0	0	0	0	0	0	0	0	0	0	0	0	0	0	0
	-0.607029	0	0	0	0	0	0	0	0	0	0	0	0	0	0	0	0	0	0	0	0	0	0	0	0	0	0	0	0	0	0	0	0	0	0	0	0	0	0	0	0	0	0	0	0	0	0	0	0
	-0.60561	0	0	0	0	0	0	0	0	0	0	0	0	0	0	0	0	0	0	0	0	0	0	0	0	0	0	0	0	0	0	0	0	0	0	0	0	0	0	0	0	0	0	0	0	0	0	0	0
	-0.604192	0	0	0	0	0	0	0	0	0	0	0	0	0	0	0	0	0	0	0	0	0	0	0	0	0	0	0	0	0	0	0	0	0	0	0	0	0	0	0	0	0	0	0	0	0	0	0	0
	-0.602773	0	0	0	0	0	0	0	0	0	0	0	0	0	0	0	0	0	0	0	0	0	0	0	0	0	0	0	0	0	0	0	0	0	0	0	0	0	0	0	0	0	0	0	0	0	0	0	0
	-0.601355	0	0	0	0	0	0	0	0	0	0	0	0	0	0	0	0	0	0	0	0	0	0	0	0	0	0	0	0	0	0	0	0	0	0	0	0	0	0	0	0	0	0	0	0	0	0	0	0
	-0.599936	0	0	0	0	0	0	0	0	0	0	0	0	0	0	0	0	0	0	0	0	0	0	0	0	0	0	0	0	0	0	0	0	0	0	0	0	0	0	0	0	0	0	0	0	0	0	0	0
	-0.598518	0	0	0	0	0	0	0	0	0	0	0	0	0	0	0	0	0	0	0	0	0	0	0	0	0	0	0	0	0	0	0	0	0	0	0	0	0	0	0	0	0	0	0	0	0	0	0	0
	-0.597099	0	0	0	0	0	0	0	0	0	0	0	0	0	0	0	0	0	0	0	0	0	0	0	0	0	0	0	0	0	0	0	0	0	0	0	0	0	0	0	0	0	0	0	0	0	0	0	0
	-0.595681	0	0	0	0	0	0	0	0	0	0	0	0	0	0	0	0	0	0	0	0	0	0	0	0	0	0	0	0	0	0	0	0	0	0	0	0	0	0	0	0	0	0	0	0	0	0	1	0
	-0.594262	0	0	0	0	0	0	0	0	0	0	0	0	0	0	0	0	0	0	0	0	0	0	0	0	0	0	0	0	0	0	0	0	0	0	0	0	0	0	0	0	0	0	0	0	0	0	1	0
	-0.592844	0	0	0	0	0	0	0	0	0	0	0	0	0	0	0	0	0	0	0	0	0	0	0	0	0	0	0	0	0	0	0	0	0	0	0	0	0	0	0	0	0	0	0	0	0	0	0	0
	-0.591425	0	0	0	0	0	0	0	0	0	0	0	0	0	0	0	0	0	0	0	0	0	0	0	0	0	0	0	0	0	0	0	0	0	0	0	0	0	0	0	0	0	0	0	0	0	0	0	0
	-0.590006	0	0	0	0	0	0	0	0	0	0	0	0	0	0	0	0	0	0	0	0	0	0	0	0	0	0	0	0	0	0	0	0	0	0	0	0	0	0	0	0	0	0	0	0	0	0	0	0
	-0.588588	0	0	0	0	0	0	0	0	0	0	0	0	0	0	0	0	0	0	0	0	0	0	0	0	0	0	0	0	0	0	0	0	0	0	0	0	0	0	0	0	0	0	0	0	0	0	0	0
	-0.587169	0	0	0	0	0	0	0	0	0	0	0	0	0	0	0	0	0	0	0	0	0	0	0	0	0	0	0	0	0	0	0	0	0	0	0	0	0	0	0	0	0	0	0	0	0	0	0	0
	-0.585751	0	0	0	0	0	0	0	0	0	0	0	0	0	0	0	0	0	0	0	0	0	0	0	0	0	0	0	0	0	0	0	0	0	0	0	0	0	0	0	0	0	0	0	0	0	0	0	0
	-0.584332	0	0	0	0	0	0	0	0	0	0	0	0	0	0	0	0	0	0	0	0	0	0	0	0	0	0	0	0	0	0	0	0	0	0	0	0	0	0	0	0	0	0	0	0	0	0	0	0
	-0.582914	0	0	0	0	0	0	0	0	0	0	0	0	0	0	0	0	0	0	0	0	0	0	0	0	0	0	0	0	0	0	0	0	0	0	0	0	0	0	0	0	0	0	0	0	0	0	0	0
	-0.581495	0	0	0	0	0	0	0	0	0	0	0	0	0	0	0	0	0	0	0	0	0	0	0	0	0	0	0	0	0	0	0	0	0	0	0	0	0	0	0	0	0	0	0	0	0	0	0	0
	-0.580077	0	0	0	0	0	0	0	0	0	0	0	0	0	0	0	0	0	0	0	0	0	0	0	0	0	0	0	0	0	0	0	0	0	0	0	0	0	0	0	0	0	0	0	0	0	0	0	0
	-0.578658	0	0	0	0	0	0	0	0	0	0	0	0	0	0	0	0	0	0	0	0	0	0	0	0	0	0	0	0	0	0	0	0	0	0	0	0	0	0	0	0	0	0	0	0	0	0	0	0
	-0.57724	0	0	0	0	0	0	0	0	0	0	0	0	0	0	0	0	0	0	0	0	0	0	0	0	0	0	0	0	0	0	0	0	0	0	0	0	0	0	0	0	0	0	0	0	0	0	0	0
	-0.575821	0	0	0	0	0	0	0	0	0	0	0	0	0	0	0	0	0	0	0	0	0	0	0	0	0	0	0	0	0	0	0	0	0	0	0	0	0	0	0	0	0	0	0	0	0	0	0	0
	-0.574403	0	0	0	0	0	0	0	0	0	0	0	0	0	0	0	0	0	0	0	0	0	0	0	0	0	0	0	0	0	0	0	0	0	0	0	0	0	0	0	0	0	0	0	0	0	0	0	0
	-0.572984	0	0	0	0	0	0	0	0	0	0	0	0	0	0	0	0	0	0	0	0	0	0	0	0	0	0	0	0	0	0	0	0	0	0	0	0	0	0	0	0	0	0	0	0	0	0	0	0
	-0.571566	0	0	0	0	0	0	0	0	0	0	0	0	0	0	0	0	0	0	0	0	0	0	0	0	0	0	0	0	0	0	0	0	0	0	0	0	0	0	0	0	0	0	0	0	0	0	0	0
	-0.570147	0	0	0	0	0	0	0	0	0	0	0	0	0	0	0	0	0	0	0	0	0	0	0	0	0	0	0	0	0	0	0	0	0	0	0	0	0	0	0	0	0	0	0	0	0	0	0	0
	-0.568728	0	0	0	0	0	0	0	0	0	0	0	0	0	0	0	0	0	0	0	0	0	0	0	0	0	0	0	0	0	0	0	0	0	0	0	0	0	0	0	0	0	0	0	0	0	0	0	0
	-0.56731	0	0	0	0	0	0	0	0	0	0	0	0	0	0	0	0	0	0	0	0	0	0	0	0	0	0	0	0	0	0	0	0	0	0	0	0	0	0	0	0	0	0	0	0	0	0	0	0
	-0.565891	0	0	0	0	0	0	0	0	0	0	0	0	0	0	0	0	0	0	0	0	0	0	0	0	0	0	0	0	0	0	0	0	0	0	0	0	0	0	0	0	0	0	0	0	0	0	0	0
	-0.564473	0	0	0	0	0	0	0	0	0	0	0	0	0	0	0	0	0	0	0	0	0	0	0	0	0	0	0	0	0	0	0	0	0	0	0	0	0	0	0	0	0	0	0	0	0	0	0	0
	-0.563054	0	0	0	0	0	0	0	0	0	0	0	0	0	0	0	0	0	0	0	0	0	0	0	0	0	0	0	0	0	0	0	0	0	0	0	0	0	0	0	0	0	0	0	0	0	0	0	0
	-0.561636	0	0	0	0	0	0	0	0	0	0	0	0	0	0	0	0	0	0	0	0	0	0	0	0	0	0	0	0	0	0	0	0	0	0	0	0	0	0	0	0	0	0	0	0	0	0	0	0
	-0.560217	0	0	0	0	0	0	0	0	0	0	0	0	0	0	0	0	0	0	0	0	0	0	0	0	0	0	0	0	0	0	0	0	0	0	1	1	0	0	0	0	0	0	0	0	0	0	0	0
	-0.558799	0	0	0	0	0	0	0	0	0	0	0	0	0	0	0	0	0	0	0	0	0	0	0	0	0	0	0	0	0	0	0	0	0	1	1	1	0	0	0	0	0	0	0	0	0	0	0	0
	-0.55738	0	0	0	0	0	0	0	0	0	0	0	0	0	0	0	0	0	0	0	0	0	0	0	0	0	0	0	0	0	0	0	0	0	0	1	0	0	0	0	0	0	0	0	0	0	0	0	0
	-0.555962	0	0	0	0	0	0	0	0	0	0	0	0	0	0	0	0	0	0	0	0	0	0	0	0	0	0	0	0	0	0	0	0	0	0	0	0	0	0	0	0	0	0	0	0	0	0	0	0
	-0.554543	0	0	0	0	0	0	0	0	0	0	0	0	0	0	0	0	0	0	0	0	0	0	0	0	0	0	0	0	0	0	0	0	0	0	0	0	0	0	0	0	0	0	0	0	0	0	0	0
	-0.553125	0	0	0	0	0	0	0	0	0	0	0	0	0	0	0	0	0	0	0	0	0	0	0	0	0	0	0	0	0	0	0	0	0	0	0	0	0	0	0	0	0	0	0	0	0	0	0	0
	-0.551706	0	0	0	0	0	0	0	0	0	0	0	0	0	0	0	0	0	0	0	0	0	0	0	0	0	0	0	0	0	0	0	0	0	0	0	0	0	0	0	0	0	0	0	0	0	0	0	0
	-0.550288	0	0	0	0	0	0	0	0	0	0	0	0	0	0	0	0	0	0	0	0	0	0	0	0	0	0	0	0	0	0	0	0	0	0	0	0	0	0	0	0	0	0	0	0	0	0	0	0
	-0.548869	0	0	0	0	0	0	0	0	0	0	0	0	0	0	0	0	0	0	0	0	0	0	0	0	0	0	0	0	0	0	0	0	0	0	0	0	0	0	0	0	0	0	0	0	0	0	0	0
	-0.54745	0	0	0	0	0	0	0	0	0	0	0	0	0	0	0	0	0	0	0	0	0	0	0	0	0	0	0	0	0	0	0	0	0	0	0	0	0	0	0	0	0	0	0	0	0	0	0	0
	-0.546032	0	0	0	0	0	0	0	0	0	0	0	0	0	0	0	0	0	0	0	0	0	0	0	0	0	0	0	0	0	0	0	0	0	0	0	0	0	0	0	0	0	0	0	0	0	0	0	0
	-0.544613	0	0	0	0	0	0	0	0	0	0	0	0	0	0	0	0	0	0	0	0	0	0	0	0	0	0	0	0	0	0	0	0	0	0	0	0	0	0	0	0	0	0	0	0	0	0	0	0
	-0.543195	0	0	0	0	0	0	0	0	0	0	0	0	0	0	0	0	0	0	0	0	0	0	0	0	0	0	0	0	0	0	0	0	0	0	0	0	0	0	0	0	0	0	0	0	0	0	0	0
	-0.541776	0	0	0	0	0	0	0	0	0	0	0	0	0	0	0	0	0	0	0	0	0	0	0	0	0	0	0	0	0	0	0	0	0	0	0	0	0	0	0	0	0	0	0	0	0	0	0	0
	-0.540358	0	0	0	0	0	0	0	0	0	0	0	0	0	0	0	0	0	0	0	0	0	0	0	0	0	0	0	0	0	0	0	0	0	0	0	0	0	0	0	0	0	0	0	0	0	0	0	0
	-0.538939	0	0	0	0	0	0	0	0	0	0	0	0	0	0	0	0	0	0	0	0	0	0	0	0	0	0	0	0	0	0	0	0	0	1	1	0	1	1	0	1	1	1	0	0	0	3	4	6
	-0.537521	0	0	0	0	0	0	0	0	0	0	0	0	0	0	0	0	0	0	1	3	2	2	0	1	2	2	2	4	6	4	3	2	2	6	6	4	9	16	12	16	10	13	11	12	19	23	19	26
	-0.536102	0	0	0	0	0	0	0	0	0	0	0	0	0	0	0	0	4	7	7	11	13	12	9	10	12	12	18	16	21	16	8	9	11	17	18	22	29	31	26	29	29	31	35	30	36	44	48	42
	-0.534684	0	0	0	0	0	0	0	0	0	0	0	0	0	0	0	14	22	25	22	35	25	23	22	28	27	32	32	33	33	26	26	28	34	32	31	38	41	40	43	37	44	52	46	42	44	53	52	50
	-0.533265	0	0	0	0	0	0	0	0	0	0	0	0	0	0	8	25	27	39	42	42	35	34	38	33	39	38	37	40	36	40	48	46	41	49	50	47	51	47	54	54	60	57	49	52	49	42	44	55
	-0.531847	0	0	0	0	0	0	0	0	0	0	0	0	0	0	18	31	34	52	45	40	51	44	39	43	43	43	31	42	47	55	53	62	62	58	63	56	58	56	55	68	57	60	68	59	69	52	58	56
	-0.530428	0	0	0	0	0	0	0	0	0	0	0	0	1	14	31	42	39	40	42	42	43	45	43	43	40	37	40	46	44	52	56	58	65	66	60	51	51	51	59	60	67	74	81	65	73	67	58	61
	-0.52901	0	0	0	0	0	0	0	0	0	0	0	1	11	30	43	43	41	39	38	34	41	45	38	47	44	40	45	59	56	54	57	75	65	68	55	51	59	60	64	73	74	77	82	83	72	66	57	63
	-0.527591	0	0	0	0	0	0	0	0	0	0	1	6	31	47	51	53	43	44	36	40	39	48	46	45	42	46	48	50	48	57	66	63	57	57	55	57	59	60	68	72	66	70	73	73	65	62	69	65
	-0.526172	0	0	0	0	0	0	0	0	0	0	3	27	47	51	45	55	39	49	49	42	51	40	47	44	43	42	48	40	49	65	63	67	55	56	59	60	59	58	68	72	75	74	77	73	60	61	66	63
	-0.524754	0	0	0	0	0	0	0	0	0	2	14	42	51	56	54	56	48	52	51	52	50	52	37	45	49	47	39	49	41	61	57	61	59	62	57	56	50	60	65	68	74	64	69	73	64	64	59	65
	-0.523335	0	0	0	0	0	0	0	0	0	3	28	47	56	54	57	56	62	51	52	46	49	44	41	35	46	45	43	51	51	54	55	58	52	57	65	65	56	70	72	74	69	74	72	70	70	71	66	69
	-0.521917	0	0	0	0	0	0	0	0	0	15	48	54	42	51	56	50	60	54	53	48	46	48	40	41	34	49	58	53	44	49	57	64	56	62	65	63	66	72	71	65	68	77	73	75	67	63	68	73
	-0.520498	0	0	0	0	0	0	0	0	3	29	53	45	44	49	58	56	50	58	51	45	46	50	37	44	42	45	50	46	45	48	56	55	62	60	64	55	64	63	62	62	75	71	82	67	61	60	61	66
	-0.51908	0	0	0	0	0	0	0	1	21	45	43	40	46	57	53	57	61	52	49	48	56	53	48	54	47	48	50	49	40	49	60	57	50	58	62	54	53	62	67	71	75	68	71	79	68	69	74	70
	-0.517661	0	0	0	0	0	0	1	10	36	40	39	41	47	56	48	54	46	50	45	57	51	55	49	44	39	50	47	51	55	53	51	52	45	57	59	52	53	67	69	70	65	76	73	82	69	67	72	75
	-0.516243	0	0	0	0	0	0	2	27	44	40	48	48	49	52	57	46	46	36	49	41	42	56	50	50	55	52	54	53	69	53	61	60	53	62	60	60	57	68	74	67	67	70	68	75	73	65	62	71
	-0.514824	0	0	0	0	0	0	17	37	41	45	44	50	60	55	53	49	40	36	45	50	51	45	52	48	55	54	51	64	57	56	58	62	60	63	54	64	57	65	70	77	70	68	74	68	66	64	62	66
	-0.513406	0	0	0	0	0	9	30	42	37	39	46	55	53	56	57	48	43	42	42	41	57	57	54	55	60	58	58	64	58	50	59	56	50	55	62	61	59	73	75	76	66	80	75	74	76	67	63	63
	-0.511987	0	0	0	0	1	23	35	35	37	43	49	42	48	51	50	45	55	45	42	48	50	53	61	65	65	67	65	63	61	57	60	61	57	52	57	57	64	65	85	85	72	65	67	73	74	74	67	69
	-0.510569	0	0	0	1	9	32	41	36	44	39	49	44	45	48	54	54	49	40	49	53	47	50	57	59	65	63	71	72	61	58	63	59	57	55	60	61	62	74	76	76	77	74	73	77	80	77	77	71
	-0.50915	0	0	1	4	28	36	33	39	43	43	44	46	42	53	50	49	49	47	40	36	38	43	46	56	59	55	69	71	57	60	62	61	61	60	63	61	57	62	69	70	68	73	76	77	81	74	68	76
	-0.507732	0	0	2	15	33	36	40	43	43	41	43	46	49	52	48	56	56	43	45	41	44	42	42	56	58	61	72	64	66	61	60	64	58	56	61	64	67	69	63	67	73	72	80	86	76	70	75	81
	-0.506313	0	1	10	39	54	49	37	46	37	39	41	47	46	52	55	58	54	52	47	53	49	45	49	56	60	69	72	76	65	58	58	56	50	49	50	49	60	60	68	65	69	68	75	78	76	79	80	81
	-0.504894	0	7	30	60	51	41	44	57	42	47	52	49	48	49	58	58	56	53	49	45	46	48	52	59	64	62	69	66	57	58	48	50	53	44	51	63	70	56	56	52	55	60	63	62	67	69	69	71
	-0.503476	2	22	55	50	53	45	46	45	55	52	45	45	47	55	54	57	51	48	46	52	46	53	46	55	63	55	57	61	64	59	50	56	55	50	54	63	57	61	49	60	60	59	54	64	80	70	71	83
	-0.502057	7	33	51	51	46	40	44	46	54	48	44	49	46	49	52	52	49	46	43	41	44	48	52	57	53	48	60	60	72	63	64	59	63	57	55	60	59	61	61	64	54	57	62	70	70	68	70	74
	-0.500639	20	46	57	60	54	42	53	43	47	46	43	43	44	48	47	48	55	52	43	44	49	42	46	46	44	53	58	53	69	63	62	58	69	60	60	61	58	59	60	54	56	60	53	68	66	65	69	73
	-0.49922	45	45	56	51	48	47	43	43	48	51	54	47	48	51	45	48	58	54	53	48	51	51	43	42	59	66	63	60	52	60	57	68	64	65	55	69	70	73	65	66	71	66	64	67	65	63	69	83
	-0.497802	44	47	49	51	42	46	43	42	49	46	53	59	55	42	43	48	53	49	53	54	49	43	49	54	54	60	65	57	46	61	64	59	57	64	69	71	71	67	61	66	66	64	66	73	78	76	71	72
	-0.496383	51	41	44	45	39	37	45	47	44	46	60	62	55	46	44	48	53	58	55	58	55	50	58	43	54	66	59	58	50	60	60	65	62	67	65	61	67	71	62	67	67	60	60	67	82	67	69	61
	-0.494965	40	45	40	41	53	42	41	43	47	60	62	66	61	57	50	56	57	66	66	69	69	63	55	53	65	65	64	69	63	64	53	62	56	65	64	72	73	76	69	65	61	65	65	75	65	60	68	63
	-0.493546	46	46	36	40	39	39	42	41	48	49	58	57	60	50	51	58	64	65	60	56	65	63	63	53	59	58	70	69	72	73	68	55	55	58	61	65	68	84	66	58	66	65	67	65	57	63	59	66
	-0.492128	40	48	42	39	39	44	47	52	42	45	56	57	51	59	56	51	55	67	54	59	60	55	56	53	55	66	71	71	70	70	64	57	57	65	67	64	70	74	60	68	71	74	69	59	65	63	67	58
	-0.490709	44	51	43	39	37	40	49	46	45	55	52	55	65	64	61	59	60	56	62	62	60	54	52	65	63	66	70	68	70	67	59	61	62	76	63	62	68	69	62	69	70	60	68	64	65	56	58	60
	-0.489291	41	43	40	40	44	39	49	49	56	47	50	62	63	69	68	61	61	63	56	55	54	48	67	60	54	70	72	60	68	64	76	59	60	70	65	68	68	61	59	59	72	66	74	70	65	62	58	67
	-0.487872	43	41	45	41	37	45	51	61	62	51	51	54	67	69	66	72	69	65	63	53	49	50	52	58	46	62	67	67	68	61	63	52	60	64	66	64	71	67	63	66	67	71	70	77	68	67	68	80
	-0.486454	47	46	41	43	44	44	51	62	63	55	58	50	56	64	70	75	61	60	55	52	44	42	46	46	58	54	60	57	67	58	63	65	69	75	68	72	75	60	60	63	67	67	63	71	66	62	65	73
	-0.485035	41	37	51	41	36	50	52	51	56	49	54	56	58	54	69	65	58	56	58	52	56	54	52	59	56	50	59	67	66	60	61	55	67	72	75	75	75	66	63	65	73	78	82	70	69	76	70	65
	-0.483616	39	43	46	41	43	54	51	50	52	61	55	58	61	69	65	70	62	66	57	50	49	56	57	54	64	73	66	64	66	66	62	54	59	60	67	65	78	65	63	72	86	91	72	71	77	69	76	69
	-0.482198	38	37	36	32	48	50	44	48	57	53	54	53	56	55	52	57	59	63	60	50	58	53	54	56	66	60	69	63	72	64	69	55	54	47	59	67	71	62	69	77	68	77	67	72	83	81	82	77
	-0.480779	34	36	41	43	45	49	52	52	50	58	64	63	59	50	52	52	57	66	66	57	54	56	57	63	57	68	62	62	55	63	63	64	55	63	61	63	74	69	62	72	75	76	88	77	78	77	81	72
	-0.479361	41	43	46	51	53	50	59	59	60	53	63	49	56	62	48	55	59	56	63	64	61	58	65	69	64	72	60	57	63	59	61	60	58	58	65	66	60	61	75	68	71	74	74	69	74	84	78	70
	-0.477942	47	43	55	55	56	53	55	51	63	56	57	48	54	53	55	60	54	62	67	68	68	58	61	76	72	69	72	59	60	58	65	59	59	64	67	65	65	60	73	65	72	73	74	81	73	81	90	83
	-0.476524	42	57	59	57	56	49	57	52	53	59	51	48	51	54	57	59	58	61	64	69	64	62	61	68	66	70	63	64	68	62	63	61	58	65	72	67	68	67	69	71	89	79	86	74	77	74	84	85
	-0.475105	48	57	54	67	63	58	57	58	65	57	60	58	57	58	66	64	58	64	69	58	68	64	65	64	63	67	65	60	63	73	55	63	74	70	72	65	65	66	75	78	75	79	70	79	78	82	83	80
	-0.473687	46	47	54	62	60	60	68	64	64	55	53	64	65	63	55	53	52	55	60	67	72	66	71	70	71	68	61	67	66	69	65	64	66	75	75	75	63	67	74	68	68	71	78	77	71	77	81	86
	-0.472268	47	57	59	60	64	58	67	69	64	62	67	66	62	59	54	54	52	54	55	60	68	75	81	76	65	66	69	62	58	63	64	70	65	82	72	70	71	74	74	85	64	71	74	74	68	72	78	83
	-0.47085	52	63	65	68	62	56	63	67	63	68	67	65	56	54	47	47	53	48	50	60	68	85	76	79	80	64	61	63	63	60	64	61	58	60	58	71	78	68	71	72	68	67	78	85	80	83	85	76
	-0.469431	48	62	63	75	70	61	61	65	61	65	71	64	60	58	51	52	53	55	60	66	70	85	79	86	81	79	84	71	66	62	67	65	60	71	72	64	67	72	67	66	76	75	79	82	88	81	96	87
	-0.468013	52	53	60	63	61	62	64	67	68	72	73	54	55	52	56	53	46	57	64	66	68	77	81	88	78	81	78	67	75	74	71	68	66	72	71	69	80	70	71	71	77	68	73	90	96	99	89	85
	-0.466594	58	56	57	62	58	55	65	60	66	65	63	55	62	56	50	48	50	57	64	66	70	72	77	80	78	77	71	76	76	75	73	63	67	64	70	81	84	72	80	75	71	73	72	76	81	96	92	93
	-0.465176	62	50	56	63	75	61	64	67	76	61	52	58	57	60	59	57	60	50	60	58	69	68	68	71	76	68	82	86	66	71	73	67	61	56	59	70	80	81	80	78	76	74	76	74	85	93	85	79
	-0.463757	58	56	55	70	67	66	74	76	80	72	62	70	62	62	54	64	60	56	65	60	51	60	62	67	67	84	87	82	70	77	78	71	62	63	67	73	83	80	73	67	75	73	80	82	92	80	91	91
	-0.462338	51	55	56	65	71	67	68	63	71	84	73	65	65	55	53	53	59	66	59	65	63	57	55	66	76	86	82	80	78	82	71	76	69	75	75	83	90	73	74	75	71	80	79	77	74	83	90	98
	-0.46092	61	57	48	66	72	70	67	66	65	68	60	65	55	52	58	65	65	63	58	78	61	54	59	73	75	75	72	80	83	84	85	84	73	76	87	76	79	78	82	79	77	83	77	71	79	80	75	82
	-0.459501	55	50	53	63	65	65	57	58	57	59	61	59	55	50	54	62	62	66	62	65	66	61	64	70	70	75	65	84	86	85	89	82	82	76	82	67	77	76	88	75	86	85	72	77	75	79	85	97
	-0.458083	47	57	63	69	71	62	62	60	54	63	53	60	58	64	61	69	63	64	64	68	65	67	66	64	69	65	70	84	88	83	78	81	80	80	76	86	76	80	88	85	91	88	81	78	74	74	71	102
	-0.456664	58	55	59	66	71	70	55	61	59	69	66	55	60	56	65	64	68	62	76	69	73	68	63	62	54	67	76	70	79	67	62	70	73	80	74	76	72	79	91	84	80	87	77	66	59	60	77	82
	-0.455246	51	59	59	76	64	70	67	61	63	69	65	66	63	64	69	69	66	64	67	70	68	71	63	57	58	66	60	64	68	70	64	60	77	83	70	76	76	76	74	78	84	85	87	75	69	75	76	77
	-0.453827	51	63	67	66	70	69	62	66	67	69	67	57	65	68	64	61	65	63	74	79	76	78	68	59	60	70	67	62	68	65	67	76	67	67	72	89	86	75	76	81	83	84	97	96	81	86	81	74
	-0.452409	61	70	67	61	73	66	65	55	71	60	68	65	62	55	57	63	65	68	66	77	74	73	71	61	66	78	63	54	61	70	75	74	61	66	72	81	75	76	81	93	79	82	83	84	78	84	80	75
	-0.45099	65	64	69	58	59	70	76	66	66	64	65	58	49	50	53	57	59	64	66	69	64	77	71	68	64	69	71	63	69	69	72	65	78	75	72	77	80	81	85	78	88	86	78	78	78	78	80	74
	-0.449572	65	66	52	49	62	61	67	67	71	70	72	66	62	56	49	56	56	56	64	73	75	61	66	69	67	60	66	57	65	71	78	70	78	71	78	72	72	73	73	69	67	74	78	83	79	73	87	81
	-0.448153	55	55	59	56	58	64	63	64	70	64	61	69	68	53	56	69	68	63	70	65	74	65	70	74	75	69	67	61	61	70	70	69	82	76	87	83	73	83	71	77	64	85	81	85	81	78	80	79
	-0.446735	54	55	66	64	60	58	58	63	58	64	62	61	70	58	52	64	73	71	69	69	57	65	78	73	80	64	56	62	62	69	76	81	72	81	92	90	70	71	73	66	73	79	81	84	81	79	92	88
	-0.445316	51	56	54	62	65	61	56	49	60	63	62	68	61	59	47	55	63	62	78	79	68	65	61	63	55	50	55	53	53	69	79	70	82	85	87	78	70	72	75	75	76	76	97	90	92	90	93	85
	-0.443897	48	48	53	56	58	58	63	49	61	54	66	71	58	55	51	54	62	60	69	66	67	70	65	67	69	56	62	63	57	68	69	71	75	90	94	80	66	73	79	75	80	95	103	101	93	88	103	93
	-0.442479	53	55	63	57	61	62	61	55	52	58	64	65	64	64	59	68	62	74	68	73	68	70	64	66	53	62	63	60	53	61	64	70	79	80	79	72	71	67	74	78	85	97	88	86	89	94	100	102
	-0.44106	49	59	66	61	68	77	71	63	65	66	66	64	60	68	54	70	57	66	63	75	74	60	64	60	62	65	67	67	61	64	69	70	73	74	93	71	75	79	82	70	69	73	82	79	85	92	95	92
	-0.439642	58	59	54	65	60	83	82	75	67	74	69	79	67	65	61	65	57	66	65	74	62	58	60	70	59	62	69	71	66	71	61	64	78	83	84	73	65	68	76	70	64	74	76	69	79	86	88	75
	-0.438223	55	56	65	65	65	75	69	65	60	61	69	72	66	66	57	63	54	67	65	65	70	59	53	60	63	66	57	66	74	78	72	69	76	81	80	83	71	66	72	65	63	69	65	69	71	80	79	87
	-0.436805	59	72	67	59	66	64	78	58	53	62	63	66	69	68	68	69	77	69	70	65	72	53	61	66	67	62	59	79	68	71	77	72	84	77	75	73	68	68	70	74	59	68	64	62	63	67	74	84
	-0.435386	73	64	63	69	64	63	70	61	60	58	63	65	65	71	75	74	76	74	72	72	73	66	64	65	61	58	72	70	61	75	68	73	82	80	90	63	74	84	80	71	61	72	62	65	62	61	70	72
	-0.433968	62	61	61	67	69	68	65	59	53	65	66	73	72	66	69	70	69	70	68	67	72	72	57	66	69	71	74	68	67	75	70	79	87	96	97	84	77	74	74	75	74	78	68	65	69	66	65	81
	-0.432549	62	62	67	72	73	71	64	61	63	65	66	67	66	57	59	65	73	70	68	61	70	75	64	64	71	67	73	74	76	76	80	77	81	84	94	86	88	70	78	80	85	80	65	69	60	73	78	80
	-0.431131	64	62	81	76	77	69	69	66	67	60	63	71	63	67	69	66	72	70	72	59	69	73	68	70	74	70	76	71	68	85	78	71	77	82	91	86	74	76	71	74	78	84	69	70	56	65	73	78
	-0.429712	58	64	74	78	70	66	61	65	61	62	61	61	73	70	65	63	76	77	72	72	70	77	68	75	74	67	67	66	70	75	69	79	72	73	79	71	73	71	74	68	78	81	78	62	65	65	85	81
	-0.428294	54	60	60	66	64	55	47	58	59	66	50	55	59	56	64	69	70	66	75	65	64	77	70	63	65	69	67	68	68	66	76	77	71	76	67	67	80	71	64	62	63	70	79	73	77	89	88	73
	-0.426875	48	48	52	64	60	47	48	54	51	62	53	53	58	61	64	57	64	77	74	63	59	71	73	69	76	71	74	76	70	82	74	71	77	80	72	69	87	69	58	59	66	66	67	67	69	72	79	80
	-0.425457	58	50	55	52	53	63	50	58	62	54	50	54	58	57	57	58	64	75	59	61	65	67	74	73	73	78	74	73	80	78	71	59	70	79	70	72	74	62	68	72	57	49	62	65	67	72	86	82
	-0.424038	53	52	52	53	59	61	55	59	56	49	54	54	58	56	60	69	69	76	62	67	58	57	73	73	74	84	84	79	80	72	64	68	73	64	67	64	68	70	68	72	69	68	75	73	65	83	89	82
	-0.422619	61	54	46	53	59	60	63	61	57	56	58	56	51	61	67	68	70	63	68	61	65	70	74	75	77	86	83	81	79	71	64	71	75	73	71	62	63	80	83	77	66	67	71	64	74	78	76	83
	-0.421201	56	54	54	60	58	60	51	59	53	62	56	52	55	64	69	62	67	70	72	56	63	66	66	64	75	85	72	76	75	74	66	81	75	78	76	82	83	92	88	86	68	66	65	66	73	80	73	87
	-0.419782	60	63	56	69	59	55	48	60	57	54	56	55	70	73	77	72	73	62	60	58	62	67	70	76	74	81	72	77	70	74	70	79	76	78	89	78	82	95	94	81	74	72	72	75	72	74	74	79
	-0.418364	58	54	58	58	65	54	58	53	58	66	55	65	74	68	76	68	69	60	60	56	57	69	62	67	67	68	65	59	64	72	72	72	75	88	82	85	89	89	86	93	72	68	65	69	85	73	77	86
	-0.416945	53	48	53	49	57	64	61	60	64	63	65	69	68	60	60	63	65	70	63	66	61	66	68	76	63	69	71	68	67	70	81	84	80	95	90	88	85	78	84	80	69	70	67	72	88	83	84	95
	-0.415527	60	52	48	47	56	51	52	58	68	69	64	72	58	61	63	56	67	69	69	76	66	67	79	75	68	69	74	73	75	71	71	76	80	79	97	82	82	72	81	77	76	69	63	73	83	93	84	88
	-0.414108	58	56	53	51	42	45	50	55	63	61	67	69	60	61	53	54	57	71	72	69	74	72	72	72	81	75	75	74	78	68	72	77	82	76	67	81	68	74	81	81	70	74	77	75	83	93	93	92
	-0.41269	47	53	53	45	38	44	51	55	62	63	60	62	57	61	55	63	64	67	76	72	72	69	67	63	73	71	71	70	65	62	66	72	69	63	67	79	75	73	82	71	71	69	76	75	86	103	97	86
	-0.411271	44	53	57	61	48	43	52	46	54	54	57	65	61	58	61	62	61	63	69	71	79	61	66	60	67	67	64	71	68	72	71	79	60	79	85	78	72	70	70	70	73	72	79	77	84	101	99	86
	-0.409853	40	54	53	48	53	49	58	49	57	61	68	71	61	61	66	63	67	66	74	72	73	73	64	58	63	64	76	78	75	86	77	77	74	81	84	80	72	65	70	71	80	66	67	68	81	86	94	89
	-0.408434	41	41	50	53	60	55	53	54	55	64	63	72	64	65	64	71	63	58	61	67	70	78	69	63	73	72	85	75	78	80	81	83	75	79	82	89	68	59	75	77	78	65	62	71	78	86	94	90
	-0.407016	42	44	50	49	53	52	49	56	59	65	60	70	62	75	75	67	67	65	57	60	55	69	66	60	73	76	87	76	68	69	75	86	77	67	82	74	68	70	85	86	78	73	64	70	72	80	78	84
	-0.405597	54	45	46	49	42	54	56	62	55	71	73	62	58	70	72	77	76	74	75	66	67	71	71	58	74	91	95	80	81	78	78	81	76	65	70	78	65	71	80	85	77	84	73	80	78	77	81	85
	-0.404179	67	60	56	44	59	49	47	55	54	60	63	64	68	66	83	82	84	75	78	80	66	70	62	68	70	85	89	95	83	77	85	90	76	68	65	67	57	65	70	87	76	83	80	93	80	82	88	90
	-0.40276	68	59	53	61	53	48	50	57	48	46	57	64	74	70	79	78	86	79	85	80	67	64	74	78	67	70	82	81	71	83	79	80	68	67	64	63	63	75	80	73	74	84	92	86	87	88	90	78
	-0.401341	63	58	65	63	57	56	55	49	46	55	60	61	67	75	82	77	83	75	90	81	80	72	71	72	62	74	75	71	76	80	72	67	70	77	77	70	72	87	81	80	91	91	92	97	82	80	89	91
	-0.399923	50	57	59	57	61	48	56	59	54	57	63	66	67	69	68	74	80	73	92	82	85	68	70	63	65	60	73	77	75	76	74	74	74	77	79	75	75	74	78	83	96	97	99	86	87	85	88	86
	-0.398504	59	55	54	62	65	54	59	49	59	52	56	56	58	75	80	80	78	82	80	80	75	74	72	73	59	73	67	80	77	80	66	72	66	79	85	71	71	69	70	78	75	89	86	83	90	86	95	93
	-0.397086	49	54	63	60	55	54	49	47	50	47	49	51	59	68	71	71	76	74	72	69	74	78	71	71	71	64	73	74	74	66	76	65	68	73	74	76	86	72	61	81	80	91	81	83	81	85	98	96
	-0.395667	58	67	61	56	48	47	48	46	40	58	52	58	55	55	54	63	78	66	69	65	72	65	60	65	67	61	65	77	70	73	73	66	68	75	73	75	81	70	63	74	73	87	84	75	79	90	91	85
	-0.394249	46	45	54	62	53	41	46	58	49	56	61	62	61	57	57	66	67	61	73	69	57	67	61	54	56	56	55	73	65	70	70	72	62	81	82	81	74	74	72	82	78	85	87	66	76	75	80	73
	-0.39283	46	47	56	64	51	42	45	49	56	48	66	60	75	74	72	55	60	67	74	62	75	63	58	57	57	67	59	60	67	67	70	69	74	81	78	69	72	62	79	79	82	71	77	84	77	80	81	80
	-0.391412	46	48	46	57	39	48	45	49	56	65	65	70	66	69	61	62	61	59	70	71	70	73	63	68	67	72	70	64	61	64	78	67	71	63	71	76	77	69	80	77	70	76	88	87	80	92	92	81
	-0.389993	51	47	41	50	47	46	57	59	59	62	72	75	75	73	65	58	62	67	73	69	58	76	73	71	69	68	62	57	63	73	73	66	69	62	69	85	90	86	84	88	77	73	77	81	93	91	78	73
	-0.388575	53	47	44	47	61	64	67	59	61	68	69	63	76	89	71	64	65	74	72	67	69	79	70	69	69	60	61	58	64	61	69	73	76	64	70	82	79	74	81	89	79	80	78	84	97	89	77	75
	-0.387156	54	58	44	51	65	64	60	60	72	68	65	72	85	79	71	78	69	69	68	66	66	72	74	72	69	61	54	72	66	65	69	73	61	63	66	73	69	67	70	83	79	74	79	79	76	85	95	83
	-0.385738	56	42	52	58	58	63	59	68	65	63	75	77	82	85	84	69	67	70	73	61	72	63	68	63	73	68	65	64	64	71	64	67	66	57	57	67	61	62	70	77	67	73	86	86	90	79	93	92
	-0.384319	48	47	54	54	62	69	57	64	74	67	58	67	79	80	82	65	65	78	73	67	68	62	50	68	58	59	64	77	74	66	69	64	59	51	60	69	57	58	61	63	62	65	74	77	71	66	84	89
	-0.382901	50	46	47	48	63	58	62	57	62	58	72	71	67	65	64	63	61	61	69	78	78	62	61	70	65	68	64	68	78	74	72	66	65	55	58	57	61	65	69	67	64	79	82	73	80	77	83	95
	-0.381482	54	55	50	58	60	62	67	60	66	64	62	61	61	72	64	53	59	70	75	71	69	65	61	67	64	65	72	76	75	75	76	79	70	72	63	73	81	73	67	78	81	83	64	82	79	78	83	86
	-0.380063	58	56	51	49	58	60	52	54	62	61	56	54	65	57	57	52	59	73	68	70	73	64	58	53	63	65	73	93	92	85	71	88	83	74	81	81	77	73	81	77	72	91	79	95	89	81	73	81
	-0.378645	60	50	48	55	60	65	57	65	62	70	68	61	66	51	61	71	63	75	73	66	63	58	58	63	72	78	91	90	93	94	81	86	80	80	84	80	80	70	85	78	78	83	84	76	88	88	83	86
	-0.377226	64	53	55	64	62	59	58	60	64	68	85	68	65	59	58	71	72	63	69	59	61	74	74	70	69	76	74	81	81	90	74	79	75	71	75	88	80	84	80	77	77	84	88	79	85	83	84	77
	-0.375808	50	52	55	64	75	75	71	65	72	70	78	68	66	62	57	52	64	70	55	58	65	69	66	71	69	73	70	75	73	81	73	84	78	73	73	92	86	79	82	76	71	86	92	87	76	88	90	87
	-0.374389	50	52	60	66	81	77	64	60	69	69	81	68	65	62	65	63	64	60	66	64	70	62	73	77	73	74	69	80	71	81	76	77	77	77	77	89	86	77	74	78	68	74	76	81	83	96	88	78
	-0.372971	52	58	59	67	66	72	63	50	57	65	78	64	59	70	65	61	67	63	60	68	66	65	71	79	68	81	82	68	81	76	70	75	76	80	83	84	77	70	75	74	67	67	81	91	83	92	98	91
	-0.371552	65	67	60	63	70	65	56	57	58	67	72	68	69	64	59	65	77	73	74	63	67	68	68	80	78	76	70	84	91	67	69	79	79	77	96	90	75	86	83	74	70	69	86	102	92	95	87	87
	-0.370134	60	50	61	67	72	64	59	64	67	68	68	68	62	54	63	72	73	72	65	63	52	60	68	74	76	85	86	80	83	71	75	69	76	88	95	91	86	84	80	83	76	77	84	94	92	94	84	84
	-0.368715	62	53	70	77	77	79	58	74	61	54	67	71	67	73	70	69	66	72	80	71	63	79	64	65	85	86	78	79	83	76	72	79	85	96	84	102	92	93	89	101	88	84	83	84	94	82	89	91
	-0.367297	69	65	63	78	78	72	64	73	68	59	59	63	69	75	80	72	77	71	70	79	78	79	75	72	92	88	73	77	87	89	81	89	87	85	92	97	96	88	97	109	93	99	86	79	84	91	90	88
	-0.365878	69	63	67	68	76	71	62	70	68	58	56	52	68	68	67	72	72	78	73	76	78	84	73	72	85	85	78	85	78	82	84	79	83	92	92	100	94	94	99	98	111	101	84	84	77	80	92	87
	-0.36446	54	61	67	56	59	67	62	64	66	67	64	57	68	65	68	63	75	83	76	89	73	93	82	72	72	83	76	75	79	90	91	90	90	99	100	93	92	100	113	110	115	96	84	89	88	81	84	82
	-0.363041	56	53	52	56	61	51	57	64	62	69	70	71	78	67	68	78	77	70	72	84	84	89	68	78	78	75	77	84	86	91	89	93	96	103	100	103	89	99	109	123	107	100	110	95	75	78	89	92
	-0.361623	53	45	52	59	60	50	60	63	67	74	79	70	65	70	77	84	74	73	67	74	83	78	74	66	68	75	82	82	88	85	89	97	97	109	95	99	92	107	106	107	112	112	99	84	73	74	90	93
	-0.360204	59	54	55	53	54	58	53	71	77	69	71	62	69	76	78	73	78	82	82	81	81	78	66	76	79	83	75	87	95	103	85	88	98	86	88	101	95	109	98	105	119	104	91	93	87	97	104	96
	-0.358785	68	63	65	67	60	63	57	76	87	73	74	62	73	68	83	73	75	77	84	78	80	79	72	87	82	90	89	91	96	97	94	96	87	85	84	94	88	93	98	113	116	112	101	93	94	100	90	96
	-0.357367	81	70	78	70	54	57	69	77	83	73	72	71	58	61	60	62	74	82	86	74	62	79	80	85	83	89	96	106	97	108	97	97	78	87	91	88	78	87	95	99	111	104	98	117	108	120	103	101
	-0.355948	76	62	74	62	63	57	67	68	78	77	66	77	78	54	56	64	74	84	72	59	71	78	76	74	84	95	98	101	98	100	92	100	103	86	83	90	92	88	91	83	93	101	99	117	104	107	108	107
	-0.35453	68	66	68	72	62	55	49	62	74	73	69	71	62	61	46	67	69	73	64	69	63	73	77	80	87	89	95	104	99	97	96	92	90	88	82	104	99	92	97	90	83	96	101	115	96	122	108	98
	-0.353111	64	72	71	65	61	55	47	62	69	70	70	77	71	59	59	60	67	66	68	65	71	71	80	72	79	78	96	90	96	100	99	95	102	88	95	102	109	105	87	105	92	93	91	108	97	106	110	106
	-0.351693	73	67	71	71	66	59	49	55	68	67	58	60	72	76	70	68	73	60	82	76	69	80	76	83	89	93	93	98	103	115	96	104	99	99	100	111	100	102	96	104	98	97	104	108	106	104	109	106
	-0.350274	76	70	66	59	61	62	64	60	63	53	59	64	79	75	76	63	76	69	71	83	89	86	79	77	85	96	93	113	100	107	97	101	94	99	103	105	102	95	93	96	93	92	95	107	89	103	115	96
	-0.348856	72	63	63	62	67	68	72	59	60	66	77	83	91	88	92	71	79	74	83	80	82	89	90	91	86	88	90	97	99	109	97	99	105	108	105	98	103	91	94	90	92	96	102	107	115	100	99	100
	-0.347437	81	68	64	53	65	69	74	70	68	73	89	82	95	95	92	85	84	77	89	96	93	91	101	90	83	86	97	98	106	105	98	100	108	100	106	102	91	96	97	97	98	98	101	103	115	100	96	107
	-0.346019	87	75	67	63	77	84	73	69	64	72	81	85	95	91	91	102	85	91	91	95	98	89	100	102	95	103	97	103	95	95	106	107	92	112	116	103	93	92	109	103	104	94	106	108	105	104	99	119
	-0.3446	85	81	79	78	82	94	83	87	82	81	80	89	83	90	97	102	98	105	101	107	105	92	104	106	102	105	106	102	95	87	110	106	100	117	110	97	101	117	108	111	98	104	102	119	125	114	114	126
	-0.343182	78	76	86	85	83	94	85	94	95	95	83	90	96	91	96	100	112	111	99	98	106	96	97	104	108	111	96	90	92	92	105	107	106	107	109	110	107	123	120	132	118	108	104	120	126	122	124	121
	-0.341763	75	78	78	87	85	91	78	102	100	93	108	108	95	94	104	102	112	112	110	93	87	100	102	101	101	99	108	98	99	105	107	107	115	120	109	112	114	124	135	129	133	121	114	125	122	123	122	113
	-0.340345	79	72	76	85	80	79	81	98	98	112	115	110	102	90	111	113	119	108	111	105	94	106	109	116	117	99	101	96	110	110	115	114	118	111	107	111	124	128	127	136	142	134	121	123	131	111	133	121
	-0.338926	77	73	79	86	84	80	90	88	105	112	109	103	100	114	113	115	118	108	109	104	109	116	118	119	113	105	111	106	124	118	109	104	132	107	114	114	128	136	127	134	130	129	138	119	123	123	136	130
	-0.337507	91	86	81	91	87	82	85	99	101	102	107	103	104	107	95	106	110	103	100	126	113	113	112	110	106	111	111	102	118	116	109	113	128	113	119	113	124	124	129	126	126	127	133	134	126	128	134	130
	-0.336089	94	93	84	74	82	91	93	94	102	125	123	112	95	111	109	117	112	111	117	121	124	116	113	106	112	126	129	115	116	119	111	107	110	136	118	124	130	125	121	127	127	133	133	139	126	130	132	125
	-0.33467	81	80	92	94	93	96	113	109	111	118	125	127	101	110	117	108	120	114	126	121	124	111	110	117	122	129	119	117	113	119	111	115	119	122	125	122	124	128	131	130	139	138	126	115	118	130	136	127
	-0.333252	93	92	101	98	107	107	112	121	107	126	120	127	119	117	126	130	121	120	128	125	130	117	117	119	107	112	128	139	130	147	129	120	132	128	118	121	138	141	145	140	138	141	125	123	123	132	141	133
	-0.331833	101	93	105	109	106	31	120	111	115	120	126	120	117	122	134	108	125	119	113	114	127	122	114	115	110	116	135	129	136	156	142	126	128	126	125	119	136	148	142	127	132	139	126	122	146	134	145	153
	-0.330415	103	102	118	113	124	119	119	117	117	125	109	111	124	125	124	122	116	135	124	121	120	125	118	128	124	124	138	118	129	139	144	143	146	138	142	140	140	143	151	140	139	138	139	131	134	128	140	146
	-0.328996	111	110	132	126	129	121	117	109	122	118	108	108	118	110	117	124	117	132	135	112	115	129	133	120	116	129	119	116	126	133	161	146	151	151	158	150	145	161	164	157	146	150	156	157	144	150	161	144
	-0.327578	111	121	126	134	120	125	106	105	117	122	123	121	113	129	112	119	122	132	130	121	112	123	133	122	131	127	139	139	136	132	131	138	135	150	154	154	154	158	143	156	163	169	161	181	161	173	149	138
	-0.326159	116	127	132	125	122	126	114	113	123	120	117	108	118	122	124	113	135	130	121	119	127	120	114	124	129	152	149	141	138	140	126	147	138	141	148	154	147	167	159	163	161	157	174	185	177	180	165	147
	-0.324741	118	123	124	124	117	117	114	111	117	124	120	127	120	118	131	128	127	142	136	145	135	118	123	138	137	142	142	140	136	139	135	143	152	153	155	168	156	156	153	151	153	160	174	179	179	165	166	147
	-0.323322	115	123	128	133	126	125	119	115	119	126	126	120	113	127	133	122	123	145	139	144	134	128	130	130	133	157	153	141	134	139	139	152	159	148	152	154	152	146	168	141	153	164	170	162	167	148	152	144
	-0.321904	125	129	142	130	134	150	131	123	134	129	124	127	127	117	126	120	138	146	148	143	123	126	137	144	135	145	146	148	142	153	147	148	156	148	158	166	162	150	149	151	166	173	167	162	167	146	155	164
	-0.320485	120	129	136	121	126	126	131	130	139	133	133	138	125	124	124	127	135	144	139	138	140	136	145	141	127	136	153	151	151	147	154	142	142	146	151	156	164	162	156	172	164	179	166	158	159	161	151	160
	-0.319067	122	124	131	120	115	137	127	128	130	147	130	138	129	140	116	117	128	139	137	145	150	140	137	138	150	143	149	141	145	143	128	129	159	157	143	167	173	165	156	152	153	168	156	166	172	168	170	162
	-0.317648	110	132	127	132	127	140	131	124	125	147	129	139	134	137	116	119	115	126	126	140	150	134	159	146	151	151	153	160	150	134	138	159	158	179	168	180	176	181	155	158	151	157	178	179	172	178	180	185
	-0.316229	120	131	121	137	122	136	135	130	126	139	138	144	137	138	133	115	122	133	143	137	155	146	152	156	160	171	165	176	161	144	149	150	160	169	176	188	179	188	170	167	161	167	177	174	179	182	202	201
	-0.314811	120	132	122	131	127	130	141	130	128	138	141	135	135	129	139	134	141	145	146	152	155	163	161	171	172	177	178	179	166	158	171	169	164	174	180	199	192	183	189	170	182	185	188	186	194	176	205	214
	-0.313392	122	135	132	134	138	138	137	132	126	135	136	143	152	141	145	144	151	141	146	160	161	177	183	186	173	164	180	195	169	188	178	178	183	173	177	177	182	197	192	179	181	172	206	193	193	192	205	220
	-0.311974	132	123	139	138	142	139	148	148	147	130	139	139	140	152	142	149	140	159	156	157	173	175	176	174	178	170	175	168	178	183	176	165	183	175	182	172	181	189	196	174	170	188	203	202	205	186	200	208
	-0.310555	127	133	138	140	148	147	146	160	152	139	141	144	153	163	145	155	154	168	172	174	184	184	185	179	185	191	182	178	177	173	188	176	180	175	187	190	183	202	196	182	169	197	196	207	188	184	186	189
	-0.309137	133	133	136	132	140	151	136	160	147	143	164	153	147	161	161	155	154	173	173	185	185	183	197	183	175	170	180	178	184	172	173	179	180	182	188	190	190	200	186	189	187	203	204	203	193	182	195	187
	-0.307718	129	136	140	147	149	134	154	169	157	146	160	153	154	182	178	159	161	171	185	183	168	166	177	180	167	179	182	176	177	185	183	191	189	196	188	200	191	194	196	198	186	197	196	189	195	196	198	200
	-0.3063	145	154	138	138	141	151	160	169	167	154	154	153	155	179	177	186	176	198	188	175	166	175	168	171	177	160	174	197	179	187	176	181	190	188	191	223	184	185	208	199	200	207	204	206	196	216	233	218
	-0.304881	154	153	156	144	158	154	159	178	181	176	168	176	177	195	187	192	186	185	180	171	163	183	174	179	188	170	183	194	170	189	206	186	192	202	206	209	190	194	217	210	210	205	219	227	216	239	258	251
	-0.303463	178	156	151	157	171	162	175	171	174	181	167	186	193	195	181	183	197	210	179	180	185	194	182	190	189	194	193	199	200	178	181	186	187	199	217	214	220	206	218	221	208	207	215	235	228	235	247	267
	-0.302044	155	150	150	150	155	161	171	178	188	187	177	187	187	195	170	176	193	189	181	192	193	194	191	196	202	209	182	195	193	190	175	178	191	199	192	205	212	222	241	233	217	240	230	239	209	242	244	270
	-0.300626	145	160	159	156	164	165	182	191	186	183	167	181	192	185	175	186	189	205	199	196	194	195	212	203	203	205	192	191	196	213	191	184	193	215	197	212	216	230	247	238	212	228	225	216	224	240	237	265
	-0.299207	151	159	161	159	167	171	176	172	174	177	176	190	196	194	191	186	194	218	219	214	204	200	197	201	205	206	203	190	206	216	202	209	197	198	221	213	223	236	229	249	244	236	246	221	222	227	242	257
	-0.297789	165	173	160	173	171	176	187	174	174	179	191	199	222	196	188	193	213	231	234	212	210	203	206	234	237	218	213	226	238	232	219	224	206	222	218	228	215	212	251	258	264	232	233	238	241	271	283	268
	-0.29637	170	175	170	178	204	194	191	186	187	178	204	208	204	195	210	225	202	216	217	220	219	228	227	225	230	232	217	212	214	232	224	229	217	236	237	224	229	235	252	255	267	244	250	229	245	279	280	263
	-0.294951	180	177	196	191	211	210	210	187	191	168	190	215	208	217	208	214	210	233	224	222	215	224	229	227	232	233	228	208	208	209	225	238	255	259	264	244	240	235	246	271	253	253	268	255	250	266	253	252
	-0.293533	189	179	190	189	201	201	199	202	191	203	209	205	221	222	211	236	232	243	238	244	239	220	214	220	239	231	235	222	209	212	239	253	276	262	261	257	263	242	248	279	275	265	266	266	262	260	261	262
	-0.292114	176	179	194	202	201	203	220	230	205	207	211	220	224	219	215	217	236	257	262	263	244	222	244	245	243	225	241	229	227	223	243	251	244	249	269	302	277	261	267	288	271	276	266	284	278	272	273	263
	-0.290696	182	194	200	199	203	228	227	217	206	214	213	227	228	224	220	221	233	265	275	260	226	230	250	250	251	241	245	234	222	229	217	235	250	274	269	272	240	266	269	265	278	317	304	316	295	266	273	280
	-0.289277	187	199	203	215	212	210	219	212	223	217	217	223	232	238	238	239	262	264	258	264	251	244	264	269	265	257	272	258	260	235	235	251	250	278	291	280	258	273	279	277	294	293	302	332	309	321	294	298
	-0.287859	201	218	207	210	228	229	239	209	203	212	223	223	231	235	226	236	247	246	269	277	275	252	255	264	267	273	269	295	289	268	245	265	287	291	283	295	276	264	282	289	274	274	294	324	333	319	309	316
	-0.28644	202	212	236	216	210	228	218	215	215	220	232	252	247	259	237	253	244	249	264	295	290	273	255	258	261	281	294	303	285	280	262	264	255	304	282	298	302	281	281	283	288	285	309	317	333	355	337	325
	-0.285022	219	231	240	220	212	227	216	217	225	235	249	258	261	261	272	268	249	260	272	296	281	262	258	267	253	279	287	317	299	277	276	270	256	253	283	316	322	313	303	295	302	298	334	319	315	319	336	331
	-0.283603	252	242	256	228	209	215	221	215	240	234	236	253	258	262	260	244	249	286	283	291	279	275	284	278	266	269	283	291	320	295	297	302	289	282	288	305	316	318	313	306	305	296	310	323	317	328	335	347
	-0.282185	254	244	240	239	234	241	226	233	238	262	256	243	261	256	265	261	266	281	292	284	279	271	289	287	283	269	287	284	297	322	298	298	295	297	295	317	317	321	330	332	327	314	312	314	321	315	316	324
	-0.280766	252	247	237	250	235	230	226	228	247	264	274	268	274	279	287	274	273	285	287	294	284	265	263	280	303	289	279	296	317	310	298	294	293	344	303	308	302	319	325	337	325	312	298	308	331	325	359	300
	-0.279348	254	264	246	255	227	223	246	241	266	287	292	275	294	288	282	257	254	278	283	284	289	270	267	290	280	270	276	313	297	293	295	316	291	309	291	316	295	299	332	325	298	311	340	332	332	314	336	307
	-0.277929	263	267	247	251	225	222	240	246	265	275	283	277	277	288	299	264	249	273	285	282	276	263	260	273	256	257	265	276	292	307	286	285	287	301	297	293	296	304	324	315	306	305	337	316	299	318	329	328
	-0.27651	276	251	243	262	241	250	241	242	265	270	283	308	281	282	271	253	264	277	284	281	284	273	258	285	269	267	266	271	291	296	278	292	296	312	312	297	298	311	315	327	322	332	354	316	280	315	316	332
	-0.275092	260	248	244	251	251	250	246	251	254	272	275	288	282	275	270	261	251	270	300	287	271	274	289	297	309	301	279	298	293	293	299	294	288	278	294	311	295	292	325	310	318	322	319	308	294	305	320	313
	-0.273673	262	277	253	264	251	263	254	254	251	281	274	283	311	275	280	263	273	270	261	252	277	290	319	302	306	311	292	312	313	293	308	287	292	297	287	284	291	293	335	354	332	325	321	315	295	309	319	336
	-0.272255	279	272	275	280	258	249	246	261	265	277	270	265	266	272	285	283	285	273	284	275	278	288	301	296	291	292	273	286	297	301	308	302	285	300	298	277	267	279	326	329	322	310	319	299	303	309	303	306
	-0.270836	284	288	276	269	251	256	268	263	269	260	274	274	253	273	291	274	274	274	292	280	269	284	295	300	298	299	298	295	309	310	293	308	304	326	302	272	284	301	318	288	296	297	312	321	321	308	283	288
	-0.269418	283	274	270	266	272	286	295	288	278	275	292	274	259	280	291	269	267	268	282	279	275	284	274	277	285	293	294	312	320	288	305	309	335	312	306	281	299	289	287	277	274	275	294	319	318	292	289	289
	-0.267999	288	300	269	250	262	273	301	264	253	263	270	281	263	271	274	278	275	265	295	263	286	271	275	263	263	275	288	296	292	280	276	291	316	281	293	297	299	289	316	302	297	282	296	320	295	301	292	319
	-0.266581	299	280	270	264	255	259	270	261	250	271	293	278	264	261	265	254	248	265	289	269	266	277	280	263	287	277	289	306	312	316	304	291	287	275	318	356	308	308	307	317	306	284	290	292	302	299	304	314
	-0.265162	301	291	275	272	278	264	261	258	265	256	255	269	279	278	281	259	259	273	282	255	259	255	281	282	287	268	296	301	301	285	281	283	274	284	315	335	290	288	293	321	305	290	267	279	291	302	303	302
	-0.263744	299	308	261	274	254	265	277	272	265	265	270	274	281	272	269	246	254	246	253	245	263	275	282	278	267	267	284	310	272	264	266	285	266	300	299	318	314	283	280	300	296	309	290	277	266	286	279	279
	-0.262325	268	265	256	273	250	257	275	282	285	290	271	269	287	274	272	254	256	264	262	272	263	276	277	282	280	297	305	294	277	261	258	283	276	287	305	299	306	284	282	297	305	311	291	286	273	302	294	286
	-0.260907	245	275	261	257	243	260	274	303	302	269	266	256	271	268	285	285	272	261	279	298	278	287	267	281	296	296	289	312	281	277	265	283	262	294	287	294	333	304	294	306	331	331	333	298	283	282	285	294
	-0.259488	252	256	264	259	270	265	264	267	286	271	273	271	277	283	268	284	301	309	302	288	272	273	279	300	282	281	267	291	300	279	263	276	260	275	294	305	306	304	300	300	319	316	308	295	274	274	284	298
	-0.25807	267	254	270	260	262	247	275	255	258	280	279	297	272	267	260	295	293	315	301	281	278	291	285	306	296	280	285	286	297	272	272	311	290	303	301	313	308	302	301	286	314	318	310	300	303	304	281	298
	-0.256651	260	267	271	285	274	249	248	269	256	270	276	270	284	281	268	286	294	300	298	288	290	298	305	289	295	279	282	307	294	291	270	271	286	338	310	315	307	307	286	282	274	290	286	290	293	309	291	286
	-0.255232	260	252	268	288	273	280	263	276	278	289	293	286	261	278	286	288	303	284	304	288	320	313	335	304	304	288	303	286	297	286	297	299	300	316	290	286	281	303	291	284	265	307	285	269	286	299	289	269
	-0.253814	263	273	285	289	259	253	258	273	291	303	276	276	256	277	292	274	282	271	296	307	299	301	310	335	304	294	282	285	302	302	309	303	305	304	304	297	276	308	306	322	303	270	276	282	308	314	328	322
	-0.252395	269	279	280	270	268	296	298	286	292	283	266	244	242	265	263	271	270	300	312	315	316	296	294	286	295	305	283	298	280	312	327	315	297	304	308	290	292	310	309	314	295	287	297	302	294	301	303	299
	-0.250977	274	283	285	259	294	308	321	296	291	302	295	271	263	287	261	250	265	294	300	297	315	286	294	291	312	316	302	309	300	329	311	300	301	325	312	303	291	302	312	309	335	305	296	314	300	306	326	313
	-0.249558	294	287	286	260	281	283	306	285	283	314	307	301	281	260	261	262	273	298	288	286	278	280	303	310	315	329	314	297	314	314	307	293	291	295	302	302	301	327	330	317	320	316	320	345	311	305	343	310
	-0.24814	300	282	273	300	297	292	291	272	288	302	294	286	284	267	269	276	283	306	307	293	293	282	308	287	296	325	333	302	298	325	329	327	328	308	334	344	321	316	329	322	331	337	326	347	322	311	303	326
	-0.246721	296	297	304	312	294	288	281	279	294	316	302	301	293	272	279	283	271	279	301	322	300	309	323	299	285	294	321	331	303	312	319	312	298	307	309	314	320	340	343	336	329	338	354	345	312	303	313	331
	-0.245303	292	315	315	310	294	289	293	291	303	317	307	300	294	291	297	282	291	288	303	310	311	330	322	313	302	294	331	301	286	316	292	298	301	296	293	291	329	357	332	354	342	339	338	313	339	340	333	341
	-0.243884	296	317	313	287	295	300	302	298	301	309	314	305	299	300	300	295	304	289	322	324	348	337	322	324	312	327	331	304	291	300	301	323	327	314	327	311	332	345	340	322	352	333	332	315	347	352	372	348
	-0.242466	305	320	322	309	316	304	293	309	328	314	325	322	304	320	335	321	281	300	324	326	322	341	326	320	318	360	328	326	317	317	344	297	308	308	341	331	340	329	336	321	326	338	336	324	356	361	351	358
	-0.241047	311	308	338	324	315	307	309	300	331	333	335	344	320	329	327	320	314	336	328	316	315	356	331	330	305	325	330	330	342	346	319	314	329	312	334	330	329	342	344	320	329	354	323	343	354	375	340	329
	-0.239629	314	300	312	309	331	331	314	306	323	339	335	358	330	357	329	323	337	363	350	354	351	347	364	357	316	305	333	344	352	340	330	319	323	331	325	341	328	341	325	325	345	361	356	375	335	350	338	339
	-0.23821	296	286	293	298	307	308	305	309	335	365	352	375	327	341	342	354	350	339	351	332	338	345	348	337	346	348	328	328	334	337	328	379	356	360	326	321	346	360	370	343	342	354	371	370	342	351	358	366
	-0.236792	316	314	315	311	294	315	303	331	363	357	355	355	342	348	358	360	360	337	360	330	361	341	326	306	322	320	324	322	331	340	326	380	349	329	311	332	336	343	331	354	361	372	364	364	342	343	345	366
	-0.235373	319	329	337	344	311	312	325	342	343	342	327	328	335	335	363	341	327	339	339	317	331	326	306	312	337	327	341	338	354	360	332	340	358	338	353	363	348	364	350	369	358	352	341	335	349	344	337	348
	-0.233954	317	325	336	325	341	314	338	331	335	337	343	326	334	354	352	330	325	334	332	338	334	348	328	311	337	354	340	348	356	347	364	359	360	357	364	346	363	364	360	357	367	363	307	318	329	334	336	351
	-0.232536	309	321	348	315	316	346	326	331	333	327	343	353	344	379	313	327	329	321	350	363	343	345	355	321	336	333	346	347	368	379	346	339	345	352	335	330	340	360	375	417	358	331	321	332	347	338	321	325
	-0.231117	331	325	311	323	333	334	338	323	340	340	363	345	347	350	322	343	323	337	351	351	345	352	335	323	336	346	358	365	374	361	343	322	346	364	336	315	338	330	353	378	363	347	349	329	322	330	323	332
	-0.229699	328	301	317	336	325	318	330	344	335	332	355	321	310	333	335	315	319	327	354	342	326	351	324	340	353	342	366	354	347	350	378	334	365	347	323	308	335	328	314	345	352	330	337	337	310	319	317	305
	-0.22828	333	319	316	321	305	330	333	355	340	333	329	310	319	331	322	300	313	317	327	310	322	333	344	337	344	369	361	352	338	336	328	325	339	334	324	326	315	319	327	333	335	305	332	327	307	326	340	313
	-0.226862	347	324	329	320	294	301	331	346	338	330	318	304	320	328	315	291	307	313	308	292	321	324	321	344	349	370	339	322	316	320	318	324	313	330	346	350	314	307	339	352	354	306	317	325	307	327	338	316
	-0.225443	319	300	287	286	284	310	321	310	318	325	329	321	320	324	359	316	323	314	317	335	326	328	316	334	323	343	335	319	311	328	312	307	321	314	332	320	327	305	328	326	350	319	319	340	309	322	349	312
	-0.224025	325	304	298	298	320	321	328	315	321	320	336	324	307	323	341	338	321	325	324	328	313	314	308	316	310	329	311	326	312	314	319	325	323	321	333	320	329	306	334	331	339	317	325	338	328	320	337	293
	-0.222606	343	325	340	327	357	358	324	330	327	318	310	301	326	346	366	349	312	313	314	322	322	300	325	311	306	299	314	308	306	286	292	310	289	316	320	326	324	312	316	336	311	317	312	325	300	302	320	306
	-0.221188	348	342	356	355	349	331	339	348	323	343	309	324	333	335	337	319	298	302	327	328	336	307	322	305	317	304	324	279	289	273	295	294	299	301	293	317	331	312	303	345	328	333	312	313	298	315	306	336
	-0.219769	356	371	377	337	303	334	332	321	335	330	318	317	310	304	303	291	314	318	342	326	331	315	339	325	289	288	296	268	267	271	292	299	285	275	271	299	303	318	305	324	327	313	327	327	319	325	332	325
	-0.218351	346	348	343	306	299	324	314	318	344	316	314	312	325	290	300	294	305	324	328	303	315	282	289	303	274	276	272	269	265	269	275	269	264	272	281	289	286	284	304	316	327	316	342	301	313	341	350	303
	-0.216932	346	330	314	312	312	309	324	337	322	315	317	317	304	286	298	294	300	305	298	305	308	269	276	253	272	279	267	284	292	284	261	289	284	283	293	290	316	300	310	303	300	307	309	307	305	302	299	296
	-0.215514	315	295	311	314	323	292	312	336	313	323	312	294	290	290	284	287	286	303	298	284	288	274	272	266	262	267	292	272	295	275	257	279	290	282	292	330	361	319	305	288	289	302	301	308	299	291	295	304
	-0.214095	315	278	294	308	289	273	288	301	306	315	291	295	280	277	285	285	281	291	266	274	285	269	278	270	273	271	285	308	301	270	267	289	303	280	296	324	314	282	273	258	282	308	313	322	300	287	273	281
	-0.212676	286	272	279	308	302	282	291	308	311	309	281	283	282	279	290	291	290	289	265	250	245	261	280	297	309	266	281	283	280	274	282	271	285	288	282	292	303	280	258	270	289	296	288	291	289	276	260	287
	-0.211258	287	288	293	300	297	296	312	309	297	295	309	290	286	264	283	307	290	264	267	252	259	267	253	248	266	250	258	276	293	289	276	286	265	269	281	294	281	285	276	276	271	279	287	290	321	290	257	292
	-0.209839	301	275	291	277	279	279	296	308	283	282	286	270	258	258	261	273	278	262	278	273	267	281	272	248	270	260	247	271	302	307	288	273	263	265	256	283	262	271	283	279	281	283	283	275	291	279	257	263
	-0.208421	293	272	281	279	280	277	282	297	291	279	273	279	274	268	274	269	276	270	269	288	283	283	289	276	290	266	253	261	268	278	282	261	277	267	250	257	261	271	287	283	285	277	263	282	281	276	274	282
	-0.207002	305	283	289	289	283	278	276	283	283	286	277	278	279	282	266	268	277	265	272	296	271	284	292	282	271	266	283	266	262	255	276	268	288	249	246	263	263	232	245	260	272	261	268	283	290	292	280	293
	-0.205584	285	284	290	286	300	295	278	276	261	266	259	277	278	272	263	275	274	264	271	265	273	289	291	266	280	282	268	254	277	283	270	258	267	273	256	270	254	243	237	250	273	262	276	285	282	283	281	311
	-0.204165	286	280	293	290	275	284	270	260	256	253	247	261	263	284	277	269	274	268	279	287	279	287	269	266	275	287	257	269	279	281	266	278	276	274	263	290	288	281	247	280	282	276	299	275	272	274	295	305
	-0.202747	271	289	293	297	272	282	252	260	252	247	250	261	258	291	276	275	278	262	295	287	277	278	282	292	287	264	266	276	287	269	273	262	261	274	264	275	267	278	312	266	276	275	274	269	257	296	290	286
	-0.201328	261	263	276	291	266	269	262	266	269	276	271	268	259	256	270	264	255	259	272	291	281	280	272	267	303	274	278	290	274	287	266	257	263	276	263	285	283	277	289	266	267	277	294	243	248	278	289	289
	-0.19991	269	257	273	287	274	265	260	275	269	266	281	265	261	271	272	277	291	271	262	281	284	269	276	256	263	275	263	280	272	250	259	278	265	276	273	275	296	294	269	272	248	258	270	240	248	262	274	281
	-0.198491	259	253	262	269	285	261	265	270	260	254	274	268	263	270	282	307	271	269	259	270	298	279	279	260	275	263	257	275	267	252	260	291	255	266	278	274	290	276	273	279	263	272	278	259	256	266	262	285
	-0.197073	265	270	244	257	263	268	291	306	273	260	264	265	250	268	263	266	264	254	256	276	278	280	258	253	255	249	272	277	267	269	290	240	264	269	278	279	259	271	285	268	271	305	291	293	276	285	265	291
	-0.195654	258	250	237	251	260	295	298	302	269	259	265	257	243	276	257	270	265	258	278	264	267	255	253	242	250	274	264	275	291	282	297	272	270	270	273	301	285	287	298	284	270	305	292	293	272	277	292	306
	-0.194236	245	268	256	253	234	262	276	272	256	258	246	239	249	280	264	266	257	249	260	244	268	254	245	232	234	270	284	282	291	302	275	279	295	295	283	294	274	280	281	259	246	267	272	267	272	278	292	310
	-0.192817	251	244	264	263	252	260	253	254	261	246	268	264	257	263	277	273	253	244	243	230	247	243	232	227	235	279	278	277	264	253	255	278	289	302	280	279	275	282	304	274	269	265	269	287	290	291	301	290
	-0.191398	258	262	289	264	256	266	263	254	263	253	259	264	270	272	271	276	267	254	242	227	259	244	238	262	274	266	280	291	275	273	243	252	274	292	289	284	293	283	306	280	278	289	279	282	286	288	284	275
	-0.18998	262	254	247	244	260	255	256	244	245	250	267	272	249	250	250	261	244	256	237	247	244	253	272	306	278	284	273	271	267	245	269	276	290	280	281	301	301	292	306	284	306	305	268	298	291	277	292	297
	-0.188561	228	237	266	257	257	251	241	243	244	252	257	244	236	254	248	254	251	263	273	259	250	273	272	279	297	293	293	273	268	254	272	291	303	298	290	314	315	308	297	302	290	273	274	289	302	323	318	314
	-0.187143	238	262	259	266	265	250	253	241	247	236	234	244	228	235	280	256	261	288	265	260	245	259	267	262	274	295	303	291	290	273	295	292	341	326	289	311	294	308	305	321	298	292	280	285	312	297	316	324
	-0.185724	261	266	273	246	252	246	235	240	243	236	239	255	255	252	267	269	265	273	261	255	265	262	252	261	269	281	298	289	299	283	280	303	338	322	304	299	288	313	318	298	299	322	305	304	313	301	320	305
	-0.184306	279	268	243	244	256	255	238	249	262	258	243	253	248	252	258	259	283	252	248	273	254	258	265	270	274	282	298	305	301	292	306	324	314	328	305	276	281	295	297	300	305	301	303	326	336	315	331	314
	-0.182887	266	254	243	261	287	269	256	257	289	274	263	246	260	270	274	258	268	260	264	299	263	256	271	294	283	277	289	296	305	299	305	309	300	310	282	294	292	292	315	316	314	297	308	331	350	342	356	343
	-0.181469	296	261	247	260	272	267	258	263	301	280	270	262	282	267	279	274	279	267	289	281	254	269	274	302	263	275	294	308	298	302	324	314	305	303	311	277	274	283	318	305	327	303	316	341	351	346	355	339
	-0.18005	291	287	279	271	260	272	286	284	286	287	302	286	287	279	281	264	269	269	275	271	262	287	270	272	279	283	288	292	331	295	296	298	306	295	276	267	292	289	308	308	322	317	342	354	339	335	327	347
	-0.178632	285	289	286	272	290	279	286	319	291	277	278	275	277	276	258	268	274	294	269	265	276	274	279	275	300	305	306	298	295	286	300	309	313	298	298	269	293	308	306	292	314	324	334	345	322	329	336	367
	-0.177213	290	293	275	260	284	281	272	292	295	276	273	258	279	302	281	283	280	290	282	279	278	288	280	283	317	303	286	268	289	301	325	317	301	300	315	298	311	313	327	322	355	344	324	320	335	347	353	353
	-0.175795	281	286	278	270	289	274	280	292	270	276	275	275	286	274	311	291	290	281	266	265	308	305	317	288	287	278	283	260	287	297	301	302	292	274	279	316	328	342	328	330	328	345	329	342	335	344	351	345
	-0.174376	251	275	285	291	288	279	268	287	276	273	292	268	278	278	293	284	293	295	289	278	314	299	303	296	288	288	271	272	281	292	300	321	312	290	281	339	329	341	333	328	320	337	354	352	354	367	356	364
	-0.172958	246	271	277	291	281	271	270	278	271	282	272	289	305	285	296	294	314	321	308	307	294	296	289	329	316	323	303	317	303	288	296	305	302	302	291	302	334	351	355	333	331	338	366	344	337	338	358	374
	-0.171539	261	272	273	270	283	288	281	263	279	285	295	296	293	281	291	297	299	304	312	303	300	293	282	301	319	326	336	336	318	316	321	312	329	307	337	310	346	345	344	358	352	352	345	350	358	340	364	387
	-0.17012	265	280	284	285	284	284	288	267	276	274	279	307	302	312	284	313	334	307	319	325	298	299	288	323	318	329	325	324	311	319	330	331	344	346	338	329	341	344	362	406	374	352	363	366	363	385	371	358
	-0.168702	267	267	281	303	312	287	268	285	278	271	279	319	295	278	279	290	301	291	296	288	298	284	315	310	326	349	352	341	321	322	331	349	349	347	343	374	381	376	364	387	364	388	370	401	399	388	390	392
	-0.167283	251	275	288	304	301	300	288	307	300	299	281	295	309	288	284	294	326	300	285	296	294	277	298	277	315	348	337	355	359	363	370	358	347	357	337	350	372	372	354	375	366	374	372	402	401	392	426	435
	-0.165865	266	270	274	309	288	286	288	283	307	316	314	304	323	293	295	292	311	310	316	310	337	304	288	323	319	324	350	355	386	359	374	368	345	342	343	342	403	382	351	361	359	356	382	390	387	392	414	441
	-0.164446	290	292	287	298	283	274	291	303	295	298	299	302	324	298	298	305	306	314	306	321	340	335	322	319	326	336	336	357	381	337	340	331	340	345	347	356	390	388	365	356	383	376	385	400	418	444	415	403
	-0.163028	289	274	276	279	282	291	305	334	322	300	317	317	324	324	310	318	339	313	302	340	334	324	337	359	357	371	350	388	367	345	340	347	348	348	361	393	406	386	383	373	377	385	422	411	431	416	414	421
	-0.161609	281	285	307	303	295	329	324	344	346	333	318	319	319	332	343	356	362	366	354	335	344	376	355	376	399	368	377	388	376	358	351	354	371	389	399	409	374	383	396	402	396	424	420	385	422	444	397	419
	-0.160191	319	316	307	305	310	330	349	350	348	336	334	341	317	338	345	356	367	378	349	329	367	365	347	369	379	362	387	389	401	376	374	389	396	413	406	386	385	408	405	379	389	444	446	396	416	417	417	428
	-0.158772	344	332	324	337	313	326	325	353	357	367	348	332	339	333	356	363	359	374	336	341	377	369	348	382	386	384	383	392	397	386	388	427	443	432	423	420	412	415	383	395	384	425	440	419	438	420	447	458
	-0.157354	338	358	331	341	360	327	327	331	338	361	352	343	362	336	345	356	388	383	355	361	371	360	368	378	383	396	406	390	387	392	404	431	410	416	407	425	420	431	393	400	422	455	430	418	416	430	429	445
	-0.155935	366	343	349	373	365	341	342	338	339	347	360	374	356	332	337	362	382	386	377	396	394	380	386	402	408	388	375	395	402	420	412	410	397	405	453	443	438	438	432	443	454	432	413	423	425	414	442	436
	-0.154517	370	378	367	377	388	364	377	352	372	361	398	384	385	382	341	372	370	365	362	382	376	399	389	405	418	400	387	401	398	423	414	420	431	398	412	427	417	416	429	454	464	445	457	483	469	431	442	427
	-0.153098	395	402	368	382	381	358	353	376	380	397	390	402	425	401	377	359	370	396	384	384	387	403	421	417	455	449	412	425	443	449	407	390	382	396	432	436	430	456	451	453	440	479	471	503	495	459	436	403
	-0.15168	389	367	374	363	362	399	375	372	387	412	394	412	421	438	415	415	395	419	412	407	405	405	446	412	433	476	426	454	433	428	434	423	393	398	399	437	465	440	435	427	429	430	465	484	438	437	426	428
	-0.150261	410	369	370	368	380	426	395	413	410	455	426	416	412	417	408	410	387	396	422	412	437	404	407	415	416	413	409	427	420	450	422	446	413	439	424	464	421	433	430	469	439	462	481	481	444	459	458	427
	-0.148842	397	384	381	421	392	407	378	413	435	435	432	403	413	408	448	409	409	406	430	422	417	419	410	389	388	416	413	421	433	468	455	445	439	418	407	407	391	418	449	468	433	432	466	450	434	426	446	433
	-0.147424	386	396	397	407	392	381	394	397	441	425	452	410	428	417	434	419	410	411	432	442	445	447	419	423	420	457	429	423	436	462	438	429	458	412	415	398	394	397	409	414	393	403	423	418	449	411	401	429
	-0.146005	382	370	409	386	401	407	446	427	420	428	419	417	425	430	435	408	411	448	443	456	430	420	444	440	424	460	472	431	413	421	413	420	427	426	441	417	394	406	390	423	403	387	413	410	387	399	431	400
	-0.144587	389	374	394	384	407	421	440	428	423	431	434	430	436	429	408	388	420	443	445	453	458	452	441	444	426	473	464	456	460	429	453	454	436	434	418	398	392	387	365	385	393	424	437	420	377	419	457	384
	-0.143168	389	393	407	409	447	429	420	436	418	433	439	469	445	448	419	402	392	436	456	434	449	423	451	440	430	437	448	456	398	401	423	413	444	400	394	382	379	386	363	407	356	375	408	379	403	438	394	371
	-0.14175	436	421	404	414	433	442	417	438	432	441	433	444	434	437	453	411	392	416	414	403	431	423	430	411	426	418	452	412	403	403	400	403	391	388	388	383	371	387	352	366	350	344	364	381	390	381	364	407
	-0.140331	437	443	423	425	420	422	423	435	432	425	397	409	420	432	417	407	408	430	437	390	415	392	399	403	403	384	408	421	429	434	412	389	393	399	412	395	374	401	371	370	358	366	395	392	386	329	346	363
	-0.138913	444	423	407	428	445	422	435	426	410	405	415	400	409	401	422	405	418	410	406	403	417	393	387	412	390	383	392	437	441	415	414	432	398	391	358	355	374	393	376	385	392	388	381	367	340	335	342	337
	-0.137494	428	429	407	433	426	424	428	394	415	389	405	408	418	412	430	384	397	423	402	422	408	403	406	404	406	394	387	401	365	362	414	421	380	377	374	372	375	395	355	336	381	355	358	359	339	353	339	352
	-0.136076	413	408	417	443	442	430	409	399	397	415	403	415	398	420	414	415	401	406	403	410	413	449	437	401	384	376	378	381	354	366	375	391	364	327	373	361	369	386	366	341	329	353	348	359	350	339	342	341
	-0.134657	411	407	422	457	448	467	448	382	386	399	395	398	392	412	427	420	392	406	405	398	395	396	391	390	392	374	371	384	405	373	365	395	341	327	345	334	320	347	370	347	310	323	311	321	334	325	306	302
	-0.133239	438	421	407	450	475	465	426	376	372	355	370	367	380	402	402	407	402	417	418	377	392	383	380	358	380	371	347	354	373	350	354	350	331	306	327	329	287	315	334	309	303	302	308	302	282	304	281	301
	-0.13182	409	406	411	445	450	404	419	407	372	358	350	382	370	390	385	390	388	378	395	386	376	354	341	368	358	366	325	316	323	334	336	333	325	337	314	294	279	301	315	291	279	286	290	273	269	272	263	264
	-0.130401	407	397	400	395	400	405	380	371	365	353	373	364	370	345	364	378	383	363	372	362	349	348	334	343	351	339	298	298	305	310	315	337	303	284	272	288	284	278	287	287	269	269	258	250	261	267	249	233
	-0.128983	396	408	402	375	384	374	350	363	368	354	357	362	345	338	354	348	354	353	331	323	320	315	317	330	333	315	273	273	270	289	288	280	268	256	271	277	255	256	260	261	261	284	267	229	235	248	259	224
	-0.127564	405	378	391	365	370	358	358	333	356	371	344	334	312	337	324	330	313	326	300	306	288	290	288	296	297	302	267	279	277	260	269	268	266	245	244	265	238	256	248	252	250	252	252	233	228	239	235	228
	-0.126146	406	385	423	368	353	374	347	332	336	351	302	290	315	334	308	303	302	312	308	287	258	262	266	294	278	271	267	264	273	264	264	261	255	236	234	247	236	248	239	238	244	229	224	242	232	217	213	207
	-0.124727	361	353	383	341	342	334	345	323	330	325	290	280	298	292	293	303	313	316	268	260	227	247	264	254	253	254	264	256	257	233	242	267	238	245	236	234	227	215	218	230	228	228	217	225	192	205	211	202
	-0.123309	344	322	321	336	310	315	306	308	320	312	283	276	285	275	289	308	303	314	267	250	232	223	228	240	226	223	237	227	226	216	228	217	219	216	220	195	205	212	213	234	247	246	213	209	199	201	204	183
	-0.12189	327	302	303	297	290	297	302	285	296	278	260	246	286	286	278	282	284	292	253	221	217	211	211	230	206	209	208	219	209	216	223	212	203	189	177	184	194	202	197	204	219	212	205	207	214	213	188	182
	-0.120472	295	282	279	285	281	277	295	281	277	277	254	234	242	243	271	269	274	243	239	234	215	210	194	226	191	196	204	225	200	191	190	208	210	195	193	194	194	187	195	186	211	200	193	183	192	186	172	169
	-0.119053	276	266	266	255	264	248	262	262	242	238	241	246	232	231	246	250	235	245	235	221	215	210	199	201	188	202	196	199	192	178	200	200	209	195	203	195	184	188	186	161	180	176	165	178	172	183	164	167
	-0.117635	266	252	249	239	236	226	221	220	244	249	227	227	244	244	237	230	223	236	218	219	216	215	193	190	203	201	192	213	198	193	197	207	217	194	191	181	192	187	177	161	171	167	162	171	175	172	161	182
	-0.116216	265	237	215	216	225	213	208	201	197	204	210	234	243	243	222	221	210	215	230	199	198	196	178	183	208	203	192	190	189	200	194	203	194	185	188	173	194	177	177	182	167	159	172	170	152	160	162	169
	-0.114798	234	238	229	214	224	200	197	191	205	185	214	213	200	225	212	226	194	203	214	191	184	180	176	170	195	190	169	171	177	206	194	212	186	196	199	197	198	180	180	157	154	167	170	155	155	154	171	171
	-0.113379	212	234	216	209	212	220	204	173	173	199	182	185	195	211	202	188	182	188	203	198	178	164	161	171	190	196	170	154	160	169	180	194	194	184	202	206	181	170	175	168	160	167	157	151	145	148	165	170
	-0.111961	183	210	226	205	214	194	183	174	175	173	168	168	174	173	169	188	170	172	181	166	164	152	166	184	191	169	172	165	145	163	177	161	170	163	167	194	183	162	170	168	179	157	159	150	140	153	159	149
	-0.110542	164	185	202	196	184	180	190	168	169	163	173	187	174	159	178	183	171	166	178	150	138	153	177	179	166	162	162	143	153	164	163	153	135	147	162	166	153	144	160	165	178	167	157	149	155	168	155	145
	-0.109123	163	182	176	185	179	182	173	185	190	167	167	171	165	158	177	170	159	155	162	149	146	149	142	142	146	151	139	144	137	146	147	141	139	138	164	152	160	149	146	145	148	144	138	150	138	143	142	148
	-0.107705	166	181	173	177	170	171	177	198	180	175	156	169	152	156	156	159	145	132	140	141	130	133	138	139	141	146	152	137	144	139	151	152	152	145	156	158	155	140	146	139	147	159	156	146	129	148	149	149
	-0.106286	154	168	186	186	172	184	176	161	163	160	150	149	149	144	147	161	159	152	147	144	142	147	147	123	143	141	136	132	154	144	156	151	153	148	154	146	152	147	144	147	151	152	140	139	143	144	141	141
	-0.104868	143	153	161	171	165	168	163	156	159	156	135	134	146	142	139	160	158	150	153	154	154	139	139	140	138	137	142	147	149	123	132	152	140	157	147	147	158	157	139	139	142	138	145	139	144	150	145	139
	-0.103449	156	144	164	159	158	147	152	149	144	141	146	141	145	147	137	152	152	145	144	153	148	131	126	145	143	130	138	136	125	126	131	150	133	145	131	150	154	145	132	141	137	137	147	140	146	151	143	128
	-0.102031	158	152	151	139	142	141	153	162	145	134	159	145	145	149	151	165	177	140	146	133	138	144	139	136	136	142	146	130	131	133	114	123	125	129	131	140	153	146	124	142	137	138	133	128	127	128	141	134
	-0.100612	151	141	142	131	145	143	151	146	138	128	136	138	138	150	163	175	160	146	144	145	163	150	133	131	141	145	152	136	128	121	119	110	123	124	125	123	135	123	124	139	136	149	130	109	116	116	137	140
	-0.0991938	148	150	154	151	134	126	138	151	123	121	127	126	131	151	141	151	148	135	155	138	144	148	138	138	151	139	143	141	130	122	115	112	140	116	117	119	120	128	116	143	138	142	130	116	120	131	141	149
	-0.0977752	149	137	127	141	138	126	140	137	117	113	121	129	126	135	140	154	152	145	149	147	150	149	154	131	145	130	144	137	133	118	112	115	135	129	130	117	143	136	128	143	138	131	124	125	132	139	144	154
	-0.0963567	144	130	136	157	158	152	138	133	120	112	124	138	128	143	150	138	140	154	140	128	142	133	133	129	122	136	138	147	126	120	115	114	122	126	132	117	118	123	127	128	118	125	136	140	130	136	150	141
	-0.0949381	147	159	134	149	156	147	158	141	126	121	120	129	121	129	140	139	136	140	150	119	124	141	137	132	125	143	159	144	123	123	125	115	117	117	115	119	112	125	121	133	117	119	132	140	136	135	147	144
	-0.0935196	133	133	146	153	154	144	140	130	137	144	125	132	124	125	134	131	122	141	134	123	112	129	127	123	135	132	142	126	133	136	125	124	128	110	104	111	115	119	116	130	127	124	119	118	137	134	147	136
	-0.0921011	127	145	150	128	134	136	133	135	124	119	118	122	124	113	109	123	117	132	112	116	104	118	121	124	116	128	141	136	125	120	125	132	119	108	108	112	115	111	113	126	122	117	120	125	131	144	126	144
	-0.0906825	129	135	138	123	139	141	138	132	128	117	112	124	127	121	113	131	119	129	123	120	103	101	115	125	123	125	126	140	136	140	127	119	116	108	120	113	116	115	117	125	138	134	113	121	133	139	130	133
	-0.089264	128	131	142	126	128	147	130	129	129	120	110	115	127	124	125	122	119	132	126	128	112	112	129	122	123	127	123	129	131	122	106	124	124	112	106	118	118	130	121	141	154	138	114	124	118	106	116	128
	-0.0878455	123	141	129	118	129	124	109	117	114	118	118	125	123	120	121	113	127	124	118	147	141	116	124	118	114	110	123	132	121	99	102	110	112	106	117	110	109	126	131	141	128	122	118	120	105	105	119	122
	-0.0864269	135	135	119	104	103	104	96	105	119	138	120	127	132	110	133	125	128	120	128	144	134	115	124	118	110	112	109	124	126	121	109	112	107	108	110	114	122	132	125	134	127	131	127	113	111	113	118	125
	-0.0850084	120	113	115	115	97	111	111	121	129	128	113	107	121	112	105	118	128	133	127	135	126	102	117	124	112	97	99	113	129	140	104	103	117	98	98	120	139	125	123	122	133	114	117	123	132	123	134	147
	-0.0835899	111	104	118	111	106	120	117	118	128	121	110	105	115	103	111	115	119	132	126	130	116	114	107	117	104	102	112	116	116	110	107	107	111	97	111	110	116	127	128	113	116	118	127	115	117	131	147	135
	-0.0821713	106	110	114	116	109	112	114	133	145	128	114	109	108	103	100	102	115	128	119	119	120	129	108	105	113	112	103	116	118	124	106	112	108	105	106	114	117	120	135	121	118	128	128	119	116	131	129	113
	-0.0807528	103	102	117	104	111	105	108	114	122	115	113	125	124	114	114	116	122	117	124	106	122	123	104	118	125	116	107	115	125	125	120	109	114	107	107	105	113	116	119	137	132	125	129	118	124	113	108	105
	-0.0793343	89	108	101	102	104	100	96	106	119	121	112	114	107	114	115	111	125	123	123	116	115	115	123	114	106	101	106	112	119	123	112	126	129	122	99	103	115	126	132	132	122	129	108	105	105	105	97	108
	-0.0779157	99	99	113	104	100	96	107	99	112	108	110	127	113	117	106	112	116	134	131	121	120	113	111	114	124	108	112	103	96	129	124	123	129	133	115	117	115	116	118	111	110	133	122	112	108	101	103	116
	-0.0764972	95	104	103	104	104	119	116	113	111	104	106	118	116	130	122	125	131	128	121	128	117	115	109	113	126	128	114	111	111	118	129	125	125	121	123	118	112	116	105	109	111	125	129	119	119	124	118	124
	-0.0750787	92	107	97	111	115	105	105	105	113	110	110	108	123	113	103	121	121	128	117	128	122	109	106	135	121	129	128	125	123	122	124	123	118	124	132	111	120	113	107	110	109	126	115	119	136	133	127	120
	-0.0736601	91	101	105	106	112	96	102	106	113	119	105	116	119	115	107	120	117	131	122	130	125	122	110	119	122	141	135	136	131	129	136	121	113	110	105	107	130	113	105	111	123	129	113	111	122	127	118	125
	-0.0722416	90	99	91	91	85	108	91	105	112	114	108	107	119	111	109	131	130	136	135	127	122	120	101	110	109	120	133	124	137	120	120	115	102	111	109	100	107	112	124	133	122	114	101	105	112	108	106	130
	-0.0708231	96	89	95	103	93	111	89	103	110	114	117	112	113	109	104	116	137	125	131	132	124	112	111	129	113	120	132	122	130	121	112	107	113	121	113	102	115	110	120	132	122	123	123	121	112	111	109	118
	-0.0694045	98	108	89	87	92	113	101	106	99	117	128	128	112	96	104	104	127	129	121	129	134	129	117	114	105	117	112	119	134	123	102	117	122	108	110	105	117	124	111	118	130	118	126	128	119	115	105	116
	-0.067986	108	98	96	90	97	97	111	106	105	119	136	120	95	87	93	112	118	125	126	126	138	119	120	129	128	126	111	110	102	103	108	117	103	102	103	109	106	114	119	124	121	116	119	114	121	123	122	130
	-0.0665675	95	101	110	90	91	93	105	111	122	111	122	111	93	96	99	97	120	122	115	121	119	123	120	135	120	115	100	105	89	98	109	115	103	111	115	111	110	115	117	115	111	107	110	113	117	108	115	126
	-0.0651489	91	98	107	104	95	107	106	107	119	112	106	112	109	105	113	114	99	119	113	111	120	130	115	115	110	109	103	95	90	96	119	117	112	113	124	117	119	124	116	109	107	101	103	113	115	109	119	124
	-0.0637304	104	108	108	113	105	106	103	115	119	98	105	106	123	121	119	111	98	88	112	122	117	116	120	116	110	98	99	117	116	99	98	104	103	112	129	122	124	115	107	122	106	100	96	115	120	117	121	118
	-0.0623119	119	118	103	111	112	107	111	109	103	98	109	104	108	109	117	109	100	84	95	110	114	107	124	126	109	100	118	115	116	94	84	105	103	122	131	123	129	128	130	125	97	105	104	117	119	132	123	128
	-0.0608933	113	109	107	110	96	101	111	91	105	93	102	114	107	109	110	112	111	102	100	109	112	115	122	116	115	100	101	116	114	106	92	110	115	117	104	110	110	141	131	115	105	108	108	118	132	137	137	134
	-0.0594748	116	121	106	98	103	105	110	103	98	93	85	107	110	114	110	125	127	115	102	112	110	122	112	123	124	104	109	115	107	116	111	116	104	111	98	100	109	123	131	125	107	117	118	120	125	133	151	150
	-0.0580563	119	118	102	109	112	105	108	96	104	94	93	116	115	116	119	129	137	121	110	122	114	116	115	114	121	111	104	124	117	126	121	118	99	107	112	114	113	127	114	119	118	106	121	121	121	144	148	134
	-0.0566377	100	107	111	115	115	108	110	91	98	103	110	110	106	107	111	108	122	120	108	107	129	113	117	112	108	107	106	118	104	109	124	108	115	115	116	120	117	126	105	115	130	115	114	110	113	131	114	139
	-0.0552192	107	103	100	97	104	112	109	95	88	86	104	108	108	106	116	114	135	124	93	98	109	104	107	126	110	99	107	105	91	88	120	111	103	112	114	105	108	106	104	113	111	113	119	112	125	120	118	122
	-0.0538007	94	104	103	106	102	122	100	103	94	106	110	116	112	111	109	113	115	109	105	100	105	103	114	104	108	103	116	105	99	102	108	103	101	99	100	95	97	108	117	110	119	122	126	129	118	115	116	131
	-0.0523821	104	91	101	97	98	118	103	106	103	97	102	107	105	104	107	99	109	110	105	103	100	98	111	100	100	102	106	99	108	114	113	104	99	110	97	99	109	120	132	120	109	113	113	106	115	117	100	115
	-0.0509636	101	107	107	114	97	102	112	97	98	105	101	107	112	104	89	100	111	103	108	106	107	88	96	106	104	99	96	112	111	122	122	109	107	110	100	101	107	125	132	119	114	118	113	108	120	114	99	110
	-0.0495451	96	102	97	86	88	89	100	99	113	112	95	97	120	107	108	112	107	106	103	104	95	78	85	98	103	98	97	105	104	111	130	108	114	107	96	100	98	113	125	122	124	131	124	118	117	113	117	109
	-0.0481265	86	99	91	94	95	92	92	95	94	106	103	104	113	113	105	118	125	111	100	96	100	96	96	94	105	95	100	108	112	112	116	114	113	107	86	80	93	108	114	112	123	120	134	131	129	124	133	144
	-0.046708	96	98	92	93	99	90	91	91	105	110	96	106	103	101	102	102	115	107	107	104	106	106	109	113	118	112	96	101	99	100	110	114	138	122	109	94	97	96	106	114	117	125	140	132	120	119	121	133
	-0.0452895	97	110	113	100	88	102	99	101	99	111	96	109	104	101	108	109	108	114	96	89	101	118	106	96	102	115	96	107	111	104	118	134	141	147	136	129	114	121	90	101	109	129	137	127	113	129	112	130
	-0.0438709	84	112	98	93	93	112	110	119	109	105	99	111	112	123	112	117	116	111	94	104	122	117	108	103	108	115	110	106	119	122	127	138	128	128	138	144	114	108	107	107	115	124	129	138	134	139	132	135
	-0.0424524	94	108	97	86	95	106	113	124	119	108	108	106	116	115	118	119	102	94	99	104	118	118	112	112	99	116	111	110	114	126	136	140	120	130	125	126	114	121	114	114	118	132	133	144	143	145	126	127
	-0.0410339	99	97	90	98	97	103	117	114	128	106	106	102	109	116	123	106	103	94	93	106	101	118	108	122	113	120	114	114	115	118	120	128	123	128	121	113	113	116	120	125	124	132	117	117	126	131	124	110
	-0.0396153	109	93	95	90	97	110	115	113	109	107	101	90	103	105	104	100	107	97	116	115	103	113	112	106	108	105	114	133	128	121	126	123	117	125	130	119	118	115	119	138	128	115	102	112	117	122	109	105
	-0.0381968	98	96	102	99	100	110	104	100	110	108	100	90	86	87	86	99	102	112	118	122	111	108	110	116	99	115	109	112	115	121	120	125	128	130	134	119	110	104	127	116	121	130	111	108	119	114	119	104
	-0.0367783	101	101	109	96	107	121	108	117	111	104	100	94	87	98	94	106	103	110	113	104	107	112	106	99	100	117	106	107	121	120	137	124	130	124	125	133	126	116	131	122	127	115	114	105	104	122	113	123
	-0.0353597	103	93	176	107	105	111	112	113	107	113	91	79	90	107	95	98	111	97	117	106	107	108	99	97	99	106	103	98	107	109	112	114	119	121	120	135	123	121	143	132	129	123	114	101	93	109	119	128
	-0.0339412	105	106	110	110	104	111	117	115	106	97	88	95	98	99	104	112	115	100	107	104	112	102	104	106	104	99	106	103	101	110	128	125	112	128	128	130	116	123	129	124	117	110	114	112	96	108	113	110
	-0.0325227	97	115	117	109	107	102	109	110	110	99	107	104	97	108	122	127	127	119	115	99	103	102	111	107	101	109	106	98	104	113	114	122	114	120	130	124	125	105	120	121	121	113	113	112	116	118	126	107
	-0.0311041	110	108	118	111	104	99	99	87	88	107	110	101	103	114	111	121	114	109	99	105	105	113	130	118	126	105	97	110	112	109	109	110	106	101	112	113	112	103	119	125	124	115	115	116	115	108	116	112
	-0.0296856	123	117	101	110	108	98	96	84	93	103	93	92	104	121	115	141	128	121	109	95	102	120	117	118	122	121	113	103	106	103	104	103	92	94	111	110	101	119	119	117	129	122	111	111	117	112	112	117
	-0.0282671	102	109	111	119	105	96	97	88	96	108	95	90	111	132	119	127	130	117	117	110	107	114	100	103	95	109	110	105	108	113	119	102	95	100	93	100	106	103	124	112	120	131	116	103	121	125	115	120
	-0.0268485	95	106	112	114	104	103	98	107	99	103	110	105	111	124	114	105	117	120	125	128	112	110	113	113	95	113	110	109	115	116	115	127	106	100	97	113	111	106	106	120	120	121	124	106	114	132	134	142
	-0.02543	103	97	105	103	94	91	97	109	107	100	102	123	117	107	117	107	126	138	147	127	129	115	118	106	99	106	121	110	114	114	120	117	105	110	112	117	106	112	119	127	125	126	118	113	123	117	128	118
	-0.0240115	119	103	100	107	93	107	100	106	97	100	114	111	112	101	106	113	114	134	138	131	139	126	114	114	105	116	109	107	113	103	115	119	114	127	114	124	109	102	112	117	136	135	140	123	134	126	128	121
	-0.0225929	106	111	104	102	99	114	100	101	106	109	113	110	107	108	105	122	110	133	121	125	126	121	111	119	120	106	101	93	96	108	106	117	110	112	121	116	106	83	100	122	141	129	129	117	119	116	118	125
	-0.0211744	107	114	114	103	111	111	103	93	110	113	133	128	110	117	115	117	111	108	122	108	106	119	120	119	116	114	94	88	109	115	108	113	119	112	116	115	114	108	100	115	124	125	121	128	114	124	115	106
	-0.0197559	98	111	128	103	106	108	131	122	116	119	118	114	102	104	110	109	100	97	120	108	110	121	110	105	110	112	100	101	118	115	107	116	116	113	121	118	113	102	96	108	121	124	115	122	108	111	123	128
	-0.0183373	106	101	107	118	101	104	113	122	113	112	99	110	104	102	112	113	108	99	108	100	109	111	108	117	104	122	112	103	116	115	128	108	111	114	111	128	105	110	113	114	126	107	108	121	125	137	134	141
	-0.0169188	105	101	106	104	91	108	114	114	116	106	98	107	120	118	107	115	112	110	124	114	91	98	96	119	114	124	118	113	111	113	109	109	114	133	114	113	118	113	115	114	114	103	100	112	135	132	140	144
	-0.0155002	102	105	89	91	96	105	112	109	108	99	95	89	105	116	109	112	110	112	130	110	101	88	90	103	128	127	131	108	116	117	117	116	117	127	116	109	123	113	114	123	113	113	110	124	128	127	150	140
	-0.0140817	96	86	92	100	107	110	106	112	101	92	98	99	104	110	115	118	112	102	97	107	110	110	96	101	119	131	124	121	120	117	120	119	122	109	114	109	110	120	121	115	115	149	131	124	129	118	127	120
	-0.0126632	98	94	96	95	98	95	110	117	110	102	114	116	102	105	112	108	103	108	105	107	105	111	104	102	113	122	120	116	110	122	117	124	123	117	122	126	109	128	118	115	113	134	133	124	138	119	116	115
	-0.0112446	89	94	94	83	103	102	120	100	106	114	96	108	91	110	104	102	106	106	105	112	104	112	101	97	110	113	117	114	118	119	129	116	114	116	114	119	118	108	123	121	125	141	110	124	118	126	118	119
	-0.00982611	96	99	98	93	99	110	98	97	103	109	96	105	109	104	101	109	113	117	107	113	102	102	104	93	103	118	125	118	121	115	128	137	128	109	123	122	99	108	136	119	113	108	128	130	140	122	120	129
	-0.00840758	86	93	107	96	97	96	103	123	94	101	108	115	111	94	97	97	111	116	121	110	100	96	108	104	109	110	106	114	120	124	125	130	122	117	122	128	102	115	104	91	102	109	139	146	134	127	122	121
	-0.00698905	101	105	93	86	89	101	108	110	104	102	112	124	121	99	107	95	102	111	125	88	108	115	132	108	123	113	111	118	119	112	118	113	123	120	116	114	102	101	105	111	105	115	133	128	125	116	116	112
	-0.00557051	106	110	95	85	101	98	106	103	104	96	103	116	122	109	111	106	114	107	108	107	102	109	121	116	118	114	116	113	116	108	113	135	127	122	115	120	119	114	120	126	119	104	117	113	121	131	119	112
	-0.00415198	90	97	90	99	107	102	106	115	112	86	98	116	120	108	112	119	104	99	117	118	103	107	97	103	109	117	114	105	111	117	120	121	126	132	127	113	119	109	126	132	137	124	135	124	122	122	126	116
	-0.00273344	82	96	100	104	109	107	102	117	100	97	94	108	109	116	112	122	112	108	111	116	113	100	93	109	120	112	116	96	106	112	127	104	123	124	133	118	125	125	122	135	159	130	136	123	125	123	129	126
	-0.00131491	85	98	106	115	108	116	101	101	102	100	95	102	110	108	110	112	101	115	109	122	119	115	103	111	116	121	109	96	99	112	118	110	119	134	126	117	125	122	120	141	139	116	127	129	125	145	135	131
	0.000103624	104	108	114	120	107	98	98	100	97	111	111	108	112	122	121	112	105	106	115	115	124	105	100	106	112	118	118	101	113	121	125	110	131	128	127	124	130	135	120	134	141	120	111	121	132	132	120	126
	0.00152216	109	104	105	113	102	96	104	100	100	106	103	104	109	109	98	100	111	109	122	101	97	96	95	107	116	104	117	116	131	129	128	133	124	134	132	126	119	114	121	122	132	122	108	122	115	112	117	127
	0.00294069	99	106	103	107	96	100	105	95	98	93	90	92	104	96	98	115	125	107	114	98	86	97	99	98	104	115	130	141	119	123	122	132	120	131	131	129	123	116	120	117	123	131	116	114	115	125	133	117
	0.00435923	98	89	94	107	111	108	120	104	94	84	89	93	95	101	108	107	115	116	122	109	91	110	97	100	108	118	123	135	123	124	127	128	109	126	129	134	121	120	115	125	142	123	110	111	118	122	111	118
	0.00577776	100	91	101	117	125	110	104	105	96	92	94	92	98	107	105	105	119	116	118	100	86	91	90	99	118	111	116	123	124	129	118	121	115	121	124	124	126	132	128	131	144	122	124	117	125	125	123	116
	0.00719629	102	100	97	111	113	100	95	110	104	110	98	93	97	94	97	101	110	104	109	107	96	96	95	106	98	107	116	128	118	117	113	131	114	129	125	115	123	129	134	129	133	129	119	119	114	109	120	122
	0.00861483	95	100	97	98	96	95	105	108	101	117	123	115	88	92	101	110	115	123	107	105	102	125	110	103	103	118	126	114	106	105	118	102	113	122	123	114	126	122	125	115	120	125	120	127	109	118	108	120
	0.0100334	100	99	104	100	85	106	97	104	106	99	105	105	95	89	118	111	109	112	114	106	115	116	121	116	121	114	131	117	113	108	109	95	115	113	106	120	116	109	111	110	131	129	126	115	105	105	111	118
	0.0114519	101	106	101	97	98	96	92	92	90	90	96	94	102	88	102	105	108	104	132	108	115	111	116	113	125	120	122	120	109	116	102	83	97	105	114	130	125	133	112	129	121	133	135	127	121	113	117	109
	0.0128704	111	105	113	90	88	96	93	89	84	85	96	101	103	94	95	98	99	107	112	115	114	106	110	107	102	132	112	106	112	113	89	95	105	92	115	123	129	131	120	128	122	129	126	126	132	100	104	124
	0.014289	112	97	98	88	87	109	91	86	92	83	91	96	91	102	89	87	95	92	101	111	120	123	106	99	102	100	111	116	111	109	90	98	100	93	103	124	109	113	118	125	116	117	141	113	108	112	118	124
	0.0157075	114	108	98	91	101	103	92	95	100	88	95	108	101	95	106	92	86	94	109	115	104	105	94	90	83	106	101	114	121	115	110	107	114	96	116	117	121	117	117	133	112	131	122	120	123	133	120	128
	0.017126	99	104	100	94	95	111	95	98	104	91	109	104	112	101	105	95	96	109	101	92	97	98	91	89	100	90	96	104	123	126	114	117	114	106	110	114	134	123	114	117	124	119	119	118	116	122	116	120
	0.0185446	91	97	96	89	84	105	116	100	102	111	112	111	112	113	96	110	104	104	95	109	111	95	100	105	98	90	85	95	115	123	117	109	109	120	120	120	119	115	123	130	113	123	135	123	122	136	135	127
	0.0199631	100	103	93	87	91	102	109	98	100	122	119	114	116	117	111	119	110	107	105	114	119	113	117	105	91	87	97	106	103	118	121	116	102	131	123	131	129	128	124	132	98	111	113	121	121	134	130	121
	0.0213816	100	98	101	89	81	100	103	105	109	113	118	100	117	117	127	115	120	128	118	113	118	118	112	108	97	99	95	88	101	128	113	112	119	119	130	134	136	125	110	114	104	113	120	109	127	112	116	119
	0.0228002	106	101	94	98	95	96	101	103	125	115	106	109	111	104	108	107	115	132	116	114	122	121	118	116	99	93	101	121	103	111	108	106	111	117	139	120	119	127	124	122	129	109	105	116	118	108	111	117
	0.0242187	100	97	87	89	89	94	95	100	102	104	113	121	110	101	111	109	107	117	124	122	132	125	117	118	106	112	114	119	93	97	109	100	110	128	130	122	122	110	127	135	139	111	111	107	109	128	112	126
	0.0256372	85	99	90	92	87	91	89	100	98	101	99	107	104	97	91	102	118	130	123	119	125	128	108	112	130	112	110	100	99	102	113	94	99	109	121	111	107	107	117	133	124	110	121	121	126	120	111	135
	0.0270558	101	98	91	95	93	86	85	107	107	109	109	102	108	103	98	101	100	107	116	110	116	109	107	113	116	120	116	110	100	99	96	99	93	93	89	90	113	117	111	124	113	110	114	112	110	120	115	120
	0.0284743	98	102	112	102	93	92	98	108	100	104	103	105	102	100	96	106	102	112	113	112	107	111	111	104	103	113	110	113	101	104	99	104	101	104	98	90	95	118	110	121	122	120	117	113	115	115	120	118
	0.0298928	105	103	100	106	108	108	108	122	101	109	107	97	110	113	101	98	100	107	119	105	98	104	91	93	98	95	111	98	93	86	90	119	90	100	104	113	121	127	125	138	122	120	114	123	124	117	118	122
	0.0313114	111	108	97	106	119	121	127	121	112	109	98	100	112	95	103	108	99	111	113	109	85	90	76	81	85	99	111	111	108	92	102	111	98	98	108	122	121	120	126	132	134	122	117	118	128	121	111	115
	0.0327299	108	105	116	116	128	131	135	128	115	102	109	121	102	104	111	116	92	106	105	95	91	101	96	99	87	102	103	119	109	104	97	124	121	126	121	118	129	124	107	123	125	124	117	111	106	100	122	129
	0.0341484	96	116	122	111	126	124	122	119	122	123	108	106	118	109	104	112	103	112	110	98	110	113	96	105	104	113	108	104	114	108	105	138	122	115	115	109	103	106	109	113	124	120	117	109	110	122	119	127
	0.035567	96	109	125	127	118	123	112	111	120	110	110	110	121	105	105	107	114	118	122	99	112	103	105	112	108	108	108	107	103	96	103	118	129	130	127	116	117	117	131	126	117	129	130	132	121	124	115	122
	0.0369855	106	105	122	121	115	117	100	105	108	99	104	100	111	104	111	100	109	118	101	91	112	97	104	100	93	115	106	101	110	110	98	117	127	123	131	132	110	120	128	121	130	130	121	122	126	114	106	107
	0.038404	105	114	108	112	111	105	109	105	104	104	123	94	104	100	113	112	118	108	95	101	111	104	107	106	100	110	102	101	104	109	114	150	132	134	133	140	120	111	121	118	132	136	127	115	130	117	113	109
	0.0398226	105	109	104	125	114	104	109	104	96	100	114	97	105	109	115	114	114	94	98	95	98	104	104	115	111	108	108	109	107	110	117	127	125	140	138	127	117	106	115	121	123	132	131	129	125	125	115	111
	0.0412411	109	122	120	123	105	105	110	106	93	94	106	109	100	109	119	115	125	118	117	98	107	115	102	115	112	124	118	118	112	112	117	108	130	132	123	122	126	115	118	120	133	136	138	136	127	119	119	117
	0.0426596	113	111	106	112	101	99	104	97	94	90	95	111	101	113	106	109	109	114	102	114	98	97	106	99	109	120	126	126	125	110	122	112	131	125	125	122	128	118	124	134	122	124	136	156	140	132	130	113
	0.0440782	115	105	98	100	95	96	101	93	98	96	87	105	98	108	118	111	99	106	102	99	101	104	102	115	115	118	115	117	127	109	125	132	124	134	129	119	109	104	111	115	122	136	134	140	146	123	96	98
	0.0454967	111	126	110	106	99	104	99	108	97	103	106	110	114	116	116	115	101	116	95	92	97	96	107	112	114	100	102	110	106	108	118	135	130	125	118	105	113	115	113	121	115	118	126	135	128	117	111	108
	0.0469152	114	134	115	110	93	96	105	100	92	90	104	105	115	119	107	111	99	98	110	103	109	95	107	106	105	99	105	105	121	105	118	122	126	125	105	117	113	116	118	114	110	115	125	120	106	109	105	123
	0.0483338	112	116	117	109	106	96	101	100	102	98	87	102	109	119	110	94	98	94	103	108	113	102	106	111	117	106	103	104	103	113	126	129	130	129	123	120	105	114	110	107	115	121	144	125	121	112	106	117
	0.0497523	118	112	131	109	112	113	111	105	112	99	96	102	100	105	110	87	100	108	104	103	110	107	120	120	115	102	116	115	113	115	129	130	130	123	127	120	127	111	109	112	115	134	132	132	137	135	122	119
	0.0511708	105	111	121	108	109	114	110	110	101	111	106	107	102	104	119	105	96	96	92	104	102	118	121	127	128	120	117	114	110	113	116	126	111	120	141	138	132	125	108	112	125	112	113	125	125	136	134	142
	0.0525894	106	110	127	103	117	119	113	113	98	101	96	115	107	96	109	102	103	98	104	96	110	127	133	128	116	115	121	116	114	104	115	108	107	116	140	142	120	127	133	119	118	115	111	110	118	116	123	130
	0.0540079	114	112	125	115	107	107	117	109	102	97	91	98	104	96	117	112	109	119	104	95	99	114	115	128	117	128	118	127	105	107	115	113	106	112	109	114	115	118	119	127	115	124	108	111	114	120	126	149
	0.0554264	102	118	125	113	108	106	113	106	117	106	87	90	96	102	103	100	110	114	113	99	101	106	118	126	131	128	119	124	104	107	115	125	117	103	110	117	109	114	125	122	126	129	130	116	126	130	127	137
	0.056845	110	121	128	108	104	102	110	107	119	93	91	99	99	96	100	102	104	107	110	114	123	123	118	122	117	123	119	131	113	112	129	133	127	109	109	123	128	118	135	110	125	133	132	133	124	136	124	130
	0.0582635	111	115	125	127	101	105	112	101	112	108	104	124	120	95	103	100	105	108	118	125	124	131	117	112	112	115	123	128	113	104	114	120	113	115	117	122	116	115	119	121	117	116	127	122	137	129	117	126
	0.059682	122	126	117	116	109	106	103	102	115	114	108	119	117	103	90	111	116	103	117	122	124	128	121	124	127	103	124	120	131	99	100	110	108	128	109	103	127	124	134	135	118	120	110	116	130	113	114	123
	0.0611006	115	126	121	115	122	112	111	107	126	130	115	116	120	125	108	119	111	114	120	112	111	126	137	142	113	102	112	101	113	110	99	96	98	111	116	107	124	123	126	118	120	111	109	125	136	113	115	127
	0.0625191	127	116	120	121	130	117	116	127	123	129	131	123	123	118	116	119	102	109	122	110	106	119	135	132	122	119	129	114	111	104	101	103	114	122	113	122	128	136	120	125	128	126	113	116	117	114	120	123
	0.0639377	128	117	126	130	125	118	111	125	135	136	123	125	125	116	127	111	107	120	140	117	120	125	126	128	128	124	115	127	124	114	116	115	112	113	107	129	122	113	121	125	126	117	120	136	116	128	118	114
	0.0653562	121	118	129	135	134	115	129	130	134	121	114	120	125	112	123	107	117	113	119	118	129	127	118	117	116	121	127	129	127	116	134	132	121	109	95	96	100	97	99	125	121	110	122	117	116	130	122	130
	0.0667747	126	131	124	120	124	103	124	124	132	126	121	114	113	118	125	130	110	101	106	110	120	115	119	128	127	140	129	157	130	126	126	129	122	116	100	91	92	106	116	111	113	109	113	117	113	111	124	125
	0.0681933	129	125	126	119	116	116	121	134	107	123	108	107	102	114	124	140	119	117	98	117	121	123	135	124	121	135	125	129	133	128	137	112	130	123	100	106	107	115	107	116	117	124	131	117	104	108	128	117
	0.0696118	123	126	134	113	113	115	123	123	109	108	111	111	142	123	108	110	121	131	116	119	112	127	114	127	119	119	110	112	116	123	135	108	119	125	107	117	112	114	124	112	122	134	132	128	108	125	112	120
	0.0710303	127	147	139	130	128	134	145	133	121	124	132	136	124	116	120	110	128	124	124	111	126	137	141	121	120	121	104	104	116	124	122	122	126	119	120	124	124	115	109	122	129	144	140	122	114	116	115	115
	0.0724489	132	146	143	134	124	131	122	127	130	119	133	117	120	114	124	122	134	135	122	121	125	121	122	113	104	120	108	116	110	115	119	130	125	130	125	140	125	129	114	123	134	136	134	112	107	114	120	119
	0.0738674	140	140	139	130	126	125	134	138	134	127	123	115	125	115	117	120	155	139	138	130	118	133	126	113	104	97	115	131	129	118	121	119	126	126	112	129	128	142	128	122	109	118	124	119	115	111	125	130
	0.0752859	131	134	137	127	129	126	133	134	126	129	123	108	119	118	127	132	136	149	139	130	125	119	120	113	119	115	118	122	134	138	127	124	131	140	129	117	145	137	117	112	107	117	117	110	107	108	118	112
	0.0767045	138	155	151	143	152	140	133	135	125	121	140	108	111	126	128	127	133	141	132	122	129	127	127	117	117	110	114	113	119	125	120	126	145	132	136	132	133	147	137	110	114	123	126	127	132	124	123	118
	0.078123	134	139	143	154	152	139	132	138	127	124	110	115	130	120	127	130	124	135	138	128	126	128	125	111	124	119	129	117	116	143	134	124	137	136	156	141	137	122	122	125	129	130	118	119	131	126	125	132
	0.0795415	126	132	136	143	148	141	123	117	120	133	112	119	130	132	124	137	133	141	147	144	130	122	115	119	138	130	126	128	135	151	119	126	140	135	135	126	131	128	127	132	140	146	116	138	131	120	119	116
	0.0809601	135	132	136	136	134	136	133	119	121	124	115	121	129	120	136	135	146	144	132	136	135	117	116	116	134	128	136	136	130	123	123	123	130	118	128	121	123	125	144	135	128	141	122	130	128	130	114	112
	0.0823786	158	140	127	133	150	133	141	143	139	128	132	119	123	125	131	147	147	140	129	131	144	140	137	126	124	137	136	125	118	138	126	125	121	118	113	118	127	128	133	137	123	134	130	132	132	117	116	121
	0.0837971	165	159	146	141	143	155	156	146	156	151	149	141	135	128	129	155	150	141	139	133	141	137	120	129	144	149	126	136	136	147	121	125	123	127	129	119	137	140	136	137	139	138	133	129	132	114	129	133
	0.0852157	164	153	160	152	169	154	160	163	174	154	156	147	148	157	151	151	147	148	124	142	140	139	143	140	144	143	151	136	139	135	109	121	128	128	123	123	136	135	142	146	145	162	128	122	130	141	129	147
	0.0866342	180	150	163	170	162	152	161	153	180	163	152	173	166	168	158	151	149	140	144	155	148	158	135	135	154	145	133	139	148	159	133	126	144	127	120	124	130	149	142	137	144	144	124	136	130	143	143	141
	0.0880527	208	176	162	156	153	160	168	163	160	162	153	161	165	182	152	159	158	151	152	151	151	141	154	140	132	139	139	126	140	148	140	132	130	129	128	127	125	144	148	143	137	135	114	129	124	122	136	137
	0.0894713	199	208	187	165	163	174	168	170	162	167	164	168	160	172	178	166	176	152	157	154	155	159	165	144	134	133	127	151	148	142	139	137	127	144	142	142	123	141	148	157	122	127	125	123	130	133	151	145
	0.0908898	200	215	196	187	175	198	191	184	169	169	167	153	152	175	179	181	173	164	171	178	160	161	171	165	136	140	134	159	157	144	153	143	140	159	141	148	134	142	143	126	135	141	136	139	121	129	134	149
	0.0923083	204	213	206	202	221	217	207	190	204	187	162	171	161	168	185	193	175	165	176	164	169	160	167	165	143	135	149	157	145	148	145	145	157	145	141	146	140	144	141	147	138	155	141	136	125	137	131	133
	0.0937269	233	219	202	214	247	224	204	194	213	196	200	202	190	188	180	176	180	176	181	191	170	164	163	171	137	135	161	181	165	156	158	154	162	148	147	149	158	150	142	139	138	145	153	161	135	147	145	131
	0.0951454	254	251	219	217	233	225	223	217	214	242	213	210	201	196	197	185	201	213	211	204	182	176	157	159	152	147	167	162	169	164	169	174	181	157	175	171	170	155	145	146	163	152	150	146	140	145	156	172
	0.0965639	248	250	223	216	228	248	238	249	249	234	217	226	214	197	197	209	216	216	216	207	195	174	174	189	175	164	176	177	180	189	186	199	186	166	177	178	165	162	185	144	139	163	148	169	155	169	169	162
	0.0979825	262	268	264	244	247	237	239	255	273	259	246	252	225	205	200	211	223	208	214	205	194	209	225	204	175	174	183	181	184	207	193	193	186	176	181	176	158	157	159	153	139	153	163	161	163	166	156	166
	0.099401	277	284	270	255	241	258	275	255	251	255	250	250	241	230	228	218	222	229	220	203	219	222	213	205	197	206	199	215	225	199	193	182	179	178	179	182	167	168	171	172	159	159	161	148	155	160	164	162
	0.10082	306	298	287	277	272	279	282	266	270	264	261	246	248	250	237	242	252	235	223	220	213	206	210	218	209	225	209	214	236	219	197	196	180	192	191	174	198	175	196	184	183	161	168	153	153	162	172	164
	0.102238	342	302	324	298	303	294	288	281	288	267	260	252	243	245	247	275	268	240	240	240	215	232	221	211	210	241	214	209	226	236	227	195	189	204	189	189	200	185	197	192	191	194	174	176	179	180	171	172
	0.103657	340	314	329	307	327	325	333	298	291	280	287	267	262	282	275	285	281	259	260	249	246	262	227	235	217	223	225	214	213	220	231	224	222	205	218	208	223	204	203	190	208	192	190	196	188	185	172	176
	0.105075	370	345	330	329	327	340	354	324	285	282	292	276	293	306	301	302	284	282	274	280	283	282	277	267	242	234	238	226	238	233	252	238	227	228	227	235	242	216	218	212	200	202	195	193	187	185	193	181
	0.106494	377	354	359	344	343	354	366	324	313	321	305	310	308	288	318	329	296	307	294	296	291	306	308	289	296	243	256	262	254	261	260	249	255	267	239	247	243	221	221	217	230	208	205	207	202	206	198	195
	0.107912	401	387	371	368	364	377	362	351	322	332	293	311	306	321	331	339	341	315	311	328	320	302	308	289	291	267	256	270	280	277	269	268	259	278	241	243	244	240	220	222	246	210	226	217	224	220	229	218
	0.109331	384	370	346	379	409	386	376	334	346	346	329	332	344	316	335	360	362	329	341	332	316	299	321	324	298	312	283	303	289	295	268	269	264	259	258	255	256	248	256	242	239	230	227	221	249	247	257	246
	0.110749	386	373	362	360	384	365	351	331	373	386	384	369	369	329	363	395	368	349	365	360	339	316	321	307	308	324	317	305	294	302	280	273	263	275	279	283	289	293	281	274	278	269	233	235	245	248	247	257
	0.112168	385	405	401	369	374	364	374	377	378	383	396	387	368	366	396	392	373	397	360	358	354	344	336	334	313	326	313	309	305	305	289	269	274	287	303	303	295	305	301	305	297	265	250	257	256	247	242	240
	0.113586	382	376	403	373	393	402	413	401	413	407	384	413	372	366	375	381	407	387	364	378	381	341	342	337	340	320	336	341	333	311	288	289	293	279	301	321	299	321	319	324	320	283	263	265	245	261	267	273
	0.115005	360	358	369	366	425	444	448	444	423	413	402	403	380	394	379	409	450	409	423	388	395	391	379	345	334	336	363	363	382	343	317	336	313	306	321	346	354	352	338	328	323	306	300	320	279	289	290	276
	0.116423	382	387	395	404	430	436	441	425	407	409	429	457	443	427	399	411	434	413	430	409	410	408	419	379	365	377	408	393	400	374	364	341	327	338	349	382	370	344	345	357	322	365	324	315	297	312	321	299
	0.117842	425	441	386	405	433	457	455	442	436	409	450	474	472	434	400	414	414	409	435	421	412	399	396	404	384	409	409	394	407	401	410	330	334	341	373	365	394	373	366	343	343	347	323	329	325	333	340	301
	0.11926	400	404	412	412	440	461	448	437	458	452	454	445	485	437	452	454	420	406	418	419	418	427	406	411	406	410	400	397	420	406	384	375	359	370	402	401	393	387	392	350	345	333	342	324	325	326	345	364
	0.120679	408	418	420	447	427	432	437	428	442	436	458	457	461	418	418	427	415	425	400	426	407	434	406	431	411	404	395	413	426	406	390	381	399	404	424	378	358	396	395	361	362	365	351	351	354	342	367	358
	0.122098	412	423	443	415	454	449	434	438	428	445	457	487	452	424	420	438	451	438	398	422	427	445	428	437	399	406	441	395	397	373	367	377	376	389	396	383	403	424	417	381	353	387	360	375	376	369	376	376
	0.123516	435	459	451	436	440	448	454	434	447	476	455	464	447	429	423	455	467	455	453	436	469	460	434	421	403	436	419	416	439	376	359	356	393	396	419	405	408	424	420	396	368	353	374	378	415	394	387	386
	0.124935	390	426	415	446	431	454	415	413	416	446	438	464	446	434	457	463	486	454	433	442	443	425	416	407	431	433	431	386	407	374	369	381	386	391	422	435	407	406	388	379	391	379	411	406	405	408	434	400
	0.126353	378	415	393	404	431	440	386	387	408	422	430	446	462	448	467	465	512	454	448	454	432	408	413	408	409	421	438	413	415	392	402	399	394	409	419	412	377	386	382	372	406	413	446	398	399	433	444	439
	0.127772	373	387	399	392	405	426	424	415	407	408	431	420	445	464	471	460	457	460	458	460	460	458	431	404	409	407	414	396	385	415	422	407	424	432	408	398	400	387	408	409	427	434	450	444	425	404	402	393
	0.12919	359	351	376	370	392	387	412	450	409	405	405	410	403	411	438	434	428	439	425	429	455	450	415	408	435	420	409	393	393	397	395	394	417	463	427	418	405	414	420	448	460	444	450	459	439	419	411	423
	0.130609	375	355	378	361	364	344	371	427	394	408	399	401	379	397	384	417	399	406	386	393	405	414	407	377	399	408	411	389	394	386	408	408	398	418	398	407	427	432	445	431	433	460	444	492	428	417	430	448
	0.132027	340	344	391	385	343	354	370	401	403	393	372	364	380	381	368	370	375	417	396	416	421	393	381	372	386	398	396	403	386	396	403	422	458	394	411	427	421	432	442	447	424	430	441	452	436	433	406	432
	0.133446	321	323	351	353	364	357	388	403	368	378	373	352	364	376	372	395	398	384	415	418	417	395	376	389	415	391	423	400	399	442	417	439	422	403	413	419	407	420	406	400	434	426	446	465	422	413	422	438
	0.134864	307	321	328	341	360	359	385	376	359	367	359	383	372	356	383	418	394	377	397	410	425	398	373	405	372	359	373	379	403	441	425	408	399	414	403	445	402	400	403	400	438	442	432	458	451	426	405	442
	0.136283	291	299	323	323	330	360	394	349	342	367	361	369	356	377	381	361	391	365	363	377	377	420	408	367	362	361	350	413	406	408	415	399	396	376	399	409	407	393	392	417	492	454	443	440	476	423	420	449
	0.137701	298	319	346	340	328	334	379	361	337	345	363	358	355	349	335	332	377	377	380	390	371	355	397	374	373	384	373	406	391	395	397	403	369	372	392	397	411	399	400	412	436	441	469	438	433	413	425	415
	0.13912	295	313	323	310	317	311	361	349	353	351	343	369	353	331	326	345	371	370	361	378	362	351	361	367	344	363	383	386	402	365	372	367	367	373	417	368	375	392	423	413	425	460	447	441	436	429	416	435
	0.140538	293	276	290	297	301	315	317	320	352	374	339	336	332	333	314	337	336	342	342	349	364	363	342	344	321	347	362	370	381	354	358	356	397	384	384	372	386	405	415	416	419	458	422	441	429	414	424	426
	0.141957	291	278	280	291	283	301	290	288	325	340	334	352	331	329	309	330	313	335	333	362	339	325	359	344	327	348	343	342	375	378	403	347	356	389	386	388	384	401	408	403	395	419	439	437	410	402	399	420
	0.143376	294	283	281	286	287	280	273	282	327	334	316	345	327	301	330	312	330	328	333	344	320	312	350	336	351	381	338	346	350	372	356	336	351	372	385	395	363	381	402	440	411	410	413	380	399	393	396	375
	0.144794	286	286	294	309	276	271	294	304	299	279	294	307	324	310	325	318	344	321	345	341	321	316	345	339	348	361	356	350	340	342	347	344	357	368	378	391	352	366	400	408	415	375	353	349	418	401	392	375
	0.146213	297	298	291	289	283	283	299	298	297	271	275	284	327	314	308	315	332	333	331	347	318	331	312	338	334	336	339	337	322	344	327	359	358	360	349	336	342	367	392	373	378	355	341	338	367	385	394	371
	0.147631	295	291	295	288	282	293	295	296	300	277	274	289	309	325	324	329	314	331	329	319	323	318	325	342	313	321	340	326	340	324	340	340	356	342	344	331	329	363	357	369	375	350	370	379	364	392	368	395
	0.14905	291	288	298	298	276	279	283	287	291	280	285	304	311	331	326	312	322	329	306	298	294	298	317	362	328	328	339	328	316	343	338	333	341	346	353	381	362	382	353	357	351	372	371	388	373	394	367	402
	0.150468	276	278	313	303	291	318	301	310	300	283	279	308	311	317	315	321	315	310	319	303	301	291	318	346	323	317	309	313	309	308	318	307	323	320	339	350	336	341	346	360	356	391	412	390	377	371	383	378
	0.151887	268	293	292	309	299	299	301	302	293	284	281	304	301	314	305	303	338	337	314	314	314	317	326	315	308	283	285	302	319	310	281	289	319	306	315	314	298	310	316	368	364	379	360	353	350	338	364	363
	0.153305	242	280	276	280	275	282	291	283	260	259	294	294	298	286	286	295	320	329	290	281	312	335	323	312	269	257	269	278	301	303	278	281	307	322	305	297	301	315	323	328	348	337	325	340	366	332	321	323
	0.154724	252	257	276	278	271	284	301	262	257	255	270	288	280	296	296	293	311	286	280	272	299	331	307	295	268	266	270	290	301	305	292	291	291	311	292	293	307	311	335	328	331	329	353	326	325	340	327	339
	0.156142	251	267	287	278	275	280	296	251	252	267	288	296	267	257	253	287	284	268	267	261	278	304	285	308	271	301	307	307	307	295	301	300	315	311	301	297	308	316	320	303	305	299	312	316	314	307	304	305
	0.157561	256	268	279	271	270	279	288	269	265	274	270	287	256	254	268	294	286	290	271	287	288	262	263	269	287	304	280	282	288	286	289	290	324	322	299	295	322	315	318	294	280	295	296	336	333	292	306	321
	0.158979	272	259	260	277	280	282	275	301	281	271	260	271	279	290	276	265	250	250	257	294	259	251	266	281	283	306	261	264	289	300	317	289	312	305	312	296	281	284	292	292	272	291	278	298	285	282	310	336
	0.160398	278	260	268	269	292	275	260	278	262	262	280	290	281	276	274	269	255	251	241	257	260	265	295	285	293	297	296	261	271	299	294	280	323	320	308	300	277	264	273	289	285	293	306	301	289	309	344	304
	0.161816	287	278	281	284	294	275	256	262	254	253	291	270	280	278	269	254	254	266	275	281	288	272	285	259	265	283	288	262	289	309	293	285	298	318	321	314	301	271	267	270	302	306	303	299	319	328	312	315
	0.163235	274	283	284	283	281	271	276	269	267	255	281	275	257	261	244	254	268	260	277	276	287	275	270	261	258	274	270	254	290	290	286	308	303	300	294	303	302	299	291	285	296	304	317	300	332	311	309	340
	0.164654	278	270	290	280	270	302	277	270	271	261	261	252	239	259	267	258	263	274	267	264	281	271	288	275	264	271	290	286	277	279	311	311	285	305	295	284	297	295	301	294	318	293	307	305	328	324	312	333
	0.166072	295	277	269	279	287	286	279	277	271	273	253	251	244	254	264	291	251	269	262	277	281	270	266	265	267	281	291	292	273	273	311	287	276	289	289	284	290	301	319	298	294	291	308	315	321	307	328	340
	0.167491	285	264	283	282	278	269	285	286	265	266	245	260	248	257	259	282	255	258	261	285	278	282	274	279	266	263	267	282	274	279	297	264	277	280	292	290	291	285	280	264	282	299	282	274	278	305	292	311
	0.168909	255	274	275	260	261	267	272	287	258	245	247	263	236	237	269	261	261	262	276	274	263	284	279	281	275	269	266	276	299	271	271	252	260	257	275	271	265	253	237	263	288	313	288	272	272	265	279	312
	0.170328	255	246	254	261	246	254	271	261	247	255	236	252	248	239	255	257	270	279	290	268	269	281	279	280	272	268	267	272	297	288	279	276	260	262	273	264	269	256	249	266	285	283	296	288	285	285	282	307
	0.171746	253	256	254	273	260	261	263	241	246	238	238	264	259	240	251	272	280	283	309	276	277	275	288	290	257	264	259	269	273	265	271	292	275	281	299	274	266	261	263	269	272	290	316	287	283	304	294	279
	0.173165	246	264	278	252	259	268	276	250	244	248	267	259	272	256	258	256	286	269	283	272	280	299	283	282	250	252	244	256	259	270	274	273	279	281	292	276	267	264	259	277	304	295	303	279	272	279	287	306
	0.174583	246	258	271	247	236	242	245	257	243	237	242	266	275	257	244	258	285	246	253	284	265	260	270	279	259	244	247	255	245	249	263	292	288	287	297	273	276	260	269	286	307	280	296	264	257	260	259	263
	0.176002	268	252	234	243	251	249	253	252	245	258	252	281	245	262	256	275	284	238	252	276	267	270	288	274	275	262	248	240	245	251	269	271	271	277	264	273	281	273	261	282	284	283	279	261	253	292	274	248
	0.17742	261	245	246	269	253	253	251	249	250	267	248	259	247	269	262	261	250	249	265	259	259	276	284	265	272	267	251	249	260	255	250	263	263	284	279	277	264	264	269	272	272	272	268	262	266	311	259	263
	0.178839	265	248	272	256	256	253	257	266	258	265	238	248	268	275	266	236	243	250	255	266	267	260	276	279	258	262	289	270	252	257	261	267	282	265	273	256	238	259	252	284	266	245	251	274	262	296	274	285
	0.180257	250	262	262	253	249	240	261	270	252	261	246	248	280	259	245	241	261	249	255	249	258	254	273	273	256	261	270	259	267	266	268	268	265	266	285	254	254	256	234	252	237	233	261	275	265	259	285	272
	0.181676	266	268	256	256	255	259	268	258	247	251	266	256	259	242	250	257	272	258	272	256	286	281	279	277	283	276	268	271	261	252	248	269	277	279	262	249	251	257	252	227	237	244	271	251	260	247	273	276
	0.183095	279	265	290	277	272	287	268	238	247	246	261	255	251	244	249	272	274	263	270	271	278	266	275	271	297	301	262	270	287	264	264	269	267	265	267	262	254	262	268	249	248	273	267	253	256	249	268	266
	0.184513	270	270	296	293	285	299	285	243	249	276	273	264	251	252	260	257	266	250	269	268	266	261	272	279	277	292	276	270	279	268	269	252	255	252	257	261	279	281	260	247	235	255	268	273	258	262	249	243
	0.185932	272	284	302	297	296	298	302	284	263	265	263	258	242	259	277	246	264	269	270	247	258	266	279	284	273	272	262	277	245	260	267	251	258	264	253	241	256	260	239	231	238	237	255	280	255	276	263	246
	0.18735	275	286	298	296	284	283	283	275	279	283	283	271	239	249	270	253	259	250	272	251	257	284	276	270	288	259	256	245	239	257	262	259	259	268	244	247	232	234	222	217	220	228	248	256	232	257	285	261
	0.188769	265	266	285	273	282	283	313	280	315	298	308	285	262	250	262	252	263	247	256	257	264	276	270	277	281	272	256	237	238	255	253	274	272	273	252	251	247	236	232	224	232	226	236	240	223	232	260	250
	0.190187	276	283	268	269	268	282	314	294	304	298	299	277	268	257	250	244	264	258	243	261	265	271	271	274	290	302	264	244	239	227	223	245	268	283	258	273	258	231	233	233	210	229	250	228	213	236	254	284
	0.191606	293	286	270	283	287	290	291	305	310	298	305	302	271	264	245	250	246	252	261	276	272	284	289	288	298	287	291	275	245	248	248	255	277	286	279	275	281	239	255	235	248	239	228	217	220	225	237	256
	0.193024	321	299	290	290	305	303	296	306	309	292	279	285	270	280	258	277	273	264	270	276	273	299	306	274	276	282	291	274	259	271	258	260	279	260	268	287	273	247	254	258	260	245	223	251	227	218	219	235
	0.194443	322	298	294	281	284	298	276	303	319	308	275	274	263	271	291	299	272	280	298	285	283	292	286	277	290	261	262	254	274	278	282	273	284	259	275	287	278	264	258	285	260	249	235	257	239	234	207	214
	0.195861	340	322	315	331	320	306	287	305	317	295	276	287	278	294	308	306	267	258	295	309	290	283	314	285	276	267	272	273	271	279	295	273	291	294	270	272	282	289	271	284	251	253	249	240	265	256	220	226
	0.19728	342	327	349	344	334	308	316	333	323	304	309	288	301	299	315	288	299	281	287	299	288	286	286	280	259	264	275	301	285	295	297	269	264	276	267	279	296	281	283	272	301	301	276	281	267	258	245	258
	0.198698	312	321	321	325	336	326	340	326	315	305	293	300	302	295	304	307	328	301	281	296	284	301	285	295	261	270	284	295	307	299	306	284	263	264	271	277	291	274	288	287	293	282	285	283	262	249	270	257
	0.200117	315	322	324	320	335	297	296	309	302	308	308	285	304	295	296	310	320	296	289	283	285	283	289	298	273	275	285	301	289	302	308	255	235	250	279	293	302	286	276	290	301	302	293	282	273	253	276	270
	0.201535	307	313	325	321	311	285	292	275	282	299	289	287	289	301	304	312	319	292	300	318	291	299	313	309	299	287	329	310	291	285	276	247	251	271	285	286	302	285	276	280	287	279	283	274	285	281	278	283
	0.202954	304	326	333	351	329	298	298	282	297	293	280	313	311	327	302	296	310	300	289	285	273	282	298	314	330	319	308	295	324	304	262	258	305	280	295	294	285	265	277	271	272	288	277	265	285	299	278	284
	0.204373	314	333	345	374	386	291	269	291	288	273	266	315	307	306	307	299	308	289	294	305	284	281	320	324	324	316	318	309	319	324	295	265	266	276	280	292	274	274	290	261	285	290	269	270	283	288	289	304
	0.205791	316	310	314	363	346	280	269	284	290	288	276	283	289	297	321	312	329	292	296	284	318	286	301	309	318	301	302	301	311	322	321	301	288	296	289	301	276	283	272	280	267	284	293	289	285	274	282	302
	0.20721	304	306	307	313	306	290	269	292	279	293	281	289	292	275	299	315	327	297	295	281	300	284	327	313	306	283	294	306	308	325	327	323	300	309	314	292	299	294	295	307	293	293	296	275	291	276	282	280
	0.208628	287	307	289	300	287	277	283	285	301	286	287	291	298	301	299	323	345	310	303	314	290	285	312	304	317	289	298	321	313	325	323	315	317	323	319	302	296	297	291	317	306	310	323	282	298	299	300	299
	0.210047	295	279	297	295	311	296	290	287	320	312	307	302	293	307	333	317	336	335	321	314	291	292	307	310	327	302	287	309	317	311	332	338	330	303	316	319	310	304	312	344	346	328	306	296	290	305	318	290
	0.211465	272	288	294	312	312	300	290	277	307	318	286	312	295	312	301	322	322	318	337	335	284	307	292	304	339	311	320	312	297	312	320	308	328	304	323	304	301	298	307	349	329	332	316	309	285	298	302	288
	0.212884	281	283	284	312	322	292	301	283	318	315	278	300	281	280	302	306	301	323	335	321	292	280	291	308	325	321	342	315	313	318	318	303	321	318	306	310	271	301	326	318	303	320	322	308	307	301	288	293
	0.214302	281	284	288	298	307	309	303	290	301	306	269	265	284	280	288	306	308	323	312	294	315	286	302	304	318	302	315	328	338	307	319	320	346	324	304	309	302	313	318	311	295	295	311	302	293	286	300	321
	0.215721	270	275	277	291	297	323	306	298	284	266	266	266	280	269	314	314	314	323	320	313	323	299	289	303	303	303	305	318	316	333	303	317	316	331	334	292	313	338	356	321	309	300	296	297	285	276	300	309
	0.217139	284	274	296	300	319	332	311	287	275	281	280	279	269	282	299	283	303	331	352	309	314	300	260	285	291	306	323	348	309	304	297	300	284	311	308	290	304	317	320	310	326	307	297	296	317	319	291	295
	0.218558	260	275	299	300	314	307	317	292	293	291	290	274	305	299	302	285	285	312	308	299	299	292	287	309	327	344	314	326	312	308	307	296	291	277	295	294	285	290	317	311	366	302	311	318	312	312	291	290
	0.219976	278	284	293	287	291	314	311	291	302	309	300	296	309	293	296	294	305	304	299	301	308	307	310	340	361	349	313	324	327	324	330	342	292	278	297	275	270	271	302	294	301	296	297	328	310	281	280	297
	0.221395	282	276	272	279	299	301	278	294	289	298	296	310	315	304	276	299	289	290	303	290	315	328	312	336	341	327	321	316	303	318	305	331	305	312	320	278	263	277	307	282	273	305	290	323	306	292	274	294
	0.222813	269	287	271	275	285	299	293	292	267	290	296	311	305	299	288	278	298	298	291	294	313	309	316	316	317	316	299	286	305	295	313	320	311	323	317	294	304	308	299	281	270	290	280	303	291	281	272	299
	0.224232	260	259	250	271	286	310	301	298	277	269	279	270	292	284	302	285	301	308	298	320	310	295	272	282	288	309	295	290	276	282	301	313	305	302	309	310	298	315	318	307	296	295	309	301	294	304	295	300
	0.225651	275	272	274	257	269	273	296	278	257	277	269	274	280	296	309	289	295	305	320	318	297	288	269	286	287	295	296	290	283	269	286	312	301	290	296	300	287	297	315	311	310	307	308	317	322	304	292	282
	0.227069	275	273	286	264	266	259	270	262	241	278	266	274	281	307	284	273	282	299	306	302	289	314	270	287	286	300	283	300	277	279	301	282	285	287	336	292	296	302	298	320	317	305	329	315	303	289	297	299
	0.228488	268	269	290	258	285	286	270	263	246	265	250	253	286	306	274	283	290	293	286	278	273	289	291	277	262	280	281	297	305	300	285	282	274	299	318	292	303	310	305	321	333	315	305	297	284	304	324	316
	0.229906	245	264	268	264	272	277	262	261	246	253	258	285	263	267	288	298	276	287	277	257	280	283	295	275	268	261	275	292	300	290	286	276	297	305	286	311	340	314	314	319	309	299	295	292	282	293	318	320
	0.231325	248	252	270	276	261	250	239	260	253	270	263	269	257	259	280	284	270	274	287	258	282	285	301	256	264	264	269	279	297	277	276	263	306	317	282	320	304	292	275	294	316	310	304	295	289	290	305	311
	0.232743	249	287	267	267	254	265	237	256	250	262	262	259	256	262	282	273	266	271	293	265	278	270	271	271	261	283	283	262	262	267	277	269	279	301	285	298	283	275	262	261	292	271	277	284	274	288	310	280
	0.234162	247	272	261	263	246	248	240	266	264	255	255	268	253	276	284	249	242	255	257	242	270	263	263	292	268	289	279	272	246	262	245	259	276	278	298	279	284	274	254	255	265	277	263	277	298	301	271	275
	0.23558	250	259	266	256	251	249	262	260	255	264	263	262	256	274	286	248	245	246	229	241	271	288	264	267	259	272	272	271	239	245	251	267	279	269	308	277	270	273	266	265	261	269	260	269	273	294	271	280
	0.236999	249	234	254	255	258	255	264	249	253	246	261	257	270	286	264	258	255	249	270	270	274	285	261	263	257	254	271	278	265	275	267	254	263	269	282	292	267	250	265	271	263	254	256	262	270	262	259	275
	0.238417	240	230	237	247	275	267	266	251	249	255	267	249	265	274	265	259	260	274	268	261	268	267	278	279	250	266	278	277	297	296	261	241	243	270	287	292	281	271	263	266	255	265	261	253	272	256	270	300
	0.239836	230	251	263	236	240	269	276	274	265	279	254	243	263	261	246	253	265	269	254	236	267	265	268	267	261	267	279	296	290	252	228	253	257	263	274	286	280	291	294	263	261	254	234	243	255	282	256	271
	0.241254	246	261	269	262	255	253	268	265	274	256	269	250	242	243	250	240	263	250	259	242	248	266	267	249	277	286	292	281	268	221	220	263	243	246	253	277	285	287	282	278	261	249	238	237	244	279	262	268
	0.242673	257	255	269	267	249	268	248	255	256	236	265	242	253	250	255	242	251	270	259	261	246	242	247	256	259	262	266	260	253	247	224	259	245	259	251	267	256	260	265	271	266	262	242	241	241	244	245	281
	0.244091	258	256	264	260	245	262	266	266	256	255	251	255	252	249	244	229	251	248	250	262	243	265	240	258	256	250	232	236	246	250	249	261	237	251	238	258	252	255	278	267	263	248	237	249	260	258	273	280
	0.24551	255	263	265	241	254	245	264	285	258	261	258	248	251	273	256	253	255	240	254	241	246	272	263	266	245	260	237	226	238	246	268	252	252	244	254	238	253	270	278	280	284	259	275	250	269	283	292	285
	0.246929	243	248	264	249	244	256	271	267	246	255	272	257	255	255	245	260	246	249	257	256	255	267	274	265	256	279	246	252	250	255	256	269	282	251	241	236	268	252	251	277	256	270	283	271	269	280	268	284
	0.248347	265	258	256	255	255	269	271	240	233	237	262	266	243	246	222	230	251	256	257	256	246	246	263	255	281	256	252	242	262	261	281	259	267	261	242	249	269	243	247	285	248	259	278	287	278	297	270	275
	0.249766	274	269	243	265	270	273	255	241	226	241	249	253	242	261	235	252	270	269	259	237	231	270	266	261	257	245	264	257	261	256	284	267	267	258	245	265	258	265	248	258	248	257	292	290	264	281	276	283
	0.251184	249	250	259	269	265	248	238	223	228	263	254	244	254	236	256	254	247	252	254	244	245	254	256	254	269	263	254	264	258	265	266	258	259	291	282	288	265	275	261	256	249	261	267	294	272	270	305	285
	0.252603	241	246	251	270	257	255	261	220	252	270	257	250	261	244	250	263	243	237	243	250	243	261	244	264	278	290	277	292	286	285	251	250	262	281	261	280	276	268	276	248	235	237	255	271	276	266	291	281
	0.254021	250	257	241	248	260	218	224	223	240	251	266	251	252	244	262	258	242	241	249	265	244	251	250	263	263	281	299	297	292	270	264	257	243	275	281	264	280	279	274	268	257	243	254	250	272	282	277	296
	0.25544	227	244	249	245	241	221	225	216	220	246	247	240	254	251	280	256	239	251	266	249	250	257	260	266	277	266	291	278	292	259	258	264	242	254	260	265	283	263	258	291	281	248	262	272	257	262	273	276
	0.256858	223	227	223	229	225	231	225	237	243	238	243	263	234	250	238	229	238	228	249	245	261	258	261	272	259	268	278	280	280	253	267	253	276	259	285	307	279	269	268	280	257	267	258	284	253	280	279	272
	0.258277	228	240	215	238	220	235	219	229	234	231	241	252	252	247	255	237	225	233	245	238	236	254	258	241	242	246	273	293	266	254	260	244	245	279	298	280	261	288	276	286	261	269	263	281	258	273	278	304
	0.259695	213	216	208	225	213	227	221	223	231	227	245	256	248	250	264	248	251	225	267	235	229	249	248	245	244	251	250	281	271	248	250	265	241	264	281	282	266	300	281	273	279	285	256	279	262	272	290	276
	0.261114	197	211	214	210	213	218	231	221	241	229	219	249	258	239	259	250	236	246	229	228	233	219	262	256	239	255	251	281	263	254	267	269	243	252	252	268	275	306	266	261	288	287	261	260	262	266	283	263
	0.262532	221	202	207	224	233	216	245	215	225	215	219	229	225	235	246	246	224	234	234	236	216	222	234	244	246	267	250	259	262	268	274	286	258	260	267	255	267	261	248	263	285	280	284	242	244	258	271	292
	0.263951	197	216	220	230	214	221	239	237	208	203	206	203	218	235	213	222	221	245	229	235	204	224	228	254	261	259	248	253	259	250	273	265	253	231	260	266	262	254	249	281	295	267	258	265	247	260	272	288
	0.265369	217	225	214	224	209	205	214	224	210	201	191	189	205	217	199	216	220	225	207	229	220	225	239	259	262	240	247	261	253	246	266	269	268	233	229	235	239	250	269	259	267	264	263	276	259	261	282	289
	0.266788	208	200	215	213	218	211	211	220	202	189	178	179	202	215	203	212	224	224	219	231	204	207	246	231	268	244	259	245	249	233	240	252	259	247	230	246	242	244	247	254	262	290	275	274	260	278	281	269
	0.268207	183	191	193	187	202	212	203	202	196	182	182	184	182	205	194	190	198	220	219	224	213	209	209	227	248	243	244	244	229	213	221	245	237	228	225	242	247	242	250	264	281	271	255	264	269	283	279	275
	0.269625	165	174	174	182	189	195	194	190	192	182	188	179	185	204	212	193	189	209	222	230	233	218	208	215	218	244	241	240	233	220	220	227	217	241	231	233	236	228	268	259	263	253	258	272	244	266	273	273
	0.271044	149	156	162	169	169	176	197	205	189	195	178	171	186	187	195	210	209	196	214	214	211	221	206	211	202	228	226	234	223	226	235	234	233	241	249	222	214	225	252	244	264	258	267	266	245	248	257	254
	0.272462	143	165	162	159	175	171	185	181	195	191	197	184	192	190	191	210	212	187	186	200	194	207	209	204	201	209	206	228	224	225	225	243	239	233	218	225	228	228	223	235	255	231	246	247	252	242	242	251
	0.273881	154	150	163	152	167	196	185	163	164	189	193	185	184	187	189	199	180	208	177	182	188	209	198	191	194	199	197	212	219	223	226	239	244	226	220	226	249	233	225	221	221	220	249	261	237	239	232	267
	0.275299	159	138	148	142	156	183	175	166	174	193	180	176	171	191	167	169	165	181	161	172	185	188	186	183	212	202	214	214	223	222	236	236	225	208	208	207	224	217	216	228	249	250	233	243	234	254	242	243
	0.276718	145	150	146	138	154	167	160	165	158	184	179	172	171	175	165	174	176	163	178	168	170	172	168	190	209	192	199	206	206	195	210	214	216	216	204	195	195	196	198	233	221	227	224	230	224	248	231	238
	0.278136	135	142	131	148	146	160	154	160	139	158	189	167	172	171	173	170	176	164	169	167	157	153	166	168	194	208	198	199	193	200	208	217	212	219	199	209	196	195	199	208	212	210	200	206	218	231	239	230
	0.279555	134	130	144	142	137	151	172	159	150	151	166	156	161	157	170	163	167	156	158	160	168	172	180	173	181	200	198	197	189	213	205	220	203	194	197	219	218	210	202	207	208	201	211	198	210	209	216	231
	0.280973	128	139	147	137	138	141	163	139	147	144	152	153	157	148	140	152	165	162	162	177	167	179	176	167	175	179	177	206	190	210	201	223	203	178	190	194	203	214	211	219	215	200	203	203	211	223	229	225
	0.282392	135	144	162	137	141	148	138	154	139	145	140	138	134	143	148	159	163	166	162	168	167	187	175	175	166	176	204	192	205	194	199	192	192	168	163	169	181	180	201	192	199	202	202	198	200	215	219	226
	0.28381	144	132	135	138	132	137	145	142	138	145	137	139	136	143	160	143	145	159	158	154	146	169	163	158	171	174	203	193	183	195	183	174	173	161	174	159	168	171	170	194	200	209	197	207	196	191	195	191
	0.285229	134	121	137	150	122	139	128	143	141	138	146	146	151	157	157	140	146	157	167	160	160	155	165	156	179	174	185	187	176	165	177	169	164	168	172	186	165	168	177	177	178	178	197	195	190	179	187	187
	0.286647	121	126	123	131	124	123	132	138	142	135	155	136	152	143	143	161	156	154	175	172	182	153	162	149	164	171	175	169	161	178	175	156	150	159	175	166	155	183	183	177	177	182	184	187	165	179	181	181
	0.288066	112	112	124	118	119	132	139	134	136	129	138	131	150	150	149	158	161	156	163	159	155	154	158	155	151	155	152	162	156	161	165	162	157	161	164	149	156	177	177	156	159	168	183	182	176	165	179	178
	0.289485	121	113	118	119	135	140	131	121	121	134	133	133	136	141	144	155	150	135	146	154	142	158	151	157	134	142	133	144	144	142	157	155	161	171	158	152	158	166	184	164	170	167	185	178	180	155	168	161
	0.290903	121	115	125	121	133	135	138	122	126	118	120	136	117	135	133	131	136	133	141	158	142	153	166	138	135	131	131	133	155	155	163	158	164	164	161	138	163	179	180	173	153	150	165	158	189	165	174	162
	0.292322	125	121	127	125	122	144	131	134	129	114	115	131	123	128	126	138	119	135	131	141	146	142	146	130	134	147	134	133	146	143	147	145	161	146	144	140	167	171	176	155	151	162	154	170	164	171	191	173
	0.29374	114	119	105	110	122	117	114	120	124	112	109	115	124	127	124	119	114	120	130	134	132	132	132	128	139	135	131	139	152	135	140	132	143	140	139	151	141	149	146	156	155	156	160	166	160	164	170	179
	0.295159	106	106	95	96	104	110	103	106	119	110	117	125	125	124	124	123	128	111	124	127	133	123	123	127	124	131	136	137	129	141	133	127	127	147	132	153	128	152	143	151	155	159	153	151	157	154	159	160
	0.296577	112	95	93	88	100	105	105	106	106	114	128	110	123	144	127	125	117	96	113	140	123	121	121	122	114	140	152	127	129	134	115	118	136	154	136	134	125	146	144	147	145	144	152	144	151	141	151	149
	0.297996	116	99	96	100	102	98	116	112	101	115	130	114	118	119	122	129	109	104	106	123	126	126	115	115	113	128	139	140	132	120	112	120	140	153	134	121	130	125	129	123	131	140	149	142	148	145	159	131
	0.299414	109	101	111	94	100	96	119	115	106	117	116	116	115	106	128	129	108	114	122	112	106	108	123	124	130	126	139	139	138	115	124	124	119	137	134	117	132	121	129	113	125	132	131	143	155	152	137	137
	0.300833	107	114	120	96	116	110	108	101	110	120	112	102	109	113	126	137	119	128	128	117	101	113	104	119	114	117	142	129	130	120	128	133	125	122	112	113	131	135	125	132	126	143	140	133	140	141	135	147
	0.302251	101	104	97	83	97	103	110	99	109	119	108	93	112	124	126	129	108	113	126	132	114	114	115	110	123	112	142	140	128	118	123	134	125	125	114	114	106	132	122	134	124	147	145	124	119	128	133	140
	0.30367	109	94	96	91	99	116	108	99	100	107	111	104	111	123	117	121	116	125	130	135	129	130	108	107	126	118	131	126	119	128	131	134	124	137	116	119	108	125	119	121	124	136	131	125	119	130	133	140
	0.305088	92	101	89	86	114	123	113	110	121	108	104	112	112	124	126	109	119	127	123	122	120	123	125	118	118	111	115	114	105	126	126	108	118	125	117	121	105	110	120	130	128	126	117	134	131	122	131	117
	0.306507	97	86	89	97	107	109	113	117	114	112	105	105	125	114	118	121	123	112	113	122	112	138	127	113	118	109	115	103	107	116	102	108	125	121	113	111	119	111	131	120	116	125	126	130	112	123	111	117
	0.307925	105	88	105	110	105	105	111	116	117	110	115	109	106	98	110	127	112	104	125	132	126	128	124	122	124	118	113	110	96	102	106	104	112	114	115	119	118	118	121	117	124	122	127	140	113	113	113	122
	0.309344	106	83	104	101	106	108	121	119	112	114	117	111	112	112	99	111	102	108	108	134	129	122	123	131	119	125	112	110	113	97	96	102	116	108	122	126	113	113	130	123	123	124	134	140	125	123	131	151
	0.310763	83	80	82	93	96	103	108	116	98	107	106	120	113	94	98	113	116	102	117	126	119	113	118	118	123	110	122	105	114	103	106	108	105	108	121	129	113	125	132	130	127	139	124	127	120	137	126	129
	0.312181	83	78	78	89	85	95	102	104	100	96	97	110	106	101	93	99	119	110	119	115	118	110	120	110	114	117	117	107	121	115	110	107	112	127	128	134	123	127	131	138	127	137	133	136	121	128	124	125
	0.3136	79	81	92	83	94	92	97	101	93	97	95	104	105	105	97	95	109	106	105	114	121	108	108	100	113	107	117	112	118	116	108	118	109	128	122	148	127	129	131	135	120	133	125	148	123	127	134	119
	0.315018	73	88	85	86	91	88	100	99	97	88	90	95	94	97	114	101	112	121	123	126	113	100	106	116	109	102	109	117	118	115	115	129	111	129	127	123	114	118	118	117	116	121	109	113	134	115	128	115
	0.316437	74	91	95	96	94	100	90	97	92	89	85	79	78	91	106	109	93	101	111	111	117	110	104	114	103	113	112	120	122	130	126	124	123	122	134	112	104	113	114	109	114	111	124	112	118	126	124	117
	0.317855	79	88	85	81	93	96	88	83	82	87	76	71	81	94	101	102	98	105	106	112	120	116	114	109	103	107	106	105	123	126	101	118	132	119	138	117	106	110	113	109	107	105	133	128	129	121	115	109
	0.319274	79	73	71	76	78	76	84	86	80	76	66	84	77	86	90	100	91	96	102	107	119	105	104	110	102	103	98	100	103	105	101	108	116	119	117	125	107	110	113	114	108	105	112	117	114	115	111	125
	0.320692	68	67	70	65	65	71	72	89	77	76	74	83	75	87	89	88	85	90	97	97	113	106	101	110	111	107	105	111	111	110	103	101	108	101	114	111	106	94	102	109	119	113	101	112	113	115	113	123
	0.322111	76	76	72	67	72	76	74	78	74	79	77	82	84	82	88	78	89	85	90	95	108	102	105	104	105	108	112	113	108	93	96	110	111	106	108	112	93	91	92	103	113	112	117	122	114	114	122	121
	0.323529	87	86	68	81	78	74	66	73	81	75	73	89	82	81	91	69	84	87	92	89	93	105	93	100	102	107	115	99	98	104	104	102	103	108	101	115	99	84	96	91	89	104	123	124	126	117	121	115
	0.324948	92	79	71	73	81	70	77	70	75	80	73	78	79	90	81	66	81	93	89	76	94	99	106	102	94	92	88	87	100	115	111	108	111	106	91	106	115	100	102	87	94	101	102	109	125	117	122	115
	0.326366	75	79	72	49	70	72	71	69	74	81	77	72	96	89	85	85	86	85	84	85	90	101	91	95	92	86	84	95	104	97	102	119	108	100	100	100	98	94	91	100	113	106	115	114	116	119	130	115
	0.327785	74	81	65	59	61	58	67	65	70	75	78	84	87	93	86	90	88	77	89	92	88	95	98	88	82	83	89	106	92	96	101	106	101	103	102	95	87	91	102	93	105	113	120	118	124	121	111	103
	0.329203	79	69	64	65	67	71	74	70	65	76	77	86	81	92	93	98	76	75	90	96	83	94	87	84	86	94	100	84	90	93	83	99	91	98	99	94	81	86	84	92	98	104	110	127	114	116	99	108
	0.330622	73	81	75	72	77	78	65	72	79	74	75	75	83	83	83	100	90	75	90	95	89	90	78	85	94	83	87	83	88	86	91	93	83	84	88	91	77	77	88	92	99	96	96	111	95	106	92	96
	0.332041	70	74	82	71	70	78	73	78	72	73	72	67	83	73	88	90	80	82	94	84	91	91	83	90	91	96	87	82	77	90	86	88	83	88	81	95	87	97	100	98	102	94	94	85	83	86	85	94
	0.333459	79	67	85	76	73	72	84	75	69	69	70	69	75	78	80	77	79	73	84	81	87	91	79	81	82	97	85	81	88	69	78	84	83	88	79	83	87	89	102	79	82	84	93	90	86	86	106	95
	0.334878	89	75	78	77	72	65	82	79	82	75	63	66	69	73	65	78	87	75	81	89	84	79	78	80	80	96	92	80	78	69	82	82	80	84	91	81	87	85	93	72	71	78	84	93	84	98	105	87
	0.336296	82	78	84	78	65	61	74	78	76	67	65	71	70	71	68	76	80	84	86	80	79	76	70	62	74	73	87	88	76	66	81	90	78	97	93	87	90	83	88	80	87	90	90	102	91	90	98	90
	0.337715	61	66	84	70	67	64	71	67	63	70	71	70	67	71	73	76	78	80	72	61	66	75	68	66	68	67	75	76	79	74	83	89	79	87	90	77	77	90	82	95	88	110	104	96	84	90	95	102
	0.339133	50	66	80	57	67	62	53	66	59	68	67	69	71	64	68	79	84	85	76	64	71	65	68	77	81	80	70	73	67	71	78	85	90	94	82	81	81	78	83	81	88	106	95	85	86	100	101	114
	0.340552	62	69	77	61	57	59	49	51	56	69	65	66	71	75	72	74	79	87	84	72	76	72	72	69	82	76	90	78	71	77	73	82	77	77	87	84	75	74	79	81	99	85	71	75	92	108	112	95
	0.34197	69	72	69	58	57	53	54	47	69	68	63	69	68	60	78	61	73	77	84	77	78	78	69	63	73	76	82	79	64	76	67	77	70	64	69	75	70	77	83	85	92	84	79	82	90	95	101	110
	0.343389	64	60	64	51	54	56	50	58	63	64	66	74	65	61	70	62	64	73	71	77	82	75	64	77	72	79	75	76	63	69	77	77	82	86	80	91	84	84	89	82	83	87	100	86	85	86	90	95
	0.344807	58	62	65	60	64	60	56	65	57	58	69	73	64	66	69	64	63	68	64	68	75	66	74	78	79	70	71	78	81	78	90	85	88	90	88	88	82	97	91	81	78	86	87	104	104	92	85	79
	0.346226	59	59	65	61	63	52	63	58	56	65	75	81	66	63	76	74	63	77	68	73	74	75	68	91	81	77	74	83	85	82	87	75	90	94	93	92	81	90	89	86	84	82	86	99	87	83	101	88
	0.347644	53	60	65	57	74	50	48	65	64	63	71	72	63	67	66	72	63	56	59	58	64	63	69	76	82	66	78	83	91	93	93	81	97	90	91	93	102	95	91	87	85	90	94	93	79	89	96	77
	0.349063	37	42	55	51	60	55	58	61	63	64	65	67	62	59	71	83	76	56	55	53	66	70	67	77	75	80	77	81	76	102	102	92	93	101	89	89	91	94	87	94	95	98	97	100	85	91	77	78
	0.350482	48	47	44	48	65	63	62	55	60	60	50	58	63	65	70	72	77	59	66	65	68	76	81	72	88	80	80	87	90	81	79	87	98	90	95	96	81	77	79	92	85	94	97	93	86	77	80	71
	0.3519	62	48	57	51	64	59	60	58	58	56	65	62	59	63	67	81	68	73	78	68	65	75	86	84	75	83	88	95	79	82	78	84	97	89	89	88	92	79	80	81	86	100	101	79	79	67	74	73
	0.353319	58	60	54	59	62	57	58	49	47	59	58	55	56	63	61	67	74	68	74	76	65	81	75	79	81	72	82	85	83	93	83	82	76	77	76	84	83	62	73	84	86	89	85	80	75	84	68	73
	0.354737	63	64	70	62	74	64	51	49	54	56	59	56	55	59	57	65	72	74	69	70	65	73	71	77	68	67	74	84	101	90	81	74	87	72	75	81	72	66	73	85	87	84	73	86	74	86	74	77
	0.356156	68	71	66	70	79	70	64	60	56	60	51	51	55	54	60	64	71	79	67	65	61	68	61	67	70	74	76	90	92	96	88	76	83	80	81	77	71	71	78	100	84	94	86	81	85	83	76	79
	0.357574	66	73	74	75	68	75	74	59	51	52	58	57	69	61	59	66	75	70	78	73	62	64	69	71	76	81	80	88	90	92	82	82	80	81	88	85	82	75	72	91	86	90	84	94	86	86	75	80
	0.358993	78	68	77	77	67	71	66	60	58	60	66	58	67	63	61	70	74	63	77	75	67	57	55	73	77	74	85	93	76	81	84	72	78	65	78	86	84	78	71	89	92	89	83	84	88	83	80	86
	0.360411	80	79	74	66	58	60	64	47	52	57	55	66	71	66	81	73	71	63	68	79	68	76	71	70	77	79	82	89	79	82	77	75	77	73	71	92	87	96	78	88	105	99	87	88	89	92	80	81
	0.36183	62	69	61	53	59	53	52	51	46	52	66	70	77	72	72	71	68	72	66	72	76	76	77	69	72	81	79	95	80	77	86	78	75	93	97	95	92	91	88	95	107	90	81	98	90	104	84	88
	0.363248	68	77	62	62	64	57	50	43	47	61	62	67	73	77	70	65	62	67	62	65	72	69	72	70	72	76	74	85	85	68	83	87	84	86	86	96	96	94	99	108	99	90	103	106	93	84	77	80
	0.364667	63	67	59	61	65	61	51	58	49	66	53	73	69	69	76	75	62	62	65	63	77	76	74	78	72	68	63	72	78	77	91	84	82	72	81	93	98	114	105	109	93	91	103	92	97	89	84	74
	0.366085	62	66	63	64	55	60	67	71	68	68	62	65	72	79	64	60	60	64	57	64	74	73	62	77	74	65	62	67	74	76	81	78	80	77	75	90	97	109	105	101	86	78	84	90	86	79	82	86
	0.367504	57	62	62	66	69	71	65	60	70	73	64	71	65	66	71	62	55	65	70	73	79	72	69	67	74	65	57	73	73	67	82	98	91	85	80	89	102	100	98	93	86	85	85	101	97	104	103	91
	0.368922	62	55	57	68	63	64	63	68	62	65	69	74	75	68	80	62	66	68	72	79	84	82	76	76	70	60	59	75	76	80	83	94	96	88	84	99	97	93	88	96	98	84	80	90	102	110	98	91
	0.370341	61	62	57	66	66	67	65	57	55	51	70	76	72	74	79	76	73	67	79	82	90	75	85	82	68	64	68	69	67	81	90	89	86	83	93	92	98	95	91	82	80	80	92	87	101	91	92	90
	0.37176	72	64	59	61	79	71	59	65	61	51	66	73	78	78	81	76	72	80	80	84	72	76	85	92	74	74	65	72	76	87	85	86	84	95	83	88	88	96	85	74	75	79	89	101	105	89	100	100
	0.373178	81	63	57	62	68	72	74	72	70	64	76	90	74	76	84	79	75	82	81	84	82	74	78	76	71	79	85	81	80	93	81	89	88	99	95	90	86	91	96	76	81	86	81	97	95	91	88	89
	0.374597	73	67	69	64	66	72	63	69	71	70	85	78	85	87	86	79	76	84	100	88	85	76	77	70	76	87	83	86	92	92	98	79	88	91	99	91	98	84	71	96	90	91	94	100	92	98	100	89
	0.376015	85	73	82	69	74	73	69	80	78	77	84	100	90	86	86	78	74	83	85	80	89	75	81	87	88	75	80	97	106	86	93	101	93	81	96	92	95	84	73	94	91	96	77	95	99	101	99	91
	0.377434	85	84	89	80	74	82	83	76	90	96	101	88	90	89	93	81	76	83	95	76	83	80	85	84	94	100	92	94	98	96	92	93	86	80	82	88	86	79	84	80	94	91	89	85	97	90	92	90
	0.378852	92	88	89	90	78	86	95	92	88	94	93	100	99	89	96	75	83	85	90	80	87	93	98	97	94	102	96	102	93	97	88	88	78	87	79	86	86	92	91	80	87	94	99	101	84	95	97	95
	0.380271	93	87	87	88	86	86	90	88	94	94	97	109	105	87	79	71	82	80	81	87	87	98	99	103	103	99	97	100	107	97	89	82	83	95	88	92	94	98	95	100	103	104	108	85	97	94	109	86
	0.381689	90	83	85	86	81	88	94	100	92	88	97	110	97	91	98	86	89	94	92	91	84	104	114	114	112	96	106	99	93	97	80	88	83	94	96	97	105	101	98	101	109	106	106	86	93	102	92	110
	0.383108	95	93	95	99	92	87	95	106	105	99	102	100	97	105	107	91	106	107	102	101	104	111	112	106	108	101	94	104	107	89	92	92	83	82	99	96	100	101	108	111	115	115	99	95	102	108	106	96
	0.384526	119	107	98	108	113	99	108	110	122	133	108	110	109	94	99	111	119	105	103	115	110	109	127	110	107	113	115	115	115	113	131	114	85	90	91	105	103	109	109	120	123	118	115	113	116	106	100	110
	0.385945	136	130	132	133	118	125	125	121	134	138	131	122	123	115	106	107	112	124	118	120	124	121	126	129	127	118	114	116	122	122	122	118	106	115	110	111	104	109	107	127	126	123	120	116	114	112	99	98
	0.387363	144	158	156	154	144	152	147	137	138	145	148	137	145	146	157	122	128	133	124	120	121	130	123	149	133	126	133	129	125	125	121	124	123	115	115	131	135	123	137	116	124	117	123	117	106	107	113	105
	0.388782	161	163	170	159	165	172	182	172	172	172	152	163	161	158	156	153	164	151	141	144	139	157	152	161	148	146	168	174	147	147	147	147	135	127	125	133	142	162	142	147	144	133	148	137	120	132	138	132
	0.3902	147	166	167	157	163	155	169	189	180	167	159	176	160	170	163	163	154	153	149	172	164	178	177	189	168	169	187	176	152	165	167	161	173	175	157	149	154	166	157	162	160	152	173	170	142	152	154	165
	0.391619	92	114	133	133	129	129	138	144	155	147	143	155	147	146	145	148	150	153	151	171	179	177	194	186	187	190	191	161	163	179	183	183	194	196	190	192	180	177	191	171	182	164	181	197	172	177	176	192
	0.393038	29	63	81	88	88	88	86	97	96	100	106	106	110	114	103	111	123	137	142	140	143	139	151	161	179	166	166	151	147	167	180	177	187	196	184	196	173	194	201	196	173	187	195	193	184	192	183	197
	0.394456	1	16	25	35	37	39	39	41	37	45	49	51	52	56	64	68	89	89	85	96	107	86	95	105	118	109	111	122	121	136	137	147	154	165	154	156	146	160	157	173	164	172	186	188	186	176	183	171
	0.395875	0	1	4	6	9	7	5	12	10	10	11	13	16	18	20	38	44	44	45	54	44	48	51	60	67	63	63	75	80	68	82	104	103	112	96	98	102	115	110	110	112	125	142	151	155	140	148	145
	0.397293	0	0	0	1	1	0	0	0	1	2	1	1	3	4	6	9	8	8	10	14	9	14	11	15	19	16	26	27	25	25	34	34	46	44	42	40	57	58	104	68	68	73	87	84	93	93	105	96
	0.398712	0	0	0	0	0	0	0	0	0	0	0	0	0	0	0	1	0	1	0	1	1	0	1	0	1	4	2	5	7	7	7	4	8	10	8	13	17	22	23	28	29	29	30	36	30	37	38	45
	0.40013	0	0	0	0	0	0	0	0	0	0	0	0	0	0	0	0	0	0	0	0	0	0	0	0	0	0	0	1	2	2	2	2	1	0	0	0	2	2	3	5	5	9	5	10	6	6	9	10
	0.401549	0	0	0	0	0	0	0	0	0	0	0	0	0	0	0	0	0	0	0	0	0	0	0	0	0	0	0	0	0	0	1	0	0	0	0	0	0	0	1	0	1	0	0	1	0	1	0	3
	0.402967	0	0	0	0	0	0	0	0	0	0	0	0	0	0	0	0	0	0	0	0	0	0	0	0	0	0	0	0	0	0	0	0	0	0	0	0	0	0	0	0	0	0	0	0	0	0	0	0
	0.404386	0	0	0	0	0	0	0	0	0	0	0	0	0	0	0	0	0	0	0	0	0	0	0	0	0	0	0	0	0	0	0	0	0	0	0	0	0	0	0	0	0	0	0	0	0	0	0	1
	0.405804	0	0	0	0	0	0	0	0	0	0	0	0	0	0	0	0	0	0	0	0	0	0	0	0	0	0	0	0	0	0	0	0	0	0	0	0	0	0	0	0	0	0	0	0	0	0	0	1
	0.407223	0	0	0	0	0	0	0	0	0	0	0	0	0	0	0	0	0	0	0	0	0	0	0	0	0	0	0	0	0	0	0	0	0	0	0	0	0	0	0	0	0	2	0	0	0	0	0	0
	0.408641	0	0	0	0	0	0	0	0	0	0	0	0	0	0	0	0	0	0	0	0	0	0	0	0	0	0	0	0	0	0	0	0	0	0	0	0	0	0	0	0	0	0	0	0	0	0	0	0
	0.41006	0	0	0	0	0	0	0	0	0	0	0	0	0	0	0	0	0	0	0	0	0	0	0	0	0	0	0	0	0	0	0	0	0	0	0	0	0	0	0	0	0	0	0	0	0	0	0	0
	0.411478	0	0	0	0	0	0	0	0	0	0	0	0	0	0	0	0	0	0	0	0	0	0	0	0	0	0	0	0	0	0	0	0	0	0	0	0	0	0	0	0	0	0	0	0	0	0	0	0
	0.412897	0	0	0	0	0	0	0	0	0	0	0	0	0	0	0	0	0	0	0	0	0	0	0	0	0	0	0	0	0	0	0	0	0	0	0	0	0	0	0	0	0	0	0	0	0	0	0	0
	0.414316	0	0	0	0	0	0	0	0	0	0	0	0	0	0	0	0	0	0	0	0	0	0	0	0	0	0	0	0	0	0	0	0	0	0	0	0	0	0	0	0	0	0	0	0	0	0	0	0
	0.415734	0	0	0	0	0	0	0	0	0	0	0	0	0	0	0	0	0	0	0	0	0	0	0	0	0	0	0	0	0	0	0	0	0	0	0	0	0	0	0	0	0	0	0	0	0	0	0	0
	0.417153	0	0	0	0	0	0	0	0	0	0	0	0	0	0	0	0	0	0	0	0	0	0	0	0	0	0	0	0	0	0	0	0	0	0	0	0	0	0	0	0	0	0	0	0	0	0	0	0
	0.418571	0	0	0	0	0	0	0	0	0	0	0	0	0	0	0	0	0	0	0	0	0	0	0	0	0	0	0	0	0	0	0	0	0	0	0	0	0	0	0	0	0	0	0	0	0	0	0	0
	0.41999	0	0	0	0	0	0	0	0	0	0	0	0	0	0	0	0	0	0	0	0	0	0	0	0	0	0	0	0	0	0	0	0	0	0	0	0	0	0	0	0	0	0	0	0	0	0	0	0
	0.421408	0	0	0	0	0	0	0	0	0	0	0	0	0	0	0	0	0	0	0	0	0	0	0	0	0	0	0	0	0	0	0	0	0	0	0	0	0	0	0	0	0	0	0	0	0	0	0	0
	0.422827	0	0	0	0	0	0	0	0	0	0	0	0	0	0	0	0	0	0	0	0	0	0	0	0	0	0	0	0	0	0	0	0	0	0	0	0	0	0	0	0	0	0	0	0	0	0	0	0
	0.424245	0	0	0	0	0	0	0	0	0	0	0	0	0	0	0	0	0	0	0	0	0	0	0	0	0	0	0	0	0	0	0	0	0	0	0	0	0	0	0	0	0	0	0	0	0	0	0	0
	0.425664	0	0	0	0	0	0	0	0	0	0	0	0	0	0	0	0	0	0	0	0	0	0	0	0	0	0	0	0	0	0	0	0	0	0	0	0	0	0	0	0	0	0	0	0	0	0	1	0
	0.427082	0	0	0	0	0	0	0	0	0	0	0	0	0	0	0	0	0	0	0	0	0	0	0	0	0	0	0	0	0	0	0	0	0	0	0	0	0	0	0	0	0	0	0	0	0	0	1	0
	0.428501	0	0	0	0	0	0	0	0	0	0	0	0	0	0	0	0	0	0	0	0	0	0	0	0	0	0	0	0	0	0	0	0	0	0	0	0	0	0	0	0	0	0	0	0	0	0	0	0
	0.429919	0	0	0	0	0	0	0	0	0	0	0	0	0	0	0	0	0	0	0	0	0	0	0	0	0	0	0	0	0	0	0	0	0	0	0	0	0	0	0	0	0	0	0	0	0	0	0	0
	0.431338	0	0	0	0	0	0	0	0	0	0	0	0	0	0	0	0	0	0	0	0	0	0	0	0	0	0	0	0	0	0	1	0	0	0	0	0	0	0	0	0	0	0	0	0	0	0	0	0
	0.432756	0	0	0	0	0	0	0	0	0	0	0	0	0	0	0	0	0	0	0	0	0	0	0	0	0	0	0	0	0	0	1	0	0	0	0	0	0	0	0	0	0	0	0	0	0	0	0	0
	0.434175	0	0	0	0	0	0	0	0	0	0	0	0	0	0	0	0	0	0	0	0	0	0	0	0	0	0	0	0	0	0	0	0	0	0	0	0	0	0	0	0	0	0	0	0	0	0	0	0
	0.435594	0	0	0	0	0	0	0	0	0	0	0	0	0	0	0	0	0	0	0	0	0	0	0	0	0	0	0	0	0	0	0	0	0	0	0	0	0	0	0	0	0	0	0	0	0	0	0	0
	0.437012	0	0	0	0	0	0	0	0	0	0	0	0	0	0	0	0	0	0	0	0	0	0	0	0	0	0	0	0	0	0	0	0	0	0	0	0	0	0	0	0	0	0	0	0	0	0	0	0
	0.438431	0	0	0	0	0	0	0	0	0	0	0	0	0	0	0	0	0	0	0	0	0	0	0	0	0	0	0	0	0	0	0	0	0	0	0	0	0	0	0	0	0	0	0	0	0	0	0	0
	0.439849	0	0	0	0	0	0	0	0	0	0	0	0	0	0	0	0	0	0	0	0	0	0	0	0	0	0	0	0	0	0	0	0	0	0	0	0	0	0	0	0	0	0	0	0	0	0	0	0
	0.441268	0	0	0	0	0	0	0	0	0	0	0	0	0	0	0	0	0	0	0	0	0	0	0	0	0	0	0	0	0	0	0	0	0	0	0	0	0	0	0	0	0	0	0	0	0	0	0	0
	0.442686	0	0	0	0	0	0	0	0	0	0	0	0	0	0	0	0	0	0	0	0	0	0	0	0	0	0	0	0	0	0	0	0	0	0	0	0	0	0	0	0	0	0	0	0	0	0	0	0
	0.444105	0	0	0	0	0	0	0	0	0	0	0	0	0	0	0	0	0	0	0	0	0	0	0	0	0	0	0	0	0	0	0	0	0	0	0	0	0	0	0	0	0	0	0	0	0	0	0	0
	0.445523	0	0	0	0	0	0	0	0	0	0	0	0	0	0	0	0	0	0	0	0	0	0	0	0	0	0	0	0	0	0	0	0	0	0	0	0	0	0	0	0	0	0	0	0	0	0	0	0
	0.446942	0	0	0	0	0	0	0	0	0	0	0	0	0	0	0	0	0	0	0	0	0	0	0	0	0	0	0	0	0	0	0	0	0	0	0	0	0	0	0	0	0	0	0	0	0	0	0	0
	0.44836	0	0	0	0	0	0	0	0	0	0	0	0	0	0	0	0	0	0	0	0	0	0	0	0	0	0	0	0	0	0	0	0	0	0	0	0	0	0	0	0	0	0	0	0	0	0	0	0
	0.449779	0	0	0	0	0	0	0	0	0	0	0	0	0	0	0	0	0	0	0	0	0	0	0	0	0	0	0	0	0	0	0	0	0	0	0	0	0	0	0	0	0	0	0	0	0	0	0	0
	0.451197	0	0	0	0	0	0	0	0	0	0	0	0	0	0	0	0	0	0	0	0	0	0	0	0	0	0	0	0	0	0	0	0	0	0	0	0	0	0	0	0	0	0	0	0	0	0	0	0
	0.452616	0	0	0	0	0	0	0	0	0	0	0	0	0	0	0	0	0	0	0	0	0	0	0	0	0	0	0	0	0	0	0	0	0	0	0	0	0	0	0	0	0	0	0	0	0	0	0	0
	0.454034	0	0	0	0	0	0	0	0	0	0	0	0	0	0	0	0	0	0	0	0	0	0	0	0	0	0	0	0	0	0	0	0	0	0	0	0	0	0	0	0	0	0	0	0	0	0	0	0
	0.455453	0	0	0	0	0	0	0	0	0	0	0	0	0	0	0	0	0	0	0	0	0	0	0	0	0	0	0	0	0	0	0	0	0	0	0	0	0	0	0	0	0	0	0	0	0	0	0	0
	0.456872	0	0	0	0	0	0	0	0	0	0	0	0	0	0	0	0	0	0	0	0	0	0	0	0	0	0	0	0	0	0	0	0	0	0	0	0	0	0	0	0	0	0	0	0	0	0	0	0
	0.45829	0	0	0	0	0	0	0	0	0	0	0	0	0	0	0	0	0	0	0	0	0	0	0	0	0	0	0	0	0	0	0	0	0	0	0	0	0	0	0	0	0	0	0	0	0	0	0	0
	0.459709	0	0	0	0	0	0	0	0	0	0	0	0	0	0	0	0	0	0	0	0	0	0	0	0	0	0	0	0	0	0	0	0	0	0	0	0	0	0	0	0	0	0	0	0	0	0	0	0
	0.461127	0	0	0	0	0	0	0	0	0	0	0	0	0	0	0	0	0	0	0	0	0	0	0	0	0	0	0	0	0	0	0	0	0	0	0	0	0	0	0	0	0	0	0	0	0	0	0	0
	0.462546	0	0	0	0	0	0	0	0	0	0	0	0	0	0	0	0	0	0	0	0	0	0	0	0	0	0	0	0	0	0	0	0	0	0	0	0	0	0	0	0	0	0	0	0	0	0	0	0
	0.463964	0	0	0	0	0	0	0	0	0	0	0	0	0	0	0	0	0	0	0	0	0	0	0	0	0	0	0	0	0	0	0	0	0	0	0	0	0	0	0	1	1	0	0	0	0	0	0	0
	0.465383	0	0	0	0	0	0	0	0	0	0	0	0	0	0	0	0	0	0	0	0	0	0	0	0	0	0	0	0	0	0	0	0	0	0	0	1	4	4	1	2	2	0	0	0	0	0	0	3
	0.466801	0	0	0	0	0	0	0	0	0	0	0	0	0	0	0	0	0	0	0	0	0	0	0	0	0	0	0	0	0	0	0	0	0	0	0	2	39	56	44	32	22	29	18	15	14	12	9	11
	0.46822	0	0	0	0	0	0	0	0	0	0	0	0	0	0	0	0	0	0	0	0	0	0	0	0	0	0	0	0	0	0	0	0	0	0	0	0	59	114	119	98	99	104	87	85	77	64	59	54
	0.469638	0	0	0	0	0	0	0	0	0	0	0	0	0	0	0	0	0	0	0	0	0	0	0	0	0	0	0	0	0	0	0	0	0	0	0	0	28	130	175	163	176	173	176	178	172	163	153	137
	0.471057	0	0	0	0	0	0	0	0	0	0	0	0	0	0	0	0	0	0	0	0	0	0	0	0	0	0	0	0	0	0	0	0	0	0	0	0	5	72	176	203	212	219	208	197	197	200	218	211
	0.472475	0	0	0	0	0	0	0	0	0	0	0	0	0	0	0	0	0	0	0	0	0	0	0	0	0	0	0	0	0	0	0	0	0	0	0	0	1	19	100	188	213	215	205	204	206	214	219	233
	0.473894	0	0	0	0	0	0	0	0	0	0	0	0	0	0	0	0	0	0	0	0	0	0	0	0	0	0	0	0	0	0	0	0	0	0	0	0	0	3	28	116	173	199	174	197	186	187	201	200
	0.475312	0	0	0	0	0	0	0	0	0	0	0	0	0	0	0	0	0	0	0	0	0	0	0	0	0	0	0	0	0	0	0	0	0	0	0	0	0	0	3	25	103	143	127	138	147	153	154	150
	0.476731	0	0	0	0	0	0	0	0	0	0	0	0	0	0	0	0	0	0	0	0	0	0	0	0	0	0	0	0	0	0	0	0	0	0	0	0	0	0	0	0	31	57	70	76	81	99	85	95
	0.47815	0	0	0	0	0	0	0	0	0	0	0	0	0	0	0	0	0	0	0	0	0	0	0	0	0	0	0	0	0	0	0	0	0	0	0	0	0	0	0	0	1	5	13	18	20	29	29	30
	0.479568	0	0	0	0	0	0	0	0	0	0	0	0	0	0	0	0	0	0	0	0	0	0	0	0	0	0	0	0	0	0	0	0	0	0	0	0	0	0	0	0	0	0	0	1	2	2	1	3
	0.480987	0	0	0	0	0	0	0	0	0	0	0	0	0	0	0	0	0	0	0	0	0	0	0	0	0	0	0	0	0	0	0	0	0	0	0	0	0	0	0	0	0	0	0	0	1	0	0	0
	0.482405	0	0	0	0	0	0	0	0	0	0	0	0	0	0	0	0	0	0	0	0	0	0	0	0	0	0	0	0	0	0	0	0	0	0	0	0	0	0	0	0	0	0	0	0	0	0	0	0
	0.483824	0	0	0	0	0	0	0	0	0	0	0	0	0	0	0	0	0	0	0	0	0	0	0	0	0	0	0	0	0	0	0	0	0	0	0	0	0	0	0	0	0	0	0	0	0	0	0	0
	0.485242	0	0	0	0	0	0	0	0	0	0	0	0	0	0	0	0	0	0	0	0	0	0	0	0	0	0	0	0	0	0	0	0	0	0	0	0	0	0	0	0	0	0	0	0	0	0	0	0
	0.486661	0	0	0	0	0	0	0	0	0	0	0	0	0	0	0	0	0	0	0	0	0	0	0	0	0	0	0	0	0	0	0	0	0	0	0	0	0	0	0	0	0	0	0	0	0	0	0	0
	0.488079	0	0	0	0	0	0	0	0	0	0	0	0	0	0	0	0	0	0	0	0	0	0	0	0	0	0	0	0	0	0	0	0	0	0	0	0	0	0	0	0	0	0	0	0	0	0	0	0
	0.489498	0	0	0	0	0	0	0	0	0	0	0	0	0	0	0	0	0	0	0	0	0	0	0	0	0	0	0	0	0	0	0	0	0	0	0	0	0	0	0	0	0	0	0	0	0	0	0	0
	0.490916	0	0	0	0	0	0	0	0	0	0	0	0	0	0	0	0	0	0	0	0	0	0	0	0	0	0	0	0	0	0	0	0	0	0	0	0	0	0	0	0	0	0	0	0	0	0	0	0
	0.492335	0	0	0	0	0	0	0	0	0	0	0	0	0	0	0	0	0	0	0	0	0	0	0	0	0	0	0	0	0	0	0	0	0	0	0	0	0	0	0	0	0	0	0	0	0	0	0	0
	0.493753	0	0	0	0	0	0	0	0	0	0	0	0	0	0	0	0	0	0	0	0	0	0	0	0	0	0	0	0	0	0	0	0	0	0	0	0	0	0	0	0	0	0	0	0	0	0	0	0
	0.495172	0	0	0	0	0	0	0	0	0	0	0	0	0	0	0	0	0	0	0	0	0	0	0	0	0	0	0	0	0	0	0	0	0	0	0	0	0	0	0	0	0	0	0	0	0	0	0	0
	0.49659	0	0	0	0	0	0	0	0	0	0	0	0	0	0	0	0	0	0	0	0	0	0	0	0	0	0	0	0	0	0	0	0	0	0	0	0	0	0	0	0	0	0	0	0	0	0	0	0
	0.498009	0	0	0	0	0	0	0	0	0	0	0	0	0	0	0	0	0	0	0	0	0	0	0	0	0	0	0	0	0	0	0	0	0	0	0	0	0	0	0	0	0	0	0	0	0	0	0	0
	0.499428	0	0	0	0	0	0	0	0	0	0	0	0	0	0	0	0	0	0	0	0	0	0	0	0	0	0	0	0	0	0	0	0	0	0	0	0	0	0	0	0	0	0	0	0	0	0	0	0
	0.500846	0	0	0	0	0	0	0	0	0	0	0	0	0	0	0	0	0	0	0	0	0	0	0	0	0	0	0	0	0	0	0	0	0	0	0	0	0	0	0	0	0	0	0	0	0	0	0	0
	0.502265	0	0	0	0	0	0	0	0	0	0	0	0	0	0	0	0	0	0	0	0	0	0	0	0	0	0	0	0	0	0	0	0	0	0	0	0	0	0	0	0	0	0	0	0	0	0	0	0
	0.503683	0	0	0	0	0	0	0	0	0	0	0	0	0	0	0	0	0	0	0	0	0	0	0	0	0	0	0	0	0	0	0	0	0	0	0	0	0	0	0	0	0	0	0	0	0	0	0	0
	0.505102	0	0	0	0	0	0	0	0	0	0	0	0	0	0	0	0	0	0	0	0	0	0	0	0	0	0	0	0	0	0	0	0	0	0	0	0	0	0	0	0	0	0	0	0	0	0	0	0
	0.50652	0	0	0	0	0	0	0	0	0	0	0	0	0	0	0	0	0	0	0	0	0	0	0	0	0	0	0	0	0	0	0	0	0	0	0	0	0	0	0	0	0	0	0	0	0	0	0	0
	0.507939	0	0	0	0	0	0	0	0	0	0	0	0	0	0	0	0	0	0	0	0	0	0	0	0	0	0	0	0	0	0	0	0	0	0	0	0	0	0	0	0	0	0	0	0	0	0	0	0
	0.509357	0	0	0	0	0	0	0	0	0	0	0	0	0	0	0	0	0	0	0	0	0	0	0	0	0	0	0	0	0	0	0	0	0	0	0	0	0	0	0	0	0	0	0	0	0	0	0	0
	0.510776	0	0	0	0	0	0	0	0	0	0	0	0	0	0	0	0	0	0	0	0	0	0	0	0	0	0	0	0	0	0	0	0	0	0	0	0	0	0	0	0	0	0	0	0	0	0	0	0
	0.512194	0	0	0	0	0	0	0	0	0	0	0	0	0	0	0	0	0	0	0	0	0	0	0	0	0	0	0	0	0	0	0	0	0	0	0	0	0	0	0	0	0	0	0	0	0	0	0	0
	0.513613	0	0	0	0	0	0	0	0	0	0	0	0	0	0	0	0	0	0	0	0	0	0	0	0	0	0	0	0	0	0	0	0	0	0	0	0	0	0	0	0	0	0	0	0	0	0	0	0
	0.515031	0	0	0	0	0	0	0	0	0	0	0	0	0	0	0	0	0	0	0	0	0	0	0	0	0	0	0	0	0	0	0	0	0	0	0	0	0	0	0	0	0	0	0	0	0	0	0	0
	0.51645	0	0	0	0	0	0	0	0	0	0	0	0	0	0	0	0	0	0	0	0	0	0	0	0	0	0	0	0	0	0	0	0	0	0	0	0	0	0	0	0	0	0	0	0	0	0	0	0
	0.517869	0	0	0	0	0	0	0	0	0	0	0	0	0	0	0	0	0	0	0	0	0	0	0	0	0	0	0	0	0	0	0	0	0	0	0	0	0	0	0	0	0	0	0	0	0	0	0	0
	0.519287	0	0	0	0	0	0	0	0	0	0	0	0	0	0	0	0	0	0	0	0	0	0	0	0	0	0	0	0	0	0	0	0	0	0	0	0	0	0	0	0	0	0	0	0	0	0	0	0
	0.520706	0	0	0	0	0	0	0	0	0	0	0	0	0	0	0	0	0	0	0	0	0	0	0	0	0	0	0	0	0	0	0	0	0	0	0	0	0	0	0	0	0	0	0	0	0	0	0	0
	0.522124	0	0	0	0	0	0	0	0	0	0	0	0	0	0	0	0	0	0	0	0	0	0	0	0	0	0	0	0	0	0	0	0	0	0	0	0	0	0	0	0	0	0	0	0	0	0	0	0
	0.523543	0	0	0	0	0	0	0	0	0	0	0	0	0	0	0	0	0	0	0	0	0	0	0	0	0	0	0	0	0	0	0	0	0	0	0	0	0	0	0	0	0	0	0	0	0	0	0	0
	0.524961	0	0	0	0	0	0	0	0	0	0	0	0	0	0	0	0	0	0	0	0	0	0	0	0	0	0	0	0	0	0	0	0	0	0	0	0	0	0	0	0	0	0	0	0	0	0	0	0
	0.52638	0	0	0	0	0	0	0	0	0	0	0	0	0	0	0	0	0	0	0	0	0	0	0	0	0	0	0	0	0	0	0	0	0	0	0	0	0	0	0	0	0	0	0	0	0	0	0	0
	0.527798	0	0	0	0	0	0	0	0	0	0	0	0	0	0	0	0	0	0	0	0	0	0	0	0	0	0	0	0	0	0	0	0	0	0	0	0	0	0	0	0	0	0	0	0	0	0	0	0
	0.529217	0	0	0	0	0	0	0	0	0	0	0	0	0	0	0	0	0	0	0	0	0	0	0	0	0	0	0	0	0	0	0	0	0	0	0	0	0	0	0	0	0	0	0	0	0	0	0	0
	0.530635	0	0	0	0	0	0	0	0	0	0	0	0	0	0	0	0	0	0	0	0	0	0	0	0	0	0	0	0	0	0	0	0	0	0	0	0	0	0	0	0	0	0	0	0	0	0	0	0
	0.532054	0	0	0	0	0	0	0	0	0	0	0	0	0	0	0	0	0	0	0	0	0	0	0	0	0	0	0	0	0	0	0	0	0	0	0	0	0	0	0	0	0	0	0	0	0	0	0	0
	0.533472	0	0	0	0	0	0	0	0	0	0	0	0	0	0	0	0	0	0	0	0	0	0	0	0	0	0	0	0	0	0	0	0	0	0	0	0	0	0	0	0	0	0	0	0	0	0	0	0
	0.534891	0	0	0	0	0	0	0	0	0	0	0	0	0	0	0	0	0	0	0	0	0	0	0	0	0	0	0	0	0	0	0	0	0	0	0	0	0	0	0	0	0	0	0	0	0	0	0	0
	0.536309	0	0	0	0	0	0	0	0	0	0	0	0	0	0	0	0	0	0	0	0	0	0	0	0	0	0	0	0	0	0	0	0	0	0	0	0	0	0	0	0	0	0	0	0	0	0	0	0
	0.537728	0	0	0	0	0	0	0	0	0	0	0	0	0	0	0	0	0	0	0	0	0	0	0	0	0	0	0	0	0	0	0	0	0	0	0	0	0	0	0	0	0	0	0	0	0	0	0	0
	0.539147	0	0	0	0	0	0	0	0	0	0	0	0	0	0	0	0	0	0	0	0	0	0	0	0	0	0	0	0	0	0	0	0	0	0	0	0	0	0	0	0	0	0	0	0	0	0	0	0
	0.540565	0	0	0	0	0	0	0	0	0	0	0	0	0	0	0	0	0	0	0	0	0	0	0	0	0	0	0	0	0	0	0	0	0	0	0	0	0	0	0	0	0	0	0	0	0	0	0	0
	0.541984	0	0	0	0	0	0	0	0	0	0	0	0	0	0	0	0	0	0	0	0	0	0	0	0	0	0	0	0	0	0	0	0	0	0	0	0	0	0	0	0	0	0	0	0	0	0	0	0
	0.543402	0	0	0	0	0	0	0	0	0	0	0	0	0	0	0	0	0	0	0	0	0	0	0	0	0	0	0	0	0	0	0	0	0	0	0	0	0	0	0	0	0	0	0	0	0	0	0	0
	0.544821	0	0	0	0	0	0	0	0	0	0	0	0	0	0	0	0	0	0	0	0	0	0	0	0	0	0	0	0	0	0	0	0	0	0	0	0	0	0	0	0	0	0	0	0	0	0	0	0
	0.546239	0	0	0	0	0	0	0	0	0	0	0	0	0	0	0	0	0	0	0	0	0	0	0	0	0	0	0	0	0	0	0	0	0	0	0	0	0	0	0	0	0	0	0	0	0	0	0	0
	0.547658	0	0	0	0	0	0	0	0	0	0	0	0	0	0	0	0	0	0	0	0	0	0	0	0	0	0	0	0	0	0	0	0	0	0	0	0	0	0	0	0	0	0	0	0	0	0	0	0
	0.549076	0	0	0	0	0	0	0	0	0	0	0	0	0	0	0	0	0	0	0	0	0	0	0	0	0	0	0	0	0	0	0	0	0	0	0	0	0	0	0	0	0	0	0	0	0	0	0	0
	0.550495	0	0	0	0	0	0	0	0	0	0	0	0	0	0	0	0	0	0	0	0	0	0	0	0	0	0	0	0	0	0	0	0	0	0	0	0	0	0	0	0	0	0	0	0	0	0	0	0
	0.551913	0	0	0	0	0	0	0	0	0	0	0	0	0	0	0	0	0	0	0	0	0	0	0	0	0	0	0	0	0	0	0	0	0	0	0	0	0	0	0	0	0	0	0	0	0	0	0	0
	0.553332	0	0	0	0	0	0	0	0	0	0	0	0	0	0	0	0	0	0	0	0	0	0	0	0	0	0	0	0	0	0	0	0	0	0	0	0	0	0	0	0	0	0	0	0	0	0	0	0
	0.55475	0	0	0	0	0	0	0	0	0	0	0	0	0	0	0	0	0	0	0	0	0	0	0	0	0	0	0	0	0	0	0	0	0	0	0	0	0	0	0	0	0	0	0	0	0	0	0	0
	0.556169	0	0	0	0	0	0	0	0	0	0	0	0	0	0	0	0	0	0	0	0	0	0	0	0	0	0	0	0	0	0	0	0	0	0	0	0	0	0	0	0	0	0	0	0	0	0	0	0
	0.557587	0	0	0	0	0	0	0	0	0	0	0	0	0	0	0	0	0	0	0	0	0	0	0	0	0	0	0	0	0	0	0	0	0	0	0	0	0	0	0	0	0	0	0	0	0	0	0	0
	0.559006	0	0	0	0	0	0	0	0	0	0	0	0	0	0	0	0	0	0	0	0	0	0	0	0	0	0	0	0	0	0	0	0	0	0	0	0	0	0	0	0	0	0	0	0	0	0	0	0
	0.560425	0	0	0	0	0	0	0	0	0	0	0	0	0	0	0	0	0	0	0	0	0	0	0	0	0	0	0	0	0	0	0	0	0	0	0	0	0	0	0	0	0	0	0	0	0	0	0	0
	0.561843	0	0	0	0	0	0	0	0	0	0	0	0	0	0	0	0	0	0	0	0	0	0	0	0	0	0	0	0	0	0	0	0	0	0	0	0	0	0	0	0	0	0	0	0	0	0	0	0
	0.563262	0	0	0	0	0	0	0	0	0	0	0	0	0	0	0	0	0	0	0	0	0	0	0	0	0	0	0	0	0	0	0	0	0	0	0	0	0	0	0	0	0	0	0	0	0	0	0	0
	0.56468	0	0	0	0	0	0	0	0	0	0	0	0	0	0	0	0	0	0	0	0	0	0	0	0	0	0	0	0	0	0	0	0	0	0	0	0	0	0	0	0	0	0	0	0	0	0	0	0
	0.566099	0	0	0	0	0	0	0	0	0	0	0	0	0	0	0	0	0	0	0	0	0	0	0	0	0	0	0	0	0	0	0	0	0	0	0	0	0	0	0	0	0	0	0	0	0	0	0	0
	0.567517	0	0	0	0	0	0	0	0	0	0	0	0	0	0	0	0	0	0	0	0	0	0	0	0	0	0	0	0	0	0	0	0	0	0	0	0	0	0	0	0	0	0	0	0	0	0	0	0
	0.568936	0	0	0	0	0	0	0	0	0	0	0	0	0	0	0	0	0	0	0	0	0	0	0	0	0	0	0	0	0	0	0	0	0	0	0	0	0	0	0	0	0	0	0	0	0	0	0	0
	0.570354	0	0	0	0	0	0	0	0	0	0	0	0	0	0	0	0	0	0	0	0	0	0	0	0	0	0	0	0	0	0	0	0	0	0	0	0	0	0	0	0	0	0	0	0	0	0	0	0
	0.571773	0	0	0	0	0	0	0	0	0	0	0	0	0	0	0	0	0	0	0	0	0	0	0	0	0	0	0	0	0	0	0	0	0	0	0	0	0	0	0	0	0	0	0	0	0	0	0	0
	0.573191	0	0	0	0	0	0	0	0	0	0	0	0	0	0	0	0	0	0	0	0	0	0	0	0	0	0	0	0	0	0	0	0	0	0	0	0	0	0	0	0	0	0	0	0	0	0	0	0
	0.57461	0	0	0	0	0	0	0	0	0	0	0	0	0	0	0	0	0	0	0	0	0	0	0	0	0	0	0	0	0	0	0	0	0	0	0	0	0	0	0	0	0	0	0	0	0	0	0	0
[truncated: 976 more columns]

## Sheet: Fig1g
GM_20eV
		-1.432	-1.43045	-1.42891	-1.42736	-1.42581	-1.42427	-1.42272	-1.42117	-1.41963	-1.41808	-1.41653	-1.41499	-1.41344	-1.41189	-1.41035	-1.4088	-1.40725	-1.40571	-1.40416	-1.40261	-1.40107	-1.39952	-1.39797	-1.39643	-1.39488	-1.39333	-1.39179	-1.39024	-1.38869	-1.38715	-1.3856	-1.38405	-1.38251	-1.38096	-1.37941	-1.37787	-1.37632	-1.37477	-1.37323	-1.37168	-1.37013	-1.36859	-1.36704	-1.36549	-1.36395	-1.3624	-1.36086	-1.35931
	-0.722	0	0	0	0	0	0	0	0	0	0	0	0	0	0	0	0	0	0	0	0	0	0	0	0	0	0	0	0	0	0	0	0	0	0	0	0	0	0	0	0	0	0	0	0	0	0	0	0
	-0.720423	0	0	0	0	0	0	0	0	0	0	0	0	0	0	0	0	0	0	0	0	0	0	0	0	0	0	0	0	0	0	0	0	0	0	0	0	0	0	0	0	0	0	0	0	0	0	0	0
	-0.718845	0	0	0	0	0	0	0	0	0	0	0	0	0	0	0	0	0	0	0	0	0	0	0	0	0	0	0	0	0	0	0	0	0	0	0	0	0	0	0	0	0	0	0	0	0	0	0	0
	-0.717268	0	0	0	0	0	0	0	0	0	0	0	0	0	0	0	0	0	0	0	0	0	0	0	0	0	0	0	0	0	0	0	0	0	0	0	0	0	0	0	0	0	0	0	0	0	0	0	0
	-0.71569	0	0	0	0	0	0	0	0	0	0	0	0	0	0	0	0	0	0	0	0	0	0	0	0	0	0	0	0	0	0	0	0	0	0	0	0	0	0	0	0	0	0	0	0	0	0	0	0
	-0.714113	0	0	0	0	0	0	0	0	0	0	0	0	0	0	0	0	0	0	0	0	0	0	0	0	0	0	0	0	0	0	0	0	0	0	0	0	0	0	0	0	0	0	0	0	0	0	0	0
	-0.712536	0	0	0	0	0	0	0	0	0	0	0	0	0	0	0	0	0	0	0	0	0	0	0	0	0	0	0	0	0	0	0	0	0	0	0	0	0	0	0	0	0	0	0	0	0	0	0	0
	-0.710958	0	0	0	0	0	0	0	0	0	0	0	0	0	0	0	0	0	0	0	0	0	0	0	0	0	0	0	0	0	0	0	0	0	0	0	0	0	0	0	0	0	0	0	0	0	0	0	0
	-0.709381	0	0	0	0	0	0	0	0	0	0	0	0	0	0	0	0	0	0	0	0	0	0	0	0	0	0	0	0	0	0	0	0	0	0	0	0	0	0	0	0	0	0	0	0	0	0	0	0
	-0.707804	0	0	0	0	0	0	0	0	0	0	0	0	0	0	0	0	0	0	0	0	0	0	0	0	0	0	0	0	0	0	0	0	0	0	0	0	0	0	0	0	0	0	0	0	0	0	0	0
	-0.706226	0	0	0	0	0	0	0	0	0	0	0	0	0	0	0	0	0	0	0	0	0	0	0	0	0	0	0	0	0	0	0	0	0	0	0	0	0	0	0	0	0	0	0	0	0	0	0	0
	-0.704649	0	0	0	0	0	0	0	0	0	0	0	0	0	0	0	0	0	0	0	0	0	0	0	0	0	0	0	0	0	0	0	0	0	0	0	0	0	0	0	0	0	0	0	0	0	0	0	0
	-0.703071	0	0	0	0	0	0	0	0	0	0	0	0	0	0	0	0	0	0	0	0	0	0	0	0	0	0	0	0	0	0	0	0	0	0	0	0	0	0	0	0	0	0	0	0	0	0	0	0
	-0.701494	0	0	0	0	0	0	0	0	0	0	0	0	0	0	0	0	0	0	0	0	0	0	0	0	0	0	0	0	0	0	0	0	0	0	0	0	0	0	0	0	0	0	0	0	0	0	0	0
	-0.699917	0	0	0	0	0	0	0	0	0	0	0	0	0	0	0	0	0	0	0	0	0	0	0	0	0	0	0	0	0	0	0	0	0	0	0	0	0	0	0	0	0	0	0	0	0	0	0	0
	-0.698339	0	0	0	0	0	0	0	0	0	0	0	0	0	0	0	0	0	0	0	0	0	0	0	0	0	0	0	0	0	0	0	0	0	0	0	0	0	0	0	0	0	0	0	0	0	0	0	0
	-0.696762	0	0	0	0	0	0	0	0	0	0	0	0	0	0	0	0	0	0	0	0	0	0	0	0	0	0	0	0	0	0	0	0	0	0	0	0	0	0	0	0	0	0	0	0	0	0	0	0
	-0.695185	0	0	0	0	0	0	0	0	0	0	0	0	0	0	0	0	0	0	0	0	0	0	0	0	0	0	0	0	0	0	0	0	0	0	0	0	0	0	0	0	0	0	0	0	0	0	0	0
	-0.693607	0	0	0	0	0	0	0	0	0	0	0	0	0	0	0	0	0	0	0	0	0	0	0	0	0	0	0	0	0	0	0	0	0	0	0	0	0	0	0	0	0	0	0	0	0	0	0	0
	-0.69203	0	0	0	0	0	0	0	0	0	0	0	0	0	0	0	0	0	0	0	0	0	0	0	0	0	0	0	0	0	0	0	0	0	0	0	0	0	0	0	0	0	0	0	0	0	0	0	0
	-0.690452	0	0	0	0	0	0	0	0	0	0	0	0	0	0	0	0	0	0	0	0	0	0	0	0	0	0	0	0	0	0	0	0	0	0	0	0	0	0	0	0	0	0	0	0	0	0	0	0
	-0.688875	0	0	0	0	0	0	0	0	0	0	0	0	0	0	0	0	0	0	0	0	0	0	0	0	0	0	0	0	0	0	0	0	0	0	0	0	0	0	0	0	0	0	0	0	0	0	0	0
	-0.687298	0	0	0	0	0	0	0	0	0	0	0	0	0	0	0	0	0	0	0	0	0	0	0	0	0	0	0	0	0	0	0	0	0	0	0	0	0	0	0	0	0	0	0	0	0	0	0	0
	-0.68572	0	0	0	0	0	0	0	0	0	0	0	0	0	0	0	0	0	0	0	0	0	0	0	0	0	0	0	0	0	0	0	0	0	0	0	0	0	0	0	0	0	0	0	0	0	0	0	0
	-0.684143	0	0	0	0	0	0	0	0	0	0	0	0	0	0	0	0	0	0	0	0	0	0	0	0	0	0	0	0	0	0	0	0	0	0	0	0	0	0	0	0	0	0	0	0	0	0	0	0
	-0.682566	0	0	0	0	0	0	0	0	0	0	0	0	0	0	0	0	0	0	0	0	0	0	0	0	0	0	0	0	0	0	0	0	0	0	0	0	0	0	0	0	0	0	0	0	0	0	0	0
	-0.680988	0	0	0	0	0	0	0	0	0	0	0	0	0	0	0	0	0	0	0	0	0	0	0	0	0	0	0	0	0	0	0	0	0	0	0	0	0	0	0	0	0	0	0	0	0	0	0	0
	-0.679411	0	0	0	0	0	0	0	0	0	0	0	0	0	0	0	0	0	0	0	0	0	0	0	0	0	0	0	0	0	0	0	0	0	0	0	0	0	0	0	0	0	0	0	0	0	0	0	0
	-0.677833	0	0	0	0	0	0	0	0	0	0	0	0	0	0	0	0	0	0	0	0	0	0	0	0	0	0	0	0	0	0	0	0	0	0	0	0	0	0	0	0	0	0	0	0	0	0	0	0
	-0.676256	0	0	0	0	0	0	0	0	0	0	0	0	0	0	0	0	0	0	0	0	0	0	0	0	0	0	0	0	0	0	0	0	0	0	0	0	0	0	0	0	0	0	0	0	0	0	0	0
	-0.674679	0	0	0	0	0	0	0	0	0	0	0	0	0	0	0	0	0	0	0	0	0	0	0	0	0	0	0	0	0	0	0	0	0	0	0	0	0	0	0	0	0	0	0	0	0	0	0	0
	-0.673101	0	0	0	0	0	0	0	0	0	0	0	0	0	0	0	0	0	0	0	0	0	0	0	0	0	0	0	0	0	0	0	0	0	0	0	0	0	0	0	0	0	0	0	0	0	0	0	0
	-0.671524	0	0	0	0	0	0	0	0	0	0	0	0	0	0	0	0	0	0	0	0	0	0	0	0	0	0	0	0	0	0	0	0	0	0	0	0	0	0	0	0	0	0	0	0	0	0	0	0
	-0.669947	0	0	0	0	0	0	0	0	0	0	0	0	0	0	0	0	0	0	0	0	0	0	0	0	0	0	0	0	0	0	0	0	0	0	0	0	0	0	0	0	0	0	0	0	0	0	0	0
	-0.668369	0	0	0	0	0	0	0	0	0	0	0	0	0	0	0	0	0	0	0	0	0	0	0	0	0	0	0	0	0	0	0	0	0	0	0	0	0	0	0	0	0	0	0	0	0	0	0	0
	-0.666792	0	0	0	0	0	0	0	0	0	0	0	0	0	0	0	0	0	0	0	0	0	0	0	0	0	0	0	0	0	0	0	0	0	0	0	0	0	0	0	0	0	0	0	0	0	0	0	0
	-0.665214	0	0	0	0	0	0	0	0	0	0	0	0	0	0	0	0	0	0	0	0	0	0	0	0	0	0	0	0	0	0	0	0	0	0	0	0	0	0	0	0	0	0	0	0	0	0	0	0
	-0.663637	0	0	0	0	0	0	0	0	0	0	0	0	0	0	0	0	0	0	0	0	0	0	0	0	0	0	0	0	0	0	0	0	0	0	0	0	0	0	0	0	0	0	0	0	0	0	0	0
	-0.66206	0	0	0	0	0	0	0	0	0	0	0	0	0	0	0	0	0	0	0	0	0	0	0	0	0	0	0	0	0	0	0	0	0	0	0	0	0	0	0	0	0	0	0	0	0	0	0	0
	-0.660482	0	0	0	0	0	0	0	0	0	0	0	0	0	0	0	0	0	0	0	0	0	0	0	0	0	0	0	0	0	0	0	0	0	0	0	0	0	0	0	0	0	0	0	0	0	0	0	0
	-0.658905	0	0	0	0	0	0	0	0	0	0	0	0	0	0	0	0	0	0	0	0	0	0	0	0	0	0	0	0	0	0	0	0	0	0	0	0	0	0	0	0	0	0	0	0	0	0	0	0
	-0.657328	0	0	0	0	0	0	0	0	0	0	0	0	0	0	0	0	0	0	0	0	0	0	0	0	0	0	0	0	0	0	0	0	0	0	0	0	0	0	0	0	0	0	0	0	0	0	0	0
	-0.65575	0	0	0	0	0	0	0	0	0	0	0	0	0	0	0	0	0	0	0	0	0	0	0	0	0	0	0	0	0	0	0	0	0	0	0	0	0	0	0	0	0	0	0	0	0	0	0	0
	-0.654173	0	0	0	0	0	0	0	0	0	0	0	0	0	0	0	0	0	0	0	0	0	0	0	0	0	0	0	0	0	0	0	0	0	0	0	0	0	0	0	0	0	0	0	0	0	0	0	0
	-0.652595	0	0	0	0	0	0	0	0	0	0	0	0	0	0	0	0	0	0	0	0	0	0	0	0	0	0	0	0	0	0	0	0	0	0	0	0	0	0	0	0	0	0	0	0	0	0	0	0
	-0.651018	0	0	0	0	0	0	0	0	0	0	0	0	0	0	0	0	0	0	0	0	0	0	0	0	0	0	0	0	0	0	0	0	0	0	0	0	0	0	0	0	0	0	0	0	0	0	0	0
	-0.649441	0	0	0	0	0	0	0	0	0	0	0	0	0	0	0	0	0	0	0	0	0	0	0	0	0	0	0	0	0	0	0	0	0	0	0	0	0	0	0	0	0	0	0	0	0	0	0	0
	-0.647863	0	0	0	0	0	0	0	0	0	0	0	0	0	0	0	0	0	0	0	0	0	0	0	0	0	0	0	0	0	0	0	0	0	0	0	0	0	0	0	0	0	0	0	0	0	0	0	0
	-0.646286	0	0	0	0	0	0	0	0	0	0	0	0	0	0	0	0	0	0	0	0	0	0	0	0	0	0	0	0	0	0	0	0	0	0	0	0	0	0	0	0	0	0	0	0	0	0	0	0
	-0.644709	0	0	0	0	0	0	0	0	0	0	0	0	0	0	0	0	0	0	0	0	0	0	0	0	0	0	0	0	0	0	0	0	0	0	0	0	0	0	0	0	0	0	0	0	0	0	0	0
	-0.643131	0	0	0	0	0	0	0	0	0	0	0	0	0	0	0	0	0	0	0	0	0	0	0	0	0	0	0	0	0	0	0	0	0	0	0	0	0	0	0	0	0	0	0	0	0	0	0	0
	-0.641554	0	0	0	0	0	0	0	0	0	0	0	0	0	0	0	0	0	0	0	0	0	0	0	0	0	0	0	0	0	0	0	0	0	0	0	0	0	0	0	0	0	0	0	0	0	0	0	0
	-0.639976	0	0	0	0	0	0	0	0	0	0	0	0	0	0	0	0	0	0	0	0	0	0	0	0	0	0	0	0	0	0	0	0	0	0	0	0	0	0	0	0	0	0	0	0	0	0	0	0
	-0.638399	0	0	0	0	0	0	0	0	0	0	0	0	0	0	0	0	0	0	0	0	0	0	0	0	0	0	0	0	0	0	0	0	0	0	0	0	0	0	0	0	0	0	0	0	0	0	0	0
	-0.636822	0	0	0	0	0	0	0	0	0	0	0	0	0	0	0	0	0	0	0	0	0	0	0	0	0	0	0	0	0	0	0	0	0	0	0	0	0	0	0	0	0	0	0	0	0	0	0	0
	-0.635244	0	0	0	0	0	0	0	0	0	0	0	0	0	0	0	0	0	0	0	0	0	0	0	0	0	0	0	0	0	0	0	0	0	0	0	0	0	0	0	0	0	0	0	0	0	0	0	0
	-0.633667	0	0	0	0	0	0	0	0	0	0	0	0	0	0	0	0	0	0	0	0	0	0	0	0	0	0	0	0	0	0	0	0	0	0	0	0	0	0	0	0	0	0	0	0	0	0	0	0
	-0.63209	0	0	0	0	0	0	0	0	0	0	0	0	0	0	0	0	0	0	0	0	0	0	0	0	0	0	0	0	0	0	0	0	0	0	0	0	0	0	0	0	0	0	0	0	0	0	0	0
	-0.630512	0	0	0	0	0	0	0	0	0	0	0	0	0	0	0	0	0	0	0	0	0	0	0	0	0	0	0	0	0	0	0	0	0	0	0	0	0	0	0	0	0	0	0	0	0	0	0	0
	-0.628935	0	0	0	0	0	0	0	0	0	0	0	0	0	0	0	0	0	0	0	0	0	0	0	0	0	0	0	0	0	0	0	0	0	0	0	0	0	0	0	0	0	0	0	0	0	0	0	0
	-0.627357	0	0	0	0	0	0	0	0	0	0	0	0	0	0	0	0	0	0	0	0	0	0	0	0	0	0	0	0	0	0	0	0	0	0	0	0	0	0	0	0	0	0	0	0	0	0	0	0
	-0.62578	0	0	0	0	0	0	0	0	0	0	0	0	0	0	0	0	0	0	0	0	0	0	0	0	0	0	0	0	0	0	0	0	0	0	0	0	0	0	0	0	0	0	0	0	0	0	0	0
	-0.624203	0	0	0	0	0	0	0	0	0	0	0	0	0	0	0	0	0	0	0	0	0	0	0	0	0	0	0	0	0	0	0	0	0	0	0	0	0	0	0	0	0	0	0	0	0	0	0	0
	-0.622625	0	0	0	0	0	0	0	0	0	0	0	0	0	0	0	0	0	0	0	0	0	0	0	0	0	0	0	0	0	0	0	0	0	0	0	0	0	0	0	0	0	0	0	0	0	0	0	0
	-0.621048	0	0	0	0	0	0	0	0	0	0	0	0	0	0	0	0	0	0	0	0	0	0	0	0	0	0	0	0	0	0	0	0	0	0	0	0	1	0	0	1	0	0	0	0	0	0	0	0
	-0.619471	0	0	0	0	0	0	0	0	0	0	0	0	0	0	0	0	0	0	0	0	0	0	0	0	0	0	0	0	0	0	0	0	0	0	0	1	1	1	0	1	1	0	0	0	0	0	0	0
	-0.617893	0	0	0	0	0	0	0	0	0	0	0	0	0	0	0	0	0	0	0	0	0	0	0	0	0	0	0	0	0	0	0	0	0	0	1	1	1	1	1	0	0	0	0	0	0	0	0	0
	-0.616316	0	0	0	0	0	0	0	0	0	0	0	0	0	0	0	0	0	0	0	0	0	0	0	0	0	0	0	0	0	0	0	0	0	0	0	0	0	1	1	0	0	0	0	0	0	0	0	0
	-0.614738	0	0	0	0	0	0	0	0	0	0	0	0	0	0	0	0	0	0	0	0	0	0	0	0	0	0	0	0	0	0	0	0	0	0	0	0	0	0	0	0	0	0	0	0	0	0	0	0
	-0.613161	0	0	0	0	0	0	0	0	0	0	0	0	0	0	0	0	0	0	0	0	0	0	0	0	0	0	0	0	0	0	0	0	0	0	1	1	0	0	0	0	0	0	0	0	0	0	0	1
	-0.611584	0	0	0	0	0	0	0	0	0	0	0	0	0	0	0	0	0	0	0	0	0	0	0	0	0	0	0	0	0	0	0	0	0	0	1	0	0	0	0	0	0	0	0	0	0	0	0	1
	-0.610006	0	0	0	0	0	0	0	0	0	0	0	0	0	0	0	0	0	0	0	0	0	0	0	0	0	0	0	0	0	0	0	0	0	0	0	0	0	0	0	0	0	0	0	0	0	0	0	0
	-0.608429	0	0	0	0	0	0	0	0	0	0	0	0	0	0	0	0	0	0	0	0	0	0	0	0	0	0	0	0	0	0	0	0	0	0	0	0	0	0	0	0	0	0	0	0	0	0	0	0
	-0.606852	0	0	0	0	0	0	0	0	0	0	0	0	0	0	0	0	0	0	0	0	0	0	0	0	0	0	0	0	0	0	0	0	0	0	0	0	0	0	0	0	0	0	0	0	0	0	0	0
	-0.605274	0	0	0	0	0	0	0	0	0	0	0	0	0	0	0	0	0	0	0	0	0	0	0	0	0	0	0	0	0	0	0	0	0	0	0	0	0	0	0	0	0	0	0	0	0	0	0	0
	-0.603697	0	0	0	0	0	0	0	0	0	0	0	0	0	0	0	0	0	0	0	0	0	0	0	0	0	0	0	0	0	0	0	0	0	0	0	0	0	0	0	0	0	0	0	0	0	0	0	0
	-0.602119	0	0	0	0	0	0	0	0	0	0	0	0	0	0	0	0	0	0	0	0	0	0	0	0	0	0	0	0	0	0	0	0	0	0	0	0	0	0	0	1	0	0	0	0	0	0	0	0
	-0.600542	0	0	0	0	0	0	0	0	0	0	0	0	0	0	0	0	0	0	0	0	0	0	0	0	0	0	0	0	1	0	0	1	0	0	0	0	1	1	2	2	2	1	0	2	3	2	0	0
	-0.598965	0	0	0	0	0	0	0	0	0	0	0	0	0	0	0	0	0	0	0	0	0	0	2	1	2	2	0	1	2	2	1	1	3	3	4	4	9	5	6	9	12	7	7	4	13	14	15	15
	-0.597387	0	0	0	0	0	0	0	0	0	0	0	0	0	0	0	0	0	0	0	0	0	1	5	6	8	10	8	4	9	11	17	14	15	12	14	14	17	20	29	37	33	27	20	27	32	39	42	33
	-0.59581	0	0	0	0	0	0	0	0	0	0	0	0	0	0	0	0	0	0	0	1	6	15	14	16	15	20	16	14	15	29	30	26	28	23	28	34	34	37	47	51	45	38	41	43	41	43	43	46
	-0.594233	0	0	0	0	0	0	0	0	0	0	0	0	0	0	0	0	0	0	0	12	23	22	23	27	25	25	28	22	27	32	33	33	34	30	28	38	35	44	46	51	55	48	43	50	47	46	48	57
	-0.592655	0	0	0	0	0	0	0	0	0	0	0	0	0	0	0	0	0	0	4	22	27	19	26	28	26	21	31	25	22	32	36	34	38	34	37	39	38	32	42	52	57	53	52	54	43	42	46	43
	-0.591078	0	0	0	0	0	0	0	0	0	0	0	0	0	0	0	0	0	3	13	25	30	23	22	27	23	27	32	28	31	37	43	43	40	35	42	46	43	40	44	53	56	50	53	52	42	43	45	45
	-0.5895	0	0	0	0	0	0	0	0	0	0	0	0	0	0	0	0	0	14	30	32	30	28	30	33	22	36	37	47	36	36	38	39	41	44	47	59	45	35	50	48	46	54	48	48	51	46	46	51
	-0.587923	0	0	0	0	0	0	0	0	0	0	0	0	0	0	0	1	5	25	34	33	38	39	40	38	37	41	42	42	46	38	36	44	50	54	46	48	49	45	50	41	41	48	43	54	48	53	49	52
	-0.586346	0	0	0	0	0	0	0	0	0	0	0	0	0	0	0	1	17	31	34	43	38	42	36	46	38	43	39	45	47	41	31	45	46	45	37	34	42	43	43	39	43	49	45	54	50	52	55	49
	-0.584768	0	0	0	0	0	0	0	0	0	0	0	0	0	0	0	14	29	34	37	39	43	37	25	38	44	37	36	44	47	42	48	43	41	45	46	41	48	49	43	40	43	54	54	51	59	59	52	50
	-0.583191	0	0	0	0	0	0	0	0	0	0	0	0	0	0	2	27	32	35	39	32	29	30	29	37	43	42	40	42	39	35	44	44	42	49	45	45	47	55	45	48	59	64	52	62	60	66	61	52
	-0.581614	0	0	0	0	0	0	0	0	0	0	0	0	0	0	21	36	37	35	39	29	28	28	33	40	37	44	38	38	37	38	42	41	45	56	49	41	46	55	53	56	54	57	43	52	68	62	71	76
	-0.580036	0	0	0	0	0	0	0	0	0	0	0	0	0	9	31	36	37	34	26	27	36	42	37	38	36	39	43	33	34	43	47	38	49	58	41	40	44	50	56	53	52	50	48	55	61	65	68	67
	-0.578459	0	0	0	0	0	0	0	0	0	0	0	0	2	27	35	44	40	34	31	39	43	52	52	53	46	47	46	43	39	44	42	48	49	49	45	46	42	45	51	48	55	55	60	58	63	64	62	62
	-0.576881	0	0	0	0	0	0	0	0	0	0	0	2	13	31	39	46	47	38	42	45	47	48	56	55	47	52	37	32	34	39	49	47	43	46	50	45	51	45	42	47	50	58	69	64	77	66	62	62
	-0.575304	0	0	0	0	0	0	0	0	0	0	0	8	34	38	38	44	40	48	45	42	53	51	57	49	58	45	40	40	36	47	44	45	46	46	62	62	51	48	48	51	54	67	68	76	73	63	65	62
	-0.573727	0	0	0	0	0	0	0	0	0	0	6	30	44	41	47	42	38	38	48	48	47	40	54	56	59	55	43	51	41	47	49	45	47	54	50	54	53	55	57	54	61	69	75	73	68	59	70	67
	-0.572149	0	0	0	0	0	0	0	0	0	2	28	51	58	48	49	48	43	47	53	43	41	49	64	46	49	48	50	57	42	49	57	47	49	56	59	64	59	70	67	69	71	76	85	79	76	73	78	69
	-0.570572	0	0	0	0	0	0	0	0	1	14	47	57	62	53	48	51	49	47	54	42	52	62	57	48	44	61	58	52	54	57	51	62	60	63	70	65	71	71	83	68	69	66	77	71	84	88	84	83
	-0.568995	0	0	0	0	0	0	0	0	5	36	58	57	52	57	57	49	54	51	47	47	49	54	54	54	59	52	63	60	47	54	51	57	57	62	71	68	73	69	72	69	76	73	73	74	79	86	92	84
	-0.567417	0	0	0	0	0	0	0	3	26	58	62	63	62	63	65	59	52	52	53	56	64	53	51	60	59	58	65	54	55	49	54	57	60	61	76	73	82	79	82	86	80	71	77	82	87	92	93	97
	-0.56584	0	0	0	0	0	0	0	12	47	64	62	69	61	70	60	67	64	48	45	58	61	58	58	60	58	53	58	60	51	63	59	60	63	75	80	78	83	82	96	88	66	77	89	103	101	102	103	101
	-0.564262	0	0	0	0	0	0	4	39	53	62	69	63	61	69	66	77	67	50	53	57	66	57	61	62	66	68	62	64	58	63	71	77	80	75	85	90	81	89	94	86	84	82	96	101	106	105	105	98
	-0.562685	0	0	0	0	0	0	18	51	57	70	71	63	72	71	65	76	69	62	61	64	59	61	68	67	65	71	74	73	58	60	73	77	90	85	79	92	77	89	100	99	100	86	92	98	102	112	106	99
	-0.561108	0	0	0	0	0	11	42	52	66	71	62	65	68	79	71	66	61	61	77	73	70	74	64	77	68	69	67	64	74	69	73	89	83	81	81	93	82	89	98	97	94	89	91	108	110	100	97	93
	-0.55953	0	0	0	0	1	24	49	51	65	69	61	60	63	67	66	58	66	74	78	75	75	75	79	77	72	79	79	79	77	75	79	75	82	86	91	97	93	92	110	109	98	98	96	111	110	109	109	100
	-0.557953	0	0	0	0	16	46	51	62	61	62	68	65	64	66	68	68	71	81	78	86	74	78	79	81	84	77	82	82	83	87	80	90	91	88	98	89	86	101	100	96	94	94	105	109	115	116	118	117
	-0.556376	0	0	0	6	43	53	61	64	62	69	78	84	76	74	73	81	76	80	84	90	84	86	91	85	87	74	85	93	89	92	99	104	98	101	100	101	88	101	102	99	109	108	107	107	102	107	111	123
	-0.554798	0	0	2	28	55	65	74	74	69	75	77	81	70	78	81	85	86	74	86	81	87	91	89	82	85	82	93	86	92	97	92	108	109	112	109	99	96	109	102	104	101	118	111	112	110	105	115	128
	-0.553221	0	0	19	63	73	80	77	76	83	84	79	79	78	76	79	81	83	82	91	95	108	101	100	90	87	95	88	100	92	101	99	102	108	101	106	98	104	100	104	118	112	108	103	101	113	124	120	136
	-0.551643	0	11	47	84	81	83	76	84	83	77	84	87	72	71	81	88	90	88	93	97	107	108	90	99	96	99	107	115	102	110	107	105	110	107	112	109	112	105	109	113	105	110	108	114	116	124	126	142
	-0.550066	3	29	70	79	76	77	83	78	81	76	77	79	84	90	92	93	91	88	96	98	103	99	96	107	109	111	117	125	121	114	117	124	118	125	124	117	120	120	107	113	109	104	99	114	128	125	130	147
	-0.548489	15	56	80	81	75	80	75	84	86	82	87	90	89	96	90	92	91	107	98	97	100	106	105	120	105	106	117	122	118	113	119	126	132	122	129	129	136	127	123	127	120	116	116	117	122	132	138	158
	-0.546911	37	71	83	79	74	82	81	90	76	84	84	81	83	91	93	89	92	90	98	97	100	97	107	109	110	114	113	114	122	118	116	114	123	126	128	133	134	127	128	129	133	128	116	120	125	127	141	149
	-0.545334	59	67	77	72	83	71	75	71	78	82	81	84	88	87	88	89	102	101	95	90	96	105	105	105	112	117	125	124	121	114	124	122	120	125	118	130	140	146	126	141	140	130	121	132	138	136	153	144
	-0.543757	67	72	65	77	74	67	71	80	81	77	84	95	88	92	96	89	101	95	105	95	94	87	109	114	114	118	121	113	115	120	126	119	118	120	134	128	134	130	126	145	149	136	136	140	155	153	163	160
	-0.542179	75	78	79	80	78	78	79	90	88	88	88	88	87	93	100	94	107	115	109	108	106	104	113	105	110	117	113	121	117	125	111	114	118	132	131	134	134	138	143	153	150	147	147	159	155	154	156	145
	-0.540602	74	78	75	89	92	93	98	93	99	108	97	103	97	101	111	106	110	114	113	103	111	119	116	114	115	115	114	126	121	117	124	110	117	134	126	137	148	142	151	139	152	156	160	182	161	138	148	156
	-0.539024	79	95	92	91	113	98	103	97	98	115	106	100	101	112	110	111	110	114	114	110	124	131	133	110	110	122	125	131	133	125	125	120	132	132	146	139	147	164	150	160	162	176	175	173	151	163	157	168
	-0.537447	83	87	96	108	110	109	104	111	108	113	109	104	111	120	118	123	115	127	118	124	122	132	120	106	113	118	131	132	139	132	129	132	128	142	148	146	145	160	159	156	178	177	174	158	146	164	165	162
	-0.53587	94	98	108	120	109	105	107	116	117	117	117	115	110	113	117	122	126	136	123	121	130	126	119	129	134	134	127	131	137	139	142	136	145	150	150	146	160	166	172	174	188	180	160	167	165	159	162	162
	-0.534292	87	96	92	101	108	123	114	121	118	114	127	115	110	130	134	129	132	136	127	130	126	130	133	140	144	143	146	134	134	148	152	150	143	153	144	151	162	165	169	176	182	187	182	171	161	181	172	165
	-0.532715	95	99	105	106	108	113	122	133	124	120	121	121	145	135	154	145	141	146	141	127	131	138	132	131	145	140	136	141	133	139	144	143	153	142	150	153	160	157	167	160	179	186	186	178	188	190	178	173
	-0.531138	100	101	102	95	108	109	122	117	115	126	119	113	137	142	154	146	145	144	144	133	117	121	126	134	138	134	131	144	146	146	141	157	161	158	157	165	174	155	151	149	159	173	169	178	189	188	180	172
	-0.52956	101	102	110	98	109	120	116	114	122	112	122	121	137	135	135	144	143	145	133	123	131	142	137	147	142	134	135	140	154	149	154	159	155	171	167	179	174	160	161	159	173	191	188	198	187	204	176	180
	-0.527983	108	105	103	105	115	127	114	117	109	126	125	125	133	128	143	150	147	139	129	137	133	149	143	151	154	171	155	147	150	146	151	162	167	165	161	160	159	168	167	175	172	182	193	206	197	190	182	193
	-0.526405	118	109	104	105	117	132	120	124	131	129	116	128	125	128	142	154	144	131	148	141	148	161	162	160	177	177	169	164	169	155	166	164	159	167	176	159	161	169	171	171	173	193	190	201	203	185	205	211
	-0.524828	118	117	121	130	124	129	126	121	131	122	121	129	129	140	142	139	142	144	152	151	159	156	150	157	154	172	161	162	152	160	162	172	173	171	168	175	175	170	164	158	177	194	203	201	197	191	208	208
	-0.523251	127	123	136	137	131	143	129	142	135	126	135	132	142	146	134	149	143	146	161	152	156	160	150	160	162	180	174	166	165	163	176	193	174	176	190	179	169	171	183	175	191	204	222	213	209	213	217	209
	-0.521673	134	134	147	143	145	132	142	144	127	135	143	153	151	150	154	148	146	158	162	162	176	162	155	167	177	185	186	180	169	174	183	199	187	187	195	181	177	180	190	186	185	202	223	233	222	223	222	232
	-0.520096	141	147	153	150	155	149	148	150	147	148	161	164	154	159	154	151	151	158	172	166	175	161	161	177	188	186	189	178	192	182	184	199	201	202	195	185	196	182	188	183	220	210	221	228	207	220	211	232
	-0.518519	148	144	161	161	161	157	166	162	167	159	162	162	168	162	165	166	160	166	165	163	160	161	169	177	192	200	191	186	203	194	184	203	208	199	198	196	191	190	218	207	195	201	217	236	226	222	221	218
	-0.516941	156	160	158	170	173	170	172	184	171	164	158	163	169	175	163	164	155	162	169	164	168	168	187	176	186	216	201	193	209	193	184	200	208	217	200	211	186	209	216	207	192	184	215	216	211	217	212	216
	-0.515364	156	160	165	181	189	179	167	184	174	175	192	188	180	174	176	164	175	179	179	184	180	171	174	177	198	208	204	194	202	199	187	199	207	215	204	206	207	223	222	227	201	199	215	202	192	204	201	194
	-0.513786	161	170	175	180	183	176	178	179	187	186	178	196	176	171	175	176	192	191	187	178	188	182	166	186	199	201	195	201	201	195	205	209	185	194	201	215	208	210	214	224	206	196	195	192	205	201	197	168
	-0.512209	155	173	172	182	181	181	179	178	197	192	201	196	183	184	175	187	195	185	184	175	189	190	178	209	216	201	205	211	228	223	205	201	188	196	209	203	214	190	193	191	195	189	180	190	204	186	183	185
	-0.510632	156	162	175	175	181	169	175	196	209	196	198	190	172	185	176	193	185	184	185	185	196	196	191	204	212	210	209	224	218	209	217	206	204	202	212	204	204	178	178	200	189	183	178	197	190	181	170	177
	-0.509054	173	168	164	186	185	177	175	192	203	193	191	185	182	181	181	181	183	187	194	196	203	206	193	213	215	206	207	226	223	211	208	210	206	195	189	198	208	189	189	188	177	170	170	176	177	178	176	176
	-0.507477	173	183	181	188	193	182	181	200	207	191	192	188	187	191	194	197	206	202	193	196	214	212	199	205	212	206	221	220	204	208	213	218	193	177	162	174	186	186	178	171	172	164	162	167	173	164	174	179
	-0.5059	172	192	190	190	196	198	200	219	206	213	202	199	202	196	200	199	212	208	196	193	195	192	194	209	207	217	228	227	201	198	218	218	195	166	170	174	189	190	167	160	162	158	156	161	165	160	172	181
	-0.504322	187	195	184	192	201	211	213	221	228	228	214	217	207	202	215	202	216	203	204	203	201	199	200	202	197	207	208	196	190	184	196	207	199	181	179	183	185	179	163	164	170	145	156	147	157	158	167	176
	-0.502745	191	185	190	199	215	220	218	217	234	217	228	225	226	214	214	216	207	212	205	224	196	187	197	202	195	185	172	180	185	182	188	190	187	174	176	171	165	164	169	160	148	154	155	134	150	151	143	134
	-0.501167	190	189	194	197	208	210	209	230	242	230	211	215	229	218	202	208	206	211	209	209	181	177	185	186	177	180	168	182	179	171	187	179	188	170	170	168	165	157	170	157	155	156	131	140	148	140	155	152
	-0.49959	197	195	196	212	221	225	233	241	241	235	212	235	219	209	212	208	218	200	194	194	184	174	191	187	181	173	174	180	177	158	182	186	181	166	155	164	153	160	158	141	154	151	147	151	152	150	139	147
	-0.498013	209	204	206	216	223	245	232	243	236	235	213	214	219	209	199	213	202	189	199	198	183	172	183	183	184	176	196	182	171	163	168	169	158	163	152	141	150	149	148	142	141	149	139	148	145	139	133	146
	-0.496435	215	210	195	224	229	236	227	234	218	215	212	209	206	208	204	203	201	178	185	182	196	173	169	176	170	171	177	167	173	161	161	150	150	155	131	139	139	144	143	135	141	148	154	143	134	129	131	126
	-0.494858	202	198	198	222	220	224	210	212	210	209	208	194	192	190	198	192	178	166	174	181	181	186	156	158	163	161	168	154	162	152	152	141	132	140	136	142	126	118	141	128	129	142	151	143	139	133	128	126
	-0.493281	203	206	209	202	201	213	206	196	216	205	206	192	183	183	189	197	181	182	175	171	169	163	161	152	163	164	145	147	139	141	147	119	143	143	136	129	125	131	139	140	133	140	149	149	139	135	126	132
	-0.491703	214	205	204	194	195	209	210	211	205	201	200	181	170	177	186	195	175	164	156	158	156	165	163	147	157	151	150	133	130	132	138	127	142	143	128	129	126	144	146	135	139	143	132	125	122	123	124	122
	-0.490126	210	205	199	193	200	197	200	205	204	195	184	181	170	179	171	176	151	150	162	159	152	152	142	136	140	136	144	126	121	122	126	109	130	123	126	142	129	126	131	125	136	136	117	110	114	114	115	123
	-0.488548	202	202	203	189	200	192	188	178	186	178	173	168	177	163	163	172	152	151	150	146	139	127	125	119	131	126	132	131	115	118	119	105	114	118	138	132	125	129	134	123	127	123	114	114	113	108	106	113
	-0.486971	198	199	201	194	174	184	185	175	169	164	153	148	167	165	159	155	143	143	144	143	126	126	125	121	127	123	124	124	125	122	112	115	115	119	135	142	114	120	113	112	110	117	106	111	110	99	98	104
	-0.485394	183	184	182	179	171	170	178	166	150	143	158	143	153	155	141	140	135	139	153	148	125	123	117	114	109	109	120	115	108	111	107	109	115	121	115	114	114	119	111	101	106	116	120	110	111	100	104	100
	-0.483816	173	174	184	168	168	163	154	153	143	145	140	140	153	153	141	143	130	124	130	137	119	125	123	122	112	103	103	121	95	110	113	115	113	123	120	112	123	116	106	105	113	121	123	113	101	106	109	108
	-0.482239	185	175	179	180	161	149	155	141	142	136	143	135	146	157	152	147	135	132	133	128	120	125	124	115	101	101	107	105	95	108	111	105	114	109	111	118	127	111	108	119	135	118	118	107	97	110	105	120
	-0.480662	158	150	177	160	148	157	146	131	138	136	130	129	129	138	138	138	121	116	129	131	123	118	118	108	91	95	93	94	101	103	112	90	97	108	101	108	112	107	117	116	107	89	95	97	97	106	108	123
	-0.479084	148	143	156	149	139	150	140	134	127	126	127	135	123	119	123	119	115	116	116	113	116	108	115	110	99	88	90	91	89	89	99	101	100	96	104	101	102	107	103	103	94	89	89	96	100	109	105	111
	-0.477507	138	139	136	144	124	134	123	124	119	123	129	133	128	109	123	112	116	123	119	119	126	100	97	100	91	96	94	91	76	89	98	97	100	103	103	108	98	97	95	99	85	94	96	97	91	101	117	102
	-0.475929	136	146	129	119	125	130	126	119	114	134	136	129	121	113	125	114	115	125	126	111	109	100	105	119	106	90	96	96	93	95	95	104	108	95	92	100	99	105	112	93	86	102	106	96	95	101	99	97
	-0.474352	144	137	126	124	111	126	137	135	133	123	134	145	115	116	119	118	118	120	117	113	114	110	95	115	103	93	92	95	93	95	99	92	103	105	101	103	102	106	106	88	92	91	88	107	101	104	87	87
	-0.472775	125	134	116	110	106	119	135	131	121	122	120	128	116	115	123	120	115	108	104	104	108	101	101	107	95	95	93	90	86	91	105	106	115	105	103	98	91	88	109	94	90	100	91	92	101	99	88	92
	-0.471197	123	113	120	111	108	114	128	115	121	117	122	119	116	106	101	113	112	103	110	101	105	106	98	92	99	89	99	97	97	103	101	104	105	107	97	100	98	101	103	93	84	104	95	94	92	112	98	110
	-0.46962	119	122	136	125	113	117	120	128	127	117	115	129	105	113	117	115	110	119	116	101	105	96	107	109	107	92	100	101	97	105	92	99	105	108	104	98	89	95	89	90	81	90	94	97	98	94	83	91
	-0.468043	114	118	122	120	119	111	105	119	118	120	116	114	110	117	112	110	122	112	109	107	107	114	103	115	94	97	98	103	94	98	84	93	90	91	90	92	99	90	95	96	89	90	92	94	99	97	91	87
	-0.466465	113	113	112	121	119	108	110	108	102	108	111	109	116	104	117	115	111	101	108	101	109	115	103	96	98	97	98	89	82	85	81	87	86	87	81	86	101	90	93	100	96	92	95	101	104	97	104	97
	-0.464888	106	95	107	98	105	87	93	93	98	97	99	102	111	110	104	97	103	98	108	88	99	102	105	98	101	101	92	92	80	85	87	88	88	89	86	96	104	103	89	99	88	81	105	96	103	89	105	106
	-0.46331	102	91	92	94	89	94	93	99	99	90	93	94	113	106	95	93	94	102	93	91	93	94	94	98	112	99	88	86	89	92	87	79	101	103	88	104	107	105	106	99	88	89	98	106	98	104	114	121
	-0.461733	86	93	92	84	98	98	98	102	90	94	95	96	102	100	91	103	101	104	106	107	95	101	101	100	90	97	105	97	92	82	84	92	100	107	110	108	104	102	111	101	105	115	118	116	123	116	126	128
	-0.460156	89	95	84	84	97	104	94	107	101	94	101	90	100	96	99	103	98	110	105	97	94	94	90	92	89	99	98	101	102	89	91	104	113	118	112	105	108	111	112	122	119	113	116	120	121	132	126	129
	-0.458578	91	95	97	97	84	101	95	101	101	95	95	89	99	105	100	92	97	94	110	99	103	102	93	88	93	99	109	111	102	108	96	118	115	117	116	111	119	121	117	127	122	118	113	120	132	133	129	135
	-0.457001	97	102	99	103	96	107	103	101	99	88	92	87	99	120	109	92	93	101	110	106	119	116	104	108	104	115	110	115	109	123	103	101	112	108	118	117	117	112	117	122	134	128	128	128	134	121	122	127
	-0.455424	98	98	99	98	97	95	99	98	95	95	93	101	112	111	114	104	111	104	96	114	113	117	117	112	112	122	110	107	109	123	118	114	102	118	119	129	124	116	124	123	124	131	135	139	142	125	122	133
	-0.453846	95	96	90	100	101	95	101	102	104	99	112	110	108	107	109	97	99	107	106	116	104	106	121	114	110	115	115	108	94	112	118	122	115	122	129	135	129	120	127	129	125	135	134	148	152	135	119	128
	-0.452269	100	97	90	89	97	88	94	100	103	102	112	111	102	105	98	103	102	116	110	109	101	105	124	119	108	107	108	103	103	104	108	113	123	133	132	135	134	120	135	135	135	129	133	141	127	145	130	126
	-0.450691	102	89	89	88	81	91	98	96	99	98	118	118	111	115	98	94	100	116	119	111	127	126	140	123	126	114	119	111	114	111	127	125	126	131	134	139	132	135	140	136	120	123	132	115	132	142	131	127
	-0.449114	99	99	102	93	100	97	95	103	107	97	112	126	113	109	110	115	111	112	119	114	121	127	134	121	118	127	119	123	111	108	111	115	111	123	131	141	138	137	137	125	116	110	119	118	120	135	132	119
	-0.447537	85	95	109	114	100	103	98	106	90	99	98	102	118	114	116	114	115	119	115	119	133	127	133	123	120	128	119	113	115	124	106	114	109	112	121	134	129	127	130	124	133	120	114	118	127	122	133	134
	-0.445959	91	101	108	102	98	106	110	102	105	100	96	116	115	118	117	127	122	133	137	132	122	128	135	128	119	122	120	130	126	127	119	125	128	120	115	128	124	124	147	139	145	123	118	128	127	130	141	136
	-0.444382	98	106	104	111	121	111	117	119	116	106	115	121	123	140	132	132	133	117	118	119	124	147	136	120	127	120	131	131	126	124	125	126	131	125	128	131	137	123	130	143	140	134	126	125	125	140	144	128
	-0.442805	112	117	114	115	123	117	119	124	133	126	115	130	117	136	125	130	129	107	114	122	127	125	124	120	117	123	140	132	128	122	117	129	139	136	134	134	133	133	144	138	130	135	125	128	120	130	133	129
	-0.441227	129	126	119	119	125	133	138	142	139	139	121	130	116	122	129	121	115	116	127	129	128	125	137	120	125	137	145	139	123	122	129	136	150	124	124	137	141	134	136	124	126	136	115	126	127	124	126	138
	-0.43965	131	129	121	114	126	143	131	155	129	129	137	138	136	125	125	121	120	122	116	127	125	116	128	137	129	136	142	149	131	125	123	136	139	125	118	118	129	130	125	127	119	129	123	121	124	123	130	122
	-0.438072	136	113	118	121	138	129	139	143	130	128	133	131	137	121	132	133	140	121	120	125	130	118	118	137	130	127	126	128	126	126	135	130	121	118	128	139	130	128	118	113	115	122	137	125	127	129	129	118
	-0.436495	133	128	133	146	140	138	150	144	140	137	147	128	132	135	140	137	136	135	141	150	139	119	118	139	126	126	120	129	127	128	127	124	126	124	143	130	143	143	122	116	125	124	130	133	129	122	134	116
	-0.434918	136	130	122	131	144	133	156	153	143	146	138	138	141	135	136	135	150	142	138	135	139	144	115	118	125	128	126	124	116	126	117	119	127	137	149	131	129	129	126	120	138	129	132	132	133	125	114	121
	-0.43334	127	123	126	127	129	138	147	140	148	127	133	144	150	132	148	154	153	146	139	141	150	143	124	124	128	128	127	127	129	118	126	128	127	133	129	124	127	126	125	117	121	132	123	120	123	128	117	125
	-0.431763	119	119	122	132	123	139	148	144	136	128	125	135	137	139	137	155	152	144	139	141	144	136	132	129	125	118	131	126	122	122	129	130	131	139	133	135	135	124	113	110	120	124	120	120	120	124	118	112
	-0.430186	135	136	127	128	130	137	149	150	136	133	139	140	132	141	144	135	144	139	149	131	133	140	137	127	133	120	137	140	129	126	142	141	132	139	131	129	120	120	117	117	123	127	135	114	119	119	108	95
	-0.428608	136	130	137	143	137	147	145	151	132	132	133	131	135	129	146	136	141	140	147	134	131	134	134	130	123	122	136	145	121	128	126	133	138	138	126	129	116	110	115	124	126	128	129	109	103	99	90	98
	-0.427031	131	129	136	138	139	142	137	136	140	137	137	127	127	139	148	140	138	144	129	130	140	130	131	131	125	144	128	132	125	123	121	123	119	132	115	109	108	108	108	118	127	120	114	112	107	109	104	107
	-0.425453	131	121	128	137	123	124	121	123	127	137	129	122	131	136	131	126	121	139	126	117	121	128	123	130	119	124	122	133	122	113	127	113	123	114	116	116	107	112	108	104	110	111	114	101	111	121	110	111
	-0.423876	132	128	122	122	132	124	127	139	122	135	136	128	128	131	129	113	115	123	124	129	107	126	117	126	120	117	120	110	121	112	116	115	115	111	119	127	120	123	132	116	106	104	94	105	118	125	105	103
	-0.422299	129	129	121	117	142	129	144	123	116	126	132	131	146	150	127	115	123	121	121	103	101	115	114	116	112	118	115	104	106	93	108	108	111	116	118	120	113	111	118	114	110	98	93	98	113	113	107	106
	-0.420721	144	135	117	126	124	129	130	112	119	130	134	137	134	129	121	124	119	108	108	99	95	100	108	110	106	108	113	97	93	95	105	105	102	99	107	113	106	103	104	113	96	91	90	97	102	110	112	108
	-0.419144	130	119	120	131	130	128	111	129	122	122	130	144	132	124	127	126	131	106	112	104	104	99	98	109	120	112	102	92	94	108	109	114	120	102	94	103	91	108	115	116	104	99	103	105	103	96	95	110
	-0.417567	122	124	119	121	126	118	117	117	128	122	127	130	124	118	126	132	121	136	121	118	113	91	90	102	103	105	88	97	94	99	104	103	107	97	95	99	84	88	105	104	105	106	108	107	91	86	96	101
	-0.415989	137	120	118	117	113	122	118	124	125	127	128	129	127	120	116	124	111	118	115	119	109	100	105	107	105	95	91	104	91	95	100	108	108	92	95	91	79	93	102	112	106	109	113	109	102	91	100	113
	-0.414412	137	135	128	119	108	125	121	129	127	130	116	131	122	140	121	119	112	124	113	115	105	102	98	104	96	94	101	92	95	98	100	106	105	95	96	89	100	92	101	110	127	132	113	105	100	92	98	97
	-0.412834	138	116	114	119	117	128	122	120	112	108	118	111	122	116	111	111	104	114	109	115	105	95	94	94	93	97	104	112	103	98	94	115	103	93	88	89	87	82	97	96	99	111	98	98	88	105	92	92
	-0.411257	121	109	112	110	104	115	117	116	99	106	119	121	121	114	113	117	113	116	104	101	101	88	92	92	98	101	118	102	88	101	100	116	104	85	77	76	78	76	81	89	87	92	94	93	91	98	90	86
	-0.40968	109	118	110	105	103	104	103	105	103	109	128	115	110	104	105	111	119	108	112	108	98	86	88	102	102	106	112	100	95	101	100	100	90	80	80	95	95	93	99	100	99	93	102	101	88	82	89	78
	-0.408102	97	106	106	113	105	103	108	104	107	112	109	106	106	99	99	103	106	100	101	104	103	82	92	109	98	110	110	99	95	107	100	100	94	94	85	100	95	98	99	90	96	98	103	92	79	79	91	87
	-0.406525	112	116	114	95	92	99	107	104	110	106	114	107	119	95	94	100	102	93	94	97	88	90	87	100	101	95	104	106	90	108	98	106	93	94	93	109	105	95	105	91	94	96	86	82	70	81	88	86
	-0.404948	105	119	112	97	94	93	96	96	108	105	108	107	104	113	102	94	99	91	96	96	83	87	80	97	107	105	98	96	99	104	118	98	96	98	92	93	102	82	86	88	90	84	83	81	81	78	78	86
	-0.40337	89	104	100	100	104	96	87	93	98	101	99	101	106	101	96	93	106	99	99	89	79	94	98	102	100	95	97	97	105	92	98	102	99	97	102	94	93	87	82	80	80	77	82	96	79	78	80	81
	-0.401793	90	83	88	102	97	87	83	91	90	103	85	100	94	85	89	105	106	105	95	87	81	91	85	93	93	98	98	100	95	88	85	89	98	101	102	93	95	100	89	78	81	91	95	82	78	85	77	76
	-0.400215	86	91	94	96	85	99	92	98	103	90	100	98	99	92	99	98	105	103	109	95	93	90	94	91	95	92	84	93	87	89	85	84	100	104	93	95	102	96	86	95	86	88	86	84	91	93	90	75
	-0.398638	88	88	98	78	89	96	92	92	98	86	96	92	97	100	111	99	112	106	103	96	98	99	85	94	96	100	93	95	88	75	90	88	97	102	92	109	107	89	86	90	90	94	99	77	88	93	83	84
	-0.397061	105	100	105	84	89	87	85	94	99	86	104	98	101	107	96	95	104	101	104	99	95	99	85	92	91	102	83	86	86	86	86	85	94	99	105	107	92	79	84	90	110	106	92	85	86	91	105	86
	-0.395483	95	107	109	92	90	87	92	90	98	108	93	96	94	100	90	90	90	91	101	105	96	104	90	97	95	90	88	84	83	81	82	83	85	103	103	97	92	100	89	98	98	96	87	86	94	102	97	86
	-0.393906	100	100	104	96	93	85	88	89	92	97	97	97	105	103	98	91	102	99	104	114	106	107	90	93	97	96	92	78	93	82	83	89	98	103	106	99	87	104	96	97	91	79	85	94	89	105	92	86
	-0.392329	105	95	102	104	98	87	83	95	103	97	96	94	89	97	101	108	101	100	106	112	111	97	89	95	103	91	91	89	100	92	88	102	98	111	102	102	84	101	100	90	95	89	88	85	84	83	86	86
	-0.390751	108	95	101	113	95	88	89	101	93	94	101	93	101	102	102	98	105	102	123	119	110	101	98	95	105	103	88	89	89	102	87	93	92	97	94	92	106	105	99	99	96	98	92	89	85	89	88	87
	-0.389174	114	106	104	101	110	98	93	103	110	96	100	90	98	106	103	95	103	112	113	105	97	99	99	99	99	109	93	84	89	108	91	97	86	96	104	94	96	93	92	98	103	92	100	92	90	82	88	83
	-0.387596	108	105	113	121	105	93	89	94	96	100	94	83	99	97	86	103	93	110	101	99	96	101	116	110	98	95	85	92	85	101	107	95	97	97	97	90	86	84	93	90	91	99	100	100	90	93	99	96
	-0.386019	105	100	89	88	103	90	82	89	89	90	94	93	88	87	85	82	89	93	90	87	92	96	96	92	92	87	83	81	91	94	90	106	107	91	77	81	76	75	81	79	84	88	92	105	90	93	94	104
	-0.384442	98	83	94	93	102	90	89	97	100	83	89	92	87	92	83	84	88	101	92	88	98	97	112	91	93	87	93	89	92	84	77	85	92	84	77	91	90	85	90	87	81	88	89	99	94	102	98	95
	-0.382864	84	91	103	98	99	95	91	98	97	89	85	95	88	86	87	83	89	90	96	90	95	94	96	88	89	91	102	86	85	90	82	86	86	75	80	79	76	83	81	96	94	85	92	95	88	93	89	84
	-0.381287	95	93	106	102	100	92	91	98	93	96	88	87	88	89	93	91	91	87	117	101	99	93	103	94	96	79	94	92	85	98	89	81	79	76	70	79	84	78	69	84	85	83	87	94	96	87	88	86
	-0.37971	94	96	85	92	102	85	92	89	96	88	85	82	98	86	81	85	96	96	95	94	87	90	91	97	94	92	83	96	84	93	87	79	79	85	79	83	80	84	64	83	76	78	82	98	91	89	79	77
	-0.378132	100	99	92	87	99	93	87	91	90	92	91	88	94	92	91	90	88	91	99	92	87	87	95	93	93	92	88	80	81	88	84	77	79	82	78	84	101	84	68	81	70	85	100	96	100	89	82	81
	-0.376555	115	106	94	86	84	89	92	87	88	97	89	78	92	103	93	84	79	86	98	96	87	88	90	91	84	81	98	91	85	85	92	89	100	92	86	85	92	84	81	81	90	88	91	102	87	88	83	88
	-0.374977	112	96	96	86	91	106	85	86	83	97	90	87	96	113	93	93	81	81	92	92	88	89	90	93	94	86	85	85	91	91	92	100	95	87	93	97	88	94	89	97	105	90	91	90	90	100	86	91
	-0.3734	104	102	96	93	101	98	105	98	93	81	81	85	95	98	90	86	92	91	89	85	85	84	97	107	86	86	87	87	91	83	85	87	92	91	82	86	95	90	102	92	90	88	97	100	95	90	85	98
	-0.371823	95	91	91	90	94	99	92	94	89	86	86	98	108	103	101	96	100	99	87	86	94	78	83	94	95	89	91	83	80	84	82	97	99	109	87	94	96	97	97	106	91	88	88	90	102	91	96	93
	-0.370245	94	96	85	99	91	101	87	100	99	88	102	101	99	104	103	95	106	102	110	83	89	85	88	84	93	84	83	87	80	94	80	96	101	104	91	96	96	108	115	109	101	91	88	93	92	92	89	89
	-0.368668	86	87	94	94	99	96	98	95	90	103	103	97	97	88	96	105	103	103	99	91	84	86	89	97	84	87	97	104	93	83	90	91	93	92	87	88	103	102	118	102	104	98	97	92	97	101	89	96
	-0.367091	84	94	74	99	101	89	97	94	87	92	88	92	95	92	99	111	113	110	111	93	95	95	96	85	80	85	110	109	109	87	85	88	92	88	89	94	95	105	98	98	99	101	95	84	89	92	105	109
	-0.365513	100	105	89	104	107	97	98	98	98	89	87	96	90	88	89	92	110	118	109	102	97	89	82	78	80	77	98	96	101	93	91	89	91	78	77	89	92	87	97	101	96	101	105	102	94	95	108	111
	-0.363936	108	101	97	92	103	100	102	90	90	93	103	91	93	93	95	112	109	106	103	97	91	87	78	78	79	86	98	89	85	96	92	88	77	92	89	85	90	90	90	105	98	108	107	108	89	100	91	99
	-0.362358	92	94	96	90	94	94	90	97	101	97	105	93	86	92	92	99	95	102	106	94	85	75	77	84	92	84	82	82	92	96	92	91	80	82	94	100	96	93	100	103	101	96	95	94	88	86	99	87
	-0.360781	105	104	97	81	78	88	94	100	94	97	98	106	94	95	100	88	92	91	95	81	82	88	84	97	90	74	86	100	92	104	92	95	83	86	91	89	88	95	91	94	88	90	97	90	90	92	96	92
	-0.359204	102	95	91	85	94	16	89	95	96	99	115	103	103	98	97	79	97	91	85	85	92	90	88	78	73	86	85	92	93	107	94	81	80	84	96	80	80	95	89	89	93	100	98	104	104	96	104	106
	-0.357626	108	101	106	98	98	96	98	97	105	101	96	104	97	99	96	90	95	103	96	105	91	97	87	93	81	91	92	85	85	92	88	81	88	87	93	88	79	89	97	87	96	107	106	108	100	96	103	94
	-0.356049	113	100	107	105	108	103	110	90	97	102	103	107	96	103	98	97	91	105	104	94	108	98	96	97	87	90	74	75	79	83	92	86	91	90	101	86	80	88	96	93	98	106	114	109	108	114	110	101
	-0.354472	107	105	109	115	112	118	118	104	105	101	107	107	102	115	96	99	107	102	102	96	85	99	110	89	102	86	80	88	95	90	87	99	86	89	100	85	91	85	98	105	113	120	109	111	106	111	109	95
	-0.352894	104	111	99	121	120	126	116	117	112	111	106	108	104	106	101	93	96	93	93	93	92	89	89	92	91	95	88	86	94	93	95	106	102	101	98	99	97	109	112	114	122	119	115	116	108	111	106	100
	-0.351317	99	108	90	110	109	110	116	107	102	103	98	113	104	104	104	98	100	99	100	99	104	84	89	102	99	95	90	88	85	96	102	107	97	105	100	117	117	118	113	113	115	116	124	119	112	93	113	94
	-0.349739	94	104	85	95	106	105	118	114	104	98	99	101	106	103	105	105	98	108	114	108	101	87	95	94	100	111	103	97	96	89	104	120	115	106	107	116	116	121	129	115	113	119	122	113	102	92	98	100
	-0.348162	104	103	103	96	112	125	124	119	113	101	110	106	103	119	114	94	107	108	109	111	100	98	93	104	97	107	109	109	103	105	115	106	113	100	112	128	114	116	116	115	139	122	112	117	106	94	97	110
	-0.346585	108	107	109	94	107	111	119	113	118	118	108	114	117	109	122	107	104	117	115	112	111	98	101	106	108	114	123	129	111	113	114	99	103	114	112	113	109	116	125	137	120	127	121	114	117	103	104	109
	-0.345007	103	103	108	96	103	111	114	119	120	124	114	114	114	121	112	104	104	105	117	111	111	115	113	115	114	111	121	116	124	113	110	112	118	115	101	114	114	110	110	123	122	115	108	123	111	121	110	114
	-0.34343	102	108	99	104	104	118	119	108	113	115	111	111	111	118	99	109	102	93	100	97	105	104	124	111	116	122	123	122	130	120	127	129	127	136	109	111	107	125	112	113	117	115	116	117	106	116	112	117
	-0.341853	95	116	105	116	107	120	118	122	117	125	111	123	119	115	114	105	94	100	103	95	108	107	111	128	130	134	134	135	142	124	127	125	114	121	118	119	124	117	119	120	125	117	117	112	116	107	122	117
	-0.340275	98	104	102	112	114	117	127	129	123	119	125	118	114	112	112	109	103	106	105	105	110	109	120	124	132	124	121	127	128	128	131	130	124	128	119	130	125	120	114	109	111	104	105	105	112	101	117	118
	-0.338698	123	114	108	117	123	131	128	121	128	119	112	107	123	118	125	117	108	108	113	125	116	114	133	124	125	110	122	123	128	140	140	140	139	124	124	117	129	126	123	111	110	103	100	115	110	109	117	132
	-0.33712	122	109	116	118	125	136	142	132	133	110	115	113	120	128	118	115	114	116	112	114	113	120	117	114	111	109	104	120	114	126	127	127	139	118	125	126	129	124	115	107	102	105	112	114	128	126	128	114
	-0.335543	127	112	125	138	130	129	129	149	133	119	111	117	124	122	116	117	118	128	110	120	124	121	116	114	124	109	110	116	114	118	126	126	121	123	122	126	120	113	115	104	105	119	111	122	131	133	120	107
	-0.333966	126	122	133	130	138	136	133	148	131	120	114	122	133	125	124	117	119	134	125	130	134	126	136	130	120	118	115	119	118	118	116	129	111	120	119	114	119	128	114	119	120	139	126	131	125	127	116	114
	-0.332388	128	125	135	136	135	128	136	145	132	129	128	124	126	135	129	122	124	119	134	132	120	124	128	132	122	126	122	116	123	128	128	129	118	122	131	119	117	127	129	120	125	136	132	117	115	120	126	115
	-0.330811	126	137	139	131	146	140	147	144	135	138	135	132	128	134	136	145	133	147	132	117	115	127	125	145	127	122	119	135	119	127	123	121	127	122	128	131	111	115	123	127	126	139	138	113	120	128	136	136
	-0.329234	142	129	148	132	144	141	138	133	142	153	147	141	139	144	130	140	138	138	128	121	131	137	119	130	126	114	121	122	117	129	138	136	128	130	126	122	108	110	134	123	123	134	134	111	116	121	144	147
	-0.327656	158	137	136	134	152	138	150	135	134	145	136	147	139	150	126	130	134	144	122	120	141	137	128	142	125	130	131	144	139	119	125	137	138	122	133	126	121	129	123	135	122	124	121	116	115	136	146	151
	-0.326079	139	131	126	137	147	138	137	135	134	134	134	135	131	139	133	117	129	127	129	128	141	133	145	139	130	138	125	135	138	140	128	128	135	132	131	147	137	126	130	130	128	137	124	143	130	137	140	143
	-0.324501	138	143	136	137	136	147	150	144	129	140	131	124	137	153	139	127	132	136	135	132	134	147	157	152	139	143	128	137	137	133	124	132	141	150	146	154	140	139	141	140	125	123	120	126	128	143	133	156
	-0.322924	132	144	134	141	147	148	147	156	131	135	138	132	147	156	149	131	121	143	132	129	134	143	155	146	150	146	144	141	132	144	132	136	139	135	136	131	138	146	126	141	143	123	118	119	130	131	140	137
	-0.321347	149	162	136	140	142	151	153	140	130	153	153	142	150	143	133	119	134	137	134	134	130	137	139	147	145	151	164	140	135	150	129	148	139	138	130	134	127	130	131	142	152	124	113	119	127	151	148	135
	-0.319769	150	154	137	133	150	148	149	146	153	150	155	138	129	130	137	135	131	135	137	141	142	150	139	127	150	159	163	144	148	154	143	157	133	134	134	124	142	132	140	149	152	140	124	120	133	156	150	149
	-0.318192	163	158	147	143	138	143	150	151	156	145	150	144	139	143	143	142	139	150	155	159	150	142	139	140	157	171	171	155	148	140	153	145	136	128	147	134	133	145	146	154	153	132	133	130	137	140	133	133
	-0.316615	156	149	150	137	140	143	156	158	147	152	167	143	144	143	134	144	149	164	162	179	170	149	136	144	151	164	173	156	142	138	145	142	151	143	145	142	149	141	144	156	155	151	136	140	132	134	127	140
	-0.315037	153	138	148	148	148	150	148	162	145	155	153	152	152	133	127	132	152	155	172	185	171	151	150	156	162	167	163	150	159	134	132	140	143	149	143	158	148	143	146	160	157	153	140	144	153	149	143	144
	-0.31346	157	149	155	150	153	160	160	154	140	141	153	150	156	152	143	148	159	160	177	172	166	158	166	162	169	158	163	159	157	136	131	131	138	151	140	141	131	136	138	146	152	168	152	163	148	141	144	150
	-0.311882	154	157	157	164	151	148	146	153	164	158	156	151	162	159	165	152	168	167	165	163	164	156	167	163	164	145	152	149	155	147	145	145	143	144	136	151	146	132	137	153	174	150	146	160	155	163	145	145
	-0.310305	164	159	150	159	176	171	175	154	167	161	172	171	164	151	160	158	161	163	166	170	169	161	155	161	164	157	141	162	152	157	143	158	161	147	148	152	151	140	148	155	149	147	150	167	173	157	142	143
	-0.308728	148	149	162	166	167	167	177	165	162	163	164	170	166	166	154	163	175	166	164	176	179	169	160	162	153	150	145	166	149	161	147	149	148	157	153	163	173	155	148	150	148	149	158	162	170	174	150	143
	-0.30715	148	157	163	171	178	178	178	167	174	185	174	190	177	173	178	181	174	182	172	186	173	166	166	166	147	158	164	174	174	155	150	146	145	139	145	168	163	161	158	152	141	164	185	162	156	161	157	155
	-0.305573	180	167	186	185	177	173	178	172	187	191	168	185	191	184	174	166	188	208	187	189	182	178	184	184	174	176	174	162	170	163	151	160	152	161	152	166	166	157	167	167	162	167	168	176	179	184	178	180
	-0.303996	180	171	171	196	183	191	173	193	189	182	180	188	196	187	175	179	195	197	202	187	182	182	183	192	184	183	176	156	170	172	163	169	165	183	166	184	167	178	192	200	186	176	184	191	188	188	173	175
	-0.302418	170	160	164	184	185	178	170	178	193	198	206	188	194	195	200	187	188	189	208	203	188	174	179	176	194	193	186	171	174	185	183	171	184	198	188	194	173	194	189	184	199	178	181	186	193	200	219	178
	-0.300841	180	186	185	164	175	171	189	188	206	221	213	192	213	203	201	195	196	208	200	189	193	169	169	182	182	194	199	195	184	189	191	190	193	211	185	196	172	180	183	187	187	173	204	185	199	203	223	197
	-0.299263	194	201	184	189	177	183	190	195	206	188	197	196	195	197	213	188	198	211	203	195	178	185	161	166	170	182	188	194	188	193	187	202	192	204	203	186	186	191	188	181	185	194	193	187	194	207	218	207
	-0.297686	204	208	198	206	201	208	195	185	193	187	179	208	196	201	204	200	206	210	195	193	199	182	176	183	167	180	203	191	203	195	189	197	226	223	219	202	204	204	189	194	187	193	215	186	179	195	207	220
	-0.296109	206	205	222	218	222	199	195	209	210	196	178	190	199	198	207	210	201	215	221	207	199	190	198	184	180	183	194	206	193	192	207	204	231	225	223	230	216	213	214	200	200	207	208	202	195	209	219	218
	-0.294531	209	243	226	218	203	211	199	212	209	207	185	199	201	200	216	216	208	215	204	197	208	189	206	185	191	199	197	213	213	195	196	205	212	231	225	229	235	219	222	224	227	229	218	214	210	215	220	232
	-0.292954	240	246	234	223	207	208	213	229	218	209	190	193	213	213	223	218	234	216	215	212	224	203	204	192	184	200	185	196	204	204	202	219	217	231	234	235	233	225	224	235	239	227	236	229	231	229	229	226
	-0.291377	251	246	235	229	223	220	227	232	223	208	217	230	227	231	219	209	229	230	254	233	219	217	225	224	214	225	225	207	232	222	216	227	233	244	250	239	249	242	236	209	243	238	259	268	249	235	225	228
	-0.289799	233	243	237	225	238	244	246	249	260	236	243	243	226	237	234	237	227	229	234	231	229	230	225	242	241	224	229	236	235	217	236	238	256	254	257	252	266	245	236	234	249	244	262	279	250	242	220	224
	-0.288222	239	255	245	224	221	249	257	247	237	236	242	236	243	249	246	235	232	232	246	238	256	250	255	259	238	225	241	237	239	235	235	248	276	254	248	269	268	257	267	258	268	264	262	272	255	263	239	249
	-0.286644	247	248	247	229	215	220	228	226	233	251	263	258	241	245	244	241	243	246	240	241	254	272	277	267	263	236	268	258	256	259	266	275	279	248	268	284	268	270	270	282	283	278	269	264	258	273	271	285
	-0.285067	247	257	259	245	249	229	232	245	243	243	257	238	245	252	263	261	253	257	262	258	274	266	290	284	287	264	274	275	272	261	259	276	283	277	278	301	273	272	259	292	295	283	258	273	279	284	287	301
	-0.28349	259	287	264	276	254	242	245	258	261	266	260	256	261	264	270	262	283	272	261	261	282	279	301	294	307	280	277	303	272	264	277	298	287	300	290	306	309	287	276	293	298	295	277	280	266	271	276	296
	-0.281912	263	282	276	296	262	251	268	270	281	271	270	264	289	275	272	279	283	288	279	294	282	283	300	317	319	338	310	304	292	284	273	296	295	309	302	303	309	289	285	294	303	303	302	284	272	296	309	309
	-0.280335	277	329	300	304	283	268	289	296	292	276	280	277	298	298	312	309	301	294	304	328	301	311	285	318	337	354	329	342	330	314	300	297	279	296	284	290	332	305	319	320	317	334	342	320	296	294	300	322
	-0.278758	301	314	323	323	300	278	298	300	306	303	296	302	308	321	318	308	312	346	329	327	298	309	310	347	347	351	332	340	357	339	311	304	319	335	312	322	340	323	328	341	344	336	337	322	308	305	320	338
	-0.27718	321	311	315	324	315	300	328	310	313	332	315	350	327	321	327	351	341	365	338	321	319	333	329	345	362	335	347	348	367	355	340	341	357	357	353	352	337	349	333	342	353	352	335	317	322	313	310	313
	-0.275603	295	316	339	363	337	322	317	343	334	330	343	348	343	349	351	337	343	357	362	340	349	352	359	359	350	341	356	375	382	386	376	357	358	401	370	364	352	342	331	354	337	343	344	342	326	342	312	306
	-0.274025	302	321	343	370	366	364	333	352	356	368	364	355	341	352	370	348	380	354	363	357	396	383	397	381	372	355	376	381	377	379	396	406	381	392	376	365	363	365	375	358	345	368	354	334	338	345	331	321
	-0.272448	320	345	389	388	358	360	357	351	407	413	357	361	352	367	381	366	376	367	360	377	386	382	393	427	385	396	384	387	387	392	402	402	391	394	406	378	365	374	385	397	368	364	355	352	362	385	382	372
	-0.270871	357	375	375	376	390	401	410	392	396	410	370	360	355	375	375	367	382	404	387	384	406	374	371	381	397	400	392	408	370	410	408	412	401	397	390	382	372	385	381	388	372	375	378	379	365	365	385	361
	-0.269293	372	359	386	404	421	436	442	410	420	442	424	374	401	420	384	376	403	407	401	372	381	389	374	393	444	423	410	405	395	434	401	417	415	390	376	376	368	376	381	369	379	354	357	368	368	394	417	366
	-0.267716	385	373	386	405	420	419	425	403	407	433	436	429	426	400	386	396	431	445	409	401	403	403	409	408	434	448	434	415	431	417	409	396	401	358	357	369	369	391	384	392	375	368	361	379	364	374	419	354
	-0.266139	408	399	417	454	459	455	438	397	402	435	421	434	429	407	415	429	424	445	446	421	433	421	430	404	403	416	421	404	408	433	425	404	414	360	365	406	385	375	388	402	398	406	366	374	371	375	371	359
	-0.264561	440	451	440	465	455	443	433	424	422	451	433	458	436	403	421	434	421	421	425	429	448	439	456	424	412	411	420	438	404	408	410	408	377	363	360	381	395	414	416	427	407	402	426	392	358	361	349	366
	-0.262984	443	460	444	477	450	445	461	450	450	454	441	440	422	425	443	442	445	408	422	448	465	458	464	451	430	440	457	412	384	403	386	382	391	398	371	373	397	414	401	432	418	411	422	363	368	343	336	341
	-0.261406	466	472	485	483	461	459	497	463	457	454	476	452	441	447	451	449	443	435	453	480	501	451	461	473	459	463	473	428	405	420	401	404	405	388	419	397	391	404	389	394	439	414	405	370	360	332	347	337
	-0.259829	482	489	521	508	499	484	508	474	489	477	485	487	458	480	468	481	457	459	463	475	454	466	470	480	480	527	476	453	441	426	421	393	369	377	418	408	415	407	401	403	412	406	395	359	335	328	333	343
	-0.258252	482	477	525	496	482	483	523	484	512	476	499	506	462	461	462	496	502	536	479	472	476	491	486	497	458	468	473	478	444	449	401	403	410	377	392	400	398	401	409	379	376	379	355	378	371	355	318	307
	-0.256674	475	447	482	469	500	505	485	491	499	512	500	497	473	505	486	493	512	509	481	494	511	473	483	472	468	433	451	462	440	436	413	380	388	382	381	422	398	383	387	365	368	389	363	385	355	344	323	325
	-0.255097	465	444	449	468	469	485	479	467	495	518	496	513	493	509	515	509	521	491	496	474	496	468	473	465	477	438	455	425	414	411	403	398	398	406	388	397	406	393	382	343	352	378	385	387	361	353	361	350
	-0.25352	475	482	488	471	463	479	458	486	497	501	501	517	489	514	532	492	488	478	489	474	487	473	446	445	459	435	434	414	413	386	381	410	400	399	370	397	394	367	350	351	383	363	370	384	382	363	355	339
	-0.251942	488	496	508	514	482	475	506	509	496	472	487	519	505	495	507	466	458	478	465	449	456	448	442	443	477	440	425	422	426	398	370	382	416	399	414	416	399	393	376	352	376	364	370	379	386	368	360	340
	-0.250365	496	476	506	498	526	497	512	497	501	497	497	508	510	517	503	474	470	477	455	460	448	474	466	478	500	483	449	418	403	378	388	386	406	392	416	378	419	410	392	371	374	380	373	377	375	378	362	344
	-0.248787	475	483	537	477	510	523	519	532	516	497	480	504	503	530	469	501	475	461	468	487	455	467	489	470	492	468	442	434	410	426	384	382	395	382	387	380	398	413	404	429	365	375	357	362	381	384	348	350
	-0.24721	498	475	498	500	525	526	516	502	505	492	481	484	492	487	488	524	463	453	447	437	447	443	439	464	447	460	477	460	443	427	401	383	394	401	381	384	397	381	375	391	375	373	363	351	357	353	357	362
	-0.245633	514	485	509	518	510	489	482	481	504	496	484	492	486	486	501	485	467	431	449	426	413	434	419	442	454	437	465	450	428	422	446	420	423	402	380	384	412	390	366	397	387	365	360	363	352	356	355	358
	-0.244055	534	522	513	510	498	505	477	499	507	497	491	478	483	500	492	472	454	449	436	418	436	431	429	425	431	434	433	432	426	444	435	413	402	381	389	394	377	389	376	390	400	373	389	368	359	376	364	360
	-0.242478	534	529	534	522	499	479	497	509	489	500	475	473	512	514	500	454	466	460	440	438	440	431	424	458	432	454	421	428	414	462	427	412	390	401	417	427	376	369	372	410	439	373	393	385	366	380	389	378
	-0.240901	498	504	481	484	484	488	514	479	479	485	479	504	499	500	533	484	473	476	469	477	469	454	427	454	452	470	444	419	418	435	419	414	398	399	418	406	394	368	406	425	436	387	386	418	407	415	425	395
	-0.239323	505	511	498	480	534	510	537	491	482	508	511	514	519	515	504	491	482	506	497	488	463	444	448	454	443	464	427	436	406	434	422	425	450	425	422	408	421	390	434	434	412	398	401	412	426	457	419	390
	-0.237746	507	479	502	481	521	545	548	523	513	504	476	480	493	492	525	518	502	520	479	467	486	458	472	461	448	445	439	405	425	399	413	439	419	445	438	398	400	402	430	441	402	419	398	411	413	424	416	413
	-0.236168	500	499	498	495	536	548	560	552	522	528	478	496	500	498	514	513	491	486	475	467	496	473	470	461	471	442	451	414	426	416	426	441	409	436	424	427	431	411	428	460	436	455	438	427	399	434	424	439
	-0.234591	513	537	542	494	497	546	549	531	551	540	510	503	495	507	500	493	494	478	492	472	504	502	502	476	453	473	450	435	417	433	449	427	415	432	420	450	429	435	445	447	432	419	430	446	417	423	424	447
	-0.233014	523	557	546	495	494	501	533	545	565	528	519	488	486	494	531	504	484	485	487	461	480	490	492	482	459	442	434	440	445	443	448	434	442	436	443	457	430	436	433	448	418	430	467	435	438	436	434	423
	-0.231436	570	555	509	523	499	494	527	518	519	525	512	511	490	465	510	506	504	490	504	486	498	473	477	454	476	443	447	481	479	482	477	451	462	441	470	464	450	449	443	435	438	429	451	442	443	418	419	425
	-0.229859	546	514	523	544	536	489	516	507	515	533	523	499	511	497	478	512	494	492	498	474	474	494	479	464	458	447	443	477	490	470	451	469	467	459	462	497	523	458	445	471	448	467	462	458	434	412	414	429
	-0.228282	582	541	558	547	510	482	506	535	533	546	522	534	514	508	496	504	471	459	458	470	467	478	475	463	461	436	458	495	472	453	456	486	522	450	449	476	466	446	441	463	458	480	481	462	431	417	399	425
	-0.226704	564	571	557	562	529	516	525	565	539	541	510	508	517	538	515	495	489	474	481	462	461	471	499	470	509	451	476	467	463	460	487	496	493	446	446	436	448	473	445	466	462	484	446	449	430	427	413	415
	-0.225127	580	608	573	570	541	531	562	560	556	563	550	546	558	538	537	524	489	480	480	492	483	473	475	465	465	453	478	505	495	505	481	510	468	455	486	455	470	474	482	489	498	487	476	452	485	452	446	452
	-0.223549	579	567	579	548	556	547	533	538	528	548	537	535	540	522	519	539	517	513	527	526	509	494	504	492	500	468	455	489	527	514	502	487	484	476	459	473	472	496	480	481	470	475	490	464	501	469	464	468
	-0.221972	575	552	569	567	569	534	530	525	539	555	564	572	566	525	531	551	538	517	504	539	545	539	532	516	540	495	477	503	516	505	486	482	513	468	454	470	482	489	503	461	487	448	445	454	455	475	456	427
	-0.220395	585	565	583	603	580	558	522	556	575	579	579	579	558	558	541	554	538	501	519	572	559	569	546	515	518	544	524	517	496	531	521	517	545	487	489	487	489	479	471	467	463	459	449	480	487	457	441	449
	-0.218817	558	578	576	583	591	596	571	594	568	567	568	599	581	572	558	568	554	529	537	549	564	562	558	524	541	544	528	498	499	520	507	493	495	510	503	492	500	483	468	477	460	431	457	485	489	466	443	475
	-0.21724	585	581	580	569	561	594	591	584	576	579	571	589	583	622	590	557	573	559	555	585	555	541	514	501	532	561	520	520	544	552	498	529	523	518	509	506	503	512	464	488	469	444	497	463	444	467	483	472
	-0.215663	591	583	603	613	564	559	582	588	575	556	563	569	562	593	558	569	611	599	607	551	540	551	530	540	559	555	555	566	584	554	528	543	545	549	501	517	474	491	508	454	468	460	464	444	448	488	459	466
	-0.214085	595	592	598	604	563	555	593	604	594	567	569	572	553	553	563	575	597	586	598	596	542	561	525	511	526	543	577	582	588	589	550	535	530	558	505	488	474	492	489	474	477	487	512	434	437	457	476	474
	-0.212508	604	592	603	613	574	554	572	626	613	588	595	582	555	585	590	607	631	608	587	591	574	531	527	503	513	573	559	552	554	551	542	565	540	548	541	491	507	506	498	479	450	480	490	478	453	456	459	470
	-0.21093	600	602	617	598	584	560	572	613	623	619	612	598	574	576	595	650	613	613	575	587	585	550	547	544	583	568	566	546	565	560	557	581	516	530	544	531	542	524	497	493	525	494	524	492	484	452	448	481
	-0.209353	646	655	586	556	565	584	624	655	634	622	609	592	589	605	598	604	602	624	574	590	572	563	567	571	574	558	591	572	568	563	563	512	542	547	596	561	525	519	524	510	495	530	531	546	505	486	467	504
	-0.207776	651	631	609	588	605	658	660	637	653	659	611	602	598	606	591	620	614	615	618	601	589	598	583	577	566	565	579	569	603	578	562	530	559	557	559	581	541	543	563	547	515	541	542	544	488	491	508	532
	-0.206198	645	679	645	621	591	623	658	645	631	653	639	617	626	622	589	610	615	623	638	594	637	633	604	583	597	579	567	590	602	604	572	568	586	608	575	588	549	540	525	513	519	552	548	531	507	509	496	557
	-0.204621	658	661	648	618	632	640	643	635	650	668	681	633	639	611	603	630	648	639	604	583	580	604	604	568	596	627	578	562	563	588	557	566	578	591	566	574	557	558	576	548	543	561	583	560	558	520	549	536
	-0.203044	673	643	701	661	665	676	690	693	715	677	658	643	665	640	646	674	681	670	604	597	605	608	622	603	623	618	589	596	608	603	549	517	571	593	595	593	580	563	572	548	559	560	586	564	569	566	549	515
	-0.201466	714	671	657	649	684	690	698	681	699	687	677	698	663	656	677	693	644	651	629	668	636	643	600	647	613	618	586	588	607	577	596	576	609	576	582	591	567	561	578	569	583	542	556	597	582	547	538	550
	-0.199889	674	676	672	664	699	667	679	675	681	693	698	653	663	704	719	671	666	666	685	719	656	683	631	616	640	611	611	598	594	573	608	597	598	581	589	618	591	585	565	559	534	522	552	579	574	591	569	557
	-0.198311	710	701	696	704	698	681	703	658	673	677	674	677	679	685	704	701	698	684	693	716	668	648	620	632	629	645	595	600	611	598	619	597	645	639	613	608	586	601	556	579	550	547	551	612	563	583	597	593
	-0.196734	721	720	736	686	672	707	685	658	667	707	689	706	698	662	675	738	691	666	695	657	683	666	612	625	630	630	624	638	698	607	608	632	642	635	616	622	609	618	554	562	574	607	566	561	570	598	631	573
	-0.195157	740	742	737	727	713	730	698	683	703	739	748	717	678	683	663	689	717	678	671	665	668	631	634	639	592	622	659	698	662	628	644	662	629	629	601	605	586	573	543	553	590	576	565	550	583	574	605	583
	-0.193579	782	733	734	716	759	777	736	733	750	738	726	679	706	703	684	681	686	689	704	723	653	642	647	675	621	636	665	666	650	656	661	664	636	629	582	593	585	595	610	578	602	584	527	557	618	586	622	629
	-0.192002	833	752	746	748	752	765	789	754	794	713	728	701	717	670	708	695	702	703	741	693	654	660	685	714	627	634	682	697	693	661	648	659	623	625	630	583	592	594	645	611	635	581	557	593	607	574	592	605
	-0.190425	760	754	808	780	745	784	826	804	767	747	766	749	744	700	701	672	679	689	683	679	674	686	694	677	638	637	659	656	724	633	621	645	624	604	595	575	634	607	633	605	638	618	612	625	580	565	572	618
	-0.188847	758	763	786	765	813	776	806	859	778	715	724	744	738	695	653	681	686	711	689	668	674	673	709	678	684	645	642	643	658	641	668	669	619	604	623	602	622	622	606	600	629	634	614	597	557	584	597	611
	-0.18727	801	807	758	742	756	762	772	797	801	759	740	717	724	715	700	730	691	705	705	677	667	702	670	662	719	643	643	652	683	650	651	681	620	642	616	640	660	639	642	638	626	607	617	632	593	610	624	608
	-0.185692	792	794	780	779	780	757	815	790	742	728	752	726	729	703	758	726	688	696	659	668	683	735	737	688	702	663	666	637	663	641	646	652	638	648	616	671	686	668	640	636	628	616	586	608	624	602	634	588
	-0.184115	772	787	778	828	822	775	763	780	742	746	756	725	740	732	761	730	700	728	693	708	703	734	733	702	709	666	639	648	683	672	652	685	685	627	632	716	657	658	635	604	616	619	628	591	647	594	598	610
	-0.182538	770	815	788	792	820	779	787	782	759	749	749	743	759	713	767	752	721	767	743	728	692	703	696	787	719	681	672	730	692	683	645	648	657	618	594	632	657	657	683	606	603	626	630	620	595	569	591	619
	-0.18096	781	810	794	796	787	788	805	769	785	741	759	771	794	737	806	759	736	746	745	743	704	745	686	706	739	713	733	703	686	703	715	666	664	614	619	632	677	658	647	634	624	643	635	663	621	615	638	662
	-0.179383	809	827	809	828	796	783	802	793	790	749	735	777	781	802	767	760	809	758	774	762	724	708	678	689	757	723	697	673	663	685	725	686	675	681	634	624	627	628	602	693	618	613	632	643	632	665	649	633
	-0.177806	871	812	829	835	825	838	808	778	777	757	758	835	760	764	739	766	753	728	753	711	704	678	755	712	739	767	742	681	683	679	692	717	698	704	651	654	629	646	622	637	598	644	654	685	645	673	642	639
	-0.176228	814	818	830	829	812	836	796	816	828	790	748	786	773	765	749	754	768	719	741	703	700	696	703	690	723	786	719	728	712	730	740	713	678	703	665	624	631	613	636	653	627	622	628	626	631	641	637	648
	-0.174651	821	803	821	837	768	791	808	797	801	787	811	809	842	746	743	719	714	720	715	719	732	717	708	739	725	725	709	693	717	725	744	743	658	663	626	613	689	652	640	696	630	603	605	613	619	612	622	670
	-0.173073	891	839	839	848	790	815	813	804	781	776	774	796	801	768	768	755	717	755	731	746	797	735	715	709	702	731	696	707	717	666	687	681	678	674	640	629	689	659	619	621	655	635	625	606	641	698	647	601
	-0.171496	904	850	831	840	863	853	846	853	834	776	782	790	796	776	780	794	782	748	730	802	761	707	718	727	724	767	727	740	698	643	659	684	649	647	662	679	697	629	655	630	639	629	675	637	677	650	630	616
	-0.169919	866	841	891	907	945	909	876	879	847	803	753	770	784	819	805	782	794	795	756	775	748	733	696	704	719	712	741	736	718	680	692	690	672	679	716	712	622	641	696	641	660	668	650	606	649	683	607	639
	-0.168341	908	903	880	912	894	874	910	895	821	800	809	844	806	838	760	752	790	834	750	751	734	702	730	665	713	724	740	733	769	700	688	668	663	706	691	651	620	653	645	642	638	681	667	647	680	643	625	654
	-0.166764	932	892	883	922	848	833	833	841	837	886	864	845	826	811	791	761	774	771	734	709	755	718	717	688	702	718	717	740	740	717	694	716	707	715	654	679	642	645	613	649	656	688	672	649	672	655	686	661
	-0.165187	914	937	883	930	927	844	814	833	822	838	850	792	854	808	768	768	793	792	753	727	770	701	687	661	672	684	682	709	727	687	705	714	650	679	654	651	643	691	605	629	674	704	671	663	687	693	707	652
	-0.163609	917	907	895	943	921	868	847	816	819	809	810	775	793	772	800	760	768	775	762	792	760	734	717	715	710	674	667	725	721	727	753	708	688	676	710	692	664	651	624	650	690	686	643	650	666	678	665	621
	-0.162032	948	952	917	952	949	898	866	822	882	826	794	823	836	838	761	798	754	737	735	755	728	752	740	689	722	693	687	720	709	708	694	735	753	677	667	654	636	628	647	668	677	699	700	702	694	681	650	642
	-0.160454	928	979	914	924	957	883	832	872	894	867	849	836	854	875	821	760	750	776	747	751	735	733	712	696	779	775	748	736	741	720	685	668	678	702	721	651	659	656	640	657	687	726	712	711	676	675	685	664
	-0.158877	881	897	885	855	897	924	868	859	875	901	866	872	815	837	832	824	786	806	741	797	752	721	784	709	737	741	740	768	698	662	701	680	653	694	722	683	696	677	633	604	659	671	677	650	619	701	687	671
	-0.1573	890	914	894	870	871	971	900	889	913	968	888	867	854	800	811	819	773	755	773	788	819	733	718	723	725	736	705	689	684	697	681	713	678	749	721	724	668	649	620	623	615	663	680	644	656	686	744	718
	-0.155722	942	930	902	948	891	929	883	881	920	907	933	883	885	838	880	842	842	806	850	781	782	761	750	718	693	723	687	674	732	754	712	707	713	686	675	686	647	632	691	699	628	642	666	648	682	656	676	691
	-0.154145	928	916	931	899	874	908	896	864	909	883	932	878	883	847	874	840	829	814	801	817	789	797	746	750	716	778	702	695	704	717	710	711	737	677	693	702	664	634	630	637	620	667	662	648	682	634	642	686
	-0.152568	913	976	1006	896	923	937	988	891	895	871	858	845	863	833	843	823	838	873	798	798	762	747	804	792	711	772	768	699	697	698	690	702	716	694	717	725	678	640	658	635	644	661	648	670	635	646	671	716
	-0.15099	973	990	1009	935	935	941	946	868	892	871	853	852	859	825	822	841	877	882	797	797	808	790	779	757	735	814	769	733	785	709	680	699	724	662	657	671	685	678	623	637	663	702	692	725	638	666	661	663
	-0.149413	972	979	1041	993	976	974	933	895	865	901	886	882	861	852	868	893	891	864	854	812	800	769	791	757	778	775	737	714	710	672	693	676	683	631	654	706	641	663	618	701	668	685	719	655	654	691	659	673
	-0.147835	977	1033	991	999	986	1026	938	930	920	968	916	885	864	880	923	902	841	848	847	835	829	769	787	738	738	746	787	702	711	704	675	715	689	672	708	676	650	649	626	687	704	703	685	684	682	652	695	689
	-0.146258	978	1047	1022	997	950	947	946	949	936	918	887	858	868	875	893	865	868	894	906	844	827	767	760	760	723	705	735	711	732	749	720	725	723	710	752	696	655	675	704	733	779	720	751	714	739	651	684	668
	-0.144681	1001	1027	1018	988	957	898	957	962	936	926	906	882	873	865	882	829	887	862	891	880	841	766	743	729	705	694	706	775	750	780	761	788	745	760	704	694	706	737	744	728	738	740	777	692	677	683	698	666
	-0.143103	998	1013	1006	1027	941	907	937	938	965	896	885	897	899	910	941	847	835	881	882	911	803	776	753	742	729	729	728	753	698	719	768	770	760	769	777	730	750	740	693	691	817	746	714	709	701	697	715	724
	-0.141526	972	1006	1019	989	994	944	981	903	924	929	904	904	880	914	911	887	831	853	876	868	809	822	786	790	762	731	753	774	708	748	755	769	751	705	762	754	750	736	727	727	757	742	750	771	711	709	744	744
	-0.139949	969	1027	1024	1049	1000	978	972	917	888	927	911	902	900	890	898	875	813	890	877	868	839	813	801	813	806	746	790	761	766	760	742	794	742	721	745	725	720	752	747	772	740	768	760	750	746	737	683	711
	-0.138371	998	1040	1039	1044	1045	1025	944	930	906	888	902	878	877	903	857	849	823	894	859	848	851	810	826	803	811	768	763	763	786	755	735	750	744	724	766	767	701	780	776	754	757	723	768	763	726	718	710	746
	-0.136794	962	984	1034	1081	1080	1022	973	1002	932	895	895	940	909	912	879	874	851	859	863	834	825	820	813	850	828	785	778	783	757	764	719	748	731	769	777	761	746	755	814	757	721	724	735	744	748	784	747	756
	-0.135216	966	1007	1031	1016	984	1017	985	978	923	881	942	964	946	882	873	917	879	842	844	843	857	859	845	843	820	832	776	815	786	747	760	802	766	756	764	819	830	841	813	782	721	743	720	696	759	787	747	726
	-0.133639	1016	1066	1015	958	974	987	968	973	943	907	968	989	951	911	932	894	913	893	844	833	831	824	868	871	855	873	757	766	781	782	832	783	805	800	811	795	802	781	812	814	772	844	792	727	743	762	776	743
	-0.132062	1044	1040	1064	954	1024	954	970	928	912	928	985	976	929	927	926	924	907	925	845	838	828	847	848	829	827	840	765	761	834	772	788	813	834	794	769	769	786	754	774	820	786	779	797	768	752	776	753	786
	-0.130484	1118	1055	1101	979	977	941	974	950	899	981	919	914	954	967	925	941	923	932	902	864	841	808	822	856	794	788	823	786	811	785	811	826	815	782	757	816	789	776	774	828	787	749	766	780	757	792	788	775
	-0.128907	1098	1094	1116	989	949	944	1013	911	924	948	929	948	933	914	902	911	938	935	850	839	824	851	864	813	817	795	847	828	823	786	785	822	769	795	785	818	814	828	786	788	764	764	747	784	759	798	840	794
	-0.12733	1120	1108	1064	1007	997	985	956	897	948	951	935	966	984	929	872	919	909	901	874	851	873	856	834	847	854	807	818	835	813	787	777	816	776	792	811	773	794	811	796	785	817	839	772	779	765	835	822	797
	-0.125752	1110	1122	1040	1017	1028	1007	962	963	943	916	938	926	967	905	935	924	951	893	842	823	850	852	830	841	838	855	827	836	797	759	844	826	784	750	771	800	809	824	802	781	834	808	825	845	865	856	805	796
	-0.124175	1125	1115	1053	1112	1054	1018	1031	1015	983	972	970	961	961	919	937	929	945	872	853	859	851	826	851	903	818	842	801	849	846	816	797	812	846	790	795	845	841	865	817	796	834	793	840	816	879	814	771	781
	-0.122597	1052	1061	1105	1024	1041	1005	1049	988	964	960	967	989	944	914	942	948	915	948	903	884	900	862	852	837	852	866	804	829	850	810	837	842	864	857	869	872	843	831	854	779	778	796	817	834	843	848	783	829
	-0.12102	1134	1067	1029	1034	1045	1007	1051	1046	1004	1028	997	975	1006	972	992	936	948	1028	940	907	886	870	840	861	913	898	857	875	889	846	857	868	937	910	884	859	924	871	835	822	838	793	813	834	827	854	792	857
	-0.119443	1139	1032	1006	1013	1030	1082	1019	994	956	1024	961	954	1046	982	969	978	986	1010	1011	917	915	898	878	884	952	956	907	870	879	894	862	920	918	906	907	897	916	871	854	834	839	810	814	849	846	865	832	820
	-0.117865	1099	1081	1051	1043	1059	1037	985	1022	964	988	952	969	926	1014	963	1012	940	945	987	932	917	881	940	871	900	881	902	861	900	967	919	961	927	959	989	1005	960	884	865	810	897	889	910	880	849	840	892	854
	-0.116288	1101	1085	1024	1039	1044	1055	996	977	993	982	977	953	944	979	976	953	913	949	958	918	916	884	864	866	895	892	882	884	926	918	911	916	949	959	1053	1114	988	869	854	851	898	915	912	866	852	874	874	886
	-0.114711	1028	1070	1130	1036	1088	1016	1023	1078	1075	1054	999	1005	979	978	1022	1055	948	970	958	901	890	876	881	925	953	907	903	939	895	912	927	881	955	961	967	1024	967	920	904	921	975	927	939	913	894	894	889	905
	-0.113133	1032	1050	1083	1050	1034	1015	1102	1050	1006	1005	996	1003	1043	997	980	1009	990	990	977	912	902	908	938	976	936	887	885	868	899	932	942	909	907	916	964	928	889	922	948	956	1003	921	942	964	926	934	900	887
	-0.111556	1061	1106	1051	1064	1067	1013	1048	1026	1042	1061	1032	1038	1054	1017	981	1017	962	956	989	983	993	938	937	914	920	935	866	845	901	929	949	892	917	888	933	907	915	929	988	974	912	880	924	988	947	949	933	897
	-0.109978	1156	1152	1119	1080	1027	1028	1059	1134	1050	1140	1064	1096	1063	1087	1004	972	958	943	959	994	948	933	953	954	1006	978	937	897	915	914	973	915	951	924	970	965	1008	946	1032	937	883	935	915	963	914	954	967	942
	-0.108401	1141	1134	1168	1103	1093	1088	1092	1089	1092	1129	1101	1127	1083	1086	1109	1052	1032	972	1045	1081	981	969	1003	953	940	925	984	906	922	914	940	954	905	942	960	935	1003	969	928	895	881	958	916	945	928	977	959	930
	-0.106824	1116	1114	1134	1117	1149	1072	1086	1115	1110	1137	1072	1113	1138	1068	1060	1056	1023	965	980	1012	984	985	971	949	930	938	1007	932	978	916	928	984	935	1026	976	954	930	943	903	916	953	970	924	945	956	984	976	965
	-0.105246	1141	1152	1144	1078	1101	1097	1085	1096	1083	1125	1108	1094	1082	1038	1020	1037	1074	956	958	1020	1001	1018	960	977	955	953	973	882	893	911	965	1026	954	1020	968	976	935	955	944	1007	962	956	1012	967	979	1007	1025	983
	-0.103669	1173	1149	1194	1100	1126	1176	1149	1119	1081	1065	1146	1135	1062	1030	1088	1085	1063	1004	1033	1066	1002	1033	983	1033	972	950	955	925	985	971	931	941	980	999	973	1049	938	922	928	991	968	990	1035	1002	1004	965	971	1009
	-0.102092	1206	1175	1177	1153	1179	1161	1157	1096	1074	1079	1061	1100	1075	1084	1096	1147	1089	1092	1093	1082	1086	1091	993	1009	1012	1020	989	982	1008	965	954	906	987	936	936	938	986	987	949	972	979	1024	1068	1019	1006	966	982	973
	-0.100514	1187	1209	1235	1226	1152	1134	1159	1156	1106	1119	1082	1079	1096	1101	1058	1077	1090	1122	1072	1066	1100	1083	1063	1038	1084	1068	1023	1025	968	985	953	900	934	929	926	908	977	963	939	999	999	1054	1054	1080	1044	1028	1003	975
	-0.0989368	1235	1229	1196	1215	1142	1153	1161	1170	1100	1062	1081	1139	1066	1075	1053	1059	1145	1103	1091	1105	1110	1168	1145	1093	1028	1007	1042	1008	991	933	968	921	915	963	977	921	1008	998	996	1079	1033	1046	1025	1118	1146	1117	1066	990
	-0.0973594	1217	1195	1193	1260	1185	1185	1164	1128	1151	1095	1129	1152	1119	1118	1151	1063	1104	1127	1160	1059	1118	1082	1086	1031	1042	1065	1060	1057	1049	1018	988	928	972	1017	1059	954	987	1033	1058	1056	1015	1018	1054	1116	1136	1094	1062	1035
	-0.0957821	1228	1275	1212	1252	1184	1186	1240	1166	1139	1149	1197	1164	1108	1110	1185	1111	1111	1117	1172	1085	1095	1115	1093	1042	1036	1132	1113	1136	1079	1091	1021	1013	1043	1031	1024	1075	1023	1041	1126	1110	1063	1113	1160	1153	1099	1066	1088	1117
	-0.0942047	1263	1239	1277	1305	1213	1230	1201	1152	1204	1193	1203	1224	1149	1128	1192	1127	1107	1133	1209	1158	1128	1122	1058	1032	1050	1097	1106	1098	1074	1130	1060	1035	1090	1069	1053	1108	1052	1038	1075	1103	1070	1094	1127	1067	1133	1139	1141	1043
	-0.0926273	1328	1305	1287	1237	1215	1202	1187	1161	1230	1205	1211	1212	1251	1178	1134	1157	1072	1185	1157	1168	1126	1122	1074	1036	1068	1072	1125	1124	1059	1048	1152	1070	1044	1079	1108	1097	1053	1043	1099	1060	1109	1105	1126	1112	1116	1117	1086	1110
	-0.0910499	1307	1315	1357	1229	1255	1207	1197	1197	1209	1213	1179	1242	1277	1274	1136	1241	1129	1155	1172	1202	1089	1115	1123	1069	1122	1089	1190	1175	1152	1123	1104	1044	1058	1038	1112	1105	1066	1076	1045	1096	1141	1162	1075	1036	1112	1199	1074	1103
	-0.0894726	1285	1314	1325	1282	1275	1306	1221	1255	1287	1207	1238	1248	1282	1208	1233	1213	1154	1216	1176	1158	1166	1147	1197	1144	1180	1117	1118	1182	1167	1125	1090	1142	1143	1148	1122	1124	1072	1123	1080	1159	1159	1178	1059	1033	1105	1136	1068	1078
	-0.0878952	1297	1371	1287	1297	1258	1269	1216	1262	1266	1261	1265	1237	1235	1220	1178	1209	1218	1218	1192	1290	1325	1195	1179	1149	1138	1101	1155	1165	1158	1114	1087	1145	1130	1153	1184	1144	1077	1098	1105	1170	1076	1088	1102	1164	1134	1219	1161	1104
	-0.0863178	1380	1432	1271	1278	1279	1282	1264	1281	1334	1346	1342	1313	1304	1220	1220	1229	1215	1216	1232	1285	1332	1186	1172	1126	1108	1130	1130	1160	1186	1224	1117	1152	1134	1197	1189	1155	1149	1165	1090	1141	1096	1126	1141	1134	1152	1180	1150	1128
	-0.0847404	1370	1375	1329	1348	1291	1325	1300	1283	1311	1288	1287	1254	1290	1251	1293	1259	1224	1233	1249	1301	1249	1177	1206	1195	1137	1073	1111	1221	1181	1216	1200	1150	1177	1172	1099	1169	1228	1137	1128	1130	1177	1129	1131	1122	1218	1191	1248	1287
	-0.0831631	1370	1344	1417	1366	1287	1371	1307	1282	1314	1309	1256	1276	1331	1242	1233	1201	1200	1247	1251	1260	1226	1239	1181	1159	1139	1146	1180	1266	1190	1175	1264	1212	1168	1201	1172	1206	1183	1157	1146	1136	1170	1193	1177	1142	1157	1178	1319	1256
	-0.0815857	1420	1329	1374	1349	1305	1339	1393	1368	1371	1406	1293	1344	1278	1245	1218	1161	1204	1317	1229	1221	1278	1272	1183	1202	1198	1170	1162	1248	1244	1262	1239	1204	1216	1202	1199	1235	1192	1153	1143	1200	1216	1223	1161	1164	1209	1258	1209	1221
	-0.0800083	1422	1338	1362	1369	1289	1325	1316	1340	1392	1377	1330	1426	1354	1329	1264	1217	1293	1316	1295	1257	1284	1315	1268	1317	1282	1210	1202	1277	1270	1263	1189	1229	1297	1266	1229	1189	1194	1208	1231	1264	1210	1199	1194	1236	1219	1152	1186	1252
	-0.0784309	1373	1352	1412	1476	1336	1316	1323	1377	1381	1404	1383	1375	1342	1328	1336	1289	1329	1378	1302	1321	1326	1311	1350	1260	1272	1274	1241	1253	1278	1351	1207	1268	1306	1324	1237	1196	1254	1326	1243	1225	1207	1236	1227	1232	1205	1170	1211	1257
	-0.0768536	1410	1445	1421	1411	1441	1370	1382	1359	1347	1359	1420	1364	1307	1342	1380	1348	1372	1385	1288	1306	1385	1325	1265	1232	1354	1339	1384	1291	1266	1291	1246	1275	1297	1352	1285	1272	1251	1244	1214	1228	1225	1367	1370	1266	1237	1210	1228	1276
	-0.0752762	1381	1471	1419	1475	1487	1415	1413	1444	1405	1355	1365	1341	1323	1395	1434	1443	1386	1360	1308	1331	1313	1313	1240	1248	1304	1368	1407	1328	1289	1301	1302	1312	1276	1313	1301	1263	1240	1261	1208	1216	1278	1353	1394	1274	1336	1314	1305	1253
	-0.0736988	1385	1443	1459	1426	1461	1453	1457	1402	1450	1409	1375	1388	1462	1362	1401	1418	1367	1334	1296	1337	1328	1352	1355	1346	1315	1388	1323	1341	1275	1310	1328	1266	1290	1293	1357	1315	1326	1273	1267	1255	1310	1299	1331	1333	1389	1318	1302	1225
	-0.0721214	1500	1499	1486	1436	1500	1499	1400	1403	1389	1437	1390	1450	1514	1430	1391	1364	1358	1343	1347	1378	1398	1411	1351	1354	1365	1446	1339	1350	1293	1353	1413	1357	1318	1292	1374	1328	1444	1321	1266	1302	1302	1294	1298	1307	1324	1334	1276	1255
	-0.0705441	1517	1527	1535	1475	1468	1502	1496	1446	1407	1420	1387	1440	1437	1443	1436	1500	1534	1498	1444	1388	1379	1399	1419	1431	1349	1408	1387	1354	1443	1404	1442	1375	1322	1298	1267	1260	1302	1302	1332	1438	1302	1292	1300	1300	1332	1234	1235	1249
	-0.0689667	1488	1519	1533	1533	1558	1549	1505	1502	1471	1440	1400	1393	1436	1458	1491	1501	1541	1515	1534	1433	1361	1353	1406	1432	1426	1420	1484	1432	1460	1439	1449	1328	1381	1368	1350	1248	1344	1397	1379	1438	1377	1360	1347	1383	1308	1313	1303	1307
	-0.0673893	1530	1615	1503	1525	1599	1502	1481	1480	1440	1499	1510	1457	1477	1417	1440	1519	1531	1502	1484	1479	1490	1505	1499	1430	1422	1412	1453	1451	1468	1466	1455	1425	1456	1413	1373	1334	1473	1516	1417	1413	1433	1360	1368	1396	1380	1300	1299	1338
	-0.0658119	1536	1525	1533	1526	1580	1504	1484	1522	1484	1525	1569	1489	1419	1417	1481	1518	1538	1493	1463	1506	1558	1471	1462	1502	1588	1537	1474	1560	1430	1488	1573	1496	1391	1393	1412	1427	1497	1446	1451	1496	1451	1439	1404	1373	1389	1356	1375	1357
	-0.0642346	1605	1619	1660	1551	1524	1463	1510	1518	1637	1540	1538	1481	1432	1439	1488	1530	1528	1544	1506	1582	1539	1494	1466	1619	1540	1494	1530	1644	1415	1571	1581	1548	1445	1452	1419	1453	1492	1442	1478	1532	1400	1403	1376	1365	1370	1286	1306	1368
	-0.0626572	1651	1607	1663	1635	1609	1583	1593	1613	1679	1563	1482	1505	1521	1544	1606	1656	1540	1504	1564	1622	1560	1532	1473	1511	1455	1453	1471	1464	1486	1567	1611	1627	1551	1512	1533	1545	1500	1497	1588	1470	1482	1407	1500	1435	1331	1334	1416	1460
	-0.0610798	1708	1630	1655	1661	1594	1592	1590	1724	1719	1610	1583	1653	1656	1630	1576	1612	1564	1498	1565	1635	1543	1547	1560	1519	1561	1436	1468	1568	1652	1537	1569	1555	1519	1551	1654	1582	1544	1449	1481	1482	1484	1411	1418	1478	1466	1410	1405	1426
	-0.0595024	1743	1631	1596	1623	1639	1659	1670	1702	1636	1690	1714	1730	1617	1615	1601	1628	1585	1468	1485	1569	1618	1572	1524	1587	1549	1535	1595	1600	1630	1490	1515	1572	1549	1540	1636	1623	1522	1519	1503	1486	1484	1409	1433	1525	1449	1434	1471	1479
	-0.0579251	1732	1636	1630	1694	1664	1614	1639	1622	1707	1728	1717	1786	1660	1624	1631	1675	1655	1505	1484	1532	1538	1550	1605	1590	1613	1537	1575	1578	1565	1547	1583	1607	1620	1616	1504	1506	1545	1694	1551	1513	1467	1463	1446	1506	1512	1503	1535	1538
	-0.0563477	1777	1771	1683	1709	1700	1701	1721	1665	1752	1717	1688	1762	1739	1687	1707	1832	1666	1614	1670	1585	1579	1629	1572	1643	1655	1609	1563	1612	1521	1645	1617	1636	1544	1630	1490	1486	1596	1592	1539	1573	1554	1462	1532	1534	1485	1485	1559	1565
	-0.0547703	1764	1795	1708	1707	1771	1776	1759	1729	1822	1717	1771	1763	1836	1795	1758	1684	1714	1698	1662	1716	1639	1584	1666	1720	1734	1602	1575	1629	1594	1712	1695	1745	1566	1603	1582	1555	1638	1543	1529	1617	1563	1486	1600	1511	1497	1572	1621	1493
	-0.0531929	1772	1779	1735	1758	1776	1827	1871	1812	1812	1740	1772	1833	1753	1743	1774	1700	1724	1789	1674	1668	1686	1664	1629	1663	1727	1680	1674	1700	1634	1636	1638	1651	1618	1618	1589	1543	1591	1609	1569	1678	1705	1551	1550	1623	1581	1538	1519	1460
	-0.0516156	1849	1895	1741	1705	1768	1870	1849	1811	1808	1809	1801	1816	1815	1784	1749	1743	1721	1816	1652	1594	1614	1709	1669	1718	1802	1686	1719	1728	1643	1648	1654	1614	1543	1614	1582	1544	1582	1551	1513	1602	1590	1675	1603	1597	1601	1512	1458	1429
	-0.0500382	1872	1912	1839	1823	1829	1890	1832	1800	1822	1996	1864	1821	1784	1800	1806	1822	1898	1769	1659	1621	1748	1773	1791	1704	1764	1801	1804	1749	1698	1662	1603	1562	1603	1566	1516	1563	1676	1610	1592	1650	1668	1632	1689	1686	1552	1515	1515	1594
	-0.0484608	1844	1866	1923	1893	1915	1951	1895	1888	1829	1815	1794	1772	1765	1847	1847	1827	1829	1736	1702	1708	1801	1721	1811	1723	1747	1816	1830	1770	1747	1758	1663	1598	1628	1555	1551	1660	1651	1668	1687	1616	1621	1612	1619	1642	1644	1581	1542	1558
	-0.0468834	1831	1961	1948	1913	1845	1917	1957	1880	1882	1961	1865	1805	1822	1797	1836	1808	1818	1797	1849	1812	1871	1753	1711	1784	1823	1830	1864	1840	1778	1805	1777	1721	1758	1698	1611	1662	1664	1704	1631	1605	1673	1674	1573	1596	1659	1545	1579	1574
	-0.0453061	1857	1978	1925	1786	1762	1825	1957	1985	2051	1900	1783	1796	1878	1884	1798	1827	1829	1838	1870	1900	1845	1770	1748	1795	1772	1741	1753	1759	1747	1812	1797	1729	1748	1761	1703	1714	1699	1699	1706	1694	1686	1618	1606	1628	1622	1619	1637	1580
	-0.0437287	1860	1959	1926	1788	1840	1922	2020	2016	1959	1958	1861	1856	1866	1842	1843	1898	1910	1880	1866	1845	1841	1861	1814	1756	1822	1875	1778	1896	1776	1873	1823	1704	1720	1749	1687	1636	1642	1738	1724	1718	1735	1655	1657	1646	1719	1586	1563	1551
	-0.0421513	1924	1925	1861	1883	1854	1903	1946	1888	1923	2006	1927	1977	1838	1850	1896	1938	1951	1926	1925	1843	1806	1912	1888	1827	1946	1985	1901	1898	1872	1813	1825	1755	1765	1811	1721	1661	1684	1727	1725	1735	1705	1652	1750	1661	1639	1683	1619	1550
	-0.0405739	1906	1926	1992	2003	1904	2042	2007	1896	1993	2015	1957	1926	1815	1820	1907	1910	1938	1921	1894	1940	1965	1928	1896	1875	1884	1966	1983	1937	1951	1841	1837	1858	1857	1929	1905	1775	1804	1874	1772	1748	1697	1701	1779	1725	1628	1698	1615	1645
	-0.0389966	1875	1957	1985	1981	1937	2054	2026	2036	1979	1975	1995	1930	1904	1906	1951	1958	1916	1839	1862	1968	2105	2008	1890	1898	1977	2004	1971	1867	1958	1925	1936	1878	1834	1887	1864	1863	1830	1952	1881	1781	1700	1743	1705	1689	1642	1699	1753	1747
	-0.0374192	1865	1998	2024	1957	1897	1958	2029	2082	2047	2038	2013	2016	1985	2006	2020	2000	1886	1780	1860	2049	2052	2040	2012	1962	1935	1972	1916	1868	1881	1981	1901	1948	1878	1896	1836	1889	1899	2003	1884	1952	1844	1827	1715	1731	1768	1730	1634	1652
	-0.0358418	1962	2022	2004	1974	2012	1990	2037	2020	2119	2018	2098	2023	1979	2032	2066	1937	1918	1809	1847	2013	1970	2081	2011	2104	1971	2006	1978	2016	1965	1878	1852	1933	1884	1893	1861	1877	1867	1904	1911	1968	1969	1836	1747	1725	1711	1697	1706	1601
	-0.0342644	2169	2092	2102	2018	1999	2087	2104	2072	2086	2062	2056	2011	2055	2046	1971	2026	2025	1967	2026	2093	1992	2015	2085	2055	1982	2082	2038	2129	2080	1929	1894	1898	1849	1933	2012	1919	1832	1887	1896	1917	1871	1773	1805	1842	1742	1704	1703	1587
	-0.0326871	2093	2099	2135	2183	2193	2135	2142	2095	2106	2149	2035	1998	2109	2002	2026	2116	2146	2057	2080	2169	2173	2053	2099	2067	1976	2044	2041	2147	2003	1954	1964	1969	1969	1911	1948	1920	1927	1875	1892	1828	1823	1800	1774	1777	1770	1741	1747	1638
	-0.0311097	2067	2134	2237	2259	2251	2239	2121	2142	2130	2083	2108	2040	2079	2116	2100	2162	2097	2134	2134	2094	2129	2094	2080	2020	1995	2059	1982	1974	1975	1938	2032	2008	1960	1898	1993	1984	1977	1890	1881	1846	1831	1777	1791	1830	1734	1737	1642	1687
	-0.0295323	2043	2111	2271	2277	2168	2293	2231	2211	2112	2122	2029	2101	2179	2206	2198	2158	2160	2190	2151	2175	2047	2005	2074	1999	2022	2027	2048	1979	1879	1931	2081	2065	2015	1929	1938	1931	1868	1946	1915	1924	1915	1935	1871	1805	1668	1661	1640	1638
	-0.0279549	2102	2182	2290	2313	2161	2261	2290	2235	2150	2095	2080	2190	2229	2182	2093	2197	2173	2171	2159	2187	2162	1961	1964	2037	1988	1990	2060	2071	1894	2010	2212	2188	2181	1991	1956	1985	1888	1902	1922	1870	1841	1930	1864	1758	1741	1688	1623	1577
	-0.0263776	2096	2157	2253	2269	2205	2167	2215	2267	2297	2177	2208	2253	2214	2127	2206	2296	2296	2262	2300	2216	2124	2032	2030	1990	1931	1991	2094	2095	2005	2065	2092	2164	2029	2012	2065	2030	2010	1876	1931	1926	1898	1825	1821	1736	1721	1685	1709	1623
	-0.0248002	2188	2112	2382	2303	2247	2155	2213	2189	2217	2281	2299	2265	2198	2141	2154	2262	2292	2193	2154	2274	2185	2179	2140	2197	2176	1973	2079	2218	2138	2101	2005	2058	2041	2083	2083	1959	1882	1834	1878	1944	1844	1853	1809	1774	1836	1716	1689	1678
	-0.0232228	2268	2134	2223	2246	2202	2139	2200	2134	2239	2296	2200	2131	2172	2178	2214	2439	2340	2235	2231	2199	2233	2243	2152	2274	2173	2163	2154	2032	2030	2069	1998	2006	2025	1982	2054	2097	1963	1911	1835	1775	1839	1888	1801	1823	1915	1870	1774	1751
	-0.0216454	2238	2155	2188	2317	2171	2152	2248	2243	2362	2266	2080	2102	2233	2376	2267	2356	2268	2238	2188	2118	2193	2261	2156	2165	2168	2177	2132	2000	2021	2046	2143	2089	2089	2157	1994	1904	1926	1957	1957	1821	1879	1953	1820	1820	1876	1909	1791	1740
	-0.0200681	2180	2173	2225	2282	2235	2317	2339	2386	2337	2278	2276	2260	2270	2320	2382	2329	2223	2269	2233	2307	2226	2234	2160	2217	2193	2235	2193	2044	2068	2088	2159	2174	2090	2060	1945	1939	1971	1834	1829	1880	1916	1918	1820	1835	1836	1829	1836	1832
	-0.0184907	2256	2276	2248	2288	2318	2354	2326	2429	2371	2267	2200	2282	2249	2288	2391	2305	2277	2329	2384	2267	2325	2265	2286	2211	2186	2328	2284	2098	2199	2158	2169	2219	2131	2072	1998	1952	1791	1806	1908	1972	1881	1893	1885	1911	1951	1862	1815	1790
	-0.0169133	2344	2309	2297	2383	2364	2362	2309	2253	2193	2274	2209	2215	2280	2305	2301	2322	2258	2285	2281	2268	2379	2321	2292	2186	2182	2290	2217	2169	2189	2155	2147	2203	2203	2180	2115	2167	1820	1862	1990	1984	1990	1993	1981	1979	1921	1848	1835	1862
	-0.0153359	2339	2403	2354	2368	2398	2335	2285	2205	2226	2162	2306	2283	2349	2335	2304	2349	2291	2399	2290	2282	2263	2342	2321	2278	2267	2309	2281	2258	2156	2226	2170	2106	2091	2105	2105	2024	1970	1954	1980	1944	2040	2032	1949	1868	1837	1779	1891	1888
	-0.0137586	2434	2452	2427	2392	2407	2335	2236	2141	2226	2299	2333	2360	2341	2403	2376	2372	2372	2280	2359	2306	2231	2352	2303	2265	2236	2243	2217	2271	2240	2168	2142	2091	2116	2086	2077	2033	2064	2130	2017	1935	1949	1952	1842	1854	1935	1854	1866	1834
	-0.0121812	2335	2358	2448	2272	2276	2299	2366	2304	2232	2237	2373	2346	2340	2298	2278	2358	2354	2221	2368	2346	2341	2413	2336	2173	2077	2168	2243	2300	2193	2192	2251	2120	2092	2023	2041	2042	2014	1928	1926	1948	1928	1971	1830	1873	1858	1936	1842	1824
	-0.0106038	2314	2365	2355	2286	2250	2187	2337	2358	2162	2175	2275	2425	2373	2367	2423	2294	2309	2259	2299	2299	2337	2297	2297	2154	2164	2277	2220	2149	2180	2241	2302	2118	2140	2029	2066	2075	2147	2026	2037	2018	2041	1882	1845	1997	1931	1946	1875	1939
	-0.00902643	2391	2401	2446	2310	2189	2207	2172	2205	2153	2191	2342	2337	2454	2331	2358	2299	2302	2266	2443	2440	2203	2227	2249	2291	2301	2396	2300	2141	2232	2181	2134	2155	2049	2081	2084	2116	2094	2155	2036	1973	1941	1875	1858	1892	1925	1927	1964	1909
	-0.00744906	2423	2403	2309	2275	2198	2260	2203	2211	2289	2275	2372	2369	2275	2320	2289	2391	2367	2371	2495	2305	2191	2188	2241	2235	2301	2393	2284	2157	2230	2202	2147	2077	2088	2245	2129	1968	2041	2102	2042	2012	1995	1951	2010	1920	1905	1838	1943	1867
	-0.00587168	2304	2313	2395	2386	2348	2349	2299	2316	2299	2316	2424	2315	2274	2337	2402	2305	2407	2373	2432	2325	2239	2282	2257	2235	2276	2362	2199	2145	2268	2174	2160	2112	2179	2158	2078	1906	2000	2037	1947	1993	1960	2007	1987	2002	2005	1879	1857	1824
	-0.00429431	2317	2301	2285	2299	2288	2239	2284	2266	2316	2345	2398	2447	2329	2293	2285	2364	2356	2294	2373	2395	2363	2350	2296	2176	2196	2214	2220	2088	2015	2102	2100	2195	2188	2100	2127	2068	2058	2038	2059	2037	1922	1944	1960	1973	1967	1875	1908	1863
	-0.00271693	2387	2345	2437	2367	2354	2265	2354	2278	2349	2464	2311	2334	2303	2313	2333	2340	2356	2348	2324	2451	2371	2397	2296	2249	2323	2289	2233	2165	2078	2053	2112	2061	2062	2052	2142	2230	2104	1950	1990	1936	1925	1972	1863	1836	1841	1821	1805	1834
	-0.00113956	2298	2331	2278	2386	2361	2302	2232	2203	2323	2387	2329	2378	2380	2385	2407	2352	2356	2398	2383	2484	2327	2282	2284	2297	2279	2258	2340	2202	2185	2166	2092	2129	2206	2130	2177	2161	2099	2049	2161	1944	1911	1914	1918	1961	1924	1802	1757	1836
	0.000437816	2304	2310	2286	2324	2299	2255	2249	2408	2297	2239	2279	2361	2317	2446	2333	2272	2387	2465	2534	2510	2386	2323	2318	2285	2334	2274	2279	2316	2246	2233	2100	2168	2169	2178	2264	2266	2208	2124	1995	1908	1838	1984	2078	2084	1908	1823	1887	1784
	0.00201519	2406	2461	2317	2301	2318	2361	2351	2385	2240	2197	2275	2278	2276	2330	2367	2215	2345	2519	2481	2378	2418	2339	2426	2278	2305	2167	2225	2264	2235	2175	2102	2264	2164	2251	2242	2201	2161	2110	2021	2006	1897	2032	2085	1992	1937	1892	1862	1776
	0.00359257	2398	2445	2302	2342	2432	2360	2259	2255	2283	2279	2398	2348	2334	2274	2311	2261	2359	2383	2357	2332	2349	2354	2337	2317	2424	2320	2240	2304	2223	2183	2159	2265	2129	2172	2141	2226	2210	2214	2096	2091	1972	1970	1945	1812	1873	1897	1824	1766
	0.00516994	2344	2317	2379	2401	2353	2243	2271	2313	2375	2369	2447	2421	2407	2305	2286	2349	2264	2273	2204	2296	2252	2322	2298	2285	2263	2405	2289	2245	2282	2341	2279	2149	2104	2162	2118	2149	2122	2075	2083	1998	2056	1933	1925	1889	1841	1787	1831	1708
	0.00674732	2220	2271	2357	2311	2269	2244	2380	2248	2355	2457	2328	2367	2288	2317	2308	2349	2292	2305	2273	2245	2293	2429	2231	2285	2240	2236	2257	2112	2166	2307	2313	2166	2135	2101	2188	2146	2138	2015	2069	2068	2093	1961	1959	1947	1846	1839	1877	1785
	0.00832469	2239	2321	2371	2302	2230	2314	2319	2272	2347	2395	2290	2325	2360	2334	2314	2344	2259	2391	2267	2316	2343	2324	2233	2326	2303	2277	2161	2196	2147	2246	2239	2151	2230	2168	2104	2049	2114	2138	2109	2028	1994	1902	2018	2000	1854	1877	1769	1837
	0.00990207	2300	2389	2402	2346	2215	2288	2287	2206	2381	2459	2349	2236	2349	2398	2361	2342	2260	2276	2240	2269	2368	2244	2265	2174	2203	2165	2253	2212	2187	2315	2266	2162	2240	2108	2194	2075	2211	2210	2105	2044	2046	2013	1946	1952	1891	1810	1789	1801
	0.0114794	2353	2478	2420	2387	2238	2302	2316	2261	2248	2308	2286	2304	2397	2427	2262	2203	2277	2294	2262	2140	2157	2231	2143	2105	2173	2147	2202	2155	2213	2207	2163	2165	2117	2165	2174	2146	2066	2012	2023	2044	2065	1953	1897	1869	1811	1789	1771	1700
	0.0130568	2313	2401	2430	2401	2324	2385	2400	2336	2312	2286	2311	2295	2424	2391	2258	2229	2324	2292	2280	2052	2042	2033	2058	2084	2040	2256	2315	2220	2168	2178	2056	2046	2038	2194	2206	2204	2157	2149	1941	2019	2027	1940	1880	1961	1883	1829	1871	1666
	0.0146342	2300	2292	2343	2320	2449	2332	2525	2392	2249	2234	2293	2272	2232	2300	2307	2223	2342	2267	2216	2100	2002	2123	2111	2143	2235	2163	2152	2226	2114	2159	2101	2077	1998	2109	2099	2110	2098	2126	2045	2068	2069	1932	1877	1930	1913	1805	1741	1704
	0.0162116	2306	2305	2280	2368	2615	2316	2344	2396	2373	2326	2364	2216	2242	2195	2275	2193	2188	2184	2229	2097	2012	2123	2078	2030	2130	2088	2105	2170	2128	2160	2097	2109	2069	2048	2022	2018	2097	2211	2115	2069	2168	1983	1961	1927	1919	1852	1778	1726
	0.0177889	2326	2246	2317	2339	2351	2239	2321	2393	2406	2368	2309	2201	2199	2231	2275	2178	2107	2133	2199	2130	2058	2112	2125	2118	2064	2088	2149	2169	2141	2041	2056	2163	2032	2018	2084	2073	2097	2090	2050	2022	2014	2038	1999	1902	1890	1793	1737	1704
	0.0193663	2341	2286	2223	2308	2289	2318	2340	2280	2264	2300	2337	2182	2161	2185	2186	2245	2236	2179	2170	2262	2086	2124	2039	2100	2133	2042	2166	2152	2075	1949	2082	2061	2024	2018	2108	2049	2027	2043	2033	1985	1956	1977	1848	1847	1826	1819	1765	1812
	0.0209437	2297	2330	2269	2302	2307	2361	2283	2359	2235	2081	2162	2213	2318	2092	2218	2203	2212	2149	2239	2132	2082	2036	2090	2040	2112	2136	2224	2112	2136	2073	2080	2016	1985	2044	2048	2002	1988	2008	2036	1961	1972	1843	1747	1749	1768	1737	1778	1769
	0.0225211	2288	2315	2264	2270	2297	2310	2243	2168	2181	2148	2115	2203	2141	2089	2102	2154	2432	2232	2111	2021	2013	1972	2104	1999	2029	2059	2054	2133	2071	2057	2128	2020	2054	1994	1959	1961	1991	2063	1939	1979	1876	1812	1893	1901	1815	1775	1751	1725
	0.0240984	2237	2234	2251	2189	2187	2299	2136	2073	2139	2098	2200	2218	2211	2165	2169	2071	2133	2133	2100	2132	2014	2019	2001	2039	2058	2127	1988	2109	2079	2003	1938	2043	2014	2111	2041	2011	1980	2018	1899	1845	1821	1868	1791	1817	1870	1804	1746	1719
	0.0256758	2253	2142	2165	2168	2130	2146	2019	1997	2170	2087	2158	2141	2146	2078	2074	2025	2023	2045	2029	2208	2141	2163	2050	2062	2059	2069	2109	2085	2099	2054	1929	1957	2001	1919	1989	2047	1904	2039	1946	1907	1786	1823	1826	1747	1823	1826	1847	1702
	0.0272532	2146	2108	2215	2135	2155	2109	2139	2039	2064	2019	2098	2100	2092	2076	2121	2033	2028	2075	2066	2104	2070	2112	2047	2102	1979	2086	2022	1994	2065	2084	1930	1973	2033	1841	1896	1955	1915	1874	1930	1969	1794	1766	1784	1821	1771	1798	1668	1697
	0.0288306	2103	2163	2090	2025	2083	2143	2099	2050	2115	2036	2143	2167	2133	2041	2021	2027	2057	2152	2157	2086	2082	1991	1979	2007	2019	2062	2042	1999	2040	2004	1952	2037	2033	1896	1826	1960	1909	1841	1843	1835	1960	1804	1870	1852	1751	1804	1620	1666
	0.0304079	2059	2097	1998	2026	1977	2013	2206	2075	2124	2095	2095	2138	2122	2131	1980	2080	2122	2106	2158	2154	2080	1971	1977	2000	1999	2051	2019	1927	1923	1940	1895	1884	1913	1942	1927	1924	1871	1839	1873	1838	1836	1844	1964	1900	1825	1794	1722	1668
	0.0319853	2052	2102	2030	1987	2059	2068	2040	1994	2032	2082	2088	2058	2046	2018	2004	2033	2095	2064	2097	2046	1982	2009	2090	1951	1968	1969	1956	1963	1890	1948	1869	1906	2014	1977	1876	1969	1920	1908	1856	1883	1736	1767	1904	1826	1759	1669	1674	1576
	0.0335627	2090	2055	2107	2082	2072	2022	1968	2007	2034	2009	2049	1993	2040	2060	2041	2033	2074	2157	2062	2060	1985	1996	1991	1914	1884	1969	2003	1951	1871	1972	1914	1932	1918	1875	1854	1957	1963	1861	1813	1803	1791	1871	1878	1786	1815	1683	1602	1538
	0.0351401	2093	1992	2128	2051	2040	1963	2003	1979	2128	2034	2001	2015	2053	2019	2024	1962	1969	2087	1967	1993	2023	2053	1887	1920	1809	1825	1930	2049	1863	1909	1935	1907	1927	1908	1886	1916	1859	1779	1792	1819	1908	1775	1789	1759	1778	1749	1606	1590
	0.0367174	1929	1946	1974	1934	1971	1979	1970	1927	1959	2044	1966	2059	1989	1949	2020	2011	2015	1947	1941	1967	2054	2038	1867	1926	1922	1791	1904	1915	1763	1891	1971	1996	1945	2012	1986	1860	1823	1775	1835	1859	1877	1759	1809	1689	1667	1731	1626	1599
	0.0382948	1883	1945	1916	1887	1988	2034	1925	1932	1888	1929	1922	1919	1891	1912	1912	2015	2057	1993	1937	1901	1909	1911	1824	1861	1979	1807	1819	1804	1847	1869	1887	1870	1815	1869	1883	1764	1773	1781	1781	1820	1783	1694	1779	1768	1648	1685	1572	1584
	0.0398722	1937	1845	1809	1809	1829	1925	1873	1920	1983	2002	1938	1869	1967	1889	1947	1878	1892	1966	1867	1874	1864	1785	1760	1818	1838	1855	1901	1928	1861	1823	1790	1825	1731	1736	1725	1694	1739	1817	1744	1829	1729	1707	1656	1642	1618	1663	1529	1568
	0.0414496	1893	1857	1935	1909	1854	1862	1857	1856	1907	1953	1927	1969	1910	1863	1855	1845	1792	1886	1902	1899	1875	1833	1878	1857	1760	1798	1970	1871	1818	1885	1781	1747	1701	1701	1711	1683	1702	1752	1671	1805	1772	1682	1657	1695	1525	1496	1520	1497
	0.0430269	1913	1913	1826	1908	1931	1915	1814	1854	1903	1927	1937	1879	1886	1880	1877	1856	1761	1813	1879	1882	1795	1872	1841	1788	1818	1795	1839	1815	1764	1805	1777	1790	1695	1735	1827	1804	1746	1717	1672	1705	1747	1705	1627	1628	1544	1556	1486	1540
	0.0446043	1960	1894	1778	1800	1890	1895	1921	1883	1941	1877	1900	1868	1841	1758	1851	1902	1806	1851	1833	1783	1729	1870	1747	1762	1781	1927	1845	1797	1859	1790	1722	1800	1781	1718	1749	1821	1720	1701	1732	1761	1692	1626	1655	1652	1623	1558	1460	1458
	0.0461817	1899	1806	1821	1813	1927	1917	1855	1861	2003	1834	1808	1861	1796	1762	1847	1897	1738	1761	1789	1726	1736	1811	1733	1726	1783	1839	1723	1766	1786	1726	1686	1843	1803	1718	1831	1846	1825	1743	1739	1650	1665	1653	1598	1571	1484	1459	1561	1448
	0.0477591	1915	1910	1890	1904	1881	1775	1732	1814	1843	1838	1789	1850	1849	1732	1822	1822	1691	1655	1659	1707	1768	1824	1765	1781	1793	1870	1765	1767	1704	1724	1744	1787	1790	1758	1755	1812	1785	1748	1769	1574	1585	1686	1595	1552	1506	1503	1470	1525
	0.0493364	1871	1856	1817	1776	1783	1758	1721	1816	1828	1712	1707	1734	1741	1735	1886	1817	1731	1693	1727	1609	1719	1702	1764	1774	1767	1755	1714	1726	1684	1695	1678	1741	1773	1743	1704	1737	1739	1729	1775	1662	1576	1703	1622	1488	1416	1470	1476	1541
	0.0509138	1821	1720	1775	1773	1701	1780	1741	1698	1748	1660	1656	1621	1728	1699	1726	1656	1651	1679	1619	1624	1720	1686	1689	1591	1645	1769	1736	1648	1739	1717	1618	1676	1654	1601	1669	1713	1624	1619	1574	1585	1642	1649	1570	1507	1526	1488	1496	1416
	0.0524912	1777	1692	1725	1764	1661	1735	1743	1669	1639	1652	1762	1651	1685	1641	1676	1651	1729	1590	1619	1639	1640	1631	1624	1601	1590	1713	1677	1643	1696	1683	1610	1710	1547	1581	1661	1568	1527	1573	1552	1583	1686	1640	1595	1508	1543	1499	1384	1404
	0.0540686	1713	1719	1755	1770	1719	1730	1737	1704	1598	1660	1751	1625	1687	1633	1622	1601	1636	1579	1600	1608	1549	1563	1573	1665	1669	1679	1637	1636	1713	1627	1566	1561	1504	1574	1686	1511	1515	1473	1541	1539	1587	1566	1550	1507	1489	1454	1413	1437
	0.0556459	1685	1697	1823	1795	1755	1781	1759	1686	1575	1576	1563	1554	1619	1666	1678	1615	1686	1592	1566	1584	1555	1633	1609	1627	1656	1658	1645	1637	1664	1608	1547	1539	1483	1531	1551	1521	1605	1530	1648	1582	1628	1523	1479	1412	1460	1384	1435	1438
	0.0572233	1659	1634	1660	1722	1689	1652	1698	1685	1604	1668	1557	1578	1608	1679	1597	1581	1590	1596	1583	1628	1565	1529	1593	1592	1499	1533	1603	1579	1688	1587	1602	1495	1557	1597	1650	1471	1502	1518	1548	1571	1510	1506	1481	1479	1366	1409	1470	1377
	0.0588007	1645	1650	1574	1565	1567	1634	1627	1576	1563	1597	1559	1563	1544	1617	1603	1579	1513	1596	1533	1530	1577	1574	1614	1582	1571	1517	1539	1494	1525	1564	1608	1569	1534	1555	1554	1527	1507	1496	1499	1518	1530	1505	1524	1491	1423	1389	1422	1388
	0.0603781	1635	1636	1580	1603	1550	1641	1598	1640	1575	1554	1629	1670	1595	1633	1586	1575	1519	1521	1531	1508	1622	1554	1580	1642	1597	1548	1573	1504	1521	1566	1567	1550	1505	1477	1607	1536	1465	1513	1436	1491	1445	1499	1483	1497	1415	1451	1404	1380
	0.0619554	1611	1649	1577	1594	1568	1595	1631	1554	1519	1506	1581	1559	1588	1586	1601	1620	1577	1521	1583	1467	1507	1436	1535	1575	1550	1622	1525	1532	1633	1516	1509	1543	1489	1457	1417	1432	1479	1542	1481	1455	1429	1426	1436	1418	1402	1445	1350	1426
	0.0635328	1602	1583	1612	1583	1656	1646	1638	1514	1505	1531	1598	1528	1555	1589	1570	1542	1536	1536	1506	1476	1472	1481	1552	1550	1637	1578	1475	1476	1512	1510	1527	1550	1478	1453	1469	1417	1445	1452	1487	1463	1544	1439	1487	1394	1364	1340	1409	1412
	0.0651102	1604	1540	1679	1609	1570	1615	1634	1507	1485	1536	1567	1567	1452	1512	1503	1446	1438	1533	1519	1505	1518	1525	1510	1535	1541	1523	1506	1454	1452	1456	1495	1490	1494	1475	1433	1427	1494	1428	1445	1481	1474	1459	1481	1456	1416	1386	1373	1315
	0.0666876	1534	1581	1583	1581	1546	1547	1527	1529	1515	1527	1478	1523	1450	1483	1561	1463	1419	1436	1471	1421	1433	1465	1480	1562	1581	1475	1510	1465	1421	1413	1459	1493	1426	1363	1440	1470	1450	1369	1336	1423	1492	1432	1410	1410	1425	1409	1365	1350
	0.0682649	1541	1543	1579	1436	1447	1520	1466	1449	1379	1385	1428	1455	1409	1460	1443	1438	1393	1374	1411	1372	1409	1461	1531	1534	1515	1448	1535	1456	1480	1403	1446	1361	1354	1407	1493	1407	1431	1362	1426	1381	1440	1450	1408	1388	1383	1351	1347	1323
	0.0698423	1465	1513	1521	1412	1425	1440	1397	1368	1325	1386	1361	1383	1371	1441	1473	1414	1358	1352	1325	1266	1314	1366	1437	1432	1441	1531	1422	1447	1458	1432	1451	1389	1324	1384	1386	1317	1379	1452	1363	1343	1350	1475	1420	1422	1384	1369	1282	1314
	0.0714197	1448	1456	1454	1431	1424	1436	1432	1398	1347	1379	1445	1353	1347	1408	1362	1328	1371	1377	1340	1300	1269	1366	1435	1389	1391	1435	1385	1381	1348	1350	1414	1488	1317	1363	1305	1278	1382	1467	1361	1276	1293	1414	1339	1351	1415	1371	1256	1269
	0.0729971	1431	1435	1444	1473	1431	1430	1409	1355	1415	1353	1392	1341	1355	1352	1327	1340	1337	1279	1347	1307	1348	1413	1394	1370	1322	1417	1390	1423	1331	1287	1388	1492	1336	1414	1365	1325	1407	1344	1304	1258	1268	1315	1307	1318	1349	1379	1255	1246
	0.0745744	1444	1427	1473	1452	1421	1423	1408	1333	1362	1288	1283	1397	1366	1317	1308	1317	1326	1296	1366	1375	1356	1433	1330	1266	1287	1345	1347	1392	1335	1307	1308	1296	1296	1339	1382	1424	1314	1290	1328	1302	1262	1251	1278	1223	1351	1301	1240	1220
	0.0761518	1514	1445	1463	1492	1473	1311	1373	1299	1276	1259	1265	1300	1343	1305	1306	1337	1272	1284	1347	1341	1374	1315	1276	1283	1296	1320	1332	1303	1266	1278	1311	1291	1301	1286	1257	1314	1293	1286	1335	1309	1234	1210	1187	1199	1260	1187	1158	1197
	0.0777292	1478	1487	1439	1390	1390	1323	1352	1289	1262	1284	1248	1277	1269	1326	1260	1274	1242	1270	1317	1250	1277	1245	1281	1337	1316	1237	1227	1227	1215	1234	1271	1211	1243	1218	1216	1290	1277	1212	1264	1245	1160	1121	1148	1218	1328	1235	1140	1245
	0.0793066	1500	1399	1364	1327	1370	1370	1409	1393	1321	1289	1238	1234	1227	1250	1291	1327	1210	1231	1301	1207	1200	1251	1359	1288	1237	1206	1288	1221	1206	1199	1184	1168	1274	1305	1219	1242	1219	1265	1241	1274	1184	1231	1142	1147	1176	1174	1118	1223
	0.0808839	1481	1450	1418	1346	1394	1373	1330	1318	1303	1345	1231	1240	1228	1229	1300	1273	1271	1230	1293	1193	1280	1269	1341	1247	1203	1211	1219	1221	1270	1215	1198	1169	1223	1213	1207	1256	1200	1309	1224	1195	1208	1203	1158	1187	1119	1093	1146	1189
	0.0824613	1459	1438	1391	1388	1389	1385	1353	1268	1273	1233	1216	1189	1194	1208	1208	1219	1244	1206	1248	1227	1241	1216	1234	1210	1218	1222	1287	1264	1184	1191	1246	1270	1242	1166	1161	1182	1165	1182	1191	1153	1191	1180	1151	1156	1141	1190	1164	1122
	0.0840387	1406	1378	1353	1391	1383	1341	1340	1245	1267	1188	1242	1194	1255	1238	1235	1235	1211	1153	1177	1194	1240	1212	1182	1266	1193	1217	1179	1245	1173	1193	1238	1226	1226	1238	1171	1174	1161	1161	1215	1184	1155	1154	1152	1151	1146	1126	1121	1164
	0.0856161	1374	1399	1413	1383	1362	1354	1353	1316	1211	1216	1167	1150	1221	1208	1230	1280	1209	1206	1129	1183	1225	1164	1204	1193	1188	1201	1184	1196	1185	1181	1199	1177	1266	1257	1181	1143	1106	1153	1201	1234	1129	1150	1184	1203	1087	1115	1128	1147
	0.0871934	1397	1472	1447	1324	1307	1290	1295	1309	1237	1166	1161	1142	1301	1254	1155	1157	1208	1242	1179	1204	1142	1187	1176	1243	1133	1174	1179	1179	1193	1136	1176	1166	1132	1155	1194	1176	1163	1138	1194	1253	1150	1207	1161	1167	1100	1172	1104	1158
	0.0887708	1454	1522	1365	1293	1245	1284	1282	1274	1234	1224	1248	1191	1202	1161	1157	1130	1227	1173	1165	1194	1212	1224	1231	1140	1123	1137	1192	1138	1059	1043	1068	1098	1122	1114	1184	1167	1173	1172	1124	1176	1170	1190	1179	1114	1098	1124	1079	1066
	0.0903482	1325	1399	1330	1280	1243	1277	1217	1242	1209	1199	1192	1175	1197	1140	1231	1099	1184	1186	1186	1175	1173	1170	1185	1140	1120	1134	1117	1082	1025	1087	1082	1122	1087	1146	1135	1192	1154	1212	1148	1171	1207	1154	1150	1086	1063	1099	1087	1051
	0.0919256	1297	1330	1281	1287	1254	1277	1276	1275	1281	1234	1169	1144	1152	1126	1138	1158	1239	1210	1191	1149	1136	1158	1145	1073	1105	1095	1071	1153	1116	1051	1050	1086	1094	1133	1098	1130	1123	1134	1187	1169	1117	1135	1146	1035	1087	1017	1011	1057
	0.0935029	1259	1245	1292	1274	1224	1269	1295	1272	1224	1166	1144	1086	1135	1149	1177	1150	1173	1196	1149	1153	1167	1092	1077	1094	1097	1132	1080	1075	1083	1121	1047	1046	1079	1152	1111	1132	1215	1146	1155	1118	1117	1197	1118	1050	1010	997	992	1004
	0.0950803	1275	1301	1299	1305	1266	1282	1311	1231	1100	1115	1205	1121	1058	1079	1108	1122	1182	1208	1127	1169	1178	1092	1039	1039	1115	1102	1065	1049	1032	1051	1049	1101	1097	1092	1085	1089	1152	1138	1159	1073	1140	1148	1153	1107	1059	1036	1058	1028
	0.0966577	1291	1279	1257	1263	1263	1233	1175	1202	1120	1143	1133	1148	1160	1107	1052	1083	1093	1223	1124	1128	1126	1110	1040	1066	1092	1064	1119	1046	1034	1058	1052	1072	1113	1098	1139	1103	1140	1087	1065	1071	1091	1096	1047	1063	1093	1129	1038	1074
	0.0982351	1272	1208	1219	1265	1243	1116	1040	1075	1097	1168	1075	1140	1123	1154	1086	1105	1099	1149	1122	1122	1073	1072	1074	1027	1116	1112	1106	1105	1078	1131	997	1023	1062	1089	1107	1075	1037	1032	1082	1090	1095	1133	1042	1079	1080	1044	1027	1046
	0.0998124	1244	1199	1230	1235	1171	1031	1058	1050	1059	1102	1085	1068	1074	1044	1110	1081	1076	1049	1076	1087	1058	1029	1013	1012	1068	1068	1085	1013	1032	1045	1005	966	1062	1029	1046	1021	1036	1032	1092	1055	1034	1081	1020	1060	1090	1096	935	934
	0.10139	1281	1219	1132	1124	1114	1099	1131	1065	1070	1048	1061	1077	1063	1031	1063	1107	1097	1046	1072	1045	1099	1108	1047	1002	1052	1008	1020	963	938	1059	1022	978	1046	1023	1018	1015	1003	1035	1009	1016	969	1029	992	1065	990	949	907	923
	0.102967	1213	1201	1112	1102	1121	1129	1139	1067	1045	1039	1138	1099	1102	1059	1066	1176	1099	1042	996	1007	1056	1047	986	993	1065	1042	997	1006	968	1002	975	1021	1006	1010	1020	964	1024	945	986	976	1024	1044	991	1002	982	981	911	935
	0.104545	1149	1147	1174	1104	1208	1120	1114	1110	1115	1065	1097	1107	1091	1140	1090	1081	1088	1067	962	1000	980	993	1021	1047	1057	1029	1025	972	981	988	937	994	1006	981	965	908	983	931	968	1020	978	1065	957	936	1023	1034	960	957
	0.106122	1178	1088	1085	1133	1202	1100	1153	1099	1162	1133	1108	1141	1102	1139	1060	1069	1041	993	1013	1007	953	1026	973	973	971	990	983	923	954	1008	944	928	982	937	963	916	925	980	970	964	960	1063	962	1010	1036	1056	1021	974
	0.107699	1208	1094	1073	1075	1087	1097	1166	1081	1111	1091	1059	1075	1054	1115	1011	1037	1044	987	1025	949	932	944	964	934	943	952	924	900	974	946	912	891	951	886	894	881	904	978	981	1025	947	974	974	990	1004	1027	984	1000
	0.109277	1172	1171	1141	1052	1074	1141	1112	1096	1101	1100	1058	1066	992	1026	975	996	1037	943	950	923	962	961	982	940	915	956	952	985	969	905	931	882	866	913	894	939	920	965	940	989	988	988	1000	972	957	998	1035	973
	0.110854	1135	1134	1111	1090	1068	1084	1074	1072	1101	1103	1022	996	989	1035	947	970	988	962	995	983	959	976	983	1010	937	913	923	1019	949	921	980	911	860	941	905	936	948	990	938	910	935	1014	992	980	939	987	952	941
	0.112431	1131	1120	1117	1101	1082	1022	1052	1039	1124	1058	1005	1020	983	983	948	1018	985	977	1024	925	957	987	966	988	935	976	918	897	915	944	930	877	869	896	891	905	983	979	947	939	957	985	961	889	903	984	947	901
	0.114009	1126	1124	1088	1084	1119	1077	1041	1017	1055	1016	1005	1018	968	1012	986	988	944	946	987	990	942	936	908	985	923	963	912	961	947	919	947	894	908	889	855	921	981	934	908	887	873	898	960	892	886	969	980	892
	0.115586	1161	1182	1055	1094	1128	1098	1112	1032	1045	1062	992	989	958	991	989	988	977	998	998	1007	959	992	925	930	927	913	895	890	916	960	972	947	973	895	910	907	902	869	877	878	860	808	836	860	855	891	927	914
	0.117164	1091	1101	1084	1063	1102	1099	1072	1073	1093	1011	956	970	909	929	921	992	1026	1048	1020	1005	968	973	985	949	924	873	877	858	937	895	914	923	906	892	921	904	864	829	891	823	790	832	804	882	863	901	884	873
	0.118741	1073	1111	1106	1083	1061	1063	1030	1015	1074	1011	988	998	934	911	899	941	1003	969	962	963	943	924	965	924	853	826	840	857	880	874	903	921	949	919	903	929	862	832	868	847	805	821	838	880	846	850	887	882
	0.120318	1025	1042	1070	1085	1023	1040	1011	962	957	1007	954	954	1012	924	926	948	925	926	925	911	969	889	914	879	837	876	874	931	959	908	886	877	866	881	896	909	857	845	854	904	827	836	875	823	840	851	933	892
	0.121896	1068	1034	1064	1099	1026	1011	1035	969	966	986	949	951	1001	879	920	906	926	934	928	883	892	849	840	880	839	889	869	933	938	901	850	859	875	884	859	894	852	800	874	857	852	841	869	790	786	851	841	864
	0.123473	1096	1004	1086	1030	1030	1031	983	945	964	949	946	930	883	867	866	957	937	887	927	933	903	918	825	829	813	863	839	867	902	876	843	804	821	860	834	892	872	804	844	837	888	846	805	828	782	848	837	867
	0.12505	1093	1032	1062	996	1040	988	989	958	935	974	943	929	930	940	883	916	958	922	985	931	967	947	871	865	834	885	844	841	830	801	810	775	802	882	909	842	833	810	842	848	863	835	809	777	766	807	815	854
	0.126628	1106	1075	1051	1023	986	994	1027	941	904	923	925	917	957	996	918	928	931	915	948	899	900	892	898	882	849	856	838	837	829	822	846	755	813	837	825	865	869	832	838	901	886	872	788	785	771	796	804	832
	0.128205	1063	1070	994	962	973	987	987	933	924	960	923	968	965	875	886	895	884	902	907	876	838	883	919	861	906	838	811	850	795	807	791	787	830	875	798	834	820	792	830	837	881	813	789	840	829	808	786	833
	0.129783	1072	1035	967	1002	960	971	953	926	923	942	902	935	882	908	907	914	936	898	908	914	863	848	865	821	831	789	783	810	793	789	800	834	807	835	746	779	809	810	754	770	877	800	781	869	834	794	834	809
	0.13136	1033	961	913	952	943	965	1016	898	910	931	922	907	926	883	903	925	919	897	915	889	873	860	912	847	800	856	824	827	771	812	774	821	785	790	759	769	795	782	753	775	818	801	772	825	857	791	836	813
	0.132937	977	975	915	922	985	986	928	872	919	951	961	921	952	876	900	963	882	869	887	873	859	842	850	795	798	832	881	835	789	846	759	791	771	763	773	785	789	773	788	795	823	799	787	800	821	823	804	818
	0.134515	992	1046	986	935	920	906	908	957	939	905	890	885	895	901	909	879	863	895	871	835	835	816	850	856	817	844	860	860	830	824	739	750	778	760	782	771	807	818	846	810	792	778	794	823	773	775	793	772
	0.136092	994	949	920	926	933	919	976	951	944	915	868	872	884	884	842	840	842	826	811	837	837	809	809	818	791	769	867	895	854	810	779	767	776	759	763	744	762	806	805	817	800	804	797	784	712	733	809	797
	0.137669	971	948	917	912	948	948	969	989	932	925	886	845	870	850	824	867	865	824	859	843	873	833	774	764	787	752	842	861	870	811	807	822	780	780	771	779	788	825	794	792	768	780	799	869	772	805	760	762
	0.139247	972	935	945	926	1006	961	969	927	908	895	878	889	889	854	833	814	801	791	835	834	849	811	775	791	775	785	774	828	802	791	793	776	754	772	792	792	754	769	741	738	719	777	772	775	762	787	735	756
	0.140824	1047	1016	920	921	972	1003	989	926	896	866	856	877	916	850	828	812	794	774	814	837	821	815	794	837	796	818	777	778	783	783	753	709	680	702	740	736	747	744	764	736	736	764	747	729	785	728	731	742
	0.142402	947	946	937	943	956	1007	956	900	948	930	892	877	896	861	871	909	823	789	791	816	799	822	806	819	803	807	779	760	810	771	734	716	714	693	760	725	767	761	780	726	714	688	694	716	726	694	696	780
	0.143979	966	962	948	988	929	943	934	930	966	905	890	905	928	872	846	872	818	805	767	845	787	790	770	817	800	784	769	775	799	785	766	741	757	736	756	712	720	759	748	693	713	678	686	736	724	737	720	706
	0.145556	974	953	954	925	949	977	955	943	948	939	896	952	920	875	864	886	843	812	767	821	761	768	777	786	810	800	819	771	770	750	719	730	732	697	720	703	689	776	750	712	673	703	701	742	723	741	706	725
	0.147134	995	1018	986	925	942	923	935	926	931	969	925	943	924	897	871	871	838	816	823	776	798	791	797	811	798	771	750	770	814	721	715	706	728	712	717	720	715	727	744	738	664	685	720	689	736	704	698	718
	0.148711	972	958	938	938	930	921	889	899	906	930	916	945	909	909	890	863	872	809	812	780	783	772	759	732	772	739	750	745	757	718	734	714	691	673	701	694	712	710	660	671	675	697	723	699	686	675	706	667
	0.150288	986	981	953	934	951	935	865	871	906	922	902	903	912	909	920	869	908	797	813	788	780	767	763	727	724	699	743	792	764	725	733	750	750	706	727	720	646	654	675	653	713	665	696	682	671	684	715	676
	0.151866	1007	975	951	964	918	916	917	919	882	899	920	871	934	930	908	864	833	823	796	796	777	817	780	723	727	711	718	745	732	706	718	734	753	732	693	694	680	663	694	646	666	636	663	655	670	666	680	653
	0.153443	955	941	917	891	907	888	918	983	942	893	908	868	885	874	924	850	839	829	798	771	796	815	762	756	793	761	771	722	746	698	692	679	700	743	705	692	678	688	638	664	703	698	644	682	689	669	677	683
	0.155021	990	946	930	892	877	872	907	915	880	885	903	933	873	883	845	846	809	787	731	735	755	750	735	716	753	748	727	681	691	705	712	709	686	691	647	654	679	652	666	651	646	650	673	730	674	660	659	671
	0.156598	932	944	957	949	879	891	921	907	900	881	861	891	906	895	861	854	847	841	752	783	768	734	730	706	702	698	698	690	697	680	708	703	733	650	643	656	678	698	635	663	651	656	691	700	674	676	650	667
	0.158175	900	902	926	931	929	938	954	945	865	862	860	849	854	889	841	818	815	792	830	785	734	730	726	770	704	711	758	741	720	736	723	717	698	685	661	648	677	706	623	630	709	656	673	724	691	650	684	689
	0.159753	900	925	901	934	942	954	941	905	886	858	840	853	818	856	850	797	808	788	823	770	793	744	718	758	703	710	721	720	719	778	739	710	678	657	640	707	668	645	641	653	692	629	648	696	697	671	650	655
	0.16133	882	893	925	924	878	905	938	885	887	868	851	843	807	855	913	814	868	783	758	768	756	800	728	757	716	704	686	774	717	708	749	730	696	657	650	656	669	647	646	650	658	662	643	649	704	664	676	666
	0.162907	849	896	982	963	908	858	948	899	840	821	866	861	877	883	867	810	807	768	800	828	789	744	759	781	710	762	728	763	716	752	698	747	688	664	645	677	713	702	673	649	667	639	682	663	668	648	662	633
	0.164485	875	880	911	894	898	876	941	898	891	874	842	904	886	868	880	841	807	765	776	771	737	807	784	738	674	708	749	730	742	708	673	688	665	663	735	671	692	699	690	654	639	647	676	642	652	665	655	636
	0.166062	898	832	845	876	903	911	902	863	883	919	853	864	822	849	829	856	758	777	795	755	751	770	750	712	676	699	727	718	730	669	688	666	680	689	704	686	695	683	670	679	634	686	662	658	652	677	690	644
	0.16764	892	866	859	863	883	903	881	889	839	850	845	865	813	822	787	782	753	788	745	751	787	737	775	757	745	715	706	679	718	722	770	672	672	723	723	697	687	662	660	648	622	671	684	679	673	684	655	643
	0.169217	924	888	837	864	902	904	834	824	846	882	822	878	803	763	812	772	801	784	758	779	791	708	734	745	757	771	698	700	677	717	704	669	693	663	692	742	682	674	675	667	676	707	687	643	644	661	648	602
	0.170794	879	867	859	900	899	848	852	860	829	826	795	831	820	762	813	743	837	800	830	798	769	717	738	723	734	740	730	763	699	699	691	682	663	691	694	709	731	693	664	691	696	659	614	605	689	669	652	624
	0.172372	876	900	847	864	912	865	844	838	840	800	807	787	835	783	795	750	799	778	801	804	763	754	692	760	760	732	747	732	690	715	668	697	707	694	699	659	665	693	668	622	638	615	605	639	667	672	662	615
	0.173949	862	865	883	821	840	850	821	865	822	829	814	801	809	799	791	797	799	800	772	737	755	738	714	796	738	730	749	707	716	645	668	684	722	665	702	663	652	683	659	643	607	607	655	697	655	672	613	602
	0.175526	905	870	886	855	789	805	838	825	810	875	839	830	841	817	818	806	801	793	752	774	748	750	726	772	731	737	760	702	663	645	704	689	692	690	703	749	709	743	686	646	614	638	683	708	668	667	632	638
	0.177104	880	864	919	884	831	844	874	845	862	859	804	824	811	831	792	819	789	785	825	778	734	684	725	759	735	725	729	731	685	663	708	679	693	677	680	705	678	700	731	662	629	687	709	740	680	628	651	660
	0.178681	825	882	880	861	847	821	823	845	812	812	834	809	791	793	765	757	801	782	775	717	749	697	738	716	668	699	711	711	703	711	689	703	687	665	648	665	626	639	650	674	657	664	640	647	617	628	675	667
	0.180259	802	843	841	798	792	779	785	784	785	779	848	784	811	785	736	737	791	746	709	711	760	718	715	721	657	670	664	676	719	675	668	659	682	660	661	656	607	635	630	635	635	638	615	619	678	642	611	614
	0.181836	801	815	830	821	797	795	826	767	781	759	798	800	808	832	757	735	777	701	764	716	768	761	716	736	674	661	657	685	684	675	654	666	635	635	656	634	642	635	665	623	624	627	660	599	617	638	596	610
	0.183413	831	830	826	802	815	814	825	747	736	789	831	776	762	740	734	729	722	705	726	707	715	735	725	764	694	724	679	739	667	668	663	649	665	632	653	630	643	647	663	626	629	594	630	623	589	590	556	587
	0.184991	801	788	807	770	787	797	806	766	769	777	805	817	731	728	769	747	701	758	706	729	728	694	662	684	712	747	684	681	661	635	638	617	631	636	658	623	670	626	616	598	605	611	629	651	607	564	575	598
	0.186568	781	767	756	776	776	775	776	823	813	827	773	764	757	795	811	731	685	712	750	765	691	675	671	707	708	732	650	648	702	691	681	606	621	614	658	652	602	582	628	611	625	627	603	628	576	545	569	588
	0.188145	786	739	729	737	729	748	768	853	829	835	788	798	751	785	761	772	712	701	710	709	697	685	739	734	719	710	669	641	714	681	642	601	650	642	654	629	608	601	588	658	627	616	633	618	559	584	632	554
	0.189723	798	757	753	729	766	736	770	805	762	763	772	759	804	763	736	728	714	721	737	715	763	713	736	705	727	715	670	643	702	688	652	639	638	654	656	627	620	594	583	609	641	627	606	580	570	609	626	604
	0.1913	776	747	745	748	735	757	796	801	771	731	766	737	727	719	715	728	733	712	741	719	714	714	705	665	695	681	694	663	663	665	649	639	630	637	626	628	642	610	617	612	620	589	650	608	651	592	586	561
	0.192878	782	723	731	718	717	790	762	766	783	713	729	731	709	732	734	718	712	710	719	685	725	688	708	680	641	672	680	638	645	650	694	658	636	658	638	629	587	625	610	609	638	581	600	636	638	642	596	563
	0.194455	789	731	702	722	746	727	750	761	750	719	699	723	681	694	718	731	676	699	678	705	704	665	674	648	653	638	643	624	648	625	671	641	634	625	643	588	619	628	632	622	634	601	615	647	638	647	623	597
	0.196032	807	741	767	739	734	693	714	733	713	745	694	705	663	671	711	722	635	652	665	702	675	690	665	680	649	622	592	601	619	608	630	604	611	574	619	626	600	573	579	592	623	613	579	587	582	623	595	597
	0.19761	741	743	741	716	708	697	712	722	698	690	682	694	672	675	704	666	640	633	642	661	648	667	672	664	641	614	610	606	658	612	607	603	589	553	572	571	563	575	557	582	564	578	597	585	572	597	558	630
	0.199187	712	721	699	707	687	684	672	691	650	665	658	686	696	686	653	643	654	652	654	632	640	663	661	649	621	611	622	610	639	599	595	603	584	560	581	558	564	561	556	556	535	558	603	610	569	555	536	564
	0.200764	668	686	671	705	675	682	671	686	661	660	655	692	701	633	633	684	665	653	657	628	632	640	653	665	616	609	625	625	620	573	558	615	571	565	564	541	544	560	572	545	545	535	590	581	558	565	534	525
	0.202342	665	654	654	669	681	709	700	666	645	648	691	687	689	639	650	635	632	604	641	622	637	685	658	640	613	623	596	605	580	584	560	601	554	536	549	532	518	521	536	527	534	567	587	527	503	541	533	518
	0.203919	644	631	668	638	657	666	669	685	645	647	661	686	673	659	624	628	644	588	618	628	637	642	639	669	636	619	591	579	537	551	570	593	571	550	565	517	508	534	555	554	539	552	560	508	491	517	524	507
	0.205497	652	650	645	632	699	675	640	632	623	633	660	699	633	664	618	643	638	601	628	633	636	623	637	620	631	585	580	580	535	547	607	574	549	551	538	526	535	543	538	567	555	553	512	483	468	511	524	514
	0.207074	622	621	629	642	656	637	617	620	632	647	617	649	628	641	623	643	597	622	660	605	602	610	621	600	603	552	564	577	581	587	577	555	566	588	563	519	513	554	554	590	567	553	508	473	489	571	495	495
	0.208651	596	587	603	616	637	628	618	654	641	664	606	622	637	620	619	610	626	626	601	591	605	576	591	583	565	538	581	539	557	562	565	562	575	543	552	532	483	544	543	557	549	494	481	491	502	538	495	497
	0.210229	594	609	601	579	571	581	622	663	627	656	609	611	658	609	603	599	618	593	587	571	587	577	584	609	566	548	525	516	546	544	575	583	555	533	531	541	481	516	502	498	467	460	491	475	480	475	494	495
	0.211806	617	626	612	569	547	584	620	592	617	607	616	594	607	580	584	598	587	563	578	567	638	611	586	592	599	575	542	520	554	520	512	540	548	545	515	504	487	516	509	483	465	461	519	466	481	441	491	499
	0.213383	610	608	631	567	582	635	579	536	565	574	590	587	574	567	575	598	564	572	556	591	598	558	553	569	597	599	557	549	565	539	515	524	524	506	521	526	522	499	514	491	479	470	472	445	461	443	450	456
	0.214961	585	580	615	604	611	634	582	523	554	589	563	568	558	576	578	580	589	565	557	562	579	539	537	539	567	593	572	568	541	529	515	512	512	490	513	496	514	547	511	467	454	467	466	477	444	437	429	452
	0.216538	585	592	615	603	600	604	611	561	551	583	541	529	531	550	576	542	569	567	595	544	544	521	527	521	540	542	527	551	543	517	512	502	523	527	485	459	473	518	491	472	445	441	459	486	442	465	449	456
	0.218116	556	593	592	590	565	565	571	547	546	602	569	528	523	530	547	524	550	529	581	528	535	544	522	512	550	542	517	511	526	505	497	526	524	498	453	449	459	464	458	444	423	444	444	440	418	432	457	432
	0.219693	549	568	567	567	537	548	585	546	577	580	583	551	529	517	567	541	579	533	532	536	534	542	512	528	526	522	526	506	520	520	481	543	527	517	453	456	488	489	460	453	467	443	444	431	408	419	447	401
	0.22127	574	584	559	544	511	539	586	543	546	546	585	547	521	524	546	541	568	541	523	527	517	530	510	497	531	542	542	525	527	484	464	505	537	523	479	502	506	478	489	472	468	472	480	449	421	398	408	408
	0.222848	586	562	562	569	565	539	535	540	536	544	566	557	544	539	500	534	536	510	514	536	511	510	496	514	509	549	548	516	486	492	473	497	537	490	496	523	525	461	462	435	468	462	464	422	417	420	395	427
	0.224425	591	560	571	584	576	554	538	542	530	537	529	520	514	528	507	508	507	506	526	511	493	519	535	525	524	516	547	522	485	523	477	510	523	459	464	506	498	456	447	466	462	456	445	440	390	401	410	411
	0.226002	581	557	556	533	520	547	530	547	537	551	523	513	522	520	531	521	494	505	545	543	529	547	539	531	552	520	506	499	506	515	518	500	521	452	470	493	478	477	466	468	433	447	441	440	416	404	403	409
	0.22758	568	562	548	544	523	525	520	521	510	516	516	542	534	510	525	505	504	485	533	556	528	518	558	544	537	510	507	500	511	515	518	469	483	469	472	463	472	485	456	462	425	433	427	428	443	433	412	414
	0.229157	536	523	562	542	542	552	521	530	527	512	514	519	518	494	526	510	538	524	535	522	506	521	525	543	512	496	473	520	514	499	510	460	460	445	426	448	486	468	455	431	449	487	438	446	460	432	450	427
	0.230735	515	533	526	522	532	544	550	559	492	489	508	527	513	474	511	525	554	558	520	502	508	518	509	523	472	484	465	497	497	485	487	483	478	451	437	437	458	460	454	451	449	447	452	458	464	445	431	410
	0.232312	549	543	530	513	513	500	517	522	505	503	533	492	495	484	497	531	532	524	501	490	512	483	465	461	450	486	454	457	444	442	494	475	466	446	438	443	456	438	442	448	457	475	457	436	439	423	426	420
	0.233889	540	534	547	528	536	487	478	479	474	476	498	485	488	486	494	497	492	492	465	509	503	466	480	433	429	427	474	446	408	432	440	434	440	461	437	448	467	440	427	417	430	451	424	423	433	422	398	402
	0.235467	536	525	558	563	550	504	487	479	472	476	490	507	474	470	464	464	441	445	450	471	465	430	429	427	466	443	436	430	456	455	439	407	454	456	441	446	462	419	416	408	413	423	408	439	431	455	397	398
	0.237044	528	539	562	602	622	496	474	472	471	463	440	489	488	479	467	448	445	425	469	480	464	426	452	432	438	423	464	469	488	479	451	395	415	420	414	411	420	414	426	434	424	435	409	421	436	423	423	401
	0.238621	520	513	537	591	583	496	466	462	458	472	473	460	451	455	488	464	504	454	468	459	491	431	429	419	431	431	469	456	458	446	447	415	399	418	400	416	377	396	419	410	399	410	402	405	426	426	420	409
	0.240199	540	524	532	551	507	516	471	495	453	491	474	471	455	438	480	481	485	456	464	467	489	444	480	436	421	441	466	461	450	432	434	426	398	403	404	404	391	395	403	394	395	396	413	399	421	412	414	411
	0.241776	512	524	512	517	504	507	504	469	495	477	475	443	454	469	464	489	515	478	461	495	517	461	441	418	425	428	446	484	458	434	421	407	409	407	417	387	376	381	373	391	379	388	416	363	371	400	415	421
	0.243354	503	504	542	535	566	516	498	486	542	509	482	447	453	471	503	477	500	510	497	505	498	463	401	435	478	424	427	457	447	430	434	409	420	382	385	386	388	399	395	421	410	384	382	360	348	383	400	386
	0.244931	515	519	527	561	568	506	502	482	516	510	457	480	450	474	469	483	454	472	520	520	464	483	421	437	455	418	449	439	411	443	420	401	421	388	405	369	373	368	386	409	389	403	379	380	348	369	364	355
	0.246508	557	534	531	571	601	531	501	499	549	526	453	469	472	447	450	431	439	482	524	510	480	450	436	435	436	412	439	415	429	410	405	386	395	407	392	383	350	357	372	381	368	374	375	383	392	366	357	361
	0.248086	522	518	521	521	525	502	496	528	501	516	440	460	469	433	436	453	442	471	501	493	498	463	453	430	429	409	410	420	410	375	382	378	411	407	382	349	358	357	367	407	368	357	368	359	388	352	357	369
	0.249663	495	491	503	505	497	497	503	510	476	475	492	452	473	448	483	479	488	488	495	501	492	454	438	435	425	409	404	401	386	401	374	377	355	362	349	351	359	373	403	377	365	344	353	352	354	328	325	366
	0.25124	496	503	517	498	520	521	528	479	483	485	528	480	470	468	479	465	507	524	503	508	472	465	405	421	392	406	410	459	394	371	371	395	359	341	342	373	366	363	384	358	369	343	343	349	368	340	333	359
	0.252818	476	489	518	496	512	484	496	480	499	482	523	507	542	500	490	475	478	498	481	490	485	438	413	428	423	417	392	413	409	403	394	382	347	334	348	357	343	356	366	368	409	355	345	359	350	356	350	350
	0.254395	482	479	487	484	470	500	481	458	494	526	526	540	553	504	468	472	485	471	470	467	487	477	447	454	473	417	398	404	426	418	427	409	358	359	361	348	337	354	375	355	367	377	359	363	340	340	331	364
	0.255973	498	482	482	473	463	457	446	461	481	534	532	551	541	518	470	474	454	460	478	457	502	487	472	477	476	450	445	409	403	405	403	391	395	401	406	343	357	355	366	355	350	360	343	357	345	350	328	342
	0.25755	490	493	481	476	456	465	467	486	469	534	514	531	530	492	468	460	474	459	440	463	503	457	463	461	442	462	446	407	424	379	388	406	408	406	398	344	371	376	380	354	335	358	355	351	338	334	324	343
	0.259127	467	478	464	491	476	484	477	485	494	514	501	511	507	479	503	464	470	452	452	471	478	466	431	421	428	464	455	445	399	374	369	405	393	366	363	376	367	389	384	393	383	373	387	354	347	345	351	334
	0.260705	487	485	464	456	459	460	481	495	491	505	497	506	498	481	479	452	447	473	498	468	477	457	442	463	453	462	464	474	441	403	382	385	393	359	385	386	376	390	410	391	392	381	375	365	373	340	326	316
	0.262282	472	472	471	443	440	446	493	492	485	512	485	463	480	499	483	437	444	481	472	473	453	486	458	483	491	502	475	470	438	433	424	402	393	392	434	403	394	400	410	403	383	382	398	390	377	333	329	333
	0.263859	467	481	483	443	475	459	496	509	466	476	451	432	453	500	466	438	439	468	466	452	428	450	486	457	459	496	464	455	450	451	440	419	380	408	424	406	415	423	405	402	414	385	371	386	376	366	352	367
	0.265437	447	440	451	443	458	466	470	478	459	463	451	453	412	436	433	460	439	455	453	435	453	447	454	439	419	448	449	426	458	447	459	408	413	422	388	416	445	440	445	420	394	382	378	392	365	359	368	366
	0.267014	436	417	428	474	440	462	451	491	458	465	444	451	416	406	434	436	425	458	446	432	453	449	474	412	418	412	427	440	441	430	431	425	441	432	395	425	427	431	400	416	440	406	388	421	378	349	367	350
	0.268592	425	465	443	464	450	470	433	464	443	454	439	410	430	425	433	422	432	434	449	425	461	423	434	413	410	431	429	426	431	426	430	427	424	409	421	418	413	412	396	408	420	407	381	391	387	369	389	367
	0.270169	415	437	430	446	437	424	419	440	449	434	456	415	411	435	412	394	397	432	420	399	419	402	410	441	422	441	411	438	413	428	422	418	409	412	428	413	387	389	379	380	412	414	379	390	384	369	350	334
	0.271746	419	414	422	426	413	403	422	408	410	414	439	424	402	413	416	380	379	388	374	364	388	427	383	400	387	405	426	435	390	412	418	437	426	410	437	397	385	393	384	406	417	432	391	371	376	351	337	357
	0.273324	408	383	407	404	403	385	412	377	384	395	408	401	405	402	382	373	380	385	370	385	381	380	350	356	372	383	396	402	397	419	437	402	403	385	394	382	392	373	380	406	408	396	398	397	383	345	350	371
	0.274901	380	362	368	373	392	372	393	384	361	393	391	367	407	406	377	376	366	375	348	361	357	362	362	349	357	383	369	372	396	406	394	372	368	384	389	384	382	366	362	374	360	387	395	375	374	364	392	417
	0.276478	345	360	371	347	356	377	401	395	358	391	341	354	403	414	377	362	360	351	351	342	378	364	350	327	342	358	361	381	398	365	334	361	365	349	371	383	358	382	350	337	353	371	346	360	385	415	364	364
	0.278056	319	338	350	352	361	356	382	362	360	341	357	349	371	360	370	349	356	328	327	340	384	377	351	315	338	353	386	390	396	333	309	339	327	337	344	359	346	359	332	320	344	373	358	354	361	374	328	337
	0.279633	311	312	325	337	324	347	345	337	334	334	360	325	328	312	324	335	335	343	324	358	338	322	322	321	320	334	349	346	355	331	310	341	333	341	336	368	327	336	341	331	357	376	343	329	335	341	313	352
	0.281211	305	307	309	295	299	323	323	326	316	337	349	332	312	304	300	300	316	299	302	330	316	324	304	319	315	316	307	313	307	303	321	322	314	332	325	337	319	331	334	322	337	320	317	318	340	320	332	351
	0.282788	277	286	296	275	292	283	296	300	294	329	337	317	301	318	296	297	299	270	274	272	279	315	312	315	306	329	303	299	293	293	311	299	310	338	347	320	334	323	325	309	340	294	305	303	324	331	340	346
	0.284365	261	273	289	268	266	279	292	286	286	288	325	294	290	289	275	279	286	254	246	261	285	282	294	288	291	319	315	316	310	295	291	308	343	327	334	306	340	315	291	300	282	298	328	301	306	319	311	340
	0.285943	277	261	273	273	271	281	273	267	241	252	278	288	256	274	250	251	253	251	249	246	251	258	265	260	291	274	300	299	307	288	304	294	319	308	321	301	312	297	279	320	278	280	315	305	305	322	299	299
	0.28752	270	267	262	265	262	269	251	242	222	232	244	259	252	264	249	252	260	254	251	237	249	264	271	252	264	257	283	291	294	276	297	284	290	267	272	274	252	263	279	294	249	257	293	305	277	286	311	313
	0.289097	247	246	247	264	240	241	239	236	242	250	232	232	247	235	247	250	240	240	242	234	244	242	252	260	263	263	249	265	254	281	260	250	243	244	259	274	231	241	266	273	237	237	267	272	271	280	331	300
	0.290675	234	238	233	242	236	238	262	236	254	261	231	239	261	221	229	243	228	222	230	234	224	245	248	271	248	276	257	240	262	257	236	236	222	244	234	251	250	233	259	232	219	224	243	271	294	272	298	282
	0.292252	239	234	228	229	251	222	225	236	245	246	245	218	230	219	217	221	219	212	232	251	218	233	255	252	236	244	233	243	257	237	255	235	215	248	258	229	241	250	245	246	232	220	233	252	273	280	278	300
	0.29383	237	217	230	231	246	223	215	207	213	222	234	215	213	224	214	213	201	216	236	223	223	226	243	229	229	219	225	222	230	218	236	244	233	227	239	234	217	221	225	249	241	222	247	239	246	256	271	281
	0.295407	224	215	220	221	232	230	196	194	207	224	224	228	207	223	210	200	197	208	217	210	232	229	232	246	219	193	210	197	210	204	230	240	234	224	241	242	225	219	231	247	220	225	220	245	236	260	257	250
	0.296984	219	225	212	219	205	219	185	177	194	208	200	212	217	218	222	198	199	190	194	208	204	213	221	216	207	188	197	214	203	207	233	208	212	234	229	222	214	207	213	241	210	208	215	241	209	224	229	248
	0.298562	196	202	197	212	198	192	176	181	191	199	197	213	208	215	220	193	207	185	181	194	192	191	205	206	196	174	179	200	195	200	199	209	198	199	202	214	203	228	195	211	200	221	192	193	196	210	221	226
	0.300139	187	188	206	203	190	182	180	182	202	190	186	198	199	196	208	195	195	194	186	190	186	175	195	211	190	187	172	196	202	185	188	201	193	187	199	199	186	215	191	185	223	204	182	176	199	195	207	220
	0.301716	194	183	173	181	197	182	188	184	193	179	188	176	170	185	196	216	197	192	184	191	165	165	171	174	177	191	177	195	200	205	187	202	182	196	202	182	213	197	178	187	203	185	190	170	175	197	205	215
	0.303294	182	177	162	175	182	189	200	204	191	181	177	177	164	184	181	203	193	193	174	192	174	172	176	178	182	183	183	191	197	183	203	184	185	175	204	203	211	205	200	194	196	171	168	187	180	187	197	206
	0.304871	182	190	165	166	170	181	187	204	185	183	176	159	167	185	172	181	172	162	167	172	189	192	173	182	184	171	173	207	201	188	195	183	193	182	189	186	194	199	196	185	172	165	168	189	180	176	192	201
	0.306449	173	174	174	171	165	182	173	194	178	166	154	158	165	184	152	163	164	184	164	173	166	165	173	159	184	168	178	179	169	173	179	171	177	187	184	194	186	197	181	175	169	190	172	178	167	171	176	177
	0.308026	167	177	161	156	164	180	174	174	179	158	160	164	147	156	151	143	164	166	170	170	169	157	147	146	160	162	159	154	147	162	173	170	169	167	171	174	183	186	172	176	178	184	167	181	166	175	182	177
	0.309603	171	172	154	172	175	181	172	175	177	167	180	162	154	161	172	151	145	154	166	175	166	149	146	148	142	148	143	146	149	164	171	165	168	167	167	165	168	161	177	175	182	159	167	184	169	183	181	181
	0.311181	170	169	150	166	176	172	190	182	177	180	173	154	149	153	153	157	157	145	156	160	157	156	154	150	142	159	144	151	154	172	177	174	181	162	158	160	149	153	168	167	167	156	165	169	169	169	171	172
	0.312758	166	165	153	170	177	168	169	166	177	167	166	163	153	151	144	157	152	136	142	164	146	154	146	149	149	154	143	141	157	160	162	166	168	155	156	152	154	159	158	148	163	143	151	154	166	167	163	156
	0.314335	167	155	152	148	172	187	163	164	141	162	155	159	150	157	152	163	149	165	137	157	149	148	138	134	137	144	137	135	146	149	161	160	176	151	138	145	158	159	148	145	138	136	153	165	160	164	159	174
	0.315913	159	154	149	155	155	159	151	154	150	154	147	145	146	160	155	158	152	150	145	145	148	137	143	132	146	140	142	133	152	158	165	170	173	136	129	127	138	153	141	138	144	165	153	157	152	159	162	144
	0.31749	143	161	154	161	146	154	149	158	147	153	160	152	158	155	155	163	161	148	154	134	135	131	131	139	135	128	129	130	137	147	158	152	146	147	130	138	148	135	144	167	148	154	149	149	153	170	150	141
	0.319068	131	145	142	158	141	139	133	141	140	143	167	149	147	153	166	157	148	139	143	142	139	134	128	128	129	140	134	140	151	152	145	142	136	148	131	131	145	143	150	162	131	134	131	141	149	158	157	130
	0.320645	134	128	139	141	135	139	144	153	148	139	146	141	151	150	153	151	145	125	127	142	134	138	150	139	127	138	127	135	144	152	133	134	132	127	125	151	153	166	154	146	135	130	144	136	140	130	134	137
	0.322222	123	130	128	132	144	138	154	137	136	134	160	131	142	146	141	148	151	124	134	145	147	148	132	130	128	127	129	139	131	153	140	154	142	128	137	145	153	158	153	141	139	137	138	136	125	125	137	153
	0.3238	124	130	123	121	131	149	153	154	135	133	143	143	136	138	135	140	143	145	138	134	132	152	136	137	127	125	137	135	139	131	134	133	136	135	123	131	142	148	147	138	131	130	137	137	125	126	139	152
	0.325377	141	120	133	125	122	162	145	147	123	131	137	130	137	134	132	142	135	138	125	118	127	137	136	131	150	125	145	134	139	143	129	135	136	125	127	118	142	130	137	155	135	135	125	133	132	129	127	131
	0.326954	132	116	124	137	129	143	131	130	122	126	129	129	144	130	128	127	134	129	126	116	117	134	135	137	143	124	134	143	132	138	136	132	133	145	134	137	122	141	133	128	133	132	142	152	140	138	134	129
	0.328532	127	135	122	134	127	122	124	120	122	125	132	125	134	127	120	128	144	130	119	121	127	121	134	128	130	126	125	126	130	144	142	131	127	134	140	146	134	151	143	134	126	138	136	144	142	130	137	137
	0.330109	115	135	137	127	122	127	129	123	132	125	134	118	136	128	125	133	124	128	120	115	118	113	125	129	127	115	119	134	132	131	143	128	132	127	129	134	128	144	150	135	125	121	129	134	135	119	130	121
	0.331687	126	130	124	120	122	128	125	118	117	129	127	125	125	140	135	127	119	124	131	124	119	119	118	108	112	113	115	131	130	117	118	124	133	128	127	120	147	147	149	131	136	117	124	131	138	121	122	118
	0.333264	130	128	142	125	131	119	120	116	108	119	128	132	128	134	138	133	120	126	134	146	114	119	120	96	110	114	114	128	134	119	112	118	125	122	136	117	136	156	157	130	114	116	124	128	132	136	132	137
	0.334841	142	141	137	122	132	121	110	117	124	116	123	141	118	124	128	131	119	135	133	123	117	106	111	102	103	112	111	116	115	103	110	113	128	121	127	109	126	138	133	132	118	142	117	124	121	134	141	150
	0.336419	122	129	114	103	117	117	110	117	117	113	117	117	117	131	115	118	128	134	121	116	107	108	103	100	99	106	102	107	121	112	130	116	125	119	125	107	112	118	114	124	126	128	129	134	123	128	121	142
	0.337996	111	120	97	101	114	113	100	101	113	104	121	122	115	113	113	120	136	119	116	117	117	101	106	100	98	94	109	102	105	122	120	120	117	126	116	111	105	118	113	129	134	136	126	132	123	122	137	129
	0.339573	117	112	99	106	106	102	99	99	105	98	117	106	108	117	117	110	115	106	116	122	107	109	117	110	97	101	97	104	96	119	119	112	120	126	126	121	110	122	122	124	127	130	129	124	130	127	132	124
	0.341151	116	110	107	107	119	99	106	104	103	106	118	109	118	111	104	113	112	109	112	114	109	101	114	107	93	101	108	113	100	109	106	116	126	138	117	108	108	116	121	115	114	129	130	124	140	117	125	128
	0.342728	111	111	118	105	119	101	105	107	105	96	102	106	116	129	121	123	107	110	107	103	117	109	107	109	113	109	104	105	120	108	120	113	118	114	127	111	116	115	127	119	113	112	112	117	139	139	123	123
	0.344306	106	117	124	98	126	106	100	99	103	101	104	112	131	131	125	134	118	112	107	118	98	116	93	107	105	106	115	104	99	111	122	123	116	118	127	108	119	126	114	119	102	101	113	111	122	124	111	130
	0.345883	107	111	107	91	100	106	100	90	97	111	105	115	130	131	126	128	102	100	110	130	116	113	111	112	104	106	106	95	93	108	119	127	125	120	114	106	113	122	110	123	111	115	110	95	109	105	107	114
	0.34746	102	106	100	87	93	105	101	95	95	104	117	110	135	119	129	122	110	105	121	114	120	125	119	108	111	111	117	103	106	114	127	116	120	117	112	112	108	121	104	119	111	111	115	111	99	110	119	113
	0.349038	92	100	103	91	98	102	93	102	103	102	110	112	119	120	128	113	117	120	120	108	109	120	125	112	116	121	116	108	102	114	107	105	106	112	121	122	115	105	120	119	106	106	106	122	115	122	125	103
	0.350615	107	95	92	92	93	84	95	101	105	96	98	101	109	109	119	115	117	111	95	115	107	127	117	116	112	107	98	99	101	119	100	98	112	106	108	114	125	113	121	111	93	98	121	110	94	112	125	106
	0.352192	118	101	93	102	98	94	105	104	108	97	101	104	105	108	107	115	104	96	102	127	117	118	112	116	96	94	98	98	95	106	109	103	106	109	116	113	115	108	104	106	115	101	107	104	92	101	109	119
	0.35377	128	103	106	108	102	105	114	119	111	105	96	106	110	115	105	103	105	96	100	125	120	118	112	100	98	99	96	96	103	96	95	99	109	100	124	129	109	100	115	116	115	90	97	102	93	101	115	118
	0.355347	115	106	98	100	94	104	116	119	111	107	96	118	105	102	115	113	105	100	94	107	110	88	103	109	104	98	91	87	97	92	95	95	117	111	105	113	94	111	109	113	110	110	97	103	91	117	104	107
	0.356925	111	112	96	99	92	92	115	105	95	97	85	105	106	104	103	101	100	92	102	110	94	95	101	101	104	99	95	91	93	96	107	107	109	112	101	109	102	99	102	125	106	107	98	99	107	110	107	98
	0.358502	99	106	94	95	93	88	100	92	88	90	79	94	101	100	99	85	92	84	98	110	97	91	91	87	92	90	92	87	101	95	99	110	97	103	100	111	98	103	110	115	115	113	90	109	114	109	109	111
	0.360079	94	98	84	104	93	84	93	92	93	90	97	92	98	104	91	80	89	107	108	108	101	98	102	103	93	96	88	91	94	92	94	108	101	97	98	97	95	102	109	118	107	94	83	91	112	106	109	90
	0.361657	95	102	102	94	80	89	92	93	101	99	104	89	92	89	92	87	93	96	110	106	100	95	104	108	100	104	99	97	98	96	98	93	109	95	107	94	86	101	110	105	102	86	88	89	100	102	109	94
	0.363234	103	94	100	81	89	85	87	86	90	98	89	91	90	98	88	87	85	100	97	95	100	103	109	104	107	103	99	96	106	104	81	85	111	88	101	95	94	105	122	114	105	87	88	93	103	100	98	100
	0.364811	109	95	96	89	93	82	78	88	88	94	98	98	86	92	91	105	92	106	96	95	110	113	107	105	110	106	95	101	107	88	81	81	90	95	86	94	106	104	112	104	97	97	85	102	109	109	100	111
	0.366389	96	85	88	89	97	99	84	96	88	102	87	85	91	92	93	92	97	98	104	109	114	109	96	100	113	104	99	102	100	86	80	90	86	87	85	90	72	89	101	104	98	107	83	81	105	109	103	103
	0.367966	77	95	100	122	108	109	90	99	95	98	94	97	98	87	98	96	104	96	103	100	111	101	97	91	99	107	104	99	96	77	94	97	92	92	88	91	77	88	96	93	97	94	92	105	102	99	111	113
	0.369544	96	95	103	107	106	109	93	87	84	97	94	100	97	92	97	82	100	97	97	98	99	97	91	90	89	89	99	104	89	94	89	88	89	94	92	93	87	94	107	80	84	81	99	102	108	98	100	110
	0.371121	101	90	101	97	101	101	107	89	106	109	85	86	88	83	90	98	91	103	103	94	97	105	90	101	94	90	93	108	99	100	94	91	80	84	84	82	95	98	95	81	85	85	91	94	90	99	98	97
	0.372698	95	94	92	90	101	94	97	104	107	100	107	82	74	72	80	93	94	110	81	87	97	109	90	104	92	96	91	101	101	94	82	103	80	77	75	73	79	88	86	88	103	89	96	85	97	97	109	92
	0.374276	98	100	91	83	90	92	86	100	104	101	89	93	85	74	87	87	92	83	82	82	84	103	100	98	93	85	91	96	89	84	86	92	90	94	88	87	82	77	99	91	101	97	95	98	98	99	94	102
	0.375853	104	96	87	96	91	92	88	94	98	106	80	91	87	94	94	98	96	92	106	96	83	91	91	102	94	95	96	93	91	79	81	95	96	108	102	97	81	80	73	86	95	102	101	106	94	106	92	107
	0.37743	98	83	90	86	97	98	92	96	94	93	85	90	101	103	95	91	113	99	107	97	81	90	99	95	93	83	92	94	97	93	88	100	100	102	92	84	84	92	85	88	92	91	101	119	99	106	104	108
	0.379008	89	91	101	98	100	102	105	95	93	91	93	99	103	104	99	107	110	109	108	93	91	86	104	105	101	107	90	97	86	95	92	95	95	110	93	102	99	92	90	89	96	86	97	99	100	98	92	93
	0.380585	98	93	94	95	92	93	117	100	88	89	93	94	102	94	91	98	102	97	96	90	96	94	103	112	107	96	93	89	76	72	79	91	105	118	110	109	107	96	97	83	88	86	96	95	92	101	97	88
	0.382163	99	97	92	98	92	86	99	93	94	84	88	97	96	90	84	95	94	96	91	98	92	94	93	94	91	110	87	90	81	73	91	87	97	97	117	112	110	86	104	85	83	83	85	95	86	100	95	73
	0.38374	100	97	102	98	87	89	91	96	85	81	89	96	93	91	83	91	92	98	90	88	99	98	87	84	89	79	88	100	92	82	96	84	87	98	101	100	108	96	94	92	94	90	89	82	99	96	86	76
	0.385317	81	86	94	97	89	103	92	96	81	98	94	103	89	97	96	97	93	89	87	80	87	98	95	94	78	75	78	87	92	91	86	77	84	88	99	84	94	110	96	96	86	97	97	89	88	104	91	89
	0.386895	75	86	96	91	100	105	97	99	97	103	95	100	95	94	93	92	91	92	96	94	90	92	106	116	107	94	86	81	92	98	82	84	94	87	89	97	95	92	79	78	87	96	86	86	88	104	99	102
	0.388472	95	93	100	99	101	109	102	106	99	100	95	94	109	98	87	90	104	89	98	89	98	91	100	102	98	93	101	105	93	99	87	98	89	86	102	109	83	87	84	81	92	98	92	99	95	100	106	101
	0.390049	99	101	107	105	105	102	98	104	118	103	104	89	95	100	105	87	97	89	93	99	91	100	96	100	91	93	98	101	94	115	96	94	81	91	102	89	77	88	87	97	96	91	85	78	90	90	100	109
	0.391627	97	93	104	95	102	99	90	98	98	97	102	91	95	97	93	90	84	84	97	88	91	105	98	108	90	93	83	109	96	98	95	87	78	94	95	101	77	97	110	104	104	95	92	82	83	83	89	94
	0.393204	98	98	104	93	100	97	97	90	88	102	105	105	101	102	107	94	91	95	89	99	94	102	96	99	95	94	94	99	99	97	82	74	75	101	98	89	99	102	118	107	101	93	85	90	84	82	89	89
	0.394782	111	98	103	98	96	104	92	91	82	114	116	117	94	105	115	115	105	114	97	101	112	120	88	99	104	94	105	93	97	99	93	83	90	86	94	98	107	116	104	111	102	95	75	84	76	96	98	97
	0.396359	103	92	102	93	99	89	100	92	90	100	108	113	100	99	104	101	106	110	106	98	103	104	94	94	103	98	97	93	103	103	100	81	90	89	89	108	96	115	99	112	93	93	92	77	83	102	109	98
	0.397936	100	95	94	96	91	99	97	108	90	105	110	108	90	95	94	108	103	107	101	90	88	96	95	96	103	111	111	111	94	101	99	96	96	99	98	99	87	112	102	113	99	94	90	91	85	103	102	96
	0.399514	97	94	106	102	95	101	121	96	93	96	99	101	113	107	103	118	109	106	115	99	90	90	95	100	117	107	108	124	100	88	93	93	92	87	90	108	95	98	95	101	87	85	93	87	86	87	84	99
	0.401091	119	114	100	103	104	107	115	101	100	106	111	114	106	106	114	113	105	102	110	103	90	94	102	108	106	109	110	117	93	96	93	93	104	101	98	109	116	94	99	90	82	94	97	86	84	82	83	104
	0.402668	116	113	114	114	115	107	103	99	101	113	109	102	105	120	116	114	103	97	105	122	99	107	98	109	116	109	110	107	94	96	95	107	106	108	96	101	107	88	93	94	91	86	95	96	89	96	93	95
	0.404246	121	110	117	122	114	121	107	110	105	115	109	111	109	103	120	112	116	107	103	121	105	105	103	103	111	113	106	107	120	112	97	97	108	95	96	104	102	97	99	92	93	95	101	105	92	96	81	103
	0.405823	132	136	123	114	125	113	106	122	99	110	109	119	117	109	118	118	120	104	105	121	110	116	113	109	109	112	115	106	113	106	114	106	117	109	120	118	119	106	98	113	105	124	112	117	96	103	93	101
	0.407401	142	154	132	137	122	124	115	107	104	100	123	120	115	109	109	113	123	109	124	115	111	119	119	108	124	119	114	109	103	106	105	113	119	121	129	113	121	122	117	105	106	113	112	105	89	97	107	107
	0.408978	149	148	150	147	140	132	130	106	114	108	124	117	113	121	103	108	120	109	131	122	115	113	119	118	118	113	106	106	98	112	114	114	116	126	116	128	113	120	108	103	116	117	93	93	97	104	113	111
	0.410555	155	164	156	142	136	129	128	127	124	124	128	122	138	131	122	135	120	123	122	134	124	130	145	133	121	101	99	120	106	117	122	115	124	123	124	128	127	124	110	97	111	96	90	92	98	105	117	120
	0.412133	155	145	133	132	150	140	147	134	134	126	130	123	129	133	123	122	129	123	125	138	125	136	146	133	118	112	110	119	121	122	127	126	127	137	133	121	114	110	104	107	116	105	105	118	105	108	117	110
	0.41371	152	154	146	141	150	133	141	126	129	144	130	133	129	115	125	127	124	126	126	125	126	129	128	133	130	123	113	130	141	125	134	127	137	134	119	112	115	112	120	119	110	119	121	133	115	106	101	105
	0.415287	165	168	154	146	149	149	146	140	126	137	129	140	126	126	132	132	131	125	125	143	128	123	127	137	138	123	117	122	140	126	127	124	114	133	116	113	118	123	113	115	114	125	124	110	103	104	114	103
	0.416865	165	173	162	145	148	156	146	149	141	128	123	129	134	135	133	141	135	138	137	133	139	134	142	147	149	140	134	141	139	132	129	121	125	138	119	120	122	120	113	122	114	120	128	122	103	112	116	106
	0.418442	162	166	168	154	144	162	162	150	144	137	133	137	126	141	151	124	126	145	137	145	143	150	150	156	162	157	133	136	138	141	128	140	136	140	122	126	131	126	126	127	128	132	127	127	121	141	139	113
	0.42002	164	172	154	142	158	165	178	163	154	143	129	129	145	144	154	130	140	152	137	148	145	161	166	159	144	151	143	145	140	148	127	144	148	130	124	134	147	129	140	145	154	133	124	121	131	128	137	107
	0.421597	179	176	153	155	157	166	185	169	156	143	145	136	141	148	151	140	155	138	148	161	147	162	176	160	144	156	155	145	141	138	159	147	134	128	129	139	137	141	153	146	150	128	127	122	127	112	124	119
	0.423174	183	158	159	168	170	162	163	155	161	151	147	162	150	162	157	160	151	159	161	156	156	158	175	167	140	154	154	144	147	152	164	156	145	142	132	137	127	143	143	144	146	128	132	135	143	116	129	139
	0.424752	180	169	172	164	165	169	154	153	153	151	151	163	145	165	181	163	154	162	174	183	177	181	175	156	156	165	171	156	153	147	154	176	164	154	149	143	129	134	149	145	154	155	137	152	143	126	134	142
	0.426329	175	174	174	164	164	173	159	164	162	170	160	156	157	184	180	165	158	164	189	210	199	190	187	166	167	179	162	168	174	160	181	171	173	150	158	144	132	141	134	151	151	172	155	161	136	154	151	145
	0.427906	165	184	169	170	179	184	174	188	194	189	177	176	180	188	193	192	174	166	191	199	207	186	181	177	177	173	169	194	198	181	188	191	177	162	160	144	141	146	143	153	165	183	168	164	160	160	154	150
	0.429484	161	173	173	175	183	185	192	204	210	211	203	201	202	199	211	201	192	193	212	200	208	199	208	199	195	208	200	205	194	198	186	194	187	178	176	168	149	154	164	169	191	183	183	180	194	165	167	154
	0.431061	153	153	163	162	169	181	208	210	202	201	196	229	218	202	217	206	216	216	211	194	201	239	220	213	211	219	200	220	206	206	198	205	189	192	183	180	175	183	209	188	193	205	205	197	188	186	174	181
	0.432639	133	130	142	140	149	166	171	177	169	162	188	201	211	196	190	186	201	199	203	203	194	217	202	205	199	210	209	218	242	217	199	210	212	229	212	206	199	200	209	216	216	204	211	199	205	217	215	194
	0.434216	94	100	103	107	114	121	136	138	131	125	144	171	165	168	162	155	161	163	174	175	178	172	186	197	182	178	204	204	197	183	187	201	219	218	233	204	208	223	227	217	219	235	235	209	211	224	210	235
	0.435793	60	61	68	70	79	110	88	91	99	102	99	120	117	123	117	122	126	131	133	128	131	141	151	161	165	150	157	152	154	150	155	169	180	192	198	192	202	196	211	214	209	222	205	197	203	226	207	205
	0.437371	34	34	33	42	45	54	55	52	58	73	66	73	71	70	76	72	87	78	77	71	88	104	117	111	104	112	118	110	113	125	143	126	130	138	141	158	162	166	169	182	180	193	184	184	186	186	185	200
	0.438948	7	12	10	11	27	24	16	26	25	38	31	32	42	34	30	32	42	41	36	45	48	55	70	69	68	67	64	66	80	79	91	91	87	97	106	116	112	114	127	134	138	141	139	147	154	158	147	164
	0.440525	4	1	1	2	2	2	4	6	4	5	5	8	9	4	6	9	15	18	12	20	20	30	31	35	32	36	29	30	31	40	45	50	52	55	63	58	60	76	78	85	94	97	113	114	106	116	111	115
	0.442103	0	0	0	0	0	0	1	0	0	0	1	1	0	0	1	1	4	6	5	4	7	7	10	8	6	13	15	14	21	16	16	22	19	19	24	26	32	34	38	45	46	54	64	77	71	84	75	72
	0.44368	0	0	0	0	0	0	0	0	0	0	0	1	1	0	0	0	0	1	1	0	1	1	2	2	3	4	3	7	7	4	6	4	10	5	7	7	8	11	16	19	14	23	24	31	30	40	37	34
	0.445258	0	0	0	0	0	0	0	0	0	0	1	1	1	0	0	0	0	0	0	0	0	0	0	0	3	2	1	1	1	3	2	0	4	1	1	2	1	2	1	2	3	4	5	6	7	13	13	15
	0.446835	0	0	0	0	0	0	0	0	0	0	0	0	0	0	0	0	0	0	0	0	0	0	0	0	0	1	1	0	0	0	1	0	0	0	1	0	0	1	1	0	0	0	1	0	0	3	5	3
	0.448412	0	0	0	0	0	0	1	0	0	0	0	0	0	0	0	0	0	0	0	0	0	0	0	0	0	0	0	0	0	0	0	0	0	0	0	0	0	1	1	0	0	0	0	0	0	0	0	0
	0.44999	0	0	0	0	0	0	1	2	1	0	0	0	0	0	0	0	0	0	0	0	0	0	0	0	0	0	0	0	0	0	0	0	1	1	0	0	0	1	0	0	0	1	1	0	0	0	0	0
	0.451567	0	0	0	0	0	0	1	0	0	0	0	0	0	0	0	0	0	0	0	0	0	0	0	0	0	0	0	0	0	0	0	0	1	1	0	0	0	0	0	0	0	2	1	0	0	0	0	0
	0.453144	0	0	0	0	0	0	0	0	0	1	0	0	0	0	0	0	1	0	0	0	0	0	0	0	0	0	0	0	0	0	0	0	0	2	0	0	0	0	0	0	0	2	1	1	0	0	1	1
	0.454722	0	0	0	0	0	0	0	0	0	1	0	0	0	0	0	1	1	0	0	0	0	0	0	0	0	0	0	0	0	0	0	0	0	1	0	0	0	0	0	0	0	0	0	2	1	0	0	0
	0.456299	0	0	0	0	0	0	0	0	0	0	0	0	0	0	0	0	0	0	0	0	0	0	0	0	0	0	0	0	0	0	0	0	0	0	0	0	0	0	0	0	0	0	0	1	0	0	0	0
	0.457877	0	0	0	0	0	0	0	0	0	0	0	0	0	0	0	0	0	0	0	0	0	0	0	0	0	0	0	0	0	0	0	0	0	0	0	0	0	0	0	0	0	0	0	0	0	0	0	0
	0.459454	0	0	0	0	0	0	0	0	0	0	0	0	0	0	0	0	0	0	0	0	0	0	0	0	0	0	0	0	0	0	0	0	0	0	0	0	0	0	0	0	0	0	0	0	0	0	0	0
	0.461031	0	0	0	0	0	0	0	0	0	1	1	0	0	0	0	0	0	0	0	0	0	0	0	0	0	0	0	0	0	0	0	0	0	0	0	0	1	1	0	0	0	0	0	0	0	0	0	0
	0.462609	0	0	0	0	0	0	0	0	0	0	0	0	0	0	0	0	0	0	0	0	0	0	0	0	0	0	0	0	0	0	0	0	0	0	0	0	0	1	1	0	0	0	0	0	0	0	0	0
	0.464186	0	0	0	0	0	0	0	0	0	0	0	0	0	0	0	0	0	0	0	0	0	0	0	0	0	0	0	0	0	0	0	0	0	0	0	0	0	0	1	0	0	0	0	0	0	0	0	0
	0.465763	0	0	0	0	0	0	0	0	0	0	0	0	0	0	0	0	0	0	0	0	0	0	0	0	0	0	0	0	0	0	0	0	0	0	0	0	0	1	0	0	0	0	0	0	0	0	0	0
	0.467341	0	0	0	0	0	0	0	0	0	0	0	0	0	0	0	0	0	0	0	0	0	0	0	0	0	0	0	0	0	0	0	0	0	0	0	0	0	1	1	1	0	0	0	0	0	0	0	0
	0.468918	0	0	0	0	0	0	0	0	0	0	0	0	0	0	0	0	0	0	0	0	0	0	0	0	0	0	0	0	0	0	0	0	0	0	0	0	0	0	1	0	0	0	0	0	0	0	0	0
	0.470496	0	0	0	0	0	0	0	0	0	0	0	0	0	0	0	0	0	0	0	0	0	0	0	0	0	0	0	0	0	0	0	0	0	0	0	0	0	0	0	0	0	0	0	0	0	0	0	1
	0.472073	0	0	0	0	0	0	0	0	0	0	0	0	0	0	0	0	0	0	0	0	0	0	0	0	0	0	0	0	0	0	0	0	0	0	0	0	0	0	0	0	0	0	0	0	0	0	0	1
	0.47365	0	0	0	0	0	0	0	0	0	0	0	0	0	0	0	0	0	0	0	0	0	0	0	0	0	0	0	0	0	0	1	1	0	0	0	0	0	0	0	0	0	0	0	0	0	0	0	0
	0.475228	0	0	0	0	0	0	0	0	0	0	0	0	0	0	0	0	0	0	0	0	0	0	0	0	0	0	0	0	0	0	0	1	0	0	0	0	0	0	0	0	0	0	0	0	0	0	0	0
	0.476805	0	0	0	0	0	0	0	0	0	0	0	0	0	0	0	0	0	0	0	0	0	0	0	0	0	0	0	0	0	0	0	1	1	0	0	0	0	0	0	0	0	0	0	0	0	0	0	0
	0.478382	0	0	0	0	0	0	0	0	0	0	0	0	0	0	0	0	0	0	0	0	0	0	0	0	0	0	0	0	0	0	0	1	1	0	0	0	0	0	0	0	0	0	0	0	0	0	0	0
	0.47996	0	0	0	0	0	0	0	0	0	0	0	0	0	0	0	0	0	0	0	0	0	0	0	0	0	0	0	0	0	0	0	0	1	0	0	0	0	0	0	0	0	0	0	0	0	0	0	0
	0.481537	0	0	0	0	0	0	0	0	0	0	0	0	0	0	0	0	0	0	0	0	0	0	0	0	0	0	0	0	0	0	0	0	0	0	0	0	0	0	0	0	0	0	0	1	1	0	0	0
	0.483115	0	0	0	0	0	0	0	0	0	0	0	0	0	0	0	0	0	0	0	0	0	0	0	0	0	0	0	0	0	0	0	0	0	0	0	0	0	0	0	0	0	0	0	0	0	0	0	0
	0.484692	0	0	0	0	0	0	0	0	0	0	0	0	0	0	0	0	0	0	0	0	0	0	0	0	0	0	0	0	0	0	0	0	0	0	0	0	0	0	0	0	0	0	0	0	0	0	0	0
	0.486269	0	0	0	0	0	0	0	0	0	0	0	0	0	0	0	0	0	0	0	0	0	0	0	0	0	0	0	0	0	0	0	1	0	0	0	0	0	0	0	0	0	0	0	0	0	0	0	0
	0.487847	0	0	0	0	0	0	0	0	0	0	0	0	0	0	0	0	0	0	0	0	0	0	0	0	0	0	0	0	0	0	1	1	0	0	0	0	0	0	0	0	0	0	0	0	0	0	0	0
	0.489424	0	0	0	0	0	0	0	0	0	0	0	0	0	0	0	0	0	0	0	0	0	0	0	0	0	0	0	0	0	0	0	0	0	0	0	0	0	0	0	0	0	0	0	0	0	0	0	0
	0.491001	0	0	0	0	0	0	0	0	0	0	0	0	0	0	0	0	0	0	0	0	0	0	0	0	0	0	0	0	0	0	0	0	0	0	0	0	0	0	0	0	0	0	0	0	0	0	0	0
	0.492579	0	0	0	0	0	0	0	0	0	0	0	0	0	0	0	0	0	0	0	0	0	0	0	0	0	0	0	0	0	0	0	0	0	0	0	0	0	0	0	0	0	0	0	0	0	0	0	0
	0.494156	0	0	0	0	0	0	0	0	0	0	0	0	0	0	0	0	0	0	0	0	0	0	0	0	0	0	0	0	0	0	0	0	0	0	0	0	0	0	0	0	0	0	0	0	0	0	0	0
	0.495734	0	0	0	0	0	0	0	0	0	0	0	0	0	0	0	0	0	0	0	0	0	4	7	7	4	4	1	0	2	1	1	0	0	0	0	0	0	0	0	0	0	0	0	0	0	0	0	0
	0.497311	0	0	0	0	0	0	0	0	0	0	0	0	0	0	0	0	0	0	0	0	0	13	38	34	24	24	18	13	10	13	9	4	2	3	2	2	0	3	3	0	0	0	1	2	0	0	0	0
	0.498888	0	0	0	0	0	0	0	0	0	0	0	0	0	0	0	0	0	0	0	0	0	8	67	94	78	81	62	51	47	62	44	37	17	16	28	26	9	20	20	14	7	5	5	4	4	1	1	1
	0.500466	0	0	0	0	0	0	0	0	0	0	0	0	0	0	0	0	0	0	0	0	0	2	52	152	147	138	121	120	114	122	110	95	80	88	81	68	75	74	73	59	38	39	45	35	24	19	16	9
	0.502043	0	0	0	0	0	0	0	0	0	0	0	0	0	0	0	0	0	0	0	0	0	1	29	163	225	228	201	206	211	204	188	174	156	160	153	149	154	132	139	126	117	100	108	94	81	80	68	54
	0.50362	0	0	0	0	0	0	0	0	0	0	0	0	0	0	0	0	0	0	0	0	0	0	15	114	254	297	289	303	298	282	280	249	259	215	229	239	208	217	221	195	175	170	179	171	157	146	132	116
	0.505198	0	0	0	0	0	0	0	0	0	0	0	0	0	0	0	0	0	0	0	0	0	0	3	52	181	321	341	335	333	333	359	324	331	302	302	317	282	294	296	263	267	228	236	236	224	212	209	188
	0.506775	0	0	0	0	0	0	0	0	0	0	0	0	0	0	0	0	0	0	0	0	0	0	0	18	87	234	341	331	329	344	344	350	344	354	352	320	308	334	335	308	282	272	276	289	268	271	259	234
	0.508353	0	0	0	0	0	0	0	0	0	0	0	0	0	0	0	0	0	0	0	0	0	0	0	2	38	128	272	318	316	319	321	344	343	345	325	323	324	318	338	327	296	324	324	296	294	296	295	269
	0.50993	0	0	0	0	0	0	0	0	0	0	0	0	0	0	0	0	0	0	0	0	0	0	0	0	6	52	151	285	293	313	293	301	313	321	305	314	319	312	340	318	292	323	335	310	333	308	306	291
	0.511507	0	0	0	0	0	0	0	0	0	0	0	0	0	0	0	0	0	0	0	0	0	0	0	0	0	14	65	192	276	296	292	285	289	285	297	320	322	308	331	306	302	302	328	317	311	292	277	283
	0.513085	0	0	0	0	0	0	0	0	0	0	0	0	0	0	0	0	0	0	0	0	0	0	0	0	0	2	16	85	222	287	280	261	277	275	302	303	297	314	304	289	292	301	301	292	292	301	282	298
	0.514662	0	0	0	0	0	0	0	0	0	0	0	0	0	0	0	0	0	0	0	0	0	0	0	0	0	0	0	24	116	222	258	250	258	260	284	289	295	282	275	279	275	316	293	295	280	286	283	299
	0.516239	0	0	0	0	0	0	0	0	0	0	0	0	0	0	0	0	0	0	0	0	0	0	0	0	0	0	0	0	32	121	222	234	238	258	238	273	284	270	277	284	272	304	302	306	288	274	284	292
	0.517817	0	0	0	0	0	0	0	0	0	0	0	0	0	0	0	0	0	0	0	0	0	0	0	0	0	0	0	0	4	51	162	235	243	235	224	248	235	263	256	275	286	292	278	274	272	259	276	267
	0.519394	0	0	0	0	0	0	0	0	0	0	0	0	0	0	0	0	0	0	0	0	0	0	0	0	0	0	0	0	0	7	63	179	244	219	217	217	220	234	251	264	259	264	296	286	271	250	272	264
	0.520972	0	0	0	0	0	0	0	0	0	0	0	0	0	0	0	0	0	0	0	0	0	0	0	0	0	0	0	0	0	0	15	90	203	226	215	211	205	238	260	258	255	248	276	283	262	255	264	254
	0.522549	0	0	0	0	0	0	0	0	0	0	0	0	0	0	0	0	0	0	0	0	0	0	0	0	0	0	0	0	0	0	1	28	123	206	222	202	203	219	240	231	250	239	256	254	256	258	266	254
	0.524126	0	0	0	0	0	0	0	0	0	0	0	0	0	0	0	0	0	0	0	0	0	0	0	0	0	0	0	0	0	0	0	1	37	132	208	201	208	208	210	220	230	247	241	239	235	254	270	263
	0.525704	0	0	0	0	0	0	0	0	0	0	0	0	0	0	0	0	0	0	0	0	0	0	0	0	0	0	0	0	0	0	0	0	4	58	164	210	201	214	202	225	231	237	237	225	226	254	238	252
	0.527281	0	0	0	0	0	0	0	0	0	0	0	0	0	0	0	0	0	0	0	0	0	0	0	0	0	0	0	0	0	0	0	0	0	13	79	172	205	203	212	212	213	215	214	223	193	220	238	241
	0.528858	0	0	0	0	0	0	0	0	0	0	0	0	0	0	0	0	0	0	0	0	0	0	0	0	0	0	0	0	0	0	0	0	0	0	17	108	200	216	196	202	196	215	207	203	205	216	220	208
	0.530436	0	0	0	0	0	0	0	0	0	0	0	0	0	0	0	0	0	0	0	0	0	0	0	0	0	0	0	0	0	0	0	0	0	0	1	31	135	185	190	175	179	204	206	200	201	200	203	188
	0.532013	0	0	0	0	0	0	0	0	0	0	0	0	0	0	0	0	0	0	0	0	0	0	0	0	0	0	0	0	0	0	0	0	0	0	0	4	49	128	165	150	164	179	187	187	203	195	187	171
	0.533591	0	0	0	0	0	0	0	0	0	0	0	0	0	0	0	0	0	0	0	0	0	0	0	0	0	0	0	0	0	0	0	0	0	0	0	0	2	50	130	139	151	166	157	156	167	166	169	178
	0.535168	0	0	0	0	0	0	0	0	0	0	0	0	0	0	0	0	0	0	0	0	0	0	0	0	0	0	0	0	0	0	0	0	0	0	0	0	0	3	55	118	136	135	147	134	137	133	148	148
	0.536745	0	0	0	0	0	0	0	0	0	0	0	0	0	0	0	0	0	0	0	0	0	0	0	0	0	0	0	0	0	0	0	0	0	0	0	0	0	0	7	50	95	105	97	107	106	100	102	115
	0.538323	0	0	0	0	0	0	0	0	0	0	0	0	0	0	0	0	0	0	0	0	0	0	0	0	0	0	0	0	0	0	0	0	0	0	0	0	0	0	0	5	36	51	44	55	53	48	55	52
	0.5399	0	0	0	0	0	0	0	0	0	0	0	0	0	0	0	0	0	0	0	0	0	0	0	0	0	0	0	0	0	0	0	0	0	0	0	0	0	0	0	0	2	4	9	12	11	9	10	12
	0.541477	0	0	0	0	0	0	0	0	0	0	0	0	0	0	0	0	0	0	0	0	0	0	0	0	0	0	0	0	0	0	0	0	0	0	0	0	0	0	0	0	0	0	0	0	0	0	1	0
	0.543055	0	0	0	0	0	0	0	0	0	0	0	0	0	0	0	0	0	0	0	0	0	0	0	0	0	0	0	0	0	0	0	0	0	0	0	0	0	0	0	0	0	0	0	0	0	0	0	0
	0.544632	0	0	0	0	0	0	0	0	0	0	0	0	0	0	0	0	0	0	0	0	0	0	0	0	0	0	0	0	0	0	0	0	0	0	0	0	0	0	0	0	0	0	0	0	0	0	0	0
	0.54621	0	0	0	0	0	0	0	0	0	0	0	0	0	0	0	0	0	0	0	0	0	0	0	0	0	0	0	0	0	0	0	0	0	0	0	0	0	0	0	0	0	0	0	0	0	1	0	0
	0.547787	0	0	0	0	0	0	0	0	0	0	0	0	0	0	0	0	0	0	0	0	0	0	0	0	0	0	0	0	0	0	0	0	0	0	0	0	0	0	0	0	0	0	0	0	0	2	1	0
	0.549364	0	0	0	0	0	0	0	0	0	0	0	0	0	0	0	0	0	0	0	0	0	0	0	0	0	0	0	0	0	0	0	0	0	0	0	0	0	0	0	0	0	0	0	0	0	0	0	0
	0.550942	0	0	0	0	0	0	0	0	0	0	0	0	0	0	0	0	0	0	0	0	0	0	0	0	0	0	0	0	0	0	0	0	0	0	0	0	0	0	0	0	0	0	0	0	0	0	0	0
	0.552519	0	0	0	0	0	0	0	0	0	0	0	0	0	0	0	0	0	0	0	0	0	0	0	0	0	0	0	0	0	0	0	0	0	0	0	0	0	0	0	0	0	0	0	0	0	0	0	0
	0.554096	0	0	0	0	0	0	0	0	0	0	0	0	0	0	0	0	0	0	0	0	0	0	0	0	0	0	0	0	0	0	0	0	0	0	0	0	0	0	0	0	0	0	0	0	0	0	0	0
	0.555674	0	0	0	0	0	0	0	0	0	0	0	0	0	0	0	0	0	0	0	0	0	0	0	0	0	0	0	0	0	0	0	0	0	0	0	0	0	0	0	0	0	0	0	0	0	0	0	0
	0.557251	0	0	0	0	0	0	0	0	0	0	0	0	0	0	0	0	0	0	0	0	0	0	0	0	0	0	0	0	0	0	0	0	0	0	0	0	0	0	0	0	0	0	0	0	0	0	0	0
	0.558829	0	0	0	0	0	0	0	0	0	0	0	0	0	0	0	0	0	0	0	0	0	0	0	0	0	0	0	0	0	0	0	0	0	0	0	0	0	0	0	0	0	0	0	0	0	0	0	0
	0.560406	0	0	0	0	0	0	0	0	0	0	0	0	0	0	0	0	0	0	0	0	0	0	0	0	0	0	0	0	0	0	0	0	0	0	0	0	0	0	0	0	0	0	0	0	0	0	0	0
	0.561983	0	0	0	0	0	0	0	0	0	0	0	0	0	0	0	0	0	0	0	0	0	0	0	0	0	0	0	0	0	0	0	0	0	0	0	0	0	0	0	0	0	0	0	0	0	0	0	0
	0.563561	0	0	0	0	0	0	0	0	0	0	0	0	0	0	0	0	0	0	0	0	0	0	0	0	0	0	0	0	0	0	0	0	0	0	0	0	0	0	0	0	0	0	0	0	0	0	0	0
	0.565138	0	0	0	0	0	0	0	0	0	0	0	0	0	0	0	0	0	0	0	0	0	0	0	0	0	0	0	0	0	0	0	0	0	0	0	0	0	0	0	0	0	0	0	0	0	0	0	0
	0.566715	0	0	0	0	0	0	0	0	0	0	0	0	0	0	0	0	0	0	0	0	0	0	0	0	0	0	0	0	0	0	0	0	0	0	0	0	0	0	0	0	0	0	0	0	0	0	0	0
	0.568293	0	0	0	0	0	0	0	0	0	0	0	0	0	0	0	0	0	0	0	0	0	0	0	0	0	0	0	0	0	0	0	0	0	0	0	0	0	0	0	0	0	0	0	0	0	0	0	0
	0.56987	0	0	0	0	0	0	0	0	0	0	0	0	0	0	0	0	0	0	0	0	0	0	0	0	0	0	0	0	0	0	0	0	0	0	0	0	0	0	0	0	0	0	0	0	0	0	0	0
	0.571448	0	0	0	0	0	0	0	0	0	0	0	0	0	0	0	0	0	0	0	0	0	0	0	0	0	0	0	0	0	0	0	0	0	0	0	0	0	0	0	0	0	0	0	0	0	0	0	0
	0.573025	0	0	0	0	0	0	0	0	0	0	0	0	0	0	0	0	0	0	0	0	0	0	0	0	0	0	0	0	0	0	0	0	0	0	0	0	0	0	0	0	0	0	0	0	0	0	0	0
	0.574602	0	0	0	0	0	0	0	0	0	0	0	0	0	0	0	0	0	0	0	0	0	0	0	0	0	0	0	0	0	0	0	0	0	0	0	0	0	0	0	0	0	0	0	0	0	0	0	0
	0.57618	0	0	0	0	0	0	0	0	0	0	0	0	0	0	0	0	0	0	0	0	0	0	0	0	0	0	0	0	0	0	0	0	0	0	0	0	0	0	0	0	0	0	0	0	0	0	0	0
	0.577757	0	0	0	0	0	0	0	0	0	0	0	0	0	0	0	0	0	0	0	0	0	0	0	0	0	0	0	0	0	0	0	0	0	0	0	0	0	0	0	0	0	0	0	0	0	0	0	0
	0.579334	0	0	0	0	0	0	0	0	0	0	0	0	0	0	0	0	0	0	0	0	0	0	0	0	0	0	0	0	0	0	0	0	0	0	0	0	0	0	0	0	0	0	0	0	0	0	0	0
	0.580912	0	0	0	0	0	0	0	0	0	0	0	0	0	0	0	0	0	0	0	0	0	0	0	0	0	0	0	0	0	0	0	0	0	0	0	0	0	0	0	0	0	0	0	0	0	0	0	0
	0.582489	0	0	0	0	0	0	0	0	0	0	0	0	0	0	0	0	0	0	0	0	0	0	0	0	0	0	0	0	0	0	0	0	0	0	0	0	0	0	0	0	0	0	0	0	0	0	0	0
	0.584067	0	0	0	0	0	0	0	0	0	0	0	0	0	0	0	0	0	0	0	0	0	0	0	0	0	0	0	0	0	0	0	0	0	0	0	0	0	0	0	0	0	0	0	0	0	0	0	0
	0.585644	0	0	0	0	0	0	0	0	0	0	0	0	0	0	0	0	0	0	0	0	0	0	0	0	0	0	0	0	0	0	0	0	0	0	0	0	0	0	0	0	0	0	0	0	0	0	0	0
	0.587221	0	0	0	0	0	0	0	0	0	0	0	0	0	0	0	0	0	0	0	0	0	0	0	0	0	0	0	0	0	0	0	0	0	0	0	0	0	0	0	0	0	0	0	0	0	0	0	0
	0.588799	0	0	0	0	0	0	0	0	0	0	0	0	0	0	0	0	0	0	0	0	0	0	0	0	0	0	0	0	0	0	0	0	0	0	0	0	0	0	0	0	0	0	0	0	0	0	0	0
	0.590376	0	0	0	0	0	0	0	0	0	0	0	0	0	0	0	0	0	0	0	0	0	0	0	0	0	0	0	0	0	0	0	0	0	0	0	0	0	0	0	0	0	0	0	0	0	0	0	0
	0.591953	0	0	0	0	0	0	0	0	0	0	0	0	0	0	0	0	0	0	0	0	0	0	0	0	0	0	0	0	0	0	0	0	0	0	0	0	0	0	0	0	0	0	0	0	0	0	0	0
	0.593531	0	0	0	0	0	0	0	0	0	0	0	0	0	0	0	0	0	0	0	0	0	0	0	0	0	0	0	0	0	0	0	0	0	0	0	0	0	0	0	0	0	0	0	0	0	0	0	0
	0.595108	0	0	0	0	0	0	0	0	0	0	0	0	0	0	0	0	0	0	0	0	0	0	0	0	0	0	0	0	0	0	0	0	0	0	0	0	0	0	0	0	0	0	0	0	0	0	0	0
	0.596686	0	0	0	0	0	0	0	0	0	0	0	0	0	0	0	0	0	0	0	0	0	0	0	0	0	0	0	0	0	0	0	0	0	0	0	0	0	0	0	0	0	0	0	0	0	0	0	0
	0.598263	0	0	0	0	0	0	0	0	0	0	0	0	0	0	0	0	0	0	0	0	0	0	0	0	0	0	0	0	0	0	0	0	0	0	0	0	0	0	0	0	0	0	0	0	0	0	0	0
	0.59984	0	0	0	0	0	0	0	0	0	0	0	0	0	0	0	0	0	0	0	0	0	0	0	0	0	0	0	0	0	0	0	0	0	0	0	0	0	0	0	0	0	0	0	0	0	0	0	0
	0.601418	0	0	0	0	0	0	0	0	0	0	0	0	0	0	0	0	0	0	0	0	0	0	0	0	0	0	0	0	0	0	0	0	0	0	0	0	0	0	0	0	0	0	0	0	0	0	0	0
	0.602995	0	0	0	0	0	0	0	0	0	0	0	0	0	0	0	0	0	0	0	0	0	0	0	0	0	0	0	0	0	0	0	0	0	0	0	0	0	0	0	0	0	0	0	0	0	0	0	0
	0.604572	0	0	0	0	0	0	0	0	0	0	0	0	0	0	0	0	0	0	0	0	0	0	0	0	0	0	0	0	0	0	0	0	0	0	0	0	0	0	0	0	0	0	0	0	0	0	0	0
	0.60615	0	0	0	0	0	0	0	0	0	0	0	0	0	0	0	0	0	0	0	0	0	0	0	0	0	0	0	0	0	0	0	0	0	0	0	0	0	0	0	0	0	0	0	0	0	0	0	0
	0.607727	0	0	0	0	0	0	0	0	0	0	0	0	0	0	0	0	0	0	0	0	0	0	0	0	0	0	0	0	0	0	0	0	0	0	0	0	0	0	0	0	0	0	0	0	0	0	0	0
	0.609305	0	0	0	0	0	0	0	0	0	0	0	0	0	0	0	0	0	0	0	0	0	0	0	0	0	0	0	0	0	0	0	0	0	0	0	0	0	0	0	0	0	0	0	0	0	0	0	0
	0.610882	0	0	0	0	0	0	0	0	0	0	0	0	0	0	0	0	0	0	0	0	0	0	0	0	0	0	0	0	0	0	0	0	0	0	0	0	0	0	0	0	0	0	0	0	0	0	0	0
	0.612459	0	0	0	0	0	0	0	0	0	0	0	0	0	0	0	0	0	0	0	0	0	0	0	0	0	0	0	0	0	0	0	0	0	0	0	0	0	0	0	0	0	0	0	0	0	0	0	0
	0.614037	0	0	0	0	0	0	0	0	0	0	0	0	0	0	0	0	0	0	0	0	0	0	0	0	0	0	0	0	0	0	0	0	0	0	0	0	0	0	0	0	0	0	0	0	0	0	0	0
	0.615614	0	0	0	0	0	0	0	0	0	0	0	0	0	0	0	0	0	0	0	0	0	0	0	0	0	0	0	0	0	0	0	0	0	0	0	0	0	0	0	0	0	0	0	0	0	0	0	0
	0.617191	0	0	0	0	0	0	0	0	0	0	0	0	0	0	0	0	0	0	0	0	0	0	0	0	0	0	0	0	0	0	0	0	0	0	0	0	0	0	0	0	0	0	0	0	0	0	0	0
	0.618769	0	0	0	0	0	0	0	0	0	0	0	0	0	0	0	0	0	0	0	0	0	0	0	0	0	0	0	0	0	0	0	0	0	0	0	0	0	0	0	0	0	0	0	0	0	0	0	0
	0.620346	0	0	0	0	0	0	0	0	0	0	0	0	0	0	0	0	0	0	0	0	0	0	0	0	0	0	0	0	0	0	0	0	0	0	0	0	0	0	0	0	0	0	0	0	0	0	0	0
	0.621924	0	0	0	0	0	0	0	0	0	0	0	0	0	0	0	0	0	0	0	0	0	0	0	0	0	0	0	0	0	0	0	0	0	0	0	0	0	0	0	0	0	0	0	0	0	0	0	0
	0.623501	0	0	0	0	0	0	0	0	0	0	0	0	0	0	0	0	0	0	0	0	0	0	0	0	0	0	0	0	0	0	0	0	0	0	0	0	0	0	0	0	0	0	0	0	0	0	0	0
	0.625078	0	0	0	0	0	0	0	0	0	0	0	0	0	0	0	0	0	0	0	0	0	0	0	0	0	0	0	0	0	0	0	0	0	0	0	0	0	0	0	0	0	0	0	0	0	0	0	0
	0.626656	0	0	0	0	0	0	0	0	0	0	0	0	0	0	0	0	0	0	0	0	0	0	0	0	0	0	0	0	0	0	0	0	0	0	0	0	0	0	0	0	0	0	0	0	0	0	0	0
	0.628233	0	0	0	0	0	0	0	0	0	0	0	0	0	0	0	0	0	0	0	0	0	0	0	0	0	0	0	0	0	0	0	0	0	0	0	0	0	0	0	0	0	0	0	0	0	0	0	0
	0.62981	0	0	0	0	0	0	0	0	0	0	0	0	0	0	0	0	0	0	0	0	0	0	0	0	0	0	0	0	0	0	0	0	0	0	0	0	0	0	0	0	0	0	0	0	0	0	0	0
	0.631388	0	0	0	0	0	0	0	0	0	0	0	0	0	0	0	0	0	0	0	0	0	0	0	0	0	0	0	0	0	0	0	0	0	0	0	0	0	0	0	0	0	0	0	0	0	0	0	0
	0.632965	0	0	0	0	0	0	0	0	0	0	0	0	0	0	0	0	0	0	0	0	0	0	0	0	0	0	0	0	0	0	0	0	0	0	0	0	0	0	0	0	0	0	0	0	0	0	0	0
	0.634543	0	0	0	0	0	0	0	0	0	0	0	0	0	0	0	0	0	0	0	0	0	0	0	0	0	0	0	0	0	0	0	0	0	0	0	0	0	0	0	0	0	0	0	0	0	0	0	0
	0.63612	0	0	0	0	0	0	0	0	0	0	0	0	0	0	0	0	0	0	0	0	0	0	0	0	0	0	0	0	0	0	0	0	0	0	0	0	0	0	0	0	0	0	0	0	0	0	0	0
	0.637697	0	0	0	0	0	0	0	0	0	0	0	0	0	0	0	0	0	0	0	0	0	0	0	0	0	0	0	0	0	0	0	0	0	0	0	0	0	0	0	0	0	0	0	0	0	0	0	0
	0.639275	0	0	0	0	0	0	0	0	0	0	0	0	0	0	0	0	0	0	0	0	0	0	0	0	0	0	0	0	0	0	0	0	0	0	0	0	0	0	0	0	0	0	0	0	0	0	0	0
	0.640852	0	0	0	0	0	0	0	0	0	0	0	0	0	0	0	0	0	0	0	0	0	0	0	0	0	0	0	0	0	0	0	0	0	0	0	0	0	0	0	0	0	0	0	0	0	0	0	0
	0.642429	0	0	0	0	0	0	0	0	0	0	0	0	0	0	0	0	0	0	0	0	0	0	0	0	0	0	0	0	0	0	0	0	0	0	0	0	0	0	0	0	0	0	0	0	0	0	0	0
	0.644007	0	0	0	0	0	0	0	0	0	0	0	0	0	0	0	0	0	0	0	0	0	0	0	0	0	0	0	0	0	0	0	0	0	0	0	0	0	0	0	0	0	0	0	0	0	0	0	0
	0.645584	0	0	0	0	0	0	0	0	0	0	0	0	0	0	0	0	0	0	0	0	0	0	0	0	0	0	0	0	0	0	0	0	0	0	0	0	0	0	0	0	0	0	0	0	0	0	0	0
	0.647162	0	0	0	0	0	0	0	0	0	0	0	0	0	0	0	0	0	0	0	0	0	0	0	0	0	0	0	0	0	0	0	0	0	0	0	0	0	0	0	0	0	0	0	0	0	0	0	0
	0.648739	0	0	0	0	0	0	0	0	0	0	0	0	0	0	0	0	0	0	0	0	0	0	0	0	0	0	0	0	0	0	0	0	0	0	0	0	0	0	0	0	0	0	0	0	0	0	0	0
[truncated: 976 more columns]
