# Supplementary material for: Evidence of superconducting Fermi arcs
Source: Nature. 2024 Feb 7;626(7998):294–9. doi: 10.1038/s41586-023-06977-7 (PMC10849961; doi:10.1038/s41586-023-06977-7)
Supplement: Supplementary file 2 — Source Data Fig. 2 [file 41586_2023_6977_MOESM2_ESM.xlsx]

## Sheet: Fig2a
	Termination A					Termination B
	Xpos	Ypos	Intensity			Xpos	Ypos	Intensity
	0.860548	-0.317334	2.16922			0.755458	-0.462907	3.35511
	0.860254	-0.316006	2.12268			0.755399	-0.461544	3.69758
	0.859958	-0.314678	2.7076			0.75534	-0.460182	4.23167
	0.859663	-0.313349	2.71403			0.75528	-0.458819	4.76594
	0.859367	-0.312021	2.72045			0.755219	-0.457456	4.61203
	0.85907	-0.310692	2.748			0.755158	-0.456093	3.87797
	0.858773	-0.309362	2.27378			0.755097	-0.454729	3.13091
	0.858475	-0.308033	1.66563			0.755035	-0.453366	3.1765
	0.858176	-0.306704	1.3405			0.754973	-0.452001	3.43382
	0.857877	-0.305374	1.37302			0.75491	-0.450637	4.25456
	0.857578	-0.304044	1.37622			0.754847	-0.449272	4.75159
	0.857278	-0.302714	1.44386			0.754783	-0.447907	5.11454
	0.856978	-0.301384	1.51445			0.754719	-0.446542	5.05647
	0.856677	-0.300053	1.4124			0.754654	-0.445176	4.97334
	0.856375	-0.298722	1.47103			0.754589	-0.443811	4.92828
	0.856073	-0.297392	1.76314			0.754523	-0.442444	4.91048
	0.85577	-0.296061	2.26564			0.754457	-0.441078	4.48745
	0.855467	-0.294729	2.13486			0.754391	-0.439711	4.0114
	0.855163	-0.293398	1.99248			0.754324	-0.438344	4.7442
	0.854859	-0.292066	1.87131			0.754256	-0.436977	4.90047
	0.854554	-0.290735	2.34141			0.754188	-0.43561	4.27932
	0.854249	-0.289403	2.93471			0.75412	-0.434242	3.63913
	0.853943	-0.288071	2.82163			0.754051	-0.432874	3.34321
	0.853637	-0.286738	3.06635			0.753981	-0.431506	3.85382
	0.85333	-0.285406	3.13222			0.753912	-0.430137	4.40598
	0.853023	-0.284073	3.50293			0.753841	-0.428768	4.96365
	0.852715	-0.28274	4.00284			0.75377	-0.427399	5.03448
	0.852406	-0.281407	4.33872			0.753699	-0.42603	4.51566
	0.852097	-0.280074	4.7573			0.753627	-0.42466	4.04533
	0.851788	-0.278741	4.54667			0.753555	-0.42329	4.32287
	0.851478	-0.277407	4.31813			0.753482	-0.42192	4.95015
	0.851167	-0.276073	3.7948			0.753409	-0.42055	5.33597
	0.850856	-0.27474	3.59138			0.753336	-0.419179	5.47564
	0.850544	-0.273405	3.1652			0.753262	-0.417808	4.92571
	0.850232	-0.272071	2.71749			0.753187	-0.416437	4.79345
	0.849919	-0.270737	2.48377			0.753112	-0.415065	5.33503
	0.849606	-0.269402	2.72089			0.753036	-0.413693	5.23474
	0.849292	-0.268068	3.53512			0.752961	-0.412321	5.00791
	0.848978	-0.266733	4.47952			0.752884	-0.410949	4.2208
	0.848663	-0.265398	4.86294			0.752807	-0.409577	3.84735
	0.848348	-0.264062	4.84071			0.75273	-0.408204	3.77085
	0.848032	-0.262727	4.34824			0.752652	-0.406831	4.26326
	0.847715	-0.261391	3.70918			0.752574	-0.405458	4.40027
	0.847398	-0.260056	3.14374			0.752495	-0.404084	4.73208
	0.847081	-0.25872	2.79299			0.752416	-0.40271	4.50727
	0.846763	-0.257384	2.70521			0.752336	-0.401336	4.72073
	0.846444	-0.256048	3.0935			0.752256	-0.399962	5.06825
	0.846125	-0.254711	3.03664			0.752175	-0.398588	6.13895
	0.845805	-0.253375	2.82286			0.752094	-0.397213	6.55863
	0.845485	-0.252038	2.96605			0.752012	-0.395838	6.41895
	0.845165	-0.250701	3.55248			0.75193	-0.394463	6.21962
	0.844844	-0.249364	4.10505			0.751848	-0.393087	6.02729
	0.844522	-0.248027	4.64679			0.751765	-0.391711	5.59334
	0.844199	-0.24669	4.98912			0.751681	-0.390335	4.85638
	0.843877	-0.245352	4.92148			0.751597	-0.388959	4.10097
	0.843553	-0.244015	4.20925			0.751513	-0.387583	3.94976
	0.84323	-0.242677	4.05518			0.751428	-0.386206	3.64678
	0.842905	-0.241339	4.12066			0.751343	-0.384829	3.69095
	0.84258	-0.240001	4.1867			0.751257	-0.383452	3.75095
	0.842255	-0.238663	3.96686			0.75117	-0.382074	3.87391
	0.841929	-0.237324	4.04865			0.751084	-0.380697	3.83807
	0.841603	-0.235986	4.13258			0.750997	-0.379319	4.08223
	0.841276	-0.234647	4.1099			0.750909	-0.37794	3.98244
	0.840948	-0.233308	4.54161			0.750821	-0.376562	4.36583
	0.84062	-0.231969	5.13413			0.750732	-0.375183	4.8287
	0.840291	-0.23063	5.19592			0.750643	-0.373804	5.26947
	0.839962	-0.229291	4.90494			0.750553	-0.372425	5.42916
	0.839633	-0.227952	4.16218			0.750463	-0.371046	5.31781
	0.839303	-0.226612	4.12117			0.750373	-0.369667	5.00162
	0.838972	-0.225272	4.38769			0.750282	-0.368287	4.52564
	0.838641	-0.223933	5.02203			0.75019	-0.366907	4.01607
	0.838309	-0.222593	5.53786			0.750098	-0.365526	4.2984
	0.837977	-0.221253	5.95823			0.750006	-0.364146	4.55456
	0.837644	-0.219912	6.50855			0.749913	-0.362765	4.78486
	0.837311	-0.218572	7.94759			0.74982	-0.361384	5.35464
	0.836977	-0.217231	11.301			0.749726	-0.360003	5.3702
	0.836643	-0.215891	16.0768			0.749632	-0.358622	5.25539
	0.836308	-0.21455	20.4646			0.749537	-0.35724	5.16417
	0.835973	-0.213209	21.9884			0.749442	-0.355858	5.22381
	0.835637	-0.211868	20.9503			0.749346	-0.354476	5.30919
	0.8353	-0.210527	23.9297			0.74925	-0.353094	5.74817
	0.834964	-0.209186	35.7509			0.749154	-0.351711	7.15685
	0.834626	-0.207844	49.7875			0.749057	-0.350329	8.08362
	0.834288	-0.206503	59.2617			0.748959	-0.348946	8.5093
	0.83395	-0.205161	56.0623			0.748861	-0.347563	8.38802
	0.833611	-0.203819	42.6674			0.748763	-0.346179	8.24732
	0.833271	-0.202477	28.7582			0.748664	-0.344796	8.32405
	0.832931	-0.201135	24.1238			0.748564	-0.343412	7.4706
	0.832591	-0.199793	29.2645			0.748464	-0.342028	6.85483
	0.83225	-0.198451	47.3227			0.748364	-0.340644	6.04161
	0.831908	-0.197108	92.0334			0.748263	-0.339259	5.8652
	0.831566	-0.195766	170.147			0.748162	-0.337875	6.04503
	0.831223	-0.194423	279.727			0.74806	-0.33649	6.60385
	0.83088	-0.19308	415.681			0.747958	-0.335105	7.62853
	0.830536	-0.191737	542.93			0.747855	-0.333719	9.19552
	0.830192	-0.190394	612.02			0.747752	-0.332334	12.8224
	0.829848	-0.189051	627.828			0.747649	-0.330948	17.9959
	0.829502	-0.187708	638.585			0.747545	-0.329562	26.4136
	0.829157	-0.186364	640.226			0.74744	-0.328176	40.34
	0.82881	-0.185021	637.434			0.747335	-0.32679	60.9977
	0.828464	-0.183677	637.582			0.74723	-0.325403	86.0745
	0.828116	-0.182333	633.002			0.747124	-0.324017	106.123
	0.827768	-0.180989	627.071			0.747018	-0.32263	121.15
	0.82742	-0.179645	625.414			0.746911	-0.321243	126.839
	0.827071	-0.178301	621.566			0.746803	-0.319855	123.775
	0.826722	-0.176957	610.961			0.746696	-0.318468	117.694
	0.826372	-0.175613	613.172			0.746587	-0.31708	114.289
	0.826022	-0.174268	601.568			0.746479	-0.315692	110.616
	0.825671	-0.172924	580.728			0.746369	-0.314304	111.733
	0.825319	-0.171579	565.302			0.74626	-0.312916	121.485
	0.824967	-0.170235	554.337			0.74615	-0.311527	136.863
	0.824615	-0.16889	532.613			0.746039	-0.310139	155.837
	0.824262	-0.167545	526.261			0.745928	-0.30875	170
	0.823909	-0.1662	518.919			0.745817	-0.307361	174.618
	0.823555	-0.164855	512.622			0.745705	-0.305971	174.284
	0.8232	-0.163509	510.262			0.745592	-0.304582	176.424
	0.822845	-0.162164	516.584			0.745479	-0.303192	184.463
	0.82249	-0.160818	521.591			0.745366	-0.301802	188.922
	0.822134	-0.159473	516.543			0.745252	-0.300412	197.344
	0.821777	-0.158127	507.04			0.745138	-0.299022	201.96
	0.82142	-0.156781	501.837			0.745023	-0.297632	204.838
	0.821062	-0.155436	498.332			0.744908	-0.296241	199.813
	0.820704	-0.15409	490.789			0.744792	-0.29485	201.672
	0.820346	-0.152744	480.134			0.744676	-0.293459	208.38
	0.819987	-0.151397	475.191			0.744559	-0.292068	220.351
	0.819627	-0.150051	473.887			0.744442	-0.290677	237.053
	0.819267	-0.148705	464.814			0.744325	-0.289285	252.682
	0.818906	-0.147358	458.887			0.744207	-0.287894	265.315
	0.818545	-0.146012	459.201			0.744088	-0.286502	280.374
	0.818183	-0.144665	467.696			0.743969	-0.28511	296.274
	0.817821	-0.143318	469.841			0.74385	-0.283718	310.598
	0.817458	-0.141972	475.135			0.74373	-0.282325	327.358
	0.817095	-0.140625	480.039			0.74361	-0.280933	348.26
	0.816732	-0.139278	482.054			0.743489	-0.27954	373.972
	0.816367	-0.137931	486.509			0.743368	-0.278147	398.214
	0.816003	-0.136584	480.229			0.743246	-0.276754	416.79
	0.815637	-0.135236	478.58			0.743124	-0.27536	447.429
	0.815272	-0.133889	479.292			0.743001	-0.273967	467.083
	0.814905	-0.132542	482.195			0.742878	-0.272573	498.721
	0.814539	-0.131194	491.771			0.742754	-0.27118	524.114
	0.814171	-0.129847	486.683			0.74263	-0.269786	545.681
	0.813804	-0.128499	478.642			0.742506	-0.268392	555.781
	0.813435	-0.127151	460.287			0.742381	-0.266997	538.432
	0.813066	-0.125803	446.957			0.742255	-0.265603	539.393
	0.812697	-0.124456	434.192			0.742129	-0.264208	526.132
	0.812327	-0.123108	428.987			0.742003	-0.262813	517.223
	0.811957	-0.12176	433.865			0.741876	-0.261418	490.994
	0.811586	-0.120411	431.097			0.741749	-0.260023	458.913
	0.811215	-0.119063	423.257			0.741621	-0.258628	432.587
	0.810843	-0.117715	424.147			0.741493	-0.257233	400.573
	0.810471	-0.116367	428.925			0.741364	-0.255837	381.136
	0.810098	-0.115018	421.766			0.741235	-0.254441	363.742
	0.809725	-0.11367	404.663			0.741106	-0.253045	366.436
	0.809351	-0.112321	392.57			0.740976	-0.251649	370.042
	0.808976	-0.110973	384.046			0.740845	-0.250253	365.37
	0.808602	-0.109624	387.352			0.740714	-0.248857	362.071
	0.808226	-0.108275	382.48			0.740583	-0.24746	353.529
	0.80785	-0.106926	383.605			0.740451	-0.246063	356.679
	0.807474	-0.105577	382.019			0.740318	-0.244667	355.249
	0.807097	-0.104228	373.744			0.740186	-0.243269	351.774
	0.80672	-0.102879	362.126			0.740052	-0.241872	343.397
	0.806342	-0.10153	358.168			0.739919	-0.240475	328.502
	0.805963	-0.100181	353.948			0.739784	-0.239078	323.992
	0.805584	-0.098832	360.684			0.73965	-0.23768	323.548
	0.805205	-0.0974827	381.097			0.739515	-0.236282	323.899
	0.804825	-0.0961334	395.67			0.739379	-0.234884	313.933
	0.804445	-0.094784	399.584			0.739243	-0.233486	316.305
	0.804064	-0.0934345	404.834			0.739106	-0.232088	317.461
	0.803683	-0.092085	406.515			0.738969	-0.23069	318.156
	0.803301	-0.0907354	398.979			0.738832	-0.229291	326.635
	0.802918	-0.0893858	386.307			0.738694	-0.227893	337.423
	0.802535	-0.0880361	389.009			0.738556	-0.226494	338.069
	0.802152	-0.0866864	399.08			0.738417	-0.225095	336.017
	0.801768	-0.0853366	406.426			0.738278	-0.223696	331.922
	0.801384	-0.0839868	406.273			0.738138	-0.222297	332.109
	0.800999	-0.0826368	398.896			0.737998	-0.220897	324.155
	0.800613	-0.0812869	403.376			0.737857	-0.219498	316.905
	0.800227	-0.0799369	402.07			0.737716	-0.218098	311.688
	0.799841	-0.0785869	402.128			0.737574	-0.216699	302.221
	0.799454	-0.0772368	400.874			0.737432	-0.215299	296.832
	0.799067	-0.0758866	400.565			0.73729	-0.213899	298.435
	0.798679	-0.0745364	398.577			0.737147	-0.212499	292.61
	0.79829	-0.0731862	392.273			0.737003	-0.211098	291.105
	0.797902	-0.0718359	390.45			0.73686	-0.209698	287.055
	0.797512	-0.0704855	394.973			0.736715	-0.208297	287.082
	0.797122	-0.0691352	405.123			0.73657	-0.206897	282.901
	0.796732	-0.0677847	399.399			0.736425	-0.205496	284.429
	0.796341	-0.0664343	404.908			0.736279	-0.204095	286.928
	0.79595	-0.0650838	402.327			0.736133	-0.202694	281.45
	0.795558	-0.0637332	401.118			0.735987	-0.201293	281.664
	0.795165	-0.0623827	399.854			0.735839	-0.199891	279.91
	0.794773	-0.061032	395.057			0.735692	-0.19849	278.131
	0.794379	-0.0596814	390.386			0.735544	-0.197088	272.694
	0.793985	-0.0583307	383.115			0.735395	-0.195687	275.354
	0.793591	-0.05698	390.685			0.735246	-0.194285	277.465
	0.793196	-0.0556292	387.126			0.735097	-0.192883	282.946
	0.792801	-0.0542784	383.084			0.734947	-0.191481	286.867
	0.792405	-0.0529275	385.775			0.734797	-0.190079	292.744
	0.792009	-0.0515767	385.544			0.734646	-0.188677	299.763
	0.791612	-0.0502258	383.389			0.734495	-0.187274	301.25
	0.791214	-0.0488748	386.776			0.734343	-0.185872	308.425
	0.790817	-0.0475239	382.118			0.734191	-0.184469	317.629
	0.790418	-0.0461729	379.205			0.734039	-0.183066	320.833
	0.79002	-0.0448218	379.169			0.733885	-0.181663	330.594
	0.78962	-0.0434708	374.19			0.733732	-0.18026	326.865
	0.789221	-0.0421197	378.345			0.733578	-0.178857	328.83
	0.78882	-0.0407686	379.414			0.733424	-0.177454	332.901
	0.788419	-0.0394175	383.603			0.733269	-0.176051	335.422
	0.788018	-0.0380663	370.625			0.733113	-0.174648	341.309
	0.787616	-0.0367152	363.876			0.732957	-0.173244	341.505
	0.787214	-0.0353639	356.719			0.732801	-0.17184	350.305
	0.786811	-0.0340127	351.518			0.732645	-0.170437	360.128
	0.786408	-0.0326615	348.144			0.732487	-0.169033	379.672
	0.786005	-0.0313102	347.075			0.73233	-0.167629	391.964
	0.7856	-0.0299589	348.252			0.732172	-0.166225	397.857
	0.785196	-0.0286076	352.735			0.732013	-0.164821	403.275
	0.78479	-0.0272563	358.48			0.731854	-0.163416	411.341
	0.784385	-0.025905	361.582			0.731695	-0.162012	417.881
	0.783979	-0.0245536	379.141			0.731535	-0.160608	425.562
	0.783572	-0.0232023	389.764			0.731374	-0.159203	438.744
	0.783165	-0.0218509	404.346			0.731214	-0.157798	451.422
	0.782757	-0.0204995	413.47			0.731052	-0.156394	452.361
	0.782349	-0.019148	429.685			0.730891	-0.154989	449.496
	0.781941	-0.0177966	443.193			0.730728	-0.153584	449.238
	0.781531	-0.0164452	452.798			0.730566	-0.152179	446.21
	0.781122	-0.0150938	470.924			0.730403	-0.150774	446.139
	0.780712	-0.0137423	475.916			0.730239	-0.149368	434.952
	0.780301	-0.0123908	490.757			0.730075	-0.147963	431.454
	0.77989	-0.0110394	503.695			0.72991	-0.146557	436.245
	0.779479	-0.0096879	520.206			0.729746	-0.145152	438.258
	0.779067	-0.00833641	536.187			0.72958	-0.143746	434.945
	0.778654	-0.00698495	555.798			0.729414	-0.142341	430.103
	0.778241	-0.00563343	571.003			0.729248	-0.140935	430.274
	0.777828	-0.00428195	574.701			0.729081	-0.139529	426.978
	0.777414	-0.00293043	587.978			0.728914	-0.138123	428.024
	0.776999	-0.00157894	593.905			0.728746	-0.136717	424.244
	0.776584	-0.000227438	607.253			0.728578	-0.135311	424.003
	0.776169	0.00112405	606.242			0.72841	-0.133905	428.073
	0.775753	0.00247557	633.942			0.728241	-0.132498	423.027
	0.775337	0.00382707	648.813			0.728071	-0.131092	425.767
	0.77492	0.00517854	653.468			0.727901	-0.129686	415.994
	0.774503	0.00653007	657.245			0.727731	-0.128279	412.579
	0.774085	0.00788153	655.953			0.72756	-0.126872	420.313
	0.773666	0.00923302	657.695			0.727389	-0.125466	419.313
	0.773248	0.0105845	644.604			0.727217	-0.124059	419.023
	0.772828	0.011936	671.976			0.727045	-0.122652	407.291
	0.772408	0.0132874	679.893			0.726872	-0.121245	406.029
	0.771988	0.0146389	709.755			0.726699	-0.119838	390.98
	0.771568	0.0159903	727.814			0.726526	-0.118431	385.701
	0.771146	0.0173418	729.337			0.726352	-0.117024	384.073
	0.770725	0.0186932	717.074			0.726177	-0.115617	384.6
	0.770303	0.0200446	708.995			0.726002	-0.114209	387.435
	0.76988	0.021396	707.18			0.725827	-0.112802	382.315
	0.769457	0.0227474	708.55			0.725651	-0.111394	379.217
	0.769033	0.0240988	714.184			0.725475	-0.109987	363.256
	0.768609	0.0254501	712.482			0.725298	-0.108579	361.437
	0.768185	0.0268015	717.179			0.725121	-0.107172	355.75
	0.767759	0.0281528	720.94			0.724943	-0.105764	361.062
	0.767334	0.0295041	729.202			0.724765	-0.104356	371.834
	0.766908	0.0308554	728.414			0.724587	-0.102948	368.11
	0.766481	0.0322067	728.897			0.724408	-0.10154	371.368
	0.766055	0.0335579	726.171			0.724228	-0.100132	367.251
	0.765627	0.0349092	716.934			0.724048	-0.0987244	356.283
	0.765199	0.0362604	710.437			0.723868	-0.0973163	354.684
	0.764771	0.0376116	702.701			0.723687	-0.0959082	347.815
	0.764342	0.0389627	682.232			0.723506	-0.0944999	347.158
	0.763913	0.0403139	676.88			0.723324	-0.0930917	342.012
	0.763483	0.041665	665.727			0.723142	-0.0916833	343.374
	0.763052	0.0430161	645.355			0.72296	-0.0902749	344.866
	0.762622	0.0443671	646.786			0.722777	-0.0888665	349.716
	0.76219	0.0457182	637.118			0.722593	-0.087458	356.407
	0.761759	0.0470692	622.931			0.722409	-0.0860494	349.361
	0.761327	0.0484201	612.249			0.722225	-0.0846408	349.819
	0.760894	0.0497711	607.705			0.72204	-0.0832321	351.741
	0.760461	0.051122	609.005			0.721855	-0.0818234	351.435
	0.760027	0.0524729	598.462			0.721669	-0.0804146	348.36
	0.759593	0.0538237	602.486			0.721483	-0.0790058	354.118
	0.759158	0.0551745	591.955			0.721296	-0.0775969	358.146
	0.758723	0.0565253	599.645			0.721109	-0.076188	374.298
	0.758288	0.0578761	599.185			0.720921	-0.074779	381.64
	0.757852	0.0592268	596.241			0.720733	-0.07337	390.769
	0.757415	0.0605774	591.063			0.720545	-0.0719609	403.734
	0.756979	0.0619281	565.687			0.720356	-0.0705518	407.672
	0.756541	0.0632787	560.569			0.720167	-0.0691427	417.845
	0.756103	0.0646292	540.091			0.719977	-0.0677335	423.702
	0.755665	0.0659798	533.22			0.719787	-0.0663243	434.693
	0.755226	0.0673302	512.938			0.719596	-0.064915	426.58
	0.754787	0.0686807	498.933			0.719405	-0.0635057	428.167
	0.754347	0.070031	482.111			0.719213	-0.0620963	424.781
	0.753907	0.0713814	467.823			0.719021	-0.0606869	428.211
	0.753466	0.0727317	452.023			0.718829	-0.0592775	437.401
	0.753025	0.0740819	436.908			0.718636	-0.057868	441.602
	0.752583	0.0754322	435.495			0.718442	-0.0564585	445.056
	0.752141	0.0767823	428.72			0.718248	-0.055049	447.412
	0.751699	0.0781325	428.432			0.718054	-0.0536394	468.375
	0.751256	0.0794825	430.136			0.717859	-0.0522298	478.037
	0.750812	0.0808325	443.549			0.717664	-0.0508201	486.469
	0.750368	0.0821825	442.034			0.717469	-0.0494105	494.264
	0.749924	0.0835324	442.513			0.717272	-0.0480008	486.797
	0.749479	0.0848823	432.529			0.717076	-0.046591	479.503
	0.749033	0.0862321	408.559			0.716879	-0.0451813	465.81
	0.748587	0.0875818	383.738			0.716682	-0.0437715	464.456
	0.748141	0.0889315	369.827			0.716484	-0.0423617	452.25
	0.747694	0.0902812	357.563			0.716285	-0.0409518	457.821
	0.747247	0.0916308	345.121			0.716087	-0.0395419	464.703
	0.746799	0.0929803	343.583			0.715887	-0.038132	474.271
	0.746351	0.0943298	333.192			0.715688	-0.0367221	491.602
	0.745903	0.0956792	324.636			0.715488	-0.0353122	493.416
	0.745453	0.0970286	311.147			0.715287	-0.0339022	490.803
	0.745004	0.0983779	294.622			0.715086	-0.0324922	490.927
	0.744554	0.0997271	277.677			0.714885	-0.0310822	491.221
	0.744103	0.101076	266.878			0.714683	-0.0296722	491.505
	0.743652	0.102425	262.389			0.714481	-0.0282622	483.58
	0.743201	0.103774	263.721			0.714278	-0.0268521	468.212
	0.742749	0.105123	255.089			0.714075	-0.025442	451.813
	0.742297	0.106472	242.903			0.713871	-0.0240319	444.493
	0.741844	0.107821	233.947			0.713667	-0.0226218	440.306
	0.74139	0.10917	223.6			0.713462	-0.0212117	446.451
	0.740937	0.110519	215.426			0.713257	-0.0198016	449.636
	0.740482	0.111867	211.897			0.713052	-0.0183914	452.918
	0.740028	0.113216	211.483			0.712846	-0.0169812	455.021
	0.739573	0.114564	212.5			0.71264	-0.0155711	454.52
	0.739117	0.115913	208.833			0.712433	-0.0141609	451.914
	0.738661	0.117261	206.586			0.712226	-0.0127507	453.179
	0.738204	0.118609	207.767			0.712018	-0.0113405	465.329
	0.737747	0.119958	208.11			0.71181	-0.00993031	463.976
	0.73729	0.121306	210.267			0.711601	-0.00852011	455.838
	0.736832	0.122654	213.023			0.711392	-0.0071099	449.036
	0.736374	0.124002	211.1			0.711183	-0.00569966	448.973
	0.735915	0.12535	205.358			0.710973	-0.00428945	448.795
	0.735456	0.126698	203.086			0.710763	-0.00287922	456.176
	0.734996	0.128045	202.586			0.710552	-0.001469	463.752
	0.734536	0.129393	201.733			0.710341	-5.87659e-05	457.641
	0.734075	0.130741	192.245			0.710129	0.00135146	458.296
	0.733614	0.132088	189.112			0.709917	0.00276169	446.767
	0.733152	0.133436	186.262			0.709704	0.00417192	433.919
	0.73269	0.134783	185.249			0.709491	0.00558214	424.576
	0.732228	0.13613	189.499			0.709278	0.00699235	423.332
	0.731765	0.137477	194.766			0.709064	0.00840257	424.621
	0.731302	0.138824	199.079			0.70885	0.00981278	428.243
	0.730838	0.140171	200.855			0.708635	0.011223	443.223
	0.730373	0.141518	202.17			0.70842	0.0126332	430.779
	0.729909	0.142865	197.401			0.708204	0.0140434	426.572
	0.729443	0.144212	202.393			0.707988	0.0154536	433.522
	0.728978	0.145559	207.893			0.707772	0.0168637	442.686
	0.728512	0.146905	217.419			0.707555	0.0182739	447.098
	0.728045	0.148252	221.722			0.707337	0.019684	445.273
	0.727578	0.149598	219.811			0.707119	0.0210942	434.748
	0.727111	0.150944	218.178			0.706901	0.0225043	418.14
	0.726643	0.15229	218.981			0.706682	0.0239144	417.759
	0.726174	0.153637	219.143			0.706463	0.0253245	411.622
	0.725705	0.154983	222.364			0.706244	0.0267346	411.313
	0.725236	0.156328	227.434			0.706024	0.0281446	413.654
	0.724766	0.157674	233.099			0.705803	0.0295547	420.411
	0.724296	0.15902	240.84			0.705582	0.0309647	429.233
	0.723825	0.160366	247.076			0.705361	0.0323747	435.112
	0.723354	0.161711	252.111			0.705139	0.0337847	435.679
	0.722883	0.163056	258.684			0.704917	0.0351947	445.966
	0.722411	0.164402	267.534			0.704694	0.0366046	462.748
	0.721938	0.165747	272.609			0.704471	0.0380145	458.838
	0.721465	0.167092	269.4			0.704247	0.0394244	460.06
	0.720992	0.168437	264.114			0.704023	0.0408343	452.624
	0.720518	0.169782	260.878			0.703799	0.0422442	441.716
	0.720044	0.171127	259.517			0.703574	0.043654	436.074
	0.719569	0.172471	267.714			0.703349	0.0450638	439.332
	0.719094	0.173816	274.949			0.703123	0.0464735	438.194
	0.718618	0.17516	276.174			0.702897	0.0478833	442.88
	0.718142	0.176505	275.871			0.70267	0.049293	453.227
	0.717666	0.177849	278.428			0.702443	0.0507027	449.627
	0.717189	0.179193	277.264			0.702215	0.0521123	444.921
	0.716711	0.180537	293.47			0.701987	0.0535219	442.875
	0.716234	0.181881	309.396			0.701759	0.0549315	448.719
	0.715755	0.183225	304.795			0.70153	0.056341	452.565
	0.715276	0.184568	297.43			0.701301	0.0577505	446.058
	0.714797	0.185912	301.8			0.701071	0.05916	441.152
	0.714318	0.187255	307.762			0.700841	0.0605694	434.047
	0.713838	0.188599	310.481			0.700611	0.0619789	439.819
	0.713357	0.189942	310.221			0.70038	0.0633882	434.438
	0.712876	0.191285	307.768			0.700148	0.0647975	432.379
	0.712395	0.192628	312.767			0.699916	0.0662068	427.91
	0.711913	0.193971	314.326			0.699684	0.067616	426.771
	0.711431	0.195314	310.407			0.699451	0.0690252	426.561
	0.710948	0.196656	304.461			0.699218	0.0704344	420.58
	0.710465	0.197999	316.044			0.698984	0.0718435	419.528
	0.709981	0.199341	326.439			0.69875	0.0732526	422.826
	0.709497	0.200683	341.495			0.698516	0.0746616	421.007
	0.709012	0.202025	354.799			0.698281	0.0760706	417.787
	0.708527	0.203367	362.362			0.698045	0.0774795	420.607
	0.708042	0.204709	369.611			0.69781	0.0788884	423.455
	0.707556	0.206051	386.251			0.697573	0.0802972	431.233
	0.70707	0.207393	405.526			0.697337	0.081706	447.667
	0.706583	0.208734	408.498			0.6971	0.0831147	453.291
	0.706096	0.210075	407.852			0.696862	0.0845234	450.944
	0.705608	0.211417	399.314			0.696624	0.085932	436.649
	0.70512	0.212758	400.292			0.696386	0.0873405	419.269
	0.704632	0.214099	417.052			0.696147	0.0887491	417.409
	0.704143	0.21544	437.927			0.695907	0.0901575	420.036
	0.703654	0.21678	455.273			0.695668	0.0915659	428.483
	0.703164	0.218121	469.996			0.695428	0.0929743	440.182
	0.702673	0.219461	460.613			0.695187	0.0943826	444.798
	0.702183	0.220801	438.905			0.694946	0.0957908	432.112
	0.701692	0.222142	422.249			0.694704	0.097199	417.064
	0.7012	0.223482	429.636			0.694463	0.0986071	402.559
	0.700708	0.224821	440.5			0.69422	0.100015	397.279
	0.700216	0.226161	454.71			0.693978	0.101423	398.951
	0.699723	0.227501	465.008			0.693734	0.102831	399.236
	0.69923	0.22884	466.344			0.693491	0.104239	393.018
	0.698736	0.230179	459.834			0.693247	0.105647	381.727
	0.698242	0.231519	452.52			0.693002	0.107054	373.369
	0.697747	0.232858	452.883			0.692757	0.108462	369.886
	0.697252	0.234196	460.458			0.692512	0.10987	360.252
	0.696756	0.235535	466.138			0.692266	0.111277	345.809
	0.696261	0.236874	471.648			0.69202	0.112685	333.421
	0.695764	0.238212	469.374			0.691773	0.114092	324.698
	0.695267	0.23955	470.82			0.691526	0.115499	316.145
	0.69477	0.240889	474.114			0.691279	0.116907	311.149
	0.694273	0.242227	476.114			0.691031	0.118314	314.886
	0.693774	0.243564	476.064			0.690782	0.119721	321.964
	0.693276	0.244902	473.965			0.690534	0.121128	320.928
	0.692777	0.24624	464.227			0.690284	0.122535	325.838
	0.692278	0.247577	451.828			0.690035	0.123942	314.997
	0.691778	0.248914	462.245			0.689785	0.125348	313.304
	0.691278	0.250251	465.72			0.689534	0.126755	315.278
	0.690777	0.251588	462.32			0.689283	0.128162	317.919
	0.690276	0.252925	455.065			0.689032	0.129568	318.923
	0.689774	0.254261	453.013			0.68878	0.130975	314.994
	0.689272	0.255598	454.219			0.688528	0.132381	317.412
	0.68877	0.256934	450.331			0.688275	0.133787	313.956
	0.688267	0.25827	443.509			0.688022	0.135194	322.974
	0.687764	0.259606	430.747			0.687768	0.1366	328.922
	0.68726	0.260942	427.333			0.687514	0.138006	329.595
	0.686756	0.262277	426.884			0.68726	0.139412	332.082
	0.686251	0.263613	426.428			0.687005	0.140818	338.667
	0.685746	0.264948	417.475			0.68675	0.142224	345.204
	0.685241	0.266283	408.947			0.686494	0.143629	347.991
	0.684735	0.267618	401.673			0.686238	0.145035	362.111
	0.684229	0.268953	392.124			0.685982	0.14644	376.229
	0.683722	0.270288	373.7			0.685725	0.147846	382.841
	0.683215	0.271622	364.485			0.685467	0.149251	387.917
	0.682708	0.272956	363.427			0.685209	0.150656	395.006
	0.6822	0.274291	356.177			0.684951	0.152062	405.366
	0.681691	0.275624	355.293			0.684693	0.153467	419.168
	0.681183	0.276958	345.583			0.684433	0.154872	433.73
	0.680673	0.278292	341.453			0.684174	0.156276	421.989
	0.680164	0.279625	338.063			0.683914	0.157681	424.612
	0.679654	0.280959	332.958			0.683654	0.159086	430.426
	0.679143	0.282292	328.341			0.683393	0.16049	441.951
	0.678632	0.283625	322.409			0.683132	0.161895	443.167
	0.678121	0.284957	324			0.68287	0.163299	438.471
	0.677609	0.28629	311.575			0.682608	0.164704	430.842
	0.677097	0.287622	300.58			0.682345	0.166108	428.176
	0.676584	0.288954	295.189			0.682082	0.167512	430.686
	0.676071	0.290286	293.602			0.681819	0.168916	428.3
	0.675558	0.291618	288.317			0.681555	0.17032	419.921
	0.675044	0.29295	282.681			0.681291	0.171723	403.363
	0.674529	0.294281	276.69			0.681026	0.173127	391.313
	0.674015	0.295613	270.269			0.680761	0.174531	377.843
	0.6735	0.296944	270.459			0.680496	0.175934	359.01
	0.672984	0.298275	263.948			0.68023	0.177337	335.543
	0.672468	0.299605	257.353			0.679964	0.17874	319.748
	0.671952	0.300936	254.958			0.679697	0.180144	317.268
	0.671435	0.302266	261.278			0.67943	0.181547	293.699
	0.670918	0.303596	258.408			0.679162	0.182949	286.31
	0.6704	0.304926	258.697			0.678894	0.184352	267.122
	0.669882	0.306256	258.924			0.678626	0.185755	257.767
	0.669363	0.307586	257.577			0.678357	0.187157	252.277
	0.668844	0.308915	253.156			0.678087	0.18856	246.26
	0.668325	0.310244	241.668			0.677818	0.189962	237.101
	0.667805	0.311573	230.655			0.677548	0.191364	225.862
	0.667285	0.312902	228.298			0.677277	0.192766	221.284
	0.666765	0.314231	226.887			0.677006	0.194168	214.62
	0.666244	0.315559	227.484			0.676735	0.19557	203.764
	0.665722	0.316887	227.113			0.676463	0.196972	194.851
	0.6652	0.318215	226.043			0.676191	0.198373	185.836
	0.664678	0.319543	226.887			0.675918	0.199775	179.06
	0.664155	0.320871	225.234			0.675645	0.201176	174.869
	0.663632	0.322198	219.466			0.675371	0.202577	175.183
	0.663109	0.323525	222.165			0.675097	0.203978	166.355
	0.662585	0.324852	233.344			0.674823	0.205379	167.147
	0.662061	0.326179	255.353			0.674548	0.20678	163.902
	0.661536	0.327506	265.874			0.674273	0.208181	165.685
	0.661011	0.328832	260.733			0.673997	0.209581	166.517
	0.660485	0.330159	259.816			0.673721	0.210982	166.407
	0.659959	0.331485	260.431			0.673445	0.212382	170.027
	0.659433	0.33281	256.963			0.673168	0.213782	174.02
	0.658906	0.334136	249.841			0.672891	0.215182	178.438
	0.658379	0.335461	244.342			0.672613	0.216582	176.598
	0.657851	0.336787	237.515			0.672335	0.217982	179.837
	0.657323	0.338111	224.937			0.672056	0.219381	180.37
	0.656795	0.339436	228.428			0.671777	0.220781	172.629
	0.656266	0.340761	237.189			0.671498	0.22218	165.394
	0.655737	0.342085	249.676			0.671218	0.223579	163.251
	0.655207	0.343409	254.524			0.670938	0.224978	164.793
	0.654677	0.344733	252.655			0.670657	0.226377	168.399
	0.654146	0.346057	241.416			0.670376	0.227776	171.839
	0.653616	0.34738	232.008			0.670095	0.229175	174.194
	0.653084	0.348704	226.641			0.669813	0.230573	171.72
	0.652553	0.350027	221.174			0.66953	0.231972	171.403
	0.652021	0.351349	220.462			0.669248	0.23337	170.742
	0.651488	0.352672	225.425			0.668964	0.234768	169.318
	0.650955	0.353994	226.184			0.668681	0.236166	165.739
	0.650422	0.355317	223.95			0.668397	0.237563	161.611
	0.649888	0.356639	221.449			0.668112	0.238961	165.765
	0.649354	0.35796	219.358			0.667828	0.240359	171.389
	0.648819	0.359282	221.588			0.667542	0.241756	170.187
	0.648284	0.360603	221.863			0.667257	0.243153	168.251
	0.647749	0.361924	211.821			0.666971	0.24455	166.913
	0.647213	0.363245	200.222			0.666684	0.245947	163.611
	0.646677	0.364565	205.586			0.666397	0.247344	163.274
	0.646141	0.365886	213.967			0.66611	0.24874	161.797
	0.645604	0.367206	223.319			0.665822	0.250137	156.565
	0.645066	0.368526	227.081			0.665534	0.251533	148.761
	0.644529	0.369845	224.62			0.665245	0.252929	147.904
	0.64399	0.371165	217.797			0.664956	0.254325	151.087
	0.643452	0.372484	206.624			0.664667	0.255721	156.773
	0.642913	0.373803	196.79			0.664377	0.257116	159.467
	0.642373	0.375122	182.728			0.664087	0.258512	158.437
	0.641834	0.37644	183.149			0.663796	0.259907	158.56
	0.641294	0.377759	184.361			0.663505	0.261302	156.877
	0.640753	0.379077	191.536			0.663214	0.262697	161.83
	0.640212	0.380395	199.041			0.662922	0.264092	158.743
	0.639671	0.381712	203.193			0.66263	0.265487	154.118
	0.639129	0.383029	202.639			0.662337	0.266881	149.539
	0.638587	0.384347	198.602			0.662044	0.268275	146.928
	0.638044	0.385663	193.105			0.66175	0.269669	147.13
	0.637501	0.38698	186.008			0.661456	0.271063	146.599
	0.636958	0.388296	187.372			0.661162	0.272457	142.057
	0.636414	0.389612	189.834			0.660867	0.273851	135.347
	0.63587	0.390928	200.549			0.660572	0.275244	132.181
	0.635325	0.392244	208.539			0.660276	0.276638	128.198
	0.63478	0.393559	219.153			0.65998	0.278031	125.865
	0.634235	0.394875	228.433			0.659684	0.279424	123.022
	0.633689	0.396189	231.795			0.659387	0.280816	120.898
	0.633143	0.397504	226.891			0.65909	0.282209	121.38
	0.632597	0.398819	219.356			0.658792	0.283601	126.909
	0.63205	0.400133	211.456			0.658494	0.284994	131.781
	0.631502	0.401447	216.708			0.658196	0.286386	130.582
	0.630955	0.40276	216.463			0.657897	0.287778	126.532
	0.630406	0.404074	226.247			0.657597	0.289169	125.732
	0.629858	0.405387	236.136			0.657298	0.290561	122.698
	0.629309	0.4067	236.144			0.656998	0.291952	120.921
	0.62876	0.408012	228.057			0.656697	0.293343	124.213
	0.62821	0.409325	219.819			0.656396	0.294734	129.326
	0.62766	0.410637	217.342			0.656095	0.296125	134.182
	0.62711	0.411949	223.817			0.655793	0.297516	131.507
	0.626559	0.413261	228.285			0.655491	0.298906	134.268
	0.626007	0.414572	239.623			0.655188	0.300296	135.979
	0.625456	0.415883	252.175			0.654885	0.301686	134.291
	0.624904	0.417194	262.673			0.654582	0.303076	134.471
	0.624351	0.418504	272.295			0.654278	0.304466	136.345
	0.623799	0.419815	274.065			0.653974	0.305855	142.055
	0.623245	0.421125	276.487			0.653669	0.307245	150.296
	0.622692	0.422435	278.815			0.653364	0.308634	156.949
	0.622138	0.423744	277.924			0.653059	0.310023	161.126
	0.621584	0.425053	264.697			0.652753	0.311412	167.763
	0.621029	0.426363	264.149			0.652447	0.3128	174.697
	0.620474	0.427671	264.909			0.65214	0.314188	178.691
	0.619918	0.42898	266.986			0.651833	0.315576	177.17
	0.619362	0.430288	270.01			0.651525	0.316964	174.16
	0.618806	0.431596	270.958			0.651218	0.318352	170.643
	0.618249	0.432904	268.832			0.650909	0.31974	170.537
	0.617692	0.434211	267.588			0.650601	0.321127	169.338
	0.617135	0.435518	261.154			0.650292	0.322514	163.399
	0.616577	0.436825	262.694			0.649982	0.323901	159.152
	0.616019	0.438132	269.477			0.649672	0.325288	159.152
	0.61546	0.439438	283.314			0.649362	0.326674	161.516
	0.614901	0.440744	291.661			0.649051	0.328061	159.109
	0.614342	0.44205	301.443			0.64874	0.329447	157.079
	0.613782	0.443355	298.983			0.648428	0.330833	148.053
	0.613222	0.44466	292.309			0.648117	0.332218	141.236
	0.612661	0.445965	287.168			0.647804	0.333604	142.296
	0.6121	0.44727	285.951			0.647492	0.334989	146.888
	0.611539	0.448574	292.551			0.647178	0.336374	153.584
	0.610977	0.449879	299.236			0.646865	0.337759	160.321
	0.610415	0.451182	304.559			0.646551	0.339144	165.328
	0.609853	0.452486	311.986			0.646237	0.340528	164.456
	0.60929	0.453789	321.077			0.645922	0.341913	158.712
	0.608727	0.455092	326.021			0.645607	0.343297	149
	0.608163	0.456395	329.626			0.645291	0.34468	144.347
	0.607599	0.457697	320.33			0.644975	0.346064	144.631
	0.607035	0.458999	309.997			0.644659	0.347447	145.521
	0.60647	0.460301	303.148			0.644342	0.348831	147.703
	0.605905	0.461603	302.278			0.644025	0.350214	148.133
	0.60534	0.462904	306.576			0.643707	0.351596	148.124
	0.604774	0.464205	300.147			0.643389	0.352979	151.777
	0.604208	0.465506	300.875			0.643071	0.354361	152.835
	0.603641	0.466806	298.243			0.642752	0.355743	155.484
	0.603074	0.468106	298.597			0.642433	0.357125	157.225
	0.602507	0.469406	300.287			0.642113	0.358507	157.233
	0.601939	0.470706	308.725			0.641793	0.359888	158.139
	0.601371	0.472005	314.751			0.641473	0.361269	155.797
	0.600803	0.473304	315.169			0.641152	0.36265	157.312
	0.600234	0.474602	310.868			0.640831	0.364031	162.281
	0.599665	0.475901	312.084			0.640509	0.365411	170.3
	0.599095	0.477199	322.583			0.640188	0.366792	180.325
	0.598525	0.478496	334.348			0.639865	0.368172	193.632
	0.597955	0.479794	351.347			0.639542	0.369551	218.39
	0.597384	0.481091	363.539			0.639219	0.370931	252.104
	0.596813	0.482388	365.943			0.638896	0.37231	289.838
	0.596241	0.483684	361.173			0.638572	0.37369	321.958
	0.59567	0.484981	363.133			0.638247	0.375068	317.809
	0.595097	0.486277	360.387			0.637923	0.376447	276.093
	0.594525	0.487572	357.42			0.637597	0.377825	203.694
	0.593952	0.488868	363.234			0.637272	0.379204	118.225
	0.593379	0.490163	376.682			0.636946	0.380582	53.0999
	0.592805	0.491457	397.735			0.636619	0.381959	21.6877
	0.592231	0.492752	404.924			0.636293	0.383337	10.6777
	0.591656	0.494046	400.17			0.635966	0.384714	8.08452
	0.591082	0.49534	379.772			0.635638	0.386091	7.61875
	0.590506	0.496633	368.766			0.63531	0.387468	7.76198
	0.589931	0.497926	363.036			0.634982	0.388844	7.65762
	0.589355	0.499219	363.988			0.634653	0.390221	6.73538
	0.588779	0.500512	366.006			0.634324	0.391597	5.21608
	0.588202	0.501804	361.273			0.633994	0.392972	4.75023
	0.587625	0.503096	366.239			0.633664	0.394348	5.08843
	0.587048	0.504388	371.443			0.633334	0.395723	5.19724
	0.58647	0.505679	370.729			0.633003	0.397098	5.3544
	0.585892	0.50697	353.427			0.632672	0.398473	5.26833
	0.585313	0.508261	341.32			0.632341	0.399848	4.89475
	0.584735	0.509551	340.148			0.632009	0.401222	4.85023
	0.584155	0.510841	344.583			0.631677	0.402596	5.0228
	0.583576	0.512131	341.35			0.631344	0.40397	4.93053
	0.582996	0.51342	332.029			0.631011	0.405343	4.46567
	0.582416	0.514709	316.297			0.630677	0.406717	3.96746
	0.581835	0.515998	309.53			0.630344	0.40809	3.45991
	0.581254	0.517286	313.745			0.630009	0.409462	3.43301
	0.580673	0.518574	319.12			0.629675	0.410835	4.22606
	0.580091	0.519862	323.338			0.62934	0.412207	5.3336
	0.579509	0.52115	325.876			0.629004	0.413579	5.30276
	0.578926	0.522437	330.393			0.628668	0.414951	4.32117
	0.578343	0.523724	328.782			0.628332	0.416322	4.01383
	0.57776	0.52501	335.098			0.627995	0.417694	3.71611
	0.577177	0.526296	355.301			0.627658	0.419065	3.46011
	0.576593	0.527582	383.62			0.627321	0.420435	3.37139
	0.576009	0.528868	405.987			0.626983	0.421806	3.60636
	0.575424	0.530153	425.491			0.626645	0.423176	4.35436
	0.574839	0.531438	424.343			0.626307	0.424546	4.96811
	0.574254	0.532722	407.09			0.625968	0.425916	4.8581
	0.573668	0.534006	354.757			0.625628	0.427285	4.77893
	0.573082	0.53529	283.355			0.625289	0.428654	5.30934
	0.572496	0.536574	202.094			0.624948	0.430023	5.76326
	0.571909	0.537857	127.342			0.624608	0.431392	5.75836
	0.571322	0.53914	73.2666			0.624267	0.43276	5.29582
	0.570734	0.540422	40.9344			0.623926	0.434128	4.85318
	0.570146	0.541704	24.1491			0.623584	0.435496	4.65393
	0.569558	0.542986	15.4795			0.623242	0.436863	4.73943
	0.56897	0.544268	11.2843			0.622899	0.43823	5.25869
	0.568381	0.545549	9.30999			0.622557	0.439597	5.15701
	0.567791	0.54683	8.30842			0.622213	0.440964	5.19587
	0.567202	0.54811	7.24218			0.62187	0.44233	5.70836
	0.566612	0.54939	5.56067			0.621526	0.443697	6.2578
	0.566021	0.55067	4.33478			0.621181	0.445062	5.99342
	0.565431	0.55195	4.2339			0.620837	0.446428	5.30253
	0.56484	0.553229	5.00891			0.620491	0.447793	4.37993
	0.564248	0.554507	5.77082			0.620146	0.449158	3.34986
	0.563657	0.555786	5.52706			0.6198	0.450523	2.85053
	0.563065	0.557064	4.73647			0.619453	0.451888	3.52568
	0.562472	0.558342	4.76243			0.619107	0.453252	4.32774
	0.561879	0.559619	5.5598			0.61876	0.454616	4.40678
	0.561286	0.560896	6.19942			0.618412	0.455979	4.16929
	0.560693	0.562173	6.4227			0.618064	0.457343	3.92709
	0.560099	0.563449	5.56987			0.617716	0.458706	4.08127
	0.559505	0.564725	4.48531			0.617367	0.460068	4.28054
	0.55891	0.566001	3.8562			0.617018	0.461431	4.78098
	0.558315	0.567276	3.97645			0.616669	0.462793	4.39974
	0.55772	0.568551	4.33939			0.616319	0.464155	3.9748
	0.557125	0.569825	4.55612			0.615969	0.465517	3.77245
	0.556529	0.5711	4.62346			0.615618	0.466878	3.52718
	0.555932	0.572374	5.45708			0.615267	0.468239	3.12112
	0.555336	0.573647	6.17328			0.614916	0.4696	3.5947
	0.554739	0.57492	5.81465			0.614564	0.47096	4.42806
	0.554142	0.576193	4.6681			0.614212	0.47232	5.16054
	0.553544	0.577465	4.26099			0.61386	0.47368	5.25494
	0.552946	0.578737	4.21813			0.613507	0.47504	5.36723
	0.552347	0.580009	3.42364			0.613154	0.476399	5.25243
	0.551749	0.58128	2.49319			0.6128	0.477758	4.9397
	0.55115	0.582551	2.31009			0.612446	0.479117	4.43783
	0.55055	0.583822	2.56833			0.612091	0.480475	3.71323
	0.549951	0.585092	2.45019			0.611737	0.481833	3.46915
	0.549351	0.586362	2.39424			0.611381	0.483191	3.53071
	0.54875	0.587632	2.81904			0.611026	0.484548	4.06237
	0.548149	0.588901	3.53108			0.61067	0.485906	4.36742
	0.547548	0.590169	4.13423			0.610314	0.487262	4.27077
	0.546947	0.591438	4.64863			0.609957	0.488619	4.12287
	0.546345	0.592706	4.83927			0.6096	0.489975	4.57486
	0.545743	0.593974	4.76374			0.609242	0.491331	5.05089
	0.545141	0.595241	4.06768			0.608885	0.492687	5.2338
	0.544538	0.596508	3.68666			0.608526	0.494042	4.99832
	0.543935	0.597774	3.76092			0.608168	0.495397	4.50213
	0.543331	0.599041	4.15504			0.607809	0.496752	3.46446
	0.542727	0.600306	4.52626			0.607449	0.498106	2.75904
	0.542123	0.601572	3.90174			0.60709	0.49946	2.6575
	0.541519	0.602837	3.71271			0.60673	0.500814	3.02787
	0.540914	0.604101	3.85834			0.606369	0.502168	3.53133
	0.540309	0.605366	4.2608			0.606008	0.503521	3.61868
	0.539703	0.60663	4.20112			0.605647	0.504874	4.19945
	0.539097	0.607893	3.27281			0.605285	0.506226	4.56268
	0.538491	0.609156	2.66516			0.604923	0.507578	4.38732
	0.537885	0.610419	2.64952			0.604561	0.50893	4.16181
	0.537278	0.611682	2.49354			0.604198	0.510282	4.09789
	0.536671	0.612944	2.41553			0.603835	0.511633	4.1044
	0.536063	0.614205	2.45548			0.603472	0.512984	3.90784
	0.535455	0.615467	2.47828			0.603108	0.514335	3.76658
	0.534847	0.616727	2.62964			0.602744	0.515685	3.36154
	0.534239	0.617988	3.38303			0.602379	0.517035	3.65445
	0.53363	0.619248	4.30209			0.602014	0.518385	4.41723
	0.533021	0.620508	4.49698			0.601648	0.519734	4.86082
	0.532411	0.621767	4.14166			0.601283	0.521083	4.49112
	0.531801	0.623026	3.35584			0.600917	0.522432	4.5039
	0.531191	0.624285	2.64241			0.60055	0.52378	4.82266
	0.530581	0.625543	1.95318			0.600183	0.525128	5.79834
	0.52997	0.626801	2.16739			0.599816	0.526476	6.22749
	0.529359	0.628058	3.15582			0.599448	0.527823	6.2076
	0.528747	0.629315	4.56437			0.59908	0.52917	6.03834
	0.528135	0.630572	6.22391			0.598712	0.530517	5.69204
	0.527523	0.631828	6.55693			0.598343	0.531863	5.11713
	0.526911	0.633084	5.43065			0.597974	0.533209	4.82948
	0.526298	0.634339	3.66743			0.597604	0.534555	4.11803
	0.525685	0.635594	2.75381			0.597235	0.5359	3.45205
	0.525071	0.636849	2.47474			0.596864	0.537246	3.13575
	0.524457	0.638103	2.67723			0.596494	0.53859	3.33418
	0.523843	0.639357	2.92731			0.596123	0.539935	3.88899
	0.523229	0.64061	2.95158			0.595751	0.541279	4.31459
	0.522614	0.641863	2.70435			0.59538	0.542622	4.54615
	0.521999	0.643116	2.99416			0.595008	0.543966	4.95168
	0.521383	0.644368	3.02541			0.594635	0.545309	5.8244
	0.520768	0.64562	3.14493			0.594262	0.546651	6.15251
	0.520152	0.646871	3.58459			0.593889	0.547994	6.10502
	0.519535	0.648122	3.70356			0.593515	0.549336	5.98233
	0.518919	0.649373	3.22757			0.593141	0.550677	5.22533
	0.518301	0.650623	2.94151			0.592767	0.552019	4.15724
	0.517684	0.651873	3.01119			0.592392	0.55336	3.44232
	0.517066	0.653122	2.90721			0.592017	0.5547	3.45147
	0.516448	0.654371	2.72198			0.591642	0.556041	3.72796
	0.51583	0.65562	2.73754			0.591266	0.557381	3.48556
	0.515211	0.656868	3.50607			0.59089	0.55872	3.27706
	0.514592	0.658116	3.87741			0.590513	0.560059	2.89097
	0.513973	0.659363	3.94414			0.590136	0.561398	3.1101
	0.513353	0.66061	3.56124			0.589759	0.562737	3.65049
	0.512734	0.661857	2.66893			0.589382	0.564075	4.12208
	0.512113	0.663103	2.31798			0.589004	0.565413	3.83094
	0.511493	0.664349	2.49162			0.588625	0.56675	2.87039
	0.510872	0.665594	3.31454			0.588246	0.568088	2.95635
	0.510251	0.666839	4.3313			0.587867	0.569424	3.36952
	0.509629	0.668083	4.19015			0.587488	0.570761	3.63044
	0.509007	0.669327	4.06115			0.587108	0.572097	3.98418
	0.508385	0.670571	3.38686			0.586728	0.573433	4.2651
	0.507762	0.671814	2.58289			0.586347	0.574768	3.81339
	0.50714	0.673057	2.72427			0.585966	0.576103	3.64018
	0.506516	0.674299	3.56884			0.585585	0.577438	3.82417
	0.505893	0.675541	4.07914			0.585203	0.578772	3.89591
	0.505269	0.676783	4.01747			0.584821	0.580106	3.45805
	0.504645	0.678024	3.71675			0.584439	0.581439	2.93879
	0.504021	0.679265	3.26877			0.584056	0.582773	3.06614
	0.503396	0.680505	3.38053			0.583673	0.584105	3.42403
	0.502771	0.681745	3.83438			0.583289	0.585438	3.53074
	0.502146	0.682984	3.64301			0.582905	0.58677	3.16423
	0.50152	0.684223	3.05947			0.582521	0.588102	3.05303
	0.500894	0.685462	2.54161			0.582137	0.589433	3.08919
	0.500268	0.6867	2.3068			0.581752	0.590764	3.48239
	0.499641	0.687938	2.22098			0.581366	0.592095	3.97487
	0.499014	0.689175	1.94871			0.580981	0.593425	4.21364
	0.498387	0.690412	1.80962			0.580595	0.594755	4.16147
	0.49776	0.691648	2.02496			0.580208	0.596084	3.64079
	0.497132	0.692884	2.7314			0.579821	0.597414	3.17958
	0.496504	0.69412	3.29182			0.579434	0.598742	3.21729
	0.495875	0.695355	3.31429			0.579047	0.600071	3.71864
	0.495246	0.696589	3.17704			0.578659	0.601399	4.20097
	0.494617	0.697824	3.54147			0.578271	0.602726	4.51666
	0.493988	0.699058	3.23393			0.577882	0.604054	4.33367
	0.493358	0.700291	2.47649			0.577493	0.605381	3.61893
	0.492728	0.701524	2.03509			0.577104	0.606707	3.12977
	0.492098	0.702756	1.76351			0.576714	0.608033	2.93088
	0.491467	0.703988	1.74567			0.576324	0.609359	3.43481
	0.490836	0.70522	1.86515			0.575934	0.610684	3.91932
	0.490205	0.706451	2.4934			0.575543	0.612009	4.35278
	0.489574	0.707682	2.7629			0.575152	0.613334	4.05791
	0.488942	0.708912	2.6128			0.574761	0.614658	3.45
	0.48831	0.710142	2.66247			0.574369	0.615982	3.27005
	0.487677	0.711372	2.63877			0.573977	0.617306	3.07168
	0.487045	0.712601	2.39841			0.573584	0.618629	3.43496
	0.486412	0.713829	1.96735			0.573191	0.619951	3.72257
	0.485778	0.715057	2.08335			0.572798	0.621274	3.79233
	0.485145	0.716285	2.48988			0.572404	0.622596	3.58836
	0.484511	0.717512	2.68791			0.57201	0.623917	3.50192
	0.483876	0.718739	2.55181			0.571616	0.625238	3.75399
	0.483242	0.719965	2.58905			0.571221	0.626559	3.65384
	0.482607	0.721191	2.57828			0.570826	0.627879	3.36469
	0.481972	0.722416	2.14252			0.570431	0.629199	2.84211
	0.481336	0.723641	1.86906			0.570035	0.630519	2.35839
	0.480701	0.724866	1.63044			0.569639	0.631838	2.25982
	0.480064	0.72609	1.4291			0.569243	0.633157	2.4437
	0.479428	0.727313	1.36001			0.568846	0.634475	3.10889
	0.478791	0.728536	1.53616			0.568449	0.635793	3.93588
	0.478155	0.729759	1.5555			0.568051	0.637111	4.41897
	0.477517	0.730981	0.942165			0.567653	0.638428	4.28862
	0.47688	0.732203	0.850856			0.567255	0.639745	3.94448
	0.476242	0.733425	1.27024			0.566857	0.641062	4.13636
	0.475604	0.734645	1.72786			0.566458	0.642378	3.80946
	0.474965	0.735866	1.56406			0.566058	0.643693	4.02652
	0.474327	0.737086	1.42384			0.565659	0.645008	3.90815
	0.473687	0.738305	1.31576			0.565259	0.646323	4.08917
	0.473048	0.739524	1.44299			0.564859	0.647638	4.20519
	0.472409	0.740743	1.61931			0.564458	0.648952	3.55305
	0.471769	0.741961	1.89832			0.564057	0.650265	3.13364
	0.471128	0.743179	2.14051			0.563655	0.651578	2.9263
	0.470488	0.744396	2.13451			0.563254	0.652891	3.26395
	0.469847	0.745612	1.96435			0.562852	0.654204	3.43142
	0.469206	0.746829	1.80446			0.562449	0.655516	3.35264
	0.468565	0.748044	1.96056			0.562046	0.656827	3.88354
	0.467923	0.74926	2.1337			0.561643	0.658138	4.75071
	0.467281	0.750475	2.60428			0.56124	0.659449	5.1982
	0.466639	0.751689	3.58332			0.560836	0.660759	4.33765
	0.465996	0.752903	4.29666			0.560432	0.662069	3.10541
	0.847719	-0.322167	2.64753			0.741827	-0.465322	3.27957
	0.847421	-0.32084	2.99543			0.741764	-0.463961	4.20543
	0.847123	-0.319513	2.59568			0.741701	-0.462599	4.90536
	0.846824	-0.318185	2.50923			0.741638	-0.461237	5.31948
	0.846524	-0.316858	2.0098			0.741574	-0.459874	5.16495
	0.846224	-0.31553	1.95787			0.741509	-0.458512	4.78756
	0.845924	-0.314202	1.89536			0.741444	-0.457149	4.34823
	0.845623	-0.312874	2.11023			0.741379	-0.455786	4.1709
	0.845321	-0.311546	2.3881			0.741313	-0.454422	4.23591
	0.845019	-0.310217	2.67433			0.741247	-0.453058	4.33139
	0.844716	-0.308889	2.89012			0.74118	-0.451694	4.37972
	0.844413	-0.30756	3.65324			0.741113	-0.45033	4.67692
	0.844109	-0.306231	4.5985			0.741045	-0.448965	5.47615
	0.843805	-0.304901	4.89557			0.740977	-0.4476	5.789
	0.8435	-0.303572	4.77414			0.740908	-0.446235	5.32689
	0.843195	-0.302242	4.16718			0.740839	-0.444869	4.90843
	0.842889	-0.300913	3.08789			0.74077	-0.443504	4.6152
	0.842582	-0.299583	2.47615			0.7407	-0.442138	4.73859
	0.842276	-0.298252	1.98456			0.740629	-0.440771	4.96642
	0.841968	-0.296922	2.20354			0.740558	-0.439405	5.16383
	0.84166	-0.295591	2.3344			0.740487	-0.438038	4.64685
	0.841352	-0.294261	2.48536			0.740415	-0.43667	4.49546
	0.841043	-0.29293	2.74388			0.740343	-0.435303	4.6549
	0.840733	-0.291599	3.08857			0.74027	-0.433935	4.5301
	0.840423	-0.290267	3.12289			0.740197	-0.432567	4.57255
	0.840113	-0.288936	3.29524			0.740123	-0.431199	5.29293
	0.839801	-0.287604	3.60922			0.740049	-0.429831	5.23147
	0.83949	-0.286272	3.98246			0.739974	-0.428462	5.25809
	0.839178	-0.28494	4.39912			0.739899	-0.427093	5.51986
	0.838865	-0.283608	3.94599			0.739824	-0.425724	5.23482
	0.838552	-0.282276	3.63658			0.739748	-0.424354	4.71468
	0.838238	-0.280943	3.05946			0.739671	-0.422984	4.72501
	0.837924	-0.279611	2.53472			0.739595	-0.421614	5.15807
	0.837609	-0.278278	2.57086			0.739517	-0.420244	5.4421
	0.837294	-0.276945	2.744			0.739439	-0.418873	5.53087
	0.836978	-0.275611	3.16795			0.739361	-0.417502	5.29597
	0.836662	-0.274278	3.36051			0.739282	-0.416131	4.52599
	0.836345	-0.272944	3.52627			0.739203	-0.414759	3.67973
	0.836027	-0.271611	3.43911			0.739123	-0.413388	3.79789
	0.83571	-0.270277	3.42531			0.739043	-0.412016	3.86431
	0.835391	-0.268943	3.37995			0.738963	-0.410644	4.03117
	0.835072	-0.267608	3.12			0.738882	-0.409271	4.30017
	0.834753	-0.266274	3.33708			0.7388	-0.407898	4.44195
	0.834433	-0.264939	3.74193			0.738718	-0.406526	4.24698
	0.834112	-0.263605	3.67575			0.738636	-0.405152	4.27344
	0.833791	-0.26227	3.29317			0.738553	-0.403779	4.83377
	0.83347	-0.260935	3.19591			0.738469	-0.402405	5.56573
	0.833148	-0.259599	3.4394			0.738386	-0.401031	5.96518
	0.832825	-0.258264	3.74611			0.738301	-0.399657	5.61575
	0.832502	-0.256928	3.79352			0.738216	-0.398283	5.13371
	0.832178	-0.255593	4.04119			0.738131	-0.396908	4.70821
	0.831854	-0.254257	4.55414			0.738046	-0.395533	5.22423
	0.83153	-0.252921	4.63562			0.737959	-0.394158	5.71175
	0.831204	-0.251585	4.88429			0.737873	-0.392782	5.51996
	0.830879	-0.250248	5.1707			0.737786	-0.391407	5.34964
	0.830552	-0.248912	5.13955			0.737698	-0.390031	4.98924
	0.830226	-0.247575	5.88947			0.73761	-0.388654	5.23391
	0.829898	-0.246238	6.58412			0.737522	-0.387278	5.45001
	0.829571	-0.244901	6.73842			0.737433	-0.385901	5.93255
	0.829242	-0.243564	6.05558			0.737344	-0.384524	5.19262
	0.828914	-0.242227	5.59575			0.737254	-0.383147	4.54044
	0.828584	-0.240889	5.67232			0.737164	-0.38177	4.76361
	0.828254	-0.239552	5.6582			0.737073	-0.380392	4.76182
	0.827924	-0.238214	5.94988			0.736982	-0.379014	4.4579
	0.827593	-0.236876	7.23524			0.73689	-0.377636	4.98807
	0.827262	-0.235538	8.65425			0.736798	-0.376258	6.12753
	0.82693	-0.2342	10.1177			0.736705	-0.374879	7.1921
	0.826598	-0.232862	13.2233			0.736612	-0.373501	7.6267
	0.826265	-0.231523	17.6994			0.736519	-0.372122	7.20088
	0.825931	-0.230184	21.8871			0.736425	-0.370742	6.44577
	0.825597	-0.228846	27.7456			0.73633	-0.369363	5.96255
	0.825263	-0.227507	35.282			0.736236	-0.367983	5.70211
	0.824928	-0.226168	53.939			0.73614	-0.366603	5.81213
	0.824592	-0.224829	89.3735			0.736044	-0.365223	5.90553
	0.824256	-0.223489	142.6			0.735948	-0.363843	6.0286
	0.82392	-0.22215	209.191			0.735852	-0.362462	5.63025
	0.823583	-0.22081	281.416			0.735754	-0.361081	5.87895
	0.823245	-0.21947	349.245			0.735657	-0.3597	6.46164
	0.822907	-0.218131	403.445			0.735559	-0.358319	7.6695
	0.822568	-0.216791	449.353			0.73546	-0.356937	9.35527
	0.822229	-0.21545	484.534			0.735361	-0.355555	11.4321
	0.82189	-0.21411	522.057			0.735262	-0.354173	13.5141
	0.82155	-0.21277	559.501			0.735162	-0.352791	12.9667
	0.821209	-0.211429	599.925			0.735061	-0.351409	10.1948
	0.820868	-0.210089	633.873			0.734961	-0.350026	8.28672
	0.820526	-0.208748	668.824			0.734859	-0.348643	8.53758
	0.820184	-0.207407	677.794			0.734758	-0.34726	9.72375
	0.819841	-0.206066	696.812			0.734655	-0.345877	10.6946
	0.819498	-0.204724	710.12			0.734553	-0.344493	10.5918
	0.819154	-0.203383	723.533			0.73445	-0.34311	10.3535
	0.81881	-0.202042	736.474			0.734346	-0.341726	9.98306
	0.818465	-0.2007	747.129			0.734242	-0.340341	9.81859
	0.81812	-0.199358	751.314			0.734137	-0.338957	9.6246
	0.817774	-0.198017	756.558			0.734032	-0.337572	9.37788
	0.817428	-0.196675	760.054			0.733927	-0.336188	8.8233
	0.817081	-0.195333	739.901			0.733821	-0.334803	9.02839
	0.816734	-0.19399	718.474			0.733715	-0.333417	10.037
	0.816386	-0.192648	717.032			0.733608	-0.332032	11.3185
	0.816038	-0.191306	710.388			0.733501	-0.330646	13.356
	0.815689	-0.189963	699.615			0.733393	-0.329261	17.89
	0.81534	-0.18862	694.42			0.733285	-0.327875	27.4539
	0.81499	-0.187278	686.969			0.733176	-0.326488	45.6844
	0.81464	-0.185935	682.336			0.733067	-0.325102	75.8157
	0.814289	-0.184592	676.458			0.732958	-0.323715	108.4
	0.813938	-0.183248	662.073			0.732848	-0.322328	128.725
	0.813586	-0.181905	649.53			0.732737	-0.320941	137.282
	0.813233	-0.180562	655.995			0.732626	-0.319554	139.571
	0.812881	-0.179218	634.1			0.732515	-0.318167	139.719
	0.812527	-0.177875	615.949			0.732403	-0.316779	145.342
	0.812173	-0.176531	603.985			0.732291	-0.315391	152.115
	0.811819	-0.175187	589.237			0.732178	-0.314003	158.12
	0.811464	-0.173843	567.671			0.732065	-0.312615	165.856
	0.811108	-0.172499	564.61			0.731951	-0.311226	172.353
	0.810753	-0.171155	557.205			0.731837	-0.309838	177.107
	0.810396	-0.169811	548.625			0.731723	-0.308449	183.148
	0.810039	-0.168467	547.815			0.731608	-0.30706	190.235
	0.809682	-0.167122	551.692			0.731492	-0.305671	192.316
	0.809324	-0.165777	553.191			0.731376	-0.304281	191.913
	0.808966	-0.164433	549.893			0.73126	-0.302892	190.316
	0.808607	-0.163088	543.656			0.731143	-0.301502	192.016
	0.808247	-0.161743	540.996			0.731026	-0.300112	193.365
	0.807887	-0.160398	534.644			0.730908	-0.298722	194.633
	0.807527	-0.159053	526.458			0.73079	-0.297332	200.667
	0.807166	-0.157708	528.735			0.730671	-0.295941	208.471
	0.806804	-0.156363	537.375			0.730552	-0.29455	217.301
	0.806442	-0.155017	542.276			0.730433	-0.293159	221.238
	0.80608	-0.153672	540.308			0.730313	-0.291768	226.813
	0.805717	-0.152326	533.598			0.730192	-0.290377	228.486
	0.805353	-0.150981	536.283			0.730071	-0.288986	229.981
	0.804989	-0.149635	536.301			0.72995	-0.287594	233.706
	0.804625	-0.148289	544.08			0.729828	-0.286202	236.568
	0.80426	-0.146943	554.594			0.729706	-0.28481	241.986
	0.803894	-0.145597	558.006			0.729583	-0.283418	247.218
	0.803529	-0.144251	566.877			0.72946	-0.282026	260.314
	0.803162	-0.142905	572.406			0.729336	-0.280633	267.838
	0.802795	-0.141558	569.128			0.729212	-0.279241	277.393
	0.802428	-0.140212	554.838			0.729087	-0.277848	288.349
	0.80206	-0.138866	540.264			0.728962	-0.276455	295.275
	0.801691	-0.137519	537.872			0.728837	-0.275062	300.335
	0.801322	-0.136172	530.913			0.728711	-0.273668	301.051
	0.800953	-0.134826	529.886			0.728584	-0.272275	306.179
	0.800583	-0.133479	521.163			0.728458	-0.270881	308.427
	0.800212	-0.132132	509.751			0.72833	-0.269487	317.683
	0.799841	-0.130785	492.651			0.728202	-0.268093	319.863
	0.79947	-0.129438	481.408			0.728074	-0.266699	317
	0.799098	-0.128091	480.793			0.727946	-0.265305	314.43
	0.798725	-0.126744	478.557			0.727817	-0.26391	309.612
	0.798352	-0.125396	475.976			0.727687	-0.262515	309.974
	0.797979	-0.124049	474.864			0.727557	-0.26112	305.817
	0.797605	-0.122701	478.217			0.727426	-0.259725	300.558
	0.79723	-0.121354	476.79			0.727295	-0.25833	288.761
	0.796855	-0.120006	458.906			0.727164	-0.256935	282.374
	0.79648	-0.118659	438.794			0.727032	-0.255539	282.139
	0.796104	-0.117311	424.56			0.7269	-0.254144	279.844
	0.795728	-0.115963	419.982			0.726767	-0.252748	283.152
	0.795351	-0.114615	408.841			0.726634	-0.251352	286.463
	0.794973	-0.113267	404.005			0.7265	-0.249956	288.802
	0.794595	-0.111919	400.158			0.726366	-0.248559	293.267
	0.794217	-0.110571	392.644			0.726232	-0.247163	297.086
	0.793838	-0.109223	381.117			0.726097	-0.245766	304.371
	0.793458	-0.107875	379.965			0.725961	-0.244369	303.075
	0.793078	-0.106526	379.403			0.725825	-0.242972	302.244
	0.792698	-0.105178	382.004			0.725689	-0.241575	295.994
	0.792317	-0.103829	386.447			0.725552	-0.240178	290.633
	0.791936	-0.102481	393.453			0.725415	-0.238781	281.602
	0.791554	-0.101132	394.504			0.725277	-0.237383	278.866
	0.791171	-0.0997837	399.342			0.725139	-0.235986	278.461
	0.790789	-0.098435	400.184			0.725	-0.234588	274.585
	0.790405	-0.0970862	394.685			0.724861	-0.23319	272.31
	0.790021	-0.0957374	382.765			0.724722	-0.231792	270.114
	0.789637	-0.0943885	378.073			0.724582	-0.230394	267.001
	0.789252	-0.0930396	382.354			0.724441	-0.228995	259.637
	0.788867	-0.0916906	386.654			0.7243	-0.227597	254.489
	0.788481	-0.0903415	389.437			0.724159	-0.226198	250.491
	0.788094	-0.0889924	392.594			0.724017	-0.224799	244.881
	0.787708	-0.0876432	399.722			0.723875	-0.2234	239.959
	0.78732	-0.086294	400.198			0.723732	-0.222001	241.212
	0.786933	-0.0849447	398.309			0.723589	-0.220602	240.039
	0.786544	-0.0835954	394.223			0.723445	-0.219202	234.631
	0.786155	-0.082246	384.646			0.723301	-0.217803	237.376
	0.785766	-0.0808965	381.435			0.723157	-0.216403	235.436
	0.785376	-0.0795471	370.911			0.723012	-0.215003	232.763
	0.784986	-0.0781975	365.13			0.722867	-0.213603	225.875
	0.784595	-0.0768479	364.679			0.722721	-0.212203	224.983
	0.784204	-0.0754983	370.005			0.722574	-0.210803	225.592
	0.783812	-0.0741486	367.591			0.722428	-0.209403	231.356
	0.78342	-0.0727989	371.701			0.72228	-0.208002	244.382
	0.783027	-0.0714491	368.912			0.722133	-0.206602	244.699
	0.782634	-0.0700993	365.44			0.721985	-0.205201	247.883
	0.782241	-0.0687494	365.784			0.721836	-0.2038	246.104
	0.781846	-0.0673995	365.571			0.721687	-0.202399	246.407
	0.781452	-0.0660496	363.118			0.721538	-0.200998	242.389
	0.781057	-0.0646996	352.617			0.721388	-0.199597	243.517
	0.780661	-0.0633496	353.631			0.721237	-0.198196	247.664
	0.780265	-0.0619995	357.33			0.721086	-0.196794	247.984
	0.779868	-0.0606494	354.658			0.720935	-0.195393	250.504
	0.779471	-0.0592993	351.989			0.720783	-0.193991	255.342
	0.779074	-0.0579491	351.044			0.720631	-0.192589	259.999
	0.778675	-0.0565989	344.033			0.720479	-0.191187	263.063
	0.778277	-0.0552486	340.034			0.720326	-0.189785	260.556
	0.777878	-0.0538983	342.468			0.720172	-0.188383	266.792
	0.777478	-0.052548	344.716			0.720018	-0.186981	273.403
	0.777078	-0.0511977	346.342			0.719864	-0.185578	280.478
	0.776678	-0.0498473	339.944			0.719709	-0.184176	281.013
	0.776277	-0.0484969	342.729			0.719554	-0.182773	281.16
	0.775875	-0.0471464	341.643			0.719398	-0.18137	282.93
	0.775474	-0.0457959	350.111			0.719242	-0.179967	279.898
	0.775071	-0.0444454	350.209			0.719085	-0.178564	280.885
	0.774668	-0.0430949	353.25			0.718928	-0.177161	281.285
	0.774265	-0.0417444	356.686			0.71877	-0.175758	289.66
	0.773861	-0.0403937	352.309			0.718612	-0.174355	301.104
	0.773457	-0.0390431	349.53			0.718454	-0.172951	318.649
	0.773052	-0.0376925	353.104			0.718295	-0.171548	328.742
	0.772646	-0.0363418	362.406			0.718136	-0.170144	330.914
	0.772241	-0.0349912	368.313			0.717976	-0.16874	336.526
	0.771834	-0.0336405	382.221			0.717816	-0.167337	347.805
	0.771427	-0.0322897	390.541			0.717655	-0.165933	362.574
	0.77102	-0.030939	406.561			0.717494	-0.164529	385.453
	0.770612	-0.0295882	424.792			0.717332	-0.163124	402.637
	0.770204	-0.0282375	445.677			0.71717	-0.16172	419.469
	0.769796	-0.0268867	467.528			0.717008	-0.160316	429.432
	0.769386	-0.0255358	482.07			0.716845	-0.158911	436.177
	0.768977	-0.024185	498.602			0.716681	-0.157507	446.826
	0.768567	-0.0228342	504.684			0.716518	-0.156102	456.906
	0.768156	-0.0214833	518.799			0.716353	-0.154697	464.801
	0.767745	-0.0201324	519.016			0.716189	-0.153292	468.559
	0.767333	-0.0187816	526.471			0.716023	-0.151887	476.583
	0.766921	-0.0174306	537.714			0.715858	-0.150482	489.85
	0.766509	-0.0160797	555.597			0.715692	-0.149077	496.247
	0.766096	-0.0147288	576.065			0.715525	-0.147672	501.232
	0.765682	-0.0133779	596.705			0.715358	-0.146267	501.101
	0.765268	-0.012027	620.404			0.715191	-0.144861	501.048
	0.764854	-0.010676	626.638			0.715023	-0.143456	493.511
	0.764439	-0.00932507	639.043			0.714855	-0.14205	490.714
	0.764024	-0.00797409	645.98			0.714686	-0.140644	485.516
	0.763608	-0.00662313	661.224			0.714517	-0.139239	482.615
	0.763191	-0.00527217	670.311			0.714347	-0.137833	484.467
	0.762775	-0.00392121	690.606			0.714177	-0.136427	483.82
	0.762357	-0.00257022	714.689			0.714007	-0.135021	481.563
	0.76194	-0.00121925	724.403			0.713836	-0.133615	479.795
	0.761521	0.000131704	731.636			0.713664	-0.132209	465.093
	0.761103	0.00148271	740.16			0.713493	-0.130802	458.979
	0.760683	0.00283366	748.392			0.71332	-0.129396	453.845
	0.760264	0.00418463	727.932			0.713148	-0.127989	453.98
	0.759844	0.00553559	732.569			0.712974	-0.126583	442.742
	0.759423	0.00688658	735.245			0.712801	-0.125176	437.912
	0.759002	0.00823752	743.621			0.712627	-0.12377	428.371
	0.75858	0.00958847	761.65			0.712452	-0.122363	415.549
	0.758158	0.0109394	769.435			0.712277	-0.120956	414.506
	0.757736	0.0122904	764.751			0.712102	-0.119549	409.736
	0.757313	0.0136413	743.072			0.711926	-0.118142	409.257
	0.756889	0.0149922	734.324			0.71175	-0.116735	405.528
	0.756465	0.0163432	738.658			0.711573	-0.115328	406.528
	0.756041	0.0176941	749.891			0.711396	-0.113921	400.393
	0.755616	0.019045	758.51			0.711218	-0.112513	393.262
	0.755191	0.0203958	759.75			0.71104	-0.111106	390.788
	0.754765	0.0217467	759.699			0.710862	-0.109699	382.545
	0.754339	0.0230976	760.099			0.710683	-0.108291	386.961
	0.753912	0.0244484	758.955			0.710503	-0.106884	378.835
	0.753485	0.0257992	758.185			0.710323	-0.105476	378
	0.753057	0.0271501	758.374			0.710143	-0.104068	379.782
	0.752629	0.0285008	750.878			0.709962	-0.102661	377.534
	0.7522	0.0298516	749.229			0.709781	-0.101253	373.478
	0.751771	0.0312024	741.78			0.7096	-0.0998448	368.649
	0.751341	0.0325531	726.459			0.709418	-0.0984369	369.334
	0.750911	0.0339039	715.273			0.709235	-0.0970289	362.268
	0.750481	0.0352545	711.706			0.709052	-0.0956208	362.522
	0.75005	0.0366052	704.544			0.708869	-0.0942127	362.421
	0.749618	0.0379559	696.921			0.708685	-0.0928045	360.8
	0.749187	0.0393065	693.67			0.708501	-0.0913963	361.015
	0.748754	0.0406571	682.377			0.708316	-0.089988	359.297
	0.748321	0.0420077	672.58			0.708131	-0.0885797	357.694
	0.747888	0.0433582	666.069			0.707945	-0.0871712	361.816
	0.747454	0.0447088	670.293			0.707759	-0.0857628	364.178
	0.74702	0.0460593	668.567			0.707573	-0.0843543	358.533
	0.746585	0.0474097	670.118			0.707386	-0.0829457	359.992
	0.74615	0.0487602	668.328			0.707198	-0.0815371	364.753
	0.745714	0.0501106	659.353			0.707011	-0.0801284	372.058
	0.745278	0.051461	663.177			0.706822	-0.0787197	384.868
	0.744842	0.0528113	650.289			0.706634	-0.0773109	390.673
	0.744405	0.0541616	653.65			0.706445	-0.0759021	401.59
	0.743967	0.0555119	633.891			0.706255	-0.0744933	409.278
	0.743529	0.0568622	634.786			0.706065	-0.0730843	422.23
	0.743091	0.0582124	622.429			0.705875	-0.0716754	431.705
	0.742652	0.0595625	615.755			0.705684	-0.0702664	441.499
	0.742213	0.0609127	606.138			0.705492	-0.0688573	444.307
	0.741773	0.0622628	588.219			0.705301	-0.0674483	437.652
	0.741332	0.0636128	575.386			0.705109	-0.0660391	433.105
	0.740892	0.0649628	554.453			0.704916	-0.0646299	426.082
	0.740451	0.0663128	536.761			0.704723	-0.0632207	445.188
	0.740009	0.0676628	511.576			0.704529	-0.0618115	456.314
	0.739567	0.0690126	501.64			0.704335	-0.0604022	463.914
	0.739124	0.0703625	493.693			0.704141	-0.0589929	468.14
	0.738681	0.0717123	490.469			0.703946	-0.0575835	474.214
	0.738238	0.0730621	494.286			0.703751	-0.0561741	496.115
	0.737794	0.0744118	498.908			0.703555	-0.0547647	484.465
	0.737349	0.0757615	511.13			0.703359	-0.0533552	499.279
	0.736904	0.0771111	496.991			0.703162	-0.0519457	493.667
	0.736459	0.0784607	496.805			0.702965	-0.0505362	486.15
	0.736013	0.0798102	471.631			0.702768	-0.0491266	472.27
	0.735567	0.0811597	448.255			0.70257	-0.047717	459.778
	0.73512	0.0825091	431.431			0.702372	-0.0463074	449.827
	0.734673	0.0838585	420.541			0.702173	-0.0448977	436.424
	0.734225	0.0852078	410.065			0.701974	-0.043488	448.646
	0.733777	0.0865571	403.54			0.701774	-0.0420783	449.972
	0.733329	0.0879063	404.657			0.701574	-0.0406686	465.157
	0.73288	0.0892554	399.273			0.701373	-0.0392588	475.327
	0.73243	0.0906046	398.031			0.701172	-0.037849	477.957
	0.73198	0.0919536	391.539			0.700971	-0.0364392	477.73
	0.73153	0.0933026	382.543			0.700769	-0.0350294	474.925
	0.731079	0.0946515	369.328			0.700567	-0.0336195	472.278
	0.730628	0.0960004	359.631			0.700364	-0.0322097	473.361
	0.730176	0.0973492	351.692			0.700161	-0.0307998	464.224
	0.729724	0.098698	341.774			0.699957	-0.0293899	447.339
	0.729271	0.100047	329.292			0.699753	-0.0279799	436.798
	0.728818	0.101395	310.225			0.699549	-0.02657	430.012
	0.728364	0.102744	302.127			0.699344	-0.02516	425.548
	0.72791	0.104092	286.285			0.699139	-0.02375	424.656
	0.727456	0.105441	280.412			0.698933	-0.02234	430.41
	0.727001	0.106789	271.455			0.698727	-0.02093	438.049
	0.726545	0.108137	267.486			0.69852	-0.01952	442.988
	0.72609	0.109486	264.594			0.698313	-0.01811	442.188
	0.725633	0.110834	258.898			0.698105	-0.0166999	442.053
	0.725177	0.112182	253.063			0.697897	-0.0152898	443.993
	0.724719	0.11353	244.274			0.697689	-0.0138798	441.401
	0.724262	0.114878	236.281			0.69748	-0.0124697	438.462
	0.723804	0.116226	231.285			0.697271	-0.0110596	436.052
	0.723345	0.117574	234.863			0.697061	-0.00964953	437.348
	0.722886	0.118921	232.371			0.696851	-0.00823942	444.553
	0.722426	0.120269	228.939			0.69664	-0.00682932	446.123
	0.721967	0.121617	227.359			0.696429	-0.00541922	450.756
	0.721506	0.122964	224.389			0.696218	-0.00400911	446.239
	0.721045	0.124312	222.386			0.696006	-0.00259899	440.494
	0.720584	0.125659	215.96			0.695794	-0.00118888	433.898
	0.720122	0.127006	209.288			0.695581	0.000221235	422.771
	0.71966	0.128354	202.354			0.695368	0.00163135	414.084
	0.719198	0.129701	197.733			0.695154	0.00304147	406.187
	0.718735	0.131048	199.168			0.69494	0.00445157	404.825
	0.718271	0.132395	202.211			0.694726	0.00586169	399.106
	0.717807	0.133742	205.293			0.694511	0.00727179	405.123
	0.717343	0.135088	206.42			0.694296	0.00868189	410.637
	0.716878	0.136435	207.162			0.69408	0.010092	403.547
	0.716413	0.137782	205.876			0.693864	0.0115021	402.441
	0.715947	0.139128	207.231			0.693647	0.0129122	408.368
	0.715481	0.140475	211.049			0.69343	0.0143222	416.793
	0.715014	0.141821	216.956			0.693213	0.0157323	418.158
	0.714547	0.143167	218.179			0.692995	0.0171424	416.891
	0.714079	0.144513	215.458			0.692776	0.0185524	407.037
	0.713611	0.14586	214.833			0.692557	0.0199624	398.492
	0.713143	0.147206	215.578			0.692338	0.0213725	397.164
	0.712674	0.148552	215.755			0.692119	0.0227825	391.753
	0.712205	0.149897	217.042			0.691898	0.0241925	395.361
	0.711735	0.151243	219.475			0.691678	0.0256024	398.598
	0.711265	0.152589	228.078			0.691457	0.0270124	408.112
	0.710794	0.153934	236.556			0.691236	0.0284223	412.413
	0.710323	0.15528	243.388			0.691014	0.0298323	409.626
	0.709852	0.156625	244.254			0.690791	0.0312422	407.571
	0.70938	0.15797	250.227			0.690569	0.0326521	414.004
	0.708907	0.159315	257.689			0.690346	0.0340619	420.184
	0.708434	0.16066	261.329			0.690122	0.0354718	417.353
	0.707961	0.162005	260.429			0.689898	0.0368816	417.787
	0.707487	0.16335	260.067			0.689674	0.0382914	408.253
	0.707013	0.164695	255.008			0.689449	0.0397012	400.269
	0.706539	0.16604	252.35			0.689224	0.0411109	400.97
	0.706064	0.167384	257.138			0.688998	0.0425207	402.684
	0.705588	0.168729	262.997			0.688772	0.0439304	402.046
	0.705112	0.170073	262.676			0.688545	0.04534	404.359
	0.704636	0.171417	264.375			0.688318	0.0467497	413.809
	0.704159	0.172761	264.192			0.688091	0.0481593	421.429
	0.703682	0.174105	263.923			0.687863	0.0495689	424.671
	0.703204	0.175449	276.798			0.687635	0.0509785	428.252
	0.702726	0.176793	286.718			0.687406	0.052388	435.184
	0.702247	0.178137	290.747			0.687177	0.0537975	432.004
	0.701768	0.17948	289.413			0.686947	0.0552069	424.249
	0.701289	0.180824	300.561			0.686718	0.0566164	421.226
	0.700809	0.182167	304.725			0.686487	0.0580257	416.3
	0.700329	0.18351	305.217			0.686256	0.0594351	422.858
	0.699848	0.184853	305.399			0.686025	0.0608444	417.088
	0.699367	0.186196	306.786			0.685793	0.0622537	416.827
	0.698885	0.187539	313.484			0.685561	0.0636629	413.601
	0.698403	0.188882	317.407			0.685329	0.0650721	410.56
	0.69792	0.190225	314.141			0.685096	0.0664813	405.72
	0.697438	0.191567	306.664			0.684862	0.0678904	399.594
	0.696954	0.19291	313.656			0.684628	0.0692995	402.658
	0.69647	0.194252	320.708			0.684394	0.0707085	404.085
	0.695986	0.195594	335.179			0.684159	0.0721175	403.549
	0.695501	0.196936	345.446			0.683924	0.0735264	404.9
	0.695016	0.198278	349.889			0.683689	0.0749353	407.892
	0.694531	0.19962	354.985			0.683453	0.0763442	407.932
	0.694045	0.200962	368.153			0.683216	0.077753	411.649
	0.693558	0.202303	384.08			0.68298	0.0791617	420.057
	0.693071	0.203645	388.916			0.682742	0.0805704	424.434
	0.692584	0.204986	394.106			0.682505	0.0819791	431.747
	0.692096	0.206327	391.802			0.682267	0.0833877	422.968
	0.691608	0.207668	394.326			0.682028	0.0847962	411.264
	0.69112	0.209009	403.192			0.681789	0.0862047	415.859
	0.690631	0.21035	416.586			0.68155	0.0876132	420.677
	0.690141	0.211691	431.917			0.68131	0.0890216	429.9
	0.689651	0.213031	444.297			0.68107	0.0904299	440.967
	0.689161	0.214371	441.361			0.680829	0.0918382	444.829
	0.68867	0.215712	431.741			0.680588	0.0932464	433.325
	0.688179	0.217052	423.556			0.680347	0.0946546	416.857
	0.687688	0.218392	431.953			0.680105	0.0960627	399.586
	0.687196	0.219732	438.6			0.679862	0.0974707	390.344
	0.686703	0.221071	444.267			0.67962	0.0988787	389.638
	0.68621	0.222411	446.643			0.679376	0.100287	390.308
	0.685717	0.22375	446.006			0.679133	0.101694	388.276
	0.685223	0.22509	444.738			0.678889	0.103102	383.408
	0.684729	0.226429	445.729			0.678644	0.10451	379.094
	0.684235	0.227768	454.52			0.678399	0.105918	375.596
	0.68374	0.229107	462.918			0.678154	0.107325	370.995
	0.683244	0.230446	466.342			0.677908	0.108733	364.439
	0.682748	0.231784	466.215			0.677662	0.11014	359.236
	0.682252	0.233123	462.098			0.677416	0.111548	352.852
	0.681755	0.234461	464.664			0.677169	0.112955	342.388
	0.681258	0.235799	469.958			0.676921	0.114362	332.585
	0.680761	0.237137	474.215			0.676673	0.115769	334.014
	0.680263	0.238475	478.196			0.676425	0.117177	339.539
	0.679764	0.239813	475.579			0.676176	0.118584	337.454
	0.679265	0.24115	470.523			0.675927	0.119991	336.422
	0.678766	0.242488	455.639			0.675678	0.121397	327.151
	0.678266	0.243825	461.381			0.675428	0.122804	323.865
	0.677766	0.245162	463.122			0.675177	0.124211	323.933
	0.677266	0.246499	459.414			0.674927	0.125618	324.655
	0.676765	0.247836	453.432			0.674675	0.127024	326.367
	0.676264	0.249172	452.628			0.674424	0.128431	321.793
	0.675762	0.250509	457.787			0.674172	0.129837	322.379
	0.67526	0.251845	464.043			0.673919	0.131243	322.431
	0.674757	0.253181	468.361			0.673666	0.13265	324.622
	0.674254	0.254517	461.448			0.673413	0.134056	328.296
	0.67375	0.255853	453.268			0.673159	0.135462	329.859
	0.673246	0.257189	450.167			0.672905	0.136868	333.049
	0.672742	0.258524	452.807			0.672651	0.138274	342.034
	0.672237	0.25986	453.137			0.672396	0.13968	350.851
	0.671732	0.261195	451.641			0.67214	0.141086	348.789
	0.671227	0.26253	447.638			0.671884	0.142491	358.209
	0.670721	0.263865	442.916			0.671628	0.143897	362.098
	0.670214	0.2652	432.933			0.671371	0.145302	366.724
	0.669707	0.266534	426.444			0.671114	0.146708	367.792
	0.6692	0.267869	426.555			0.670857	0.148113	370.522
	0.668693	0.269203	418.852			0.670599	0.149518	377.154
	0.668184	0.270537	415.707			0.670341	0.150923	381.602
	0.667676	0.271871	407.741			0.670082	0.152328	386.418
	0.667167	0.273204	402.113			0.669823	0.153733	366.877
	0.666658	0.274538	397.292			0.669563	0.155138	369.831
	0.666148	0.275871	387.023			0.669303	0.156543	373.674
	0.665638	0.277205	378.698			0.669043	0.157947	384.972
	0.665127	0.278538	370.825			0.668782	0.159352	391.86
	0.664616	0.279871	364.04			0.66852	0.160756	393.039
	0.664105	0.281203	353.853			0.668259	0.162161	391.519
	0.663593	0.282536	352.554			0.667997	0.163565	393.79
	0.663081	0.283868	356.725			0.667734	0.164969	391.799
	0.662568	0.2852	357.959			0.667471	0.166373	386.865
	0.662055	0.286532	350.719			0.667208	0.167777	376.865
	0.661542	0.287864	339.11			0.666944	0.169181	362.13
	0.661028	0.289196	331.225			0.66668	0.170585	352.296
	0.660513	0.290527	322.741			0.666415	0.171988	346.876
	0.659999	0.291858	323.583			0.66615	0.173392	343.651
	0.659484	0.293189	311.106			0.665885	0.174795	331.674
	0.658968	0.29452	302.492			0.665619	0.176198	317.541
	0.658452	0.295851	298.505			0.665353	0.177602	315.594
	0.657936	0.297181	301.442			0.665086	0.179005	299.441
	0.657419	0.298512	300.011			0.664819	0.180408	293.311
	0.656902	0.299842	295.014			0.664551	0.18181	282.405
	0.656384	0.301172	296.228			0.664283	0.183213	270.468
	0.655866	0.302502	285.648			0.664015	0.184616	266.845
	0.655348	0.303831	280.653			0.663746	0.186018	262.741
	0.654829	0.305161	270.732			0.663477	0.187421	250.752
	0.65431	0.30649	267.471			0.663208	0.188823	239.673
	0.65379	0.307819	267.788			0.662938	0.190225	233.472
	0.65327	0.309148	265.628			0.662667	0.191627	227.445
	0.65275	0.310476	261.571			0.662396	0.193029	218.2
	0.652229	0.311805	258.881			0.662125	0.194431	211.903
	0.651708	0.313133	255.821			0.661854	0.195833	209.064
	0.651186	0.314461	260.51			0.661582	0.197234	204.696
	0.650664	0.315789	266.274			0.661309	0.198635	194.896
	0.650141	0.317117	267.377			0.661036	0.200037	186.712
	0.649619	0.318444	267.371			0.660763	0.201438	173.933
	0.649095	0.319771	270.116			0.660489	0.202839	168.423
	0.648572	0.321098	277.286			0.660215	0.20424	164.118
	0.648047	0.322425	279.723			0.65994	0.205641	162.753
	0.647523	0.323752	275.172			0.659666	0.207041	166.882
	0.646998	0.325078	269.428			0.65939	0.208442	173.055
	0.646473	0.326405	274.544			0.659114	0.209842	176.906
	0.645947	0.327731	277.519			0.658838	0.211243	176.416
	0.645421	0.329057	279.058			0.658562	0.212643	172.487
	0.644894	0.330382	278.419			0.658285	0.214043	165.462
	0.644367	0.331708	272.728			0.658007	0.215443	161.965
	0.64384	0.333033	261.23			0.657729	0.216842	160.146
	0.643312	0.334358	259.992			0.657451	0.218242	158.714
	0.642784	0.335683	266.656			0.657173	0.219641	155.669
	0.642256	0.337007	276.902			0.656893	0.221041	154.439
	0.641727	0.338332	280.176			0.656614	0.22244	162.915
	0.641197	0.339656	280.887			0.656334	0.223839	166.641
	0.640668	0.34098	271.768			0.656054	0.225238	168.749
	0.640138	0.342304	263.775			0.655773	0.226637	170.29
	0.639607	0.343627	263.45			0.655492	0.228035	171.36
	0.639076	0.34495	261.822			0.655211	0.229434	171.05
	0.638545	0.346274	262.947			0.654929	0.230832	167.896
	0.638013	0.347596	263.691			0.654646	0.23223	166.804
	0.637481	0.348919	261.154			0.654364	0.233629	165.532
	0.636949	0.350242	255.574			0.654081	0.235026	165.824
	0.636416	0.351564	253.743			0.653797	0.236424	169.144
	0.635882	0.352886	248.512			0.653513	0.237822	172.982
	0.635349	0.354208	249.011			0.653229	0.239219	175.34
	0.634815	0.355529	245.497			0.652944	0.240617	172.865
	0.63428	0.356851	235.217			0.652659	0.242014	167.994
	0.633745	0.358172	225.765			0.652373	0.243411	163.475
	0.63321	0.359493	227.827			0.652087	0.244808	161.808
	0.632674	0.360813	238.144			0.651801	0.246204	158.885
	0.632138	0.362134	246.981			0.651514	0.247601	150.099
	0.631602	0.363454	252.279			0.651227	0.248997	144.038
	0.631065	0.364774	249.373			0.650939	0.250394	142.423
	0.630528	0.366094	241.649			0.650651	0.25179	147.741
	0.62999	0.367413	227.931			0.650363	0.253186	154.535
	0.629452	0.368733	221.002			0.650074	0.254582	155.465
	0.628913	0.370052	214.832			0.649785	0.255977	148.5
	0.628375	0.371371	216.092			0.649495	0.257373	147.304
	0.627835	0.372689	221.971			0.649205	0.258768	142.336
	0.627296	0.374008	226.768			0.648914	0.260163	142.797
	0.626756	0.375326	230.327			0.648624	0.261558	143.79
	0.626215	0.376644	228.367			0.648332	0.262953	141.507
	0.625675	0.377962	224.482			0.648041	0.264348	140.615
	0.625133	0.379279	219.803			0.647749	0.265742	136.321
	0.624592	0.380596	215.239			0.647456	0.267136	139.597
	0.62405	0.381913	207.525			0.647163	0.268531	141.302
	0.623507	0.38323	202.432			0.64687	0.269925	138.484
	0.622965	0.384547	201.815			0.646576	0.271318	130.11
	0.622422	0.385863	206.944			0.646282	0.272712	122.417
	0.621878	0.387179	216.527			0.645988	0.274105	116.633
	0.621334	0.388495	219.515			0.645693	0.275499	110.36
	0.62079	0.38981	226.633			0.645397	0.276892	109.95
	0.620245	0.391126	231.532			0.645102	0.278285	109.472
	0.6197	0.392441	229.891			0.644806	0.279678	110.736
	0.619155	0.393755	228.581			0.644509	0.28107	112.292
	0.618609	0.39507	223.157			0.644212	0.282463	115.938
	0.618063	0.396384	222.063			0.643915	0.283855	120.18
	0.617516	0.397698	223.656			0.643617	0.285247	122.042
	0.616969	0.399012	226.409			0.643319	0.286639	123.507
	0.616422	0.400326	232.105			0.643021	0.288031	125.722
	0.615874	0.401639	234.456			0.642722	0.289422	122.327
	0.615326	0.402952	228.218			0.642422	0.290814	123.68
	0.614777	0.404265	218.356			0.642123	0.292205	129.335
	0.614228	0.405578	217.573			0.641823	0.293596	133.959
	0.613679	0.40689	226.562			0.641522	0.294987	138.416
	0.613129	0.408202	238.938			0.641221	0.296377	145.814
	0.612579	0.409514	252.804			0.64092	0.297768	152.069
	0.612029	0.410825	264.094			0.640618	0.299158	152.436
	0.611478	0.412137	274.327			0.640316	0.300548	149.951
	0.610927	0.413448	276.741			0.640014	0.301938	149.926
	0.610375	0.414759	274.584			0.639711	0.303328	154.017
	0.609823	0.416069	268.17			0.639407	0.304717	158.363
	0.609271	0.417379	269.7			0.639104	0.306107	164.667
	0.608718	0.418689	267.225			0.638799	0.307496	173.543
	0.608165	0.419999	261.286			0.638495	0.308885	181.801
	0.607612	0.421309	255.707			0.63819	0.310274	188.564
	0.607058	0.422618	255.457			0.637885	0.311662	190.558
	0.606504	0.423927	259.745			0.637579	0.313051	187.108
	0.605949	0.425236	268.332			0.637273	0.314439	183.74
	0.605394	0.426544	271.208			0.636966	0.315827	180.732
	0.604838	0.427852	270.241			0.636659	0.317214	177.022
	0.604283	0.42916	269.487			0.636352	0.318602	173.764
	0.603727	0.430468	265.687			0.636045	0.319989	166.777
	0.60317	0.431775	263.284			0.635736	0.321377	158.026
	0.602613	0.433082	268.176			0.635428	0.322764	151.355
	0.602056	0.434389	277.26			0.635119	0.32415	145.305
	0.601498	0.435696	288.703			0.63481	0.325537	142.381
	0.60094	0.437002	295.249			0.6345	0.326923	142.369
	0.600382	0.438308	304.682			0.63419	0.328309	142.78
	0.599823	0.439614	304.875			0.63388	0.329695	139.797
	0.599264	0.440919	302.852			0.633569	0.331081	137.122
	0.598705	0.442224	297.355			0.633258	0.332467	133.63
	0.598145	0.443529	296.554			0.632946	0.333852	133.709
	0.597584	0.444834	303.229			0.632634	0.335237	136.882
	0.597024	0.446138	312.414			0.632321	0.336622	138.84
	0.596463	0.447442	320.905			0.632009	0.338007	139.584
	0.595901	0.448746	326.961			0.631695	0.339391	137.321
	0.59534	0.45005	328.93			0.631382	0.340776	132.116
	0.594778	0.451353	333.125			0.631068	0.34216	128.442
	0.594215	0.452656	338.04			0.630753	0.343544	132.668
	0.593652	0.453958	333.271			0.630438	0.344927	134.435
	0.593089	0.455261	330.705			0.630123	0.346311	133.895
	0.592525	0.456563	328.848			0.629808	0.347694	131.874
	0.591961	0.457865	329.491			0.629492	0.349077	130.695
	0.591397	0.459166	323.186			0.629175	0.35046	127.881
	0.590832	0.460468	317.855			0.628859	0.351842	129.582
	0.590267	0.461769	313.872			0.628541	0.353225	129.609
	0.589702	0.463069	311.62			0.628224	0.354607	130.952
	0.589136	0.46437	310.822			0.627906	0.355989	130.783
	0.58857	0.46567	323.783			0.627588	0.357371	133.714
	0.588003	0.466969	337.801			0.627269	0.358752	138.206
	0.587437	0.468269	345.581			0.62695	0.360133	136.697
	0.586869	0.469568	347.728			0.62663	0.361514	138.042
	0.586302	0.470867	346.405			0.62631	0.362895	138.192
	0.585734	0.472166	351.169			0.62599	0.364276	142.011
	0.585165	0.473464	362.608			0.625669	0.365656	146.076
	0.584596	0.474762	375.519			0.625348	0.367036	156.349
	0.584027	0.47606	389.3			0.625027	0.368416	173.603
	0.583458	0.477357	397.265			0.624705	0.369796	194.009
	0.582888	0.478655	397.414			0.624383	0.371175	218.282
	0.582318	0.479951	392.842			0.62406	0.372554	248.695
	0.581747	0.481248	392.455			0.623737	0.373933	269.074
	0.581176	0.482544	390.186			0.623414	0.375312	279.1
	0.580605	0.48384	399.734			0.62309	0.37669	268.11
	0.580033	0.485136	413.928			0.622766	0.378069	222.091
	0.579461	0.486431	427.126			0.622441	0.379447	153.564
	0.578889	0.487726	439.15			0.622116	0.380825	84.0024
	0.578316	0.489021	436.139			0.621791	0.382202	38.2706
	0.577743	0.490316	414.938			0.621465	0.383579	17.6756
	0.57717	0.49161	392.971			0.621139	0.384956	10.2994
	0.576596	0.492903	386.559			0.620812	0.386333	7.82923
	0.576022	0.494197	385.481			0.620486	0.38771	7.49413
	0.575447	0.49549	383.619			0.620158	0.389086	6.61884
	0.574872	0.496783	378.166			0.619831	0.390462	5.86922
	0.574297	0.498076	376.866			0.619503	0.391838	5.29212
	0.573722	0.499368	381.359			0.619174	0.393214	5.53458
	0.573146	0.50066	378.259			0.618845	0.394589	5.36528
	0.572569	0.501952	374.292			0.618516	0.395964	5.16867
	0.571993	0.503243	358.908			0.618186	0.397339	5.67606
	0.571416	0.504534	354.37			0.617857	0.398714	6.43437
	0.570838	0.505825	352.211			0.617526	0.400088	6.9785
	0.57026	0.507115	348.799			0.617195	0.401462	6.83228
	0.569682	0.508405	339.473			0.616864	0.402836	6.39735
	0.569104	0.509695	331.493			0.616533	0.40421	6.02379
	0.568525	0.510984	328.995			0.616201	0.405583	5.64194
	0.567946	0.512274	328.5			0.615868	0.406956	5.54531
	0.567366	0.513562	330.939			0.615536	0.408329	5.49247
	0.566786	0.514851	332.162			0.615203	0.409702	5.22927
	0.566206	0.516139	326.305			0.614869	0.411074	5.20529
	0.565626	0.517427	324.482			0.614535	0.412446	5.34687
	0.565045	0.518714	317.279			0.614201	0.413818	5.21466
	0.564464	0.520002	303.432			0.613867	0.41519	5.28797
	0.563882	0.521289	300.343			0.613532	0.416561	5.46111
	0.5633	0.522575	305.783			0.613196	0.417932	5.3903
	0.562717	0.523861	315.935			0.612861	0.419303	5.88868
	0.562135	0.525147	325.175			0.612524	0.420674	6.40859
	0.561552	0.526433	336.897			0.612188	0.422044	6.37243
	0.560968	0.527718	346.67			0.611851	0.423414	5.62157
	0.560385	0.529003	357.152			0.611514	0.424784	5.40003
	0.559801	0.530288	351.602			0.611176	0.426153	4.99203
	0.559216	0.531572	349.246			0.610838	0.427522	4.61879
	0.558631	0.532856	348.006			0.6105	0.428891	4.10654
	0.558046	0.534139	341.484			0.610161	0.43026	4.12804
	0.557461	0.535423	325.296			0.609822	0.431629	4.26133
	0.556875	0.536706	309.46			0.609482	0.432997	4.5264
	0.556289	0.537988	281.447			0.609142	0.434365	4.72541
	0.555702	0.53927	237.815			0.608802	0.435732	5.17678
	0.555115	0.540552	191.485			0.608461	0.4371	5.67879
	0.554528	0.541834	150.397			0.60812	0.438467	5.35552
	0.553941	0.543115	108.975			0.607779	0.439833	5.11838
	0.553353	0.544396	73.1143			0.607437	0.4412	4.9476
	0.552764	0.545677	47.0984			0.607095	0.442566	4.53247
	0.552176	0.546957	30.7441			0.606752	0.443932	4.34623
	0.551587	0.548237	20.6148			0.606409	0.445298	4.06302
	0.550998	0.549516	14.2807			0.606066	0.446663	4.27847
	0.550408	0.550795	11.0893			0.605722	0.448028	4.21014
	0.549818	0.552074	10.0938			0.605378	0.449393	3.5089
	0.549228	0.553353	9.44288			0.605033	0.450758	3.34346
	0.548637	0.554631	9.00609			0.604688	0.452122	3.78852
	0.548046	0.555909	7.98054			0.604343	0.453486	4.3677
	0.547455	0.557186	6.61086			0.603998	0.45485	4.71498
	0.546863	0.558463	5.74			0.603652	0.456213	4.25395
	0.546271	0.55974	4.8303			0.603305	0.457577	3.82814
	0.545678	0.561017	4.48496			0.602958	0.458939	4.00599
	0.545086	0.562293	4.72786			0.602611	0.460302	3.95002
	0.544493	0.563568	5.37838			0.602264	0.461664	3.95583
	0.543899	0.564844	5.70958			0.601916	0.463026	4.08805
	0.543306	0.566119	5.68125			0.601568	0.464388	4.26695
	0.542712	0.567394	5.75919			0.601219	0.465749	4.44973
	0.542117	0.568668	5.82137			0.60087	0.467111	4.7892
	0.541522	0.569942	5.60226			0.600521	0.468472	5.3801
	0.540927	0.571215	5.33125			0.600171	0.469832	5.39125
	0.540332	0.572489	5.06249			0.599821	0.471192	4.60305
	0.539736	0.573762	4.46914			0.59947	0.472552	4.27353
	0.53914	0.575034	4.0833			0.59912	0.473912	4.67691
	0.538544	0.576306	4.24508			0.598768	0.475271	5.42721
	0.537947	0.577578	4.78083			0.598417	0.47663	6.13955
	0.53735	0.57885	4.89066			0.598065	0.477989	6.3673
	0.536752	0.580121	4.71423			0.597712	0.479348	5.57253
	0.536155	0.581391	4.4434			0.59736	0.480706	4.84591
	0.535556	0.582662	3.85575			0.597006	0.482064	4.28132
	0.534958	0.583932	3.83812			0.596653	0.483422	4.47202
	0.534359	0.585202	4.11601			0.596299	0.484779	4.27782
	0.53376	0.586471	4.22301			0.595945	0.486136	3.92416
	0.533161	0.58774	3.99543			0.59559	0.487492	4.03563
	0.532561	0.589008	3.76974			0.595235	0.488849	4.04493
	0.531961	0.590276	3.72776			0.59488	0.490205	4.23953
	0.53136	0.591544	3.53398			0.594524	0.491561	4.45817
	0.53076	0.592812	3.47597			0.594168	0.492916	4.24894
	0.530158	0.594079	3.73257			0.593812	0.494271	4.12752
	0.529557	0.595345	3.94811			0.593455	0.495626	4.11316
	0.528955	0.596612	3.31084			0.593098	0.496981	4.07093
	0.528353	0.597878	2.98356			0.59274	0.498335	4.40556
	0.527751	0.599143	2.90604			0.592382	0.499689	4.21662
	0.527148	0.600408	2.68175			0.592024	0.501043	3.82511
	0.526545	0.601673	2.78467			0.591665	0.502396	3.71314
	0.525941	0.602938	2.62081			0.591306	0.503749	4.11298
	0.525338	0.604202	3.01852			0.590947	0.505101	4.63294
	0.524734	0.605466	3.55811			0.590587	0.506454	4.78404
	0.524129	0.606729	3.62066			0.590227	0.507806	4.84251
	0.523525	0.607992	3.30697			0.589866	0.509158	4.93626
	0.52292	0.609254	3.16115			0.589505	0.510509	4.50359
	0.522314	0.610517	3.45406			0.589144	0.51186	4.05586
	0.521708	0.611779	3.36912			0.588783	0.513211	3.59004
	0.521102	0.61304	3.25002			0.588421	0.514561	4.15054
	0.520496	0.614301	3.56926			0.588058	0.515912	4.82672
	0.519889	0.615562	4.03011			0.587696	0.517261	5.25694
	0.519283	0.616822	3.99903			0.587332	0.518611	4.84852
	0.518675	0.618082	3.37489			0.586969	0.51996	4.95714
	0.518068	0.619341	2.35909			0.586605	0.521309	5.23048
	0.51746	0.6206	1.64718			0.586241	0.522657	5.35369
	0.516851	0.621859	1.59169			0.585876	0.524006	5.22789
	0.516243	0.623118	2.22665			0.585512	0.525353	4.45102
	0.515634	0.624376	3.11227			0.585146	0.526701	3.42357
	0.515024	0.625633	3.57306			0.584781	0.528048	3.0515
	0.514415	0.62689	3.10791			0.584415	0.529395	3.31713
	0.513805	0.628147	2.50226			0.584048	0.530742	3.80414
	0.513195	0.629404	2.08803			0.583682	0.532088	3.67962
	0.512584	0.63066	1.89468			0.583314	0.533434	3.60417
	0.511973	0.631915	1.63789			0.582947	0.534779	3.64175
	0.511362	0.63317	1.59266			0.582579	0.536124	3.87836
	0.510751	0.634425	1.65255			0.582211	0.537469	3.9252
	0.510139	0.63568	2.35322			0.581842	0.538814	3.46498
	0.509527	0.636934	2.86046			0.581473	0.540158	3.18779
	0.508914	0.638187	3.45245			0.581104	0.541502	3.44198
	0.508302	0.639441	3.36049			0.580735	0.542845	3.71303
	0.507689	0.640693	2.97989			0.580365	0.544189	4.25471
	0.507075	0.641946	2.65914			0.579994	0.545532	4.2342
	0.506461	0.643198	2.73182			0.579623	0.546874	4.55236
	0.505847	0.644449	2.93295			0.579252	0.548216	4.28946
	0.505233	0.645701	3.15947			0.578881	0.549558	4.22104
	0.504618	0.646952	3.23946			0.578509	0.5509	4.10036
	0.504003	0.648202	2.86487			0.578137	0.552241	4.10394
	0.503388	0.649452	2.35239			0.577764	0.553582	4.08645
	0.502773	0.650702	1.96359			0.577392	0.554922	3.97871
	0.502157	0.651951	1.85708			0.577018	0.556262	4.03914
	0.50154	0.6532	2.02003			0.576645	0.557602	4.06587
	0.500924	0.654448	2.22882			0.576271	0.558941	4.07769
	0.500307	0.655696	2.5107			0.575896	0.56028	4.33212
	0.49969	0.656944	2.75061			0.575522	0.561619	4.5592
	0.499072	0.658191	3.23784			0.575147	0.562957	4.33193
	0.498454	0.659438	3.66202			0.574771	0.564295	3.98091
	0.497836	0.660684	3.62833			0.574395	0.565633	4.21611
	0.497218	0.66193	3.09457			0.574019	0.56697	4.5448
	0.496599	0.663175	2.5805			0.573643	0.568307	4.66216
	0.49598	0.66442	2.44291			0.573266	0.569644	4.68827
	0.495361	0.665665	2.27765			0.572889	0.57098	4.677
	0.494741	0.66691	1.88323			0.572511	0.572316	4.74924
	0.494121	0.668153	1.98189			0.572133	0.573652	4.71272
	0.493501	0.669397	2.59891			0.571755	0.574987	4.275
	0.49288	0.67064	2.68579			0.571376	0.576322	3.5075
	0.49226	0.671883	2.56778			0.570997	0.577656	2.62062
	0.491638	0.673125	2.39492			0.570618	0.57899	2.27507
	0.491017	0.674366	2.46619			0.570238	0.580324	2.69101
	0.490395	0.675608	2.72784			0.569858	0.581657	3.32222
	0.489773	0.676849	2.99603			0.569478	0.58299	3.80471
	0.489151	0.678089	2.76553			0.569097	0.584323	4.20565
	0.488528	0.679329	2.88782			0.568716	0.585655	4.35536
	0.487905	0.680569	2.87732			0.568335	0.586987	4.39308
	0.487281	0.681808	3.08191			0.567953	0.588319	4.1333
	0.486658	0.683047	3.09276			0.567571	0.58965	3.68444
	0.486034	0.684285	3.42597			0.567188	0.590981	3.58451
	0.48541	0.685523	3.18217			0.566805	0.592311	4.01896
	0.484785	0.686761	3.03711			0.566422	0.593641	4.60295
	0.48416	0.687998	2.83516			0.566038	0.594971	5.10575
	0.483535	0.689235	3.01124			0.565654	0.5963	5.3936
	0.48291	0.690471	3.60986			0.56527	0.597629	5.37517
	0.482284	0.691707	4.31526			0.564885	0.598958	5.31938
	0.481658	0.692942	4.89138			0.5645	0.600286	5.1695
	0.481032	0.694177	4.30218			0.564115	0.601614	4.74474
	0.480405	0.695412	3.65285			0.563729	0.602941	4.29198
	0.479778	0.696646	2.92347			0.563343	0.604268	4.18839
	0.479151	0.697879	2.08375			0.562957	0.605595	4.17579
	0.478523	0.699113	1.66943			0.56257	0.606922	4.16431
	0.477895	0.700346	1.97745			0.562183	0.608248	4.41473
	0.477267	0.701578	2.54209			0.561795	0.609573	4.73426
	0.476639	0.70281	2.97228			0.561408	0.610898	4.81953
	0.47601	0.704041	2.75438			0.561019	0.612223	4.65037
	0.475381	0.705272	2.21253			0.560631	0.613548	4.35202
	0.474752	0.706503	2.21043			0.560242	0.614872	4.08853
	0.474122	0.707733	2.25731			0.559853	0.616195	3.84012
	0.473492	0.708963	2.64187			0.559463	0.617519	3.83018
	0.472862	0.710192	2.34715			0.559073	0.618842	4.02143
	0.472231	0.711421	2.20475			0.558683	0.620164	4.30315
	0.471601	0.712649	2.36907			0.558293	0.621486	4.44069
	0.470969	0.713877	2.55783			0.557902	0.622808	4.19232
	0.470338	0.715105	2.8895			0.55751	0.624129	3.63531
	0.469706	0.716332	2.97516			0.557119	0.62545	3.26159
	0.469074	0.717558	2.6683			0.556727	0.626771	3.18215
	0.468442	0.718784	2.30797			0.556334	0.628091	3.2216
	0.46781	0.72001	2.10781			0.555942	0.629411	3.57071
	0.467177	0.721235	2.30892			0.555548	0.63073	3.49149
	0.466543	0.72246	3.09539			0.555155	0.632049	3.97177
	0.46591	0.723684	3.71248			0.554761	0.633368	4.21152
	0.465276	0.724908	3.78027			0.554367	0.634686	4.32955
	0.464642	0.726132	3.09262			0.553973	0.636004	4.23738
	0.464008	0.727355	2.40907			0.553578	0.637321	3.9735
	0.463373	0.728577	2.24011			0.553183	0.638638	4.28823
	0.462739	0.7298	2.32532			0.552788	0.639955	4.73997
	0.462103	0.731021	1.97647			0.552392	0.641271	5.14384
	0.461468	0.732242	1.6721			0.551996	0.642587	5.59182
	0.460832	0.733463	1.50695			0.551599	0.643903	5.45286
	0.460196	0.734683	1.44688			0.551202	0.645218	5.11466
	0.45956	0.735903	1.42183			0.550805	0.646532	3.83485
	0.458923	0.737122	1.77257			0.550408	0.647846	3.29035
	0.458286	0.738341	2.52295			0.55001	0.64916	3.56633
	0.457649	0.73956	2.99467			0.549611	0.650474	3.91338
	0.457012	0.740778	3.36122			0.549213	0.651787	4.18124
	0.456374	0.741995	3.59964			0.548814	0.653099	4.04814
	0.455736	0.743212	3.67068			0.548415	0.654411	3.91943
	0.455097	0.744429	3.42402			0.548015	0.655723	3.74579
	0.454459	0.745645	2.94509			0.547615	0.657035	4.10836
	0.45382	0.746861	2.29894			0.547215	0.658346	4.38096
	0.453181	0.748076	2.15891			0.546814	0.659656	4.10772
	0.834841	-0.327015	2.23877			0.728146	-0.467745	4.11492
	0.83454	-0.325689	2.62799			0.72808	-0.466384	3.93031
	0.834238	-0.324363	3.19712			0.728013	-0.465023	4.04823
	0.833935	-0.323037	4.08302			0.727946	-0.463662	4.19667
	0.833633	-0.321711	4.42285			0.727879	-0.4623	4.4032
	0.833329	-0.320385	3.93692			0.727811	-0.460938	4.6831
	0.833025	-0.319058	3.32167			0.727742	-0.459575	4.4097
	0.832721	-0.317731	2.82576			0.727673	-0.458213	4.12572
	0.832416	-0.316404	2.28907			0.727604	-0.45685	3.94752
	0.83211	-0.315077	1.96323			0.727534	-0.455487	4.28149
	0.831804	-0.313749	2.12651			0.727464	-0.454123	4.94052
	0.831498	-0.312422	2.61578			0.727393	-0.452759	5.00909
	0.831191	-0.311094	3.45682			0.727322	-0.451395	4.79575
	0.830883	-0.309766	3.7919			0.727251	-0.450031	4.56374
	0.830575	-0.308438	3.647			0.727178	-0.448666	4.3659
	0.830267	-0.307109	3.3765			0.727106	-0.447302	4.38478
	0.829958	-0.305781	3.37269			0.727033	-0.445936	4.69385
	0.829648	-0.304452	3.51044			0.72696	-0.444571	5.16752
	0.829338	-0.303123	3.27606			0.726886	-0.443205	5.41309
	0.829027	-0.301794	3.68453			0.726811	-0.441839	4.98674
	0.828716	-0.300464	3.62157			0.726737	-0.440473	5.00768
	0.828404	-0.299135	3.59766			0.726661	-0.439106	4.93636
	0.828092	-0.297805	3.42421			0.726586	-0.43774	4.56741
	0.82778	-0.296475	3.5034			0.72651	-0.436372	4.18358
	0.827466	-0.295145	3.68116			0.726433	-0.435005	4.15127
	0.827153	-0.293815	3.69533			0.726356	-0.433637	4.27625
	0.826838	-0.292484	3.53712			0.726278	-0.432269	4.366
	0.826523	-0.291154	3.45459			0.7262	-0.430901	4.3903
	0.826208	-0.289823	3.39999			0.726122	-0.429533	4.3994
	0.825892	-0.288492	3.05755			0.726043	-0.428164	4.71182
	0.825576	-0.287161	3.17118			0.725964	-0.426795	5.13314
	0.825259	-0.285829	3.41472			0.725884	-0.425426	5.83091
	0.824942	-0.284498	3.91518			0.725804	-0.424056	6.32225
	0.824624	-0.283166	4.44597			0.725723	-0.422687	6.14756
	0.824306	-0.281834	4.86953			0.725642	-0.421316	6.26486
	0.823987	-0.280502	5.28504			0.72556	-0.419946	6.13697
	0.823667	-0.27917	5.35753			0.725478	-0.418576	6.22074
	0.823347	-0.277837	5.21867			0.725396	-0.417205	6.40634
	0.823027	-0.276505	5.11882			0.725313	-0.415834	6.27212
	0.822706	-0.275172	5.33063			0.72523	-0.414462	6.15066
	0.822385	-0.273839	5.13063			0.725146	-0.413091	6.02213
	0.822063	-0.272506	4.94888			0.725061	-0.411719	6.14385
	0.82174	-0.271173	4.74416			0.724977	-0.410347	5.45187
	0.821417	-0.269839	4.58059			0.724892	-0.408974	4.85278
	0.821094	-0.268506	3.90623			0.724806	-0.407602	5.18381
	0.82077	-0.267172	3.40801			0.72472	-0.406229	5.67828
	0.820445	-0.265838	3.33393			0.724633	-0.404856	6.02381
	0.82012	-0.264504	3.92609			0.724546	-0.403482	6.2899
	0.819794	-0.26317	4.47288			0.724459	-0.402109	6.73452
	0.819468	-0.261835	4.67841			0.724371	-0.400735	6.97265
	0.819142	-0.260501	4.45203			0.724283	-0.39936	6.82184
	0.818815	-0.259166	4.74489			0.724194	-0.397986	6.78844
	0.818487	-0.257831	5.62111			0.724104	-0.396611	6.52268
	0.818159	-0.256496	6.31924			0.724015	-0.395237	5.77358
	0.81783	-0.25516	7.10059			0.723925	-0.393861	5.35165
	0.817501	-0.253825	7.9377			0.723834	-0.392486	5.13757
	0.817172	-0.252489	8.44604			0.723743	-0.39111	5.42128
	0.816841	-0.251154	8.85445			0.723651	-0.389734	5.88992
	0.816511	-0.249818	9.81571			0.723559	-0.388358	6.1205
	0.81618	-0.248482	12.6056			0.723467	-0.386982	5.4297
	0.815848	-0.247146	20.9051			0.723374	-0.385605	4.6536
	0.815516	-0.245809	39.0289			0.723281	-0.384229	5.07198
	0.815183	-0.244473	66.3705			0.723187	-0.382851	5.89996
	0.81485	-0.243136	97.6333			0.723093	-0.381474	6.31654
	0.814516	-0.241799	140.079			0.722998	-0.380097	6.49479
	0.814182	-0.240462	187.079			0.722903	-0.378719	6.71994
	0.813847	-0.239125	236.392			0.722807	-0.377341	6.71341
	0.813512	-0.237788	298.765			0.722711	-0.375962	6.90071
	0.813176	-0.236451	366.079			0.722615	-0.374584	7.45906
	0.81284	-0.235113	435.697			0.722518	-0.373205	7.45887
	0.812503	-0.233775	498.622			0.722421	-0.371826	7.53728
	0.812166	-0.232437	541.201			0.722323	-0.370447	8.26118
	0.811828	-0.231099	586.263			0.722224	-0.369068	9.37016
	0.81149	-0.229761	633.26			0.722126	-0.367688	9.81361
	0.811151	-0.228423	662.646			0.722027	-0.366308	9.80204
	0.810812	-0.227085	689.781			0.721927	-0.364928	9.60637
	0.810472	-0.225746	724.987			0.721827	-0.363548	10.7072
	0.810132	-0.224407	746.934			0.721726	-0.362167	14.9757
	0.809791	-0.223068	754.292			0.721625	-0.360786	20.9408
	0.809449	-0.221729	757.328			0.721524	-0.359405	27.9984
	0.809108	-0.22039	752.755			0.721422	-0.358024	35.1839
	0.808765	-0.219051	757.062			0.72132	-0.356642	40.6233
	0.808423	-0.217712	768.691			0.721217	-0.355261	45.4373
	0.808079	-0.216372	778.723			0.721114	-0.353879	46.5845
	0.807735	-0.215032	792.931			0.72101	-0.352497	44.4292
	0.807391	-0.213693	806.544			0.720906	-0.351114	41.8223
	0.807046	-0.212353	802.255			0.720801	-0.349732	36.9307
	0.806701	-0.211013	815.912			0.720696	-0.348349	31.841
	0.806355	-0.209672	803.738			0.720591	-0.346966	26.3782
	0.806009	-0.208332	798.347			0.720485	-0.345583	22.8586
	0.805662	-0.206992	794.772			0.720378	-0.344199	19.6376
	0.805314	-0.205651	796.741			0.720272	-0.342816	15.8313
	0.804967	-0.20431	788.962			0.720164	-0.341432	13.6741
	0.804618	-0.202969	782.093			0.720057	-0.340048	12.7996
	0.804269	-0.201628	774.213			0.719948	-0.338663	13.0335
	0.80392	-0.200287	753.409			0.71984	-0.337279	15.7719
	0.80357	-0.198946	737.027			0.719731	-0.335894	22.6287
	0.80322	-0.197605	726.313			0.719621	-0.334509	32.02
	0.802869	-0.196263	714.911			0.719511	-0.333124	44.9666
	0.802517	-0.194922	706.667			0.719401	-0.331739	63.5534
	0.802166	-0.19358	712.522			0.71929	-0.330353	86.8159
	0.801813	-0.192238	710.21			0.719179	-0.328967	119.013
	0.80146	-0.190896	710.906			0.719067	-0.327581	150.987
	0.801107	-0.189554	703.605			0.718955	-0.326195	175.118
	0.800753	-0.188212	695.544			0.718842	-0.324809	185.556
	0.800399	-0.18687	695.93			0.718729	-0.323422	189.484
	0.800044	-0.185527	696.658			0.718615	-0.322035	184.528
	0.799688	-0.184185	675.162			0.718501	-0.320649	180.662
	0.799333	-0.182842	665.184			0.718387	-0.319261	183.101
	0.798976	-0.181499	659.582			0.718272	-0.317874	183.049
	0.798619	-0.180156	640.673			0.718157	-0.316486	185.349
	0.798262	-0.178813	629.996			0.718041	-0.315099	184.39
	0.797904	-0.17747	629.159			0.717924	-0.313711	184.741
	0.797546	-0.176127	615.782			0.717808	-0.312323	188.46
	0.797187	-0.174784	604.332			0.717691	-0.310934	191.082
	0.796828	-0.17344	607.552			0.717573	-0.309546	195.843
	0.796468	-0.172097	612.317			0.717455	-0.308157	198.245
	0.796107	-0.170753	611.494			0.717336	-0.306768	197.556
	0.795747	-0.169409	609.388			0.717217	-0.305379	192.877
	0.795385	-0.168065	612.488			0.717098	-0.303989	196.714
	0.795023	-0.166721	610.252			0.716978	-0.3026	197.646
	0.794661	-0.165377	603.53			0.716858	-0.30121	199.813
	0.794298	-0.164033	593.675			0.716737	-0.29982	197.693
	0.793935	-0.162689	592.687			0.716616	-0.29843	200.75
	0.793571	-0.161345	590.329			0.716495	-0.29704	202.988
	0.793207	-0.16	583.041			0.716372	-0.29565	202.206
	0.792842	-0.158656	571.358			0.71625	-0.294259	203.932
	0.792477	-0.157311	565.561			0.716127	-0.292868	205.187
	0.792111	-0.155966	561.212			0.716004	-0.291477	206.11
	0.791745	-0.154621	564.684			0.71588	-0.290086	206.481
	0.791378	-0.153276	568.645			0.715755	-0.288695	206.448
	0.79101	-0.151931	575.621			0.715631	-0.287303	205.412
	0.790643	-0.150586	581.316			0.715506	-0.285911	207.354
	0.790274	-0.149241	591.995			0.71538	-0.284519	212.485
	0.789906	-0.147895	591.027			0.715254	-0.283127	216.485
	0.789536	-0.14655	586.942			0.715127	-0.281735	226.315
	0.789167	-0.145204	573.279			0.715	-0.280343	228.342
	0.788796	-0.143859	569.576			0.714873	-0.27895	232.793
	0.788426	-0.142513	555.675			0.714745	-0.277557	232.156
	0.788055	-0.141167	546.828			0.714617	-0.276164	232.483
	0.787683	-0.139821	530.995			0.714488	-0.274771	232.944
	0.787311	-0.138475	514.401			0.714359	-0.273378	238.012
	0.786938	-0.137129	501.082			0.714229	-0.271984	248.276
	0.786565	-0.135783	482.919			0.714099	-0.270591	250.79
	0.786191	-0.134437	478.512			0.713968	-0.269197	247.17
	0.785817	-0.133091	470.666			0.713837	-0.267803	238.079
	0.785442	-0.131744	463.018			0.713706	-0.266409	229.608
	0.785067	-0.130398	464.736			0.713574	-0.265015	226.061
	0.784691	-0.129051	466.992			0.713442	-0.26362	227.338
	0.784315	-0.127704	470.318			0.713309	-0.262226	230.318
	0.783939	-0.126358	458.795			0.713176	-0.260831	228.721
	0.783562	-0.125011	446.812			0.713042	-0.259436	234.564
	0.783184	-0.123664	435.429			0.712908	-0.258041	233.644
	0.782806	-0.122317	433.27			0.712774	-0.256645	236.4
	0.782427	-0.12097	417.598			0.712639	-0.25525	238.681
	0.782048	-0.119623	405.179			0.712503	-0.253854	235.933
	0.781669	-0.118276	392.226			0.712367	-0.252459	237.821
	0.781289	-0.116929	384.246			0.712231	-0.251063	234.419
	0.780908	-0.115581	374.005			0.712094	-0.249667	235.063
	0.780527	-0.114234	370.196			0.711957	-0.24827	231.252
	0.780146	-0.112886	373.196			0.711819	-0.246874	232.769
	0.779764	-0.111539	376.628			0.711681	-0.245477	227.985
	0.779381	-0.110191	379.163			0.711543	-0.244081	226.61
	0.778998	-0.108843	389.724			0.711404	-0.242684	217.75
	0.778615	-0.107496	388.634			0.711264	-0.241287	204.821
	0.778231	-0.106148	388.857			0.711124	-0.23989	202.587
	0.777847	-0.1048	387.484			0.710984	-0.238492	201.715
	0.777462	-0.103452	381.033			0.710843	-0.237095	204.994
	0.777076	-0.102104	370.945			0.710702	-0.235697	212.47
	0.77669	-0.100756	361.982			0.71056	-0.2343	212.325
	0.776304	-0.0994078	360.806			0.710418	-0.232902	209.297
	0.775917	-0.0980596	357.811			0.710276	-0.231504	204.704
	0.77553	-0.0967114	357.558			0.710133	-0.230106	201.473
	0.775142	-0.095363	352.138			0.709989	-0.228707	199.408
	0.774754	-0.0940147	360.316			0.709845	-0.227309	194.013
	0.774365	-0.0926662	359.642			0.709701	-0.22591	189.972
	0.773976	-0.0913177	355.104			0.709556	-0.224512	194.174
	0.773586	-0.0899691	346.339			0.709411	-0.223113	194.454
	0.773196	-0.0886205	337.153			0.709266	-0.221714	199.977
	0.772805	-0.0872719	338.323			0.70912	-0.220314	201.58
	0.772414	-0.0859231	337.089			0.708973	-0.218915	201.804
	0.772022	-0.0845744	335.554			0.708826	-0.217516	200.256
	0.77163	-0.0832255	327.571			0.708679	-0.216116	197.902
	0.771238	-0.0818766	330.468			0.708531	-0.214716	196.503
	0.770845	-0.0805277	326.035			0.708383	-0.213317	196.69
	0.770451	-0.0791788	327.364			0.708234	-0.211917	206.536
	0.770057	-0.0778297	329.572			0.708085	-0.210517	206.689
	0.769662	-0.0764806	325.905			0.707935	-0.209116	208.802
	0.769267	-0.0751315	325.382			0.707785	-0.207716	210.564
	0.768872	-0.0737823	326.575			0.707634	-0.206315	214.198
	0.768476	-0.0724331	328.223			0.707484	-0.204915	215.118
	0.768079	-0.0710838	325.287			0.707332	-0.203514	217.243
	0.767682	-0.0697345	323.501			0.70718	-0.202113	221.965
	0.767285	-0.0683852	319.219			0.707028	-0.200712	220.736
	0.766887	-0.0670358	316.119			0.706875	-0.199311	222.168
	0.766489	-0.0656863	316.077			0.706722	-0.19791	223.587
	0.76609	-0.0643368	320.568			0.706569	-0.196508	225.214
	0.765691	-0.0629873	323.511			0.706415	-0.195107	232.736
	0.765291	-0.0616377	319.067			0.70626	-0.193705	232.163
	0.76489	-0.0602881	319.462			0.706105	-0.192304	230.597
	0.76449	-0.0589385	314.412			0.70595	-0.190902	231.295
	0.764089	-0.0575888	322.825			0.705794	-0.1895	233.386
	0.763687	-0.0562391	321.667			0.705638	-0.188098	235.827
	0.763285	-0.0548894	326.883			0.705481	-0.186695	232.457
	0.762882	-0.0535396	327.552			0.705324	-0.185293	232.967
	0.762479	-0.0521898	333.934			0.705167	-0.183891	231.698
	0.762075	-0.0508399	335.36			0.705009	-0.182488	227.78
	0.761671	-0.0494901	337.203			0.70485	-0.181085	224.265
	0.761266	-0.0481402	349.377			0.704691	-0.179683	228.583
	0.760861	-0.0467903	354.145			0.704532	-0.17828	238.792
	0.760456	-0.0454403	358.935			0.704372	-0.176877	249.967
	0.76005	-0.0440903	359.791			0.704212	-0.175474	260.375
	0.759643	-0.0427402	369.925			0.704051	-0.17407	261.365
	0.759236	-0.0413902	387.401			0.70389	-0.172667	265.595
	0.758829	-0.0400401	413.587			0.703729	-0.171264	277.569
	0.758421	-0.0386901	436.444			0.703567	-0.16986	293.853
	0.758013	-0.0373399	458.544			0.703405	-0.168456	315.1
	0.757604	-0.0359898	481.357			0.703242	-0.167053	329.649
	0.757195	-0.0346396	501.176			0.703078	-0.165649	349.193
	0.756785	-0.0332894	529.843			0.702915	-0.164245	364.204
	0.756375	-0.0319392	542.111			0.702751	-0.162841	374.488
	0.755964	-0.030589	559.342			0.702586	-0.161436	385.32
	0.755553	-0.0292387	558.126			0.702421	-0.160032	396.706
	0.755141	-0.0278884	567.541			0.702256	-0.158628	413.181
	0.754729	-0.0265381	570.296			0.70209	-0.157223	432.06
	0.754316	-0.0251879	580.777			0.701923	-0.155819	444.617
	0.753903	-0.0238375	598.414			0.701757	-0.154414	469.332
	0.75349	-0.0224872	617.809			0.701589	-0.153009	494.312
	0.753076	-0.0211368	641.168			0.701422	-0.151604	516.948
	0.752661	-0.0197865	659.265			0.701254	-0.1502	529.372
	0.752246	-0.0184361	688.781			0.701085	-0.148794	541.579
	0.751831	-0.0170858	687.993			0.700916	-0.147389	545.35
	0.751415	-0.0157353	699.296			0.700747	-0.145984	542.45
	0.750999	-0.0143849	714.957			0.700577	-0.144579	541.108
	0.750582	-0.0130345	731.077			0.700407	-0.143173	533.186
	0.750164	-0.0116841	745.388			0.700236	-0.141768	530.427
	0.749747	-0.0103337	744.083			0.700065	-0.140362	528.724
	0.749328	-0.00898324	767.406			0.699893	-0.138957	520.647
	0.74891	-0.00763278	775.002			0.699721	-0.137551	528.398
	0.748491	-0.00628234	793.279			0.699549	-0.136145	511.623
	0.748071	-0.00493191	804.892			0.699376	-0.134739	508.718
	0.747651	-0.00358142	808.856			0.699203	-0.133333	504.608
	0.74723	-0.002231	792.013			0.699029	-0.131927	501.207
	0.746809	-0.000880538	774.758			0.698855	-0.130521	492.55
	0.746388	0.000469917	781.097			0.69868	-0.129114	482.155
	0.745966	0.0018204	779.523			0.698505	-0.127708	481.648
	0.745543	0.00317083	805.911			0.69833	-0.126302	459.841
	0.74512	0.00452128	820.945			0.698154	-0.124895	452.353
	0.744697	0.00587175	825.279			0.697977	-0.123488	440.648
	0.744273	0.00722218	801.18			0.697801	-0.122082	436.493
	0.743849	0.00857263	786.294			0.697623	-0.120675	432.235
	0.743424	0.00992308	775.846			0.697446	-0.119268	432.397
	0.742999	0.0112735	774.806			0.697268	-0.117861	429.009
	0.742573	0.0126239	780.31			0.697089	-0.116454	407.828
	0.742147	0.0139744	782.731			0.69691	-0.115047	402.557
	0.74172	0.0153247	790.412			0.696731	-0.11364	394.248
	0.741293	0.0166751	796.533			0.696551	-0.112233	402.784
	0.740866	0.0180255	798.107			0.696371	-0.110826	408.556
	0.740438	0.0193759	794.725			0.69619	-0.109419	402.489
	0.740009	0.0207263	783.882			0.696009	-0.108011	398.95
	0.739581	0.0220766	766.047			0.695827	-0.106604	390.975
	0.739151	0.023427	761.125			0.695645	-0.105196	384.383
	0.738721	0.0247773	762.152			0.695463	-0.103789	385.582
	0.738291	0.0261276	758.347			0.69528	-0.102381	382.339
	0.73786	0.0274779	753.749			0.695096	-0.100973	379.08
	0.737429	0.0288282	753.069			0.694913	-0.0995654	369.102
	0.736997	0.0301784	751.279			0.694728	-0.0981576	371.71
	0.736565	0.0315286	739.619			0.694544	-0.0967497	377.356
	0.736132	0.0328789	746.453			0.694359	-0.0953417	380.614
	0.735699	0.0342291	740.094			0.694173	-0.0939337	381.795
	0.735266	0.0355792	733.495			0.693987	-0.0925256	376.502
	0.734832	0.0369294	726.161			0.693801	-0.0911175	377.525
	0.734398	0.0382795	722.589			0.693614	-0.0897093	379.354
	0.733963	0.0396296	719.354			0.693427	-0.088301	378.146
	0.733527	0.0409797	705.547			0.693239	-0.0868927	376.238
	0.733091	0.0423298	711.136			0.693051	-0.0854844	382.535
	0.732655	0.0436798	694.215			0.692863	-0.0840759	387.332
	0.732218	0.0450298	710.116			0.692674	-0.0826675	405.938
	0.731781	0.0463798	709.329			0.692485	-0.0812589	410.192
	0.731344	0.0477297	712.782			0.692295	-0.0798504	414.958
	0.730906	0.0490796	712.168			0.692104	-0.0784418	421.678
	0.730467	0.0504295	703.366			0.691914	-0.0770331	427.889
	0.730028	0.0517794	704.56			0.691723	-0.0756244	438.225
	0.729589	0.0531292	690.144			0.691531	-0.0742156	441.811
	0.729149	0.054479	686.288			0.691339	-0.0728068	450.339
	0.728708	0.0558288	674.281			0.691147	-0.0713979	452.924
	0.728267	0.0571785	668.827			0.690954	-0.0699891	454.559
	0.727826	0.0585281	653.069			0.690761	-0.0685801	442.515
	0.727384	0.0598778	636.661			0.690567	-0.0671711	434.259
	0.726942	0.0612274	618.151			0.690373	-0.0657621	438.242
	0.7265	0.062577	600.547			0.690178	-0.064353	439.857
	0.726056	0.0639265	599.39			0.689983	-0.0629439	446.983
	0.725613	0.065276	590.662			0.689788	-0.0615348	449.125
	0.725169	0.0666255	589.301			0.689592	-0.0601256	468.414
	0.724725	0.0679749	590.98			0.689396	-0.0587164	476.44
	0.72428	0.0693242	597.333			0.689199	-0.0573071	485.008
	0.723834	0.0706736	591.737			0.689002	-0.0558978	495.198
	0.723388	0.0720228	586.203			0.688804	-0.0544885	484.654
	0.722942	0.0733721	577.672			0.688606	-0.0530791	474.279
	0.722495	0.0747213	551.573			0.688408	-0.0516697	460.682
	0.722048	0.0760704	527.356			0.688209	-0.0502603	458.31
	0.721601	0.0774195	517.518			0.68801	-0.0488508	446.627
	0.721153	0.0787686	513.123			0.68781	-0.0474413	449.601
	0.720704	0.0801176	505.439			0.68761	-0.0460318	452.243
	0.720255	0.0814665	508.673			0.68741	-0.0446223	450.742
	0.719806	0.0828154	509.091			0.687209	-0.0432127	466.703
	0.719356	0.0841642	505.607			0.687007	-0.0418031	469.789
	0.718906	0.085513	498.219			0.686805	-0.0403935	465.398
	0.718455	0.0868618	485.822			0.686603	-0.0389838	459.932
	0.718004	0.0882105	474.29			0.6864	-0.0375741	454.954
	0.717552	0.0895591	464.261			0.686197	-0.0361644	457.586
	0.7171	0.0909077	458.386			0.685994	-0.0347547	461.601
	0.716647	0.0922562	452.888			0.68579	-0.033345	460.387
	0.716194	0.0936047	443.194			0.685585	-0.0319352	447.19
	0.715741	0.0949531	430.512			0.68538	-0.0305254	441.27
	0.715287	0.0963014	416.28			0.685175	-0.0291156	434.867
	0.714833	0.0976497	404.357			0.684969	-0.0277058	432.176
	0.714378	0.0989979	389.487			0.684763	-0.0262959	428.655
	0.713923	0.100346	382.147			0.684557	-0.0248861	428.949
	0.713467	0.101694	374.094			0.68435	-0.0234762	429.931
	0.713011	0.103042	371.582			0.684142	-0.0220663	427.716
	0.712554	0.10439	363.544			0.683934	-0.0206564	426.646
	0.712097	0.105738	355.665			0.683726	-0.0192465	427.676
	0.71164	0.107086	343.517			0.683517	-0.0178365	437.037
	0.711182	0.108434	328.809			0.683308	-0.0164266	431.582
	0.710724	0.109781	316.369			0.683099	-0.0150166	426.815
	0.710265	0.111129	307.773			0.682889	-0.0136067	421.022
	0.709806	0.112477	301.049			0.682678	-0.0121967	418.579
	0.709346	0.113824	290.103			0.682468	-0.0107867	417.89
	0.708886	0.115172	279.983			0.682256	-0.00937677	417.499
	0.708425	0.116519	274.66			0.682045	-0.00796678	426.217
	0.707964	0.117866	268.337			0.681833	-0.00655679	421.487
	0.707503	0.119213	259.958			0.68162	-0.00514679	419.474
	0.707041	0.120561	249.229			0.681407	-0.00373679	410.42
	0.706579	0.121908	240.836			0.681194	-0.00232679	400.967
	0.706116	0.123255	234.819			0.68098	-0.000916783	391.693
	0.705653	0.124601	233.647			0.680766	0.00049322	383.89
	0.705189	0.125948	233.275			0.680551	0.00190322	382.179
	0.704725	0.127295	229.302			0.680336	0.00331323	377.843
	0.704261	0.128642	220.99			0.680121	0.00472322	390.034
	0.703796	0.129988	218.891			0.679905	0.00613322	382.706
	0.70333	0.131335	217.217			0.679688	0.00754321	379.868
	0.702864	0.132681	217.424			0.679471	0.00895321	380.043
	0.702398	0.134028	219.532			0.679254	0.0103632	380.898
	0.701931	0.135374	221.599			0.679037	0.0117732	384.922
	0.701464	0.13672	224.882			0.678819	0.0131831	377.639
	0.700997	0.138066	217.917			0.6786	0.0145931	369.461
	0.700529	0.139412	208.976			0.678381	0.0160031	358.499
	0.70006	0.140758	208.649			0.678162	0.017413	362.906
	0.699591	0.142104	210.595			0.677942	0.0188229	369.21
	0.699122	0.14345	209.555			0.677722	0.0202328	373.161
	0.698652	0.144795	208.357			0.677502	0.0216428	378.424
	0.698182	0.146141	206.704			0.67728	0.0230526	378.191
	0.697711	0.147486	210.641			0.677059	0.0244625	385.692
	0.69724	0.148832	217.931			0.676837	0.0258724	387.27
	0.696769	0.150177	228.017			0.676615	0.0272822	380.084
	0.696297	0.151522	227.304			0.676392	0.0286921	381.471
	0.695825	0.152867	233.574			0.676169	0.0301019	391.217
	0.695352	0.154212	239.183			0.675946	0.0315117	395.774
	0.694879	0.155557	240.667			0.675722	0.0329214	390.408
	0.694405	0.156902	240.717			0.675497	0.0343312	386.559
	0.693931	0.158247	240.46			0.675273	0.0357409	381.116
	0.693456	0.159591	237.424			0.675047	0.0371506	379.021
	0.692981	0.160936	235.911			0.674822	0.0385603	381.455
	0.692506	0.16228	244.062			0.674596	0.03997	383.41
	0.69203	0.163625	251.322			0.674369	0.0413796	384.855
	0.691554	0.164969	252.242			0.674142	0.0427893	387.927
	0.691077	0.166313	259.952			0.673915	0.0441988	392.995
	0.6906	0.167657	257.417			0.673687	0.0456084	393.546
	0.690122	0.169001	258.862			0.673459	0.0470179	388.006
[truncated: 47,656 more rows]

## Sheet: Fig2b
Map_15
		-20.4744	-20.4288	-20.3832	-20.3376	-20.292	-20.2464	-20.2008	-20.1552	-20.1096	-20.064	-20.0184	-19.9728	-19.9272	-19.8816	-19.836	-19.7904	-19.7448	-19.6992	-19.6536	-19.608	-19.5624	-19.5168	-19.4712	-19.4256	-19.38	-19.3344	-19.2888	-19.2432	-19.1976	-19.152	-19.1064	-19.0608	-19.0152	-18.9696	-18.924	-18.8784	-18.8328	-18.7872	-18.7416	-18.696	-18.6504	-18.6048	-18.5592	-18.5136	-18.468	-18.4224	-18.3768	-18.3312
	-17	0	0	0	0	0	0	0	0	0	0	0	0	0	0	0	0	0	0	0	0	0	0	0	0	2	0	0	0	0	0	0	0	0	0	0	0	0	0	0	0	0	0	0	0	0	0	0	0
	-16.5	0	0	3	0	0	0	0	0	0	0	0	0	0	0	0	0	0	0	0	0	0	0	0	0	0	0	0	0	2	3	2	0	2	0	0	2	0	0	0	0	0	0	0	0	0	0	0	0
	-16	2	0	0	0	0	0	1	1	0	0	0	0	0	0	0	0	0	0	0	0	0	0	0	0	0	0	0	0	0	0	0	0	0	3	3	5	2	0	0	0	0	0	0	0	0	0	0	0
	-15.5	0	0	0	2	0	0	0	0	0	0	0	0	0	0	0	0	0	0	0	0	0	0	0	1	2	0	0	0	0	0	0	0	0	0	0	0	0	0	0	0	0	0	0	0	0	0	0	0
	-15	0	0	0	0	0	0	0	0	0	0	0	0	0	0	0	0	0	0	0	0	2	0	0	0	0	0	0	0	0	0	0	0	0	0	0	0	0	0	0	0	0	0	0	0	0	0	0	0
	-14.5	0	0	0	0	0	0	0	0	0	0	0	0	2	0	0	0	0	0	0	0	0	0	0	0	0	0	0	0	0	0	3	1	0	0	0	0	0	0	0	0	0	0	0	0	0	0	0	0
	-14	0	0	0	0	0	2	1	0	0	0	0	0	0	0	0	0	0	0	0	0	1	2	0	0	0	0	0	0	0	0	0	0	0	0	0	0	0	0	2	1	0	0	0	0	0	0	0	0
	-13.5	0	0	0	0	0	0	0	0	0	0	0	0	0	0	2	3	0	0	0	0	0	0	0	0	0	0	0	0	0	0	0	0	0	0	0	0	3	0	0	0	0	0	0	0	0	0	0	0
	-13	0	0	0	0	0	0	0	0	0	0	0	0	1	1	0	0	0	0	1	4	1	2	0	0	0	0	0	0	2	3	3	2	0	2	1	0	0	0	0	0	0	0	0	0	0	0	0	0
	-12.5	0	0	0	0	0	0	0	0	0	0	0	0	0	0	0	0	0	0	0	0	0	0	0	0	2	0	0	0	0	0	0	0	2	0	0	0	0	0	0	0	0	0	0	0	0	0	0	0
	-12	0	0	0	0	0	0	0	0	0	0	0	0	0	0	0	0	0	0	0	0	0	0	0	0	0	0	0	0	0	0	0	0	0	0	0	0	0	0	0	0	0	0	0	0	0	0	0	0
	-11.5	1	2	0	0	0	0	0	0	1	0	0	0	0	0	0	2	0	0	0	0	0	0	0	0	0	0	4	5	4	1	0	0	0	0	0	0	0	0	0	0	0	0	0	0	0	0	0	0
	-11	0	0	0	0	0	0	0	1	0	0	2	0	0	0	0	0	0	0	0	0	0	0	0	0	0	0	0	0	0	0	0	0	0	1	2	0	0	0	0	0	0	0	0	0	0	0	0	0
	-10.5	0	0	0	0	1	1	0	0	0	0	4	2	0	0	0	1	1	0	0	1	0	0	0	0	0	0	0	0	0	0	0	0	0	0	0	0	0	1	1	2	3	0	0	0	0	0	0	0
	-10	0	0	0	0	0	0	0	0	0	0	0	0	0	0	2	2	0	0	2	1	0	0	0	0	0	0	0	1	1	0	0	0	0	3	0	0	0	0	0	0	0	0	0	0	0	0	0	0
	-9.5	0	0	0	0	0	0	0	0	0	0	0	0	0	0	0	0	0	0	0	0	0	0	0	0	0	0	0	0	0	2	2	0	0	0	1	1	0	0	0	0	0	0	0	0	0	0	0	0
	-9	1	0	0	0	0	0	0	0	0	0	0	0	0	0	0	0	0	0	0	0	1	1	0	0	0	0	0	0	0	0	0	0	0	0	0	0	0	0	0	1	1	0	0	0	0	0	0	0
	-8.5	0	0	1	1	2	2	0	1	1	0	1	1	0	0	0	0	0	0	0	0	0	0	0	0	0	0	0	0	0	0	0	0	0	1	1	1	1	0	0	0	0	0	0	0	0	0	0	0
	-8	0	0	1	1	0	0	0	2	0	0	0	0	0	0	0	0	0	0	0	0	0	0	0	0	0	0	0	0	0	0	0	0	0	0	0	0	0	0	0	0	0	0	0	0	0	0	0	0
	-7.5	1	4	0	1	1	0	0	0	0	2	0	0	0	0	0	0	0	0	0	0	0	0	0	0	2	1	2	1	0	0	0	2	5	0	0	0	0	0	2	0	0	0	0	0	0	0	0	0
	-7	0	0	0	0	0	0	0	0	1	1	0	0	0	0	0	0	0	0	0	1	1	0	0	0	0	0	0	0	0	0	0	0	0	0	0	2	1	3	3	1	0	0	0	0	0	0	0	0
	-6.5	0	0	0	0	0	0	0	0	0	0	0	0	0	0	0	0	0	0	0	0	0	0	0	1	3	2	0	0	0	0	0	0	0	0	0	0	0	0	0	1	4	4	1	1	0	0	0	0
	-6	0	0	0	0	0	0	1	0	0	0	0	0	0	2	3	3	2	3	0	0	0	0	0	0	0	0	0	0	0	0	0	0	0	0	0	2	0	0	0	0	0	0	0	0	0	0	0	0
	-5.5	0	0	0	0	0	0	2	0	0	3	1	0	0	0	0	0	2	0	0	0	0	0	0	0	0	0	0	0	0	0	0	0	0	0	0	0	0	0	0	0	0	0	0	0	0	0	0	0
	-5	0	2	0	0	0	0	0	0	0	0	0	0	1	1	0	0	0	0	0	0	0	0	0	0	0	0	1	1	0	0	0	0	0	0	0	0	0	0	0	0	0	0	0	0	0	0	0	0
	-4.5	0	0	1	3	0	0	0	0	0	0	0	0	1	1	0	0	0	0	0	0	2	1	0	3	2	0	0	0	1	1	2	0	1	1	0	0	2	0	0	2	1	0	0	0	0	0	0	0
	-4	1	1	3	2	1	2	2	0	0	0	0	0	0	0	0	0	0	0	0	1	3	0	3	1	0	0	0	0	1	2	1	3	4	1	1	2	1	1	3	0	0	0	0	0	0	0	0	0
	-3.5	0	1	3	0	0	0	0	0	0	0	0	0	0	0	0	0	0	0	0	0	2	4	2	1	1	3	2	2	1	0	0	0	0	0	0	0	0	0	0	0	0	0	0	0	0	0	0	1
	-3	1	0	2	4	2	0	0	0	0	0	0	0	1	1	0	0	0	0	0	0	0	0	0	0	0	0	0	0	2	0	2	0	1	1	0	3	2	0	3	2	0	0	0	0	0	0	0	1
	-2.5	0	0	0	0	0	3	0	0	0	0	0	0	0	1	1	0	0	0	0	0	2	1	1	0	1	1	0	0	0	0	0	0	0	1	1	0	0	0	0	0	0	0	0	0	0	0	0	0
	-2	0	0	0	0	3	3	0	0	0	0	1	4	1	1	0	0	0	0	0	0	0	0	0	2	0	0	3	2	0	0	0	0	0	0	0	3	4	0	0	0	0	0	0	1	3	0	0	0
	-1.5	0	0	0	0	0	2	1	1	0	0	0	1	1	0	0	0	0	0	0	0	1	1	0	0	0	0	0	0	0	0	0	0	0	0	2	1	0	0	0	0	0	2	0	0	0	0	0	0
	-1	0	1	1	0	0	0	0	0	0	1	1	0	0	0	0	0	2	1	0	0	2	0	3	5	0	0	0	1	1	0	0	0	0	0	1	2	0	1	4	4	3	0	0	0	0	0	0	0
	-0.5	2	1	0	0	1	1	0	0	0	0	0	0	0	0	0	2	0	0	0	0	0	0	1	1	0	1	2	0	2	0	0	0	0	0	0	0	0	0	1	2	1	0	0	0	0	0	0	0
	0	0	0	0	0	0	0	0	0	0	0	0	1	1	0	0	0	0	0	2	0	2	2	1	5	4	2	0	0	0	1	1	0	2	2	2	5	1	0	0	1	1	0	0	0	0	0	0	0
	0.5	0	2	5	1	0	0	0	0	1	1	0	1	1	0	0	0	0	0	0	0	0	1	1	3	1	1	1	1	1	1	0	0	0	1	1	0	0	0	0	0	0	0	0	0	0	0	0	0
	1	0	0	0	0	0	0	0	0	0	0	0	0	0	0	0	0	0	0	0	0	0	1	3	1	0	0	0	0	0	0	0	0	0	0	2	1	1	1	3	3	0	0	1	2	0	0	0	0
	1.5	0	0	0	0	0	0	0	1	1	0	0	0	1	1	0	0	0	2	1	0	0	0	4	4	1	0	0	0	0	0	0	2	0	0	0	0	0	0	0	0	0	2	0	0	0	0	0	0
	2	0	0	0	0	0	0	0	0	0	0	0	0	0	0	0	2	0	0	0	0	0	0	0	0	0	2	1	0	0	0	0	2	0	0	0	3	1	0	0	2	0	0	0	0	0	0	0	0
	2.5	0	0	0	0	0	0	2	0	0	0	0	0	2	0	0	0	1	4	2	2	4	3	3	0	2	0	0	0	0	0	0	2	1	0	0	1	2	0	1	2	1	3	0	0	0	0	0	2
	3	0	0	0	0	2	2	2	1	3	1	2	1	2	0	0	0	2	0	0	0	2	2	2	2	1	0	0	0	0	0	0	2	0	0	0	0	0	0	0	0	0	1	3	0	0	0	0	0
	3.5	0	1	0	2	2	0	0	0	0	0	0	0	0	0	0	0	1	1	0	2	0	0	0	1	1	0	2	0	2	0	0	0	0	0	0	0	1	1	0	1	3	0	0	0	0	0	0	0
	4	1	2	7	1	0	3	2	0	2	0	0	1	1	0	0	1	1	0	0	0	1	2	1	0	1	0	0	0	2	2	2	3	0	0	0	0	0	3	3	0	1	0	0	0	0	0	0	0
	4.5	0	0	0	0	0	0	0	0	0	0	0	0	0	0	0	2	0	0	1	1	0	0	1	2	0	0	0	0	0	0	0	2	8	5	3	1	0	0	0	0	1	2	0	0	0	0	0	0
	5	2	0	0	0	4	3	0	2	1	0	3	4	2	0	0	0	0	0	0	0	0	0	0	0	0	0	0	0	2	0	1	1	0	0	0	1	1	0	0	0	1	0	0	0	0	0	0	0
	5.5	2	2	3	0	0	1	3	0	0	0	0	0	0	0	0	0	0	1	5	2	3	6	9	2	0	1	5	3	0	1	4	0	1	3	1	0	0	0	0	0	0	0	0	0	0	0	0	0
	6	2	0	0	2	2	0	0	1	0	0	0	0	0	0	1	1	2	0	0	0	0	0	0	0	0	2	2	0	0	0	0	0	1	4	3	1	1	0	0	0	0	0	0	0	0	0	0	0
	6.5	0	0	0	1	1	0	0	2	2	1	1	2	0	0	0	1	1	0	2	2	3	0	1	1	3	2	1	6	0	0	3	2	0	0	0	2	3	0	3	1	0	0	0	0	0	0	0	0
	7	5	0	0	0	0	0	0	0	0	0	0	0	0	0	3	5	2	5	4	2	2	0	1	3	0	0	0	0	1	5	0	5	2	0	1	2	1	0	0	0	0	0	0	0	0	0	0	0
	7.5	0	0	0	0	0	0	0	0	0	0	0	1	3	0	0	0	0	0	0	0	1	1	0	0	0	2	0	0	0	0	0	2	0	1	1	0	3	4	2	1	1	2	0	0	0	0	0	0
	8	0	0	0	2	0	0	0	0	0	0	0	0	0	0	0	0	1	0	2	2	1	1	2	2	3	2	3	4	1	2	0	0	2	2	0	0	0	0	0	0	1	2	0	0	0	0	0	0
	8.5	0	0	0	0	0	2	4	0	0	0	0	0	0	0	0	1	3	2	0	0	0	2	1	0	0	0	1	2	1	0	0	0	2	1	0	1	3	2	4	1	0	0	0	0	0	0	0	0
	9	2	1	2	0	0	0	0	1	1	1	1	0	2	0	0	0	0	0	0	0	0	0	0	0	1	2	2	2	2	0	0	3	4	1	0	1	1	0	0	4	1	1	0	0	0	0	0	0
	9.5	0	2	2	1	2	2	1	0	0	0	0	0	0	0	1	2	0	0	0	0	0	2	0	0	0	1	1	0	0	0	0	0	0	0	0	0	0	0	0	0	0	0	0	0	1	1	0	0
	10	2	2	2	4	2	0	0	0	0	4	6	1	1	0	1	3	1	0	0	1	2	1	1	1	1	2	2	1	2	3	1	0	0	0	0	1	1	0	1	5	2	0	3	2	0	0	0	1
	10.5	0	2	0	2	1	2	0	0	0	0	0	0	0	0	1	1	0	0	0	0	0	0	0	0	0	1	3	3	2	0	0	0	3	3	0	1	1	0	0	0	0	1	1	0	2	0	0	0
	11	0	0	0	0	1	2	3	0	0	2	0	0	0	0	2	0	2	0	0	0	0	3	3	0	0	0	0	0	0	0	0	0	0	1	2	1	0	0	0	0	0	0	0	0	0	0	0	0
	11.5	1	0	0	0	1	2	0	0	0	0	0	0	0	0	0	0	0	0	0	0	0	2	3	3	0	0	0	0	0	2	0	1	3	0	0	0	0	0	1	1	0	0	0	0	0	0	0	0
	12	0	0	1	0	0	0	0	0	0	0	0	0	0	0	0	0	0	0	0	1	8	4	0	1	3	0	0	1	1	0	0	0	1	1	3	3	1	2	1	0	0	0	0	0	0	0	0	0
	12.5	0	0	2	2	3	2	0	2	1	1	1	0	0	0	0	0	0	0	2	1	2	0	0	0	0	0	0	0	0	1	1	2	0	0	0	0	0	0	0	0	0	4	0	0	0	0	0	0
	13	0	0	0	1	0	0	0	0	0	0	0	0	0	0	0	4	2	0	0	0	0	0	0	0	0	0	0	0	0	0	0	0	0	0	0	0	0	1	3	5	3	2	0	0	1	1	0	0
	13.5	0	2	3	1	0	1	1	0	3	1	0	0	0	0	0	1	2	1	1	5	1	3	2	1	3	3	0	2	0	0	0	0	1	2	0	2	0	0	0	0	0	0	0	0	0	0	0	0
	14	0	1	1	2	4	2	0	1	2	0	0	0	0	2	1	1	2	1	1	3	2	4	2	1	1	2	2	0	0	0	1	1	2	2	0	3	2	0	0	0	2	0	0	0	0	0	0	0
	14.5	0	2	1	0	0	0	0	0	0	0	0	2	0	0	0	0	1	5	2	0	1	4	1	0	0	0	0	0	0	0	0	0	1	2	3	4	3	0	0	6	5	2	0	0	0	0	2	1
	15	2	1	0	0	0	0	0	0	0	0	0	0	0	1	1	5	4	0	2	0	0	1	1	0	0	0	0	4	2	3	1	1	0	0	0	0	0	0	0	0	0	0	0	0	0	0	0	0
	15.5	0	0	0	0	2	1	0	0	0	0	0	0	0	0	0	1	2	0	0	0	0	0	0	0	0	1	1	0	0	0	0	0	0	0	0	0	0	0	0	0	0	0	0	0	0	0	0	0
	16	0	0	0	0	0	0	0	0	2	1	0	1	1	1	1	0	0	0	0	1	2	1	3	2	1	1	0	1	1	0	4	0	2	4	3	3	0	0	2	1	2	0	0	0	0	0	0	0
	16.5	0	0	0	0	0	0	0	0	0	0	0	0	0	0	0	0	0	0	0	0	0	0	0	2	0	0	0	1	2	1	0	2	2	2	2	3	0	0	0	0	0	0	0	0	0	0	0	0
	17	0	0	0	0	0	0	0	0	0	0	0	0	0	0	0	0	0	0	0	0	2	1	1	0	0	2	0	0	0	3	3	0	0	0	0	2	0	0	2	1	0	0	0	0	0	0	0	0
	17.5	0	0	0	0	0	0	0	1	1	0	0	2	3	1	1	0	0	0	0	0	0	0	4	1	0	0	2	0	0	0	0	1	2	2	0	0	1	1	0	0	2	0	0	0	0	0	0	0
	18	1	1	0	0	0	0	0	0	0	0	0	0	0	1	2	0	0	0	1	1	0	0	0	0	0	0	1	1	0	0	0	0	0	2	3	0	0	0	0	0	0	0	0	0	0	0	0	0
Map_17
		-20.4744	-20.4288	-20.3832	-20.3376	-20.292	-20.2464	-20.2008	-20.1552	-20.1096	-20.064	-20.0184	-19.9728	-19.9272	-19.8816	-19.836	-19.7904	-19.7448	-19.6992	-19.6536	-19.608	-19.5624	-19.5168	-19.4712	-19.4256	-19.38	-19.3344	-19.2888	-19.2432	-19.1976	-19.152	-19.1064	-19.0608	-19.0152	-18.9696	-18.924	-18.8784	-18.8328	-18.7872	-18.7416	-18.696	-18.6504	-18.6048	-18.5592	-18.5136	-18.468	-18.4224	-18.3768	-18.3312
	-20	0	0	0	0	0	0	0	1	2	0	0	0	0	0	0	0	0	1	2	0	0	0	0	2	4	0	0	0	0	2	0	0	0	0	2	0	1	0	0	4	2	0	0	0	0	0	0	0
	-19.5	2	1	1	0	0	0	0	0	0	1	3	2	0	0	0	0	3	1	0	0	0	0	0	0	0	0	0	0	4	1	1	3	0	2	1	1	2	0	1	2	0	0	0	0	0	0	0	0
	-19	0	0	0	0	1	2	0	0	0	0	0	0	0	0	0	0	0	0	0	0	0	0	0	0	0	1	1	0	1	1	1	0	2	7	2	0	1	4	5	0	0	0	0	0	0	0	0	0
	-18.5	1	0	0	1	2	1	0	0	0	1	2	1	0	0	0	0	0	0	0	0	0	0	2	4	3	2	0	0	0	0	0	0	0	2	0	0	0	0	0	2	2	2	2	0	0	0	0	0
	-18	1	1	1	2	0	1	1	0	0	0	0	0	0	0	0	0	0	1	2	2	1	1	0	0	0	0	0	0	2	0	0	2	1	2	1	2	0	0	0	1	2	0	0	0	0	0	0	0
	-17.5	0	0	0	0	1	2	0	0	0	2	1	2	1	0	6	2	0	0	0	0	0	0	1	3	0	0	0	1	2	1	2	0	2	1	0	1	1	0	1	2	0	1	0	0	0	0	0	0
	-17	1	0	2	0	0	2	1	0	0	3	4	1	1	0	3	0	0	1	3	1	1	1	3	1	2	0	0	2	1	3	3	2	3	3	0	2	1	2	0	0	3	1	0	0	0	0	0	0
	-16.5	2	0	0	0	0	0	0	0	0	1	2	1	2	0	0	0	0	4	5	3	4	0	0	0	2	2	0	0	1	1	0	0	1	2	1	3	6	2	2	2	0	0	0	0	0	0	0	0
	-16	4	0	1	1	1	3	0	0	1	1	1	2	1	0	2	1	2	0	0	3	3	1	1	0	1	1	0	0	2	0	0	0	0	2	3	2	0	0	0	0	1	1	0	0	0	0	0	0
	-15.5	0	0	0	4	3	1	3	1	0	0	0	0	5	3	2	0	0	0	0	0	0	0	2	3	1	0	2	4	3	0	2	0	0	2	2	1	0	2	2	0	0	0	0	0	1	1	0	0
	-15	1	4	0	0	0	0	1	1	0	0	0	0	2	0	0	0	0	1	1	2	0	0	1	1	0	0	1	3	0	0	0	0	0	1	1	3	3	0	2	2	3	0	0	1	2	0	0	0
	-14.5	0	0	0	0	0	0	0	0	0	0	0	0	0	0	5	4	3	2	2	0	1	2	0	2	1	0	1	1	0	0	0	0	0	0	2	3	2	6	3	0	0	0	0	0	0	0	0	0
	-14	2	0	0	1	4	1	0	0	0	0	1	1	1	0	0	0	2	2	2	0	0	0	1	1	0	0	0	0	1	0	2	0	1	1	4	2	0	1	1	2	4	2	2	0	0	0	0	0
	-13.5	1	0	0	1	1	0	0	0	0	0	0	0	0	0	1	2	0	0	0	0	0	2	0	2	2	0	0	2	0	0	3	5	1	1	1	6	1	2	2	4	0	0	0	0	0	0	0	0
	-13	0	0	2	0	1	3	3	1	2	0	0	0	2	0	0	2	3	2	2	1	1	5	1	2	0	0	2	1	0	0	0	0	0	0	2	1	2	0	0	3	3	0	0	0	0	0	0	0
	-12.5	0	0	0	0	0	0	0	0	0	0	0	2	2	1	2	3	0	1	1	1	2	1	2	2	0	0	0	0	0	0	0	0	3	7	5	2	0	0	0	0	0	0	1	3	2	0	0	0
	-12	2	4	0	0	3	4	2	0	0	0	2	0	0	0	0	2	0	0	2	3	2	0	2	1	3	1	2	1	0	0	0	0	0	0	0	2	0	0	0	0	0	0	0	0	0	0	0	0
	-11.5	2	0	2	3	2	2	1	1	1	0	0	0	0	2	1	0	0	0	0	0	0	0	0	0	0	1	2	6	2	0	0	0	0	1	2	3	0	0	0	0	2	1	0	0	0	0	0	0
	-11	0	0	0	0	0	0	0	0	0	0	2	0	0	0	0	0	0	0	0	0	3	2	3	0	0	0	1	3	1	0	0	0	0	0	0	0	2	0	1	1	0	0	0	0	0	0	0	0
	-10.5	0	0	0	0	3	3	0	0	0	2	1	0	0	1	1	0	0	0	0	1	3	2	2	2	2	1	0	1	0	0	0	0	0	0	2	2	1	5	3	2	3	1	0	0	0	0	0	0
	-10	0	0	0	0	0	0	0	0	1	2	4	1	0	0	0	0	0	0	0	3	4	0	0	3	3	5	0	0	2	0	2	4	1	1	1	0	0	0	0	1	1	0	0	0	0	0	0	0
	-9.5	1	2	1	0	0	2	2	3	2	0	0	1	1	2	2	3	2	0	1	2	3	1	0	0	0	0	0	1	1	0	0	0	0	0	0	0	1	4	1	0	0	0	0	0	0	0	0	0
	-9	1	0	0	0	0	0	1	3	3	2	2	1	0	0	0	0	0	0	1	2	1	2	1	2	6	1	0	0	0	1	1	5	3	1	0	0	3	3	5	1	0	0	0	0	0	0	0	0
	-8.5	0	0	0	0	3	4	0	1	1	0	0	1	3	2	0	4	1	0	1	1	0	0	0	0	0	2	0	0	2	0	0	0	0	1	3	4	4	2	0	2	0	0	0	0	0	0	0	0
	-8	0	0	0	1	2	0	0	0	0	0	1	5	6	7	6	6	1	2	0	0	0	1	8	4	0	1	2	4	2	3	2	1	3	1	1	2	1	1	0	1	3	0	2	0	0	0	0	0
	-7.5	3	1	0	0	0	0	0	0	0	2	2	2	1	5	1	0	1	1	0	0	1	2	3	2	2	0	0	3	3	0	0	1	0	0	0	2	0	0	0	0	0	0	0	0	0	0	0	0
	-7	1	1	3	3	1	0	0	0	2	0	0	0	0	0	1	3	5	2	1	1	3	3	0	1	4	3	4	0	0	1	2	0	0	0	0	1	4	0	0	2	0	0	0	0	0	0	0	0
	-6.5	0	0	2	3	2	1	2	0	0	2	1	0	0	0	0	0	0	3	3	3	4	3	1	1	0	0	0	0	2	0	0	0	1	0	0	0	0	2	0	0	0	0	0	0	0	0	0	0
	-6	0	0	0	0	0	0	0	0	0	1	3	4	4	0	3	2	2	0	0	0	0	1	1	0	0	0	2	2	0	0	0	0	0	1	1	0	0	3	5	2	1	2	1	0	0	0	2	0
	-5.5	0	0	0	0	0	0	0	0	0	0	0	0	0	1	6	1	1	0	0	0	4	2	0	5	5	0	0	0	2	2	2	4	0	0	0	1	2	2	1	0	0	0	2	0	3	1	0	0
	-5	0	2	3	3	2	2	1	1	0	2	2	3	6	3	0	2	7	4	0	0	1	1	2	1	1	3	1	1	1	0	0	0	0	0	1	4	1	0	1	0	0	0	0	0	0	0	0	0
	-4.5	1	1	0	0	0	0	0	0	1	2	0	0	1	4	4	0	0	0	2	0	1	4	1	0	0	1	1	0	0	2	3	3	6	1	0	2	0	2	2	0	0	4	2	0	0	0	1	2
	-4	0	0	0	0	0	0	1	1	0	2	2	2	0	3	1	0	1	1	0	0	0	1	3	0	0	0	2	6	5	1	3	3	2	1	0	0	1	1	0	0	1	1	0	2	0	0	0	0
	-3.5	0	0	0	1	1	0	0	2	2	0	0	0	0	3	5	3	2	0	0	0	0	0	0	1	2	4	1	4	2	0	0	0	1	2	1	1	3	0	0	0	0	0	0	0	0	0	2	1
	-3	2	0	0	0	0	0	0	1	1	0	1	1	2	4	1	1	3	4	2	2	0	0	0	0	4	2	0	0	2	0	0	0	0	0	0	0	1	1	0	2	2	1	0	0	0	0	0	0
	-2.5	0	2	2	3	1	0	1	1	1	1	0	0	0	0	2	5	3	3	0	0	0	1	2	2	1	0	0	2	2	2	3	0	0	0	0	0	2	1	1	1	0	0	0	0	0	0	0	0
	-2	0	0	0	0	0	2	0	0	4	0	0	0	1	1	1	3	1	0	2	3	1	1	1	4	7	4	0	0	0	0	0	1	3	2	4	0	0	1	2	0	2	0	0	0	0	3	1	0
	-1.5	3	3	2	1	4	2	3	1	0	1	4	0	3	2	1	0	0	0	3	1	0	0	0	1	2	1	0	0	1	4	2	0	1	3	1	0	2	2	0	0	2	2	0	3	1	0	0	0
	-1	0	0	0	0	0	2	4	2	3	1	0	0	0	0	3	1	1	3	2	1	4	9	5	2	0	0	2	4	4	2	0	1	2	3	1	0	0	1	1	1	2	0	0	0	1	2	0	0
	-0.5	0	0	4	7	3	1	4	2	1	2	3	4	3	0	2	1	4	4	3	1	3	5	3	1	1	1	2	3	3	4	1	1	4	1	0	0	1	3	7	10	3	1	2	2	0	0	0	0
	0	4	1	0	0	0	0	0	0	0	0	0	0	0	0	1	4	5	5	4	8	2	2	2	0	4	1	1	7	7	2	4	4	1	2	3	3	7	3	2	1	1	0	2	1	0	0	0	2
	0.5	2	2	6	3	0	2	1	2	1	2	4	2	2	1	0	2	6	3	1	1	0	0	2	1	5	1	2	5	6	4	3	1	2	4	2	6	3	1	9	3	0	1	2	0	1	2	1	2
	1	3	1	1	2	3	4	2	2	2	0	2	1	5	3	2	4	3	3	5	2	2	5	5	6	4	5	4	3	2	2	3	6	3	1	1	2	2	1	6	6	2	0	0	1	1	2	1	1
	1.5	0	0	0	5	5	4	3	0	0	0	3	5	2	4	3	2	1	2	1	1	0	1	5	4	2	2	2	6	4	0	4	7	2	2	1	4	6	4	6	6	8	7	3	0	0	1	2	4
	2	4	1	2	0	5	2	1	0	4	6	11	6	6	7	10	4	0	2	4	5	6	4	5	2	3	2	1	7	11	7	4	1	5	2	1	2	2	8	6	5	3	8	4	3	1	2	3	3
	2.5	2	0	0	1	1	1	2	2	2	0	3	2	5	5	8	11	7	1	2	2	5	8	3	4	2	2	0	0	4	4	5	6	6	7	2	8	11	1	4	1	7	1	0	5	4	0	4	6
	3	0	1	3	3	1	4	4	4	4	10	4	0	3	2	1	1	0	3	4	2	1	1	1	6	1	1	0	3	2	0	2	2	6	2	3	5	5	4	0	1	1	2	2	2	0	0	0	0
	3.5	2	1	3	4	3	4	2	0	2	4	3	2	1	1	0	7	4	2	0	0	0	2	3	4	4	6	4	5	4	7	7	7	5	5	5	4	7	10	6	4	1	2	2	3	1	0	0	1
	4	11	6	5	0	3	4	4	0	2	2	2	3	3	6	8	8	3	1	6	13	8	6	5	6	5	8	9	4	5	8	9	4	6	2	2	5	6	7	10	9	8	5	5	1	2	4	2	4
	4.5	2	3	4	0	1	6	2	0	1	4	10	7	5	5	6	1	7	13	9	10	8	2	0	2	1	4	6	4	8	6	8	6	5	6	5	5	8	4	6	8	10	10	3	1	0	0	0	0
	5	3	0	5	11	6	3	8	8	5	5	4	6	5	4	1	0	1	2	5	5	5	8	6	8	2	2	3	0	1	3	7	1	4	11	2	4	3	2	0	3	1	0	0	0	2	4	1	5
	5.5	6	4	2	1	2	0	1	3	0	4	6	4	0	6	1	1	2	1	1	5	8	10	6	5	2	3	3	7	9	4	3	0	1	0	4	3	0	1	3	10	15	8	1	0	2	1	1	1
	6	8	4	6	3	2	4	2	3	5	3	9	10	2	9	7	6	7	3	7	5	3	14	17	9	7	5	1	8	9	7	6	5	5	6	5	4	7	7	8	3	4	2	0	4	2	3	2	4
	6.5	3	2	5	6	9	8	1	0	1	6	8	4	8	8	6	4	9	10	7	4	4	7	1	0	2	6	2	4	8	9	5	10	12	2	2	2	2	6	10	6	1	3	3	3	4	3	1	6
	7	5	4	4	3	6	7	3	1	3	3	6	2	5	11	8	8	3	0	1	6	8	5	6	8	12	7	6	14	11	8	1	2	6	5	3	1	7	10	12	11	10	4	4	0	1	3	1	2
	7.5	3	0	0	5	10	7	4	1	1	2	4	2	5	7	6	5	3	7	3	11	6	8	8	3	7	9	10	3	1	0	2	2	2	1	3	12	7	8	5	10	12	2	4	1	1	1	1	10
	8	1	7	6	4	3	0	4	8	8	13	6	11	9	3	3	2	2	7	14	17	7	7	3	6	9	8	8	8	6	5	8	6	2	6	9	11	8	5	11	11	7	4	7	3	0	7	6	8
	8.5	7	6	14	8	13	6	9	4	6	6	3	8	5	3	8	6	9	7	7	10	3	5	4	4	4	2	6	7	9	3	8	10	12	17	9	6	7	10	10	8	6	4	3	3	6	3	2	8
	9	6	1	0	4	10	11	1	3	1	5	6	6	4	7	9	10	5	5	5	6	5	11	14	14	11	2	10	13	13	12	11	8	11	20	16	14	6	4	7	11	7	6	9	6	3	5	9	13
	9.5	2	2	6	7	9	5	2	6	3	7	12	10	15	12	8	2	5	4	3	11	7	8	5	7	6	11	11	10	11	15	11	7	11	8	6	11	16	17	12	15	7	14	4	3	2	4	0	0
	10	1	3	5	2	2	2	2	3	4	5	1	5	8	4	6	13	11	6	5	6	4	3	3	3	2	4	5	9	2	4	4	3	2	10	14	9	6	6	4	9	3	4	2	3	5	6	5	8
	10.5	5	8	9	5	4	4	2	6	3	7	6	3	8	4	2	6	2	4	5	10	9	9	12	11	6	7	14	16	12	6	5	7	7	8	5	11	9	6	3	5	10	13	5	2	6	6	3	1
	11	10	7	1	3	8	1	5	1	8	7	8	5	1	2	6	6	1	4	2	4	2	5	5	7	10	10	8	4	1	0	4	5	5	6	2	2	3	4	5	6	4	3	4	5	1	0	0	2
	11.5	9	5	3	4	6	3	0	1	4	7	3	0	4	2	1	2	3	2	8	4	2	0	2	3	2	2	1	6	4	2	4	5	5	3	5	10	7	3	1	3	2	0	3	4	3	0	0	0
	12	1	2	2	0	0	0	0	1	2	0	2	3	3	4	3	0	3	5	7	1	0	2	1	0	0	1	2	1	3	1	1	1	1	2	4	3	4	4	4	1	6	3	4	2	0	0	0	0
	12.5	0	0	4	4	1	2	2	2	6	7	1	5	4	2	2	0	0	2	2	2	1	6	3	4	10	5	1	4	4	3	0	0	2	6	7	4	0	1	9	8	9	2	0	0	0	0	0	1
	13	3	6	3	5	6	3	1	0	0	0	0	0	0	0	0	0	0	2	2	3	5	6	4	6	3	0	2	3	5	0	0	2	0	0	0	0	0	2	3	1	0	1	5	0	0	0	0	0
	13.5	0	0	6	7	4	0	0	3	5	2	0	1	1	0	0	0	0	1	1	1	6	1	1	6	8	2	2	0	0	0	0	2	1	2	0	0	2	2	1	0	0	0	0	0	0	0	0	0
	14	2	2	0	0	1	0	2	2	0	2	3	5	2	1	2	0	1	2	3	0	0	0	1	1	1	2	1	1	1	1	1	0	0	2	2	1	0	0	2	0	0	0	0	0	0	0	0	0
	14.5	8	6	0	0	0	0	3	3	8	3	0	0	0	0	0	0	0	0	0	0	2	1	1	4	2	2	0	2	6	1	1	3	2	1	0	2	2	5	5	0	0	4	1	0	0	0	0	1
	15	0	2	4	1	4	4	5	1	0	2	0	0	1	2	1	2	2	2	0	0	0	1	3	0	3	5	8	6	4	4	4	5	4	3	1	1	2	0	0	3	1	0	2	0	0	0	0	0
Map_19
		-20.4744	-20.4288	-20.3832	-20.3376	-20.292	-20.2464	-20.2008	-20.1552	-20.1096	-20.064	-20.0184	-19.9728	-19.9272	-19.8816	-19.836	-19.7904	-19.7448	-19.6992	-19.6536	-19.608	-19.5624	-19.5168	-19.4712	-19.4256	-19.38	-19.3344	-19.2888	-19.2432	-19.1976	-19.152	-19.1064	-19.0608	-19.0152	-18.9696	-18.924	-18.8784	-18.8328	-18.7872	-18.7416	-18.696	-18.6504	-18.6048	-18.5592	-18.5136	-18.468	-18.4224	-18.3768	-18.3312
	-20	0	0	1	1	0	2	2	2	1	1	2	1	0	0	0	0	0	0	0	0	0	2	0	0	0	0	0	0	2	1	2	1	0	0	0	0	0	0	4	3	1	1	0	0	0	0	0	0
	-19.5	0	0	0	0	0	0	0	1	0	2	3	0	0	1	0	3	4	2	4	1	0	2	1	2	5	6	1	1	4	5	3	1	0	0	1	0	0	0	2	0	0	0	0	0	0	0	0	0
	-19	3	1	3	1	0	0	1	0	0	1	9	2	1	3	0	0	0	0	0	0	1	1	0	0	0	0	0	3	3	1	0	2	0	0	1	1	2	2	0	0	0	0	0	0	0	0	0	0
	-18.5	4	0	0	1	2	0	0	0	2	1	1	0	0	0	0	0	0	1	1	0	0	0	0	0	0	0	0	0	0	0	0	0	0	1	1	1	5	1	2	1	0	0	0	2	0	0	0	0
	-18	0	0	2	0	2	2	2	2	2	0	0	0	0	0	0	1	4	6	1	4	2	2	7	2	1	0	0	0	0	0	2	0	0	0	0	0	0	0	0	0	0	0	0	2	0	0	0	0
	-17.5	0	0	0	0	0	0	0	0	2	3	0	0	0	2	1	0	1	3	0	2	0	1	3	1	0	0	2	1	0	0	0	2	2	1	1	0	4	2	2	3	3	2	2	0	0	0	0	0
	-17	0	0	0	0	0	0	1	0	0	2	1	1	2	1	1	0	0	0	0	2	0	0	0	3	4	3	3	2	2	0	0	0	2	5	3	4	5	3	3	0	0	0	0	2	1	0	0	0
	-16.5	2	1	2	1	0	3	1	0	4	0	0	0	0	3	2	2	3	6	2	0	3	8	4	5	3	1	3	0	2	2	9	6	1	2	2	1	4	0	0	0	1	4	0	0	0	1	2	0
	-16	2	4	3	4	3	1	0	0	2	2	0	2	0	0	1	4	0	0	4	3	0	10	16	10	5	3	3	5	1	3	4	7	6	0	1	3	5	8	3	4	4	2	1	1	0	0	0	0
	-15.5	1	0	2	0	1	3	2	0	2	1	1	6	2	2	2	0	3	4	1	0	0	5	7	4	5	5	3	1	4	3	3	11	10	4	5	4	2	6	8	6	2	0	0	0	4	2	0	2
	-15	9	2	1	3	3	6	3	5	5	5	1	1	6	4	3	0	4	2	3	1	2	6	7	4	1	2	8	3	4	7	2	2	8	4	1	4	5	3	4	6	8	4	1	1	0	0	0	0
	-14.5	0	2	2	0	2	1	3	4	0	2	4	1	2	2	6	9	7	6	8	1	0	2	2	3	7	4	6	7	5	0	2	3	3	2	3	2	5	3	7	9	3	3	3	3	1	2	1	7
	-14	2	3	0	1	4	4	1	0	1	2	6	4	0	2	1	1	2	2	6	3	7	11	1	1	4	11	11	9	3	6	7	0	1	6	7	12	13	10	1	2	5	1	0	1	1	0	1	2
	-13.5	2	2	2	4	7	5	4	2	4	4	4	3	6	7	0	2	9	6	4	6	3	1	2	4	5	4	6	7	7	6	5	5	8	3	3	4	6	5	5	3	4	5	2	3	0	0	0	0
	-13	4	2	0	0	1	0	0	1	3	1	0	0	3	3	6	3	1	4	4	7	7	2	6	3	3	0	2	6	7	2	0	4	8	8	4	1	1	4	4	10	6	1	1	0	0	0	1	1
	-12.5	4	2	3	5	6	10	1	0	5	6	1	1	6	2	0	0	2	6	3	4	4	4	5	3	6	5	17	16	7	6	6	7	2	5	8	12	7	8	7	6	13	14	6	0	0	0	0	0
	-12	5	0	0	1	6	4	3	8	13	4	2	5	4	5	3	4	5	7	5	6	3	2	4	4	2	7	13	10	3	4	3	8	9	5	4	1	0	2	0	6	3	3	1	0	0	0	4	5
	-11.5	1	2	1	4	4	4	5	7	3	2	0	0	1	5	4	6	2	3	8	17	10	8	6	5	4	2	0	2	1	4	7	7	5	4	1	2	13	13	4	1	2	4	3	0	0	0	0	0
	-11	0	2	0	0	4	3	0	1	2	3	1	2	3	1	3	3	5	2	1	2	3	5	4	5	1	4	7	4	2	3	3	7	3	3	5	5	3	3	12	9	4	2	1	2	0	0	0	0
	-10.5	0	3	2	3	0	1	4	0	1	3	0	0	0	2	0	4	4	2	1	1	0	5	2	5	7	3	2	2	0	0	2	4	11	3	0	1	3	4	3	1	0	0	1	1	0	0	0	0
	-10	0	0	1	3	4	3	3	3	2	0	4	2	2	5	3	3	4	2	5	4	4	5	4	2	2	3	4	8	8	2	4	1	1	6	5	8	6	5	4	1	5	3	1	3	0	0	0	0
	-9.5	1	4	7	3	1	0	2	6	7	4	2	6	2	3	3	3	1	1	3	0	2	8	1	0	3	6	5	0	2	4	4	9	2	3	2	2	0	0	6	6	8	3	0	0	0	0	0	0
	-9	2	0	0	0	3	2	0	6	4	7	1	1	4	6	2	2	2	3	2	4	2	2	1	1	7	4	3	6	4	2	1	3	4	0	0	2	0	2	3	0	0	0	0	1	2	0	0	1
	-8.5	0	3	4	3	1	2	1	3	1	4	9	5	2	3	4	4	2	1	3	0	0	2	4	5	1	0	1	2	2	1	7	6	1	0	0	0	3	4	2	2	3	5	2	0	0	0	2	0
	-8	0	1	2	2	0	7	5	1	3	2	0	0	2	0	2	2	1	0	1	3	8	6	4	5	4	1	0	9	4	2	4	1	0	1	3	0	2	0	0	2	3	9	1	0	0	0	1	2
	-7.5	0	3	3	3	4	2	0	2	6	5	4	7	5	4	3	3	3	3	1	0	0	2	2	2	0	2	4	2	2	1	3	2	2	3	3	6	0	0	3	2	2	1	0	0	2	0	4	4
	-7	0	0	0	1	0	1	3	4	0	0	3	1	1	2	1	2	1	2	4	3	3	5	3	6	2	1	2	1	10	2	0	5	8	3	6	7	1	3	1	0	0	0	0	0	0	0	0	2
	-6.5	4	8	4	0	0	0	4	3	3	1	1	3	5	6	4	8	6	1	0	5	3	5	2	4	7	5	4	1	2	1	6	6	3	8	8	7	0	2	0	3	5	6	4	1	0	0	0	1
	-6	1	4	3	2	2	0	0	0	1	2	0	1	3	2	4	5	5	2	0	0	2	4	1	0	0	0	0	0	2	1	0	0	2	2	1	0	2	2	0	1	3	0	0	0	0	0	0	2
	-5.5	1	2	0	1	1	0	0	0	0	1	1	0	0	2	0	0	1	1	0	2	4	10	8	7	9	5	1	1	1	2	1	2	1	0	0	1	5	1	3	2	1	1	0	0	0	0	0	0
	-5	1	5	4	3	5	0	0	4	1	0	0	0	0	2	5	1	2	1	0	0	0	2	7	5	4	2	2	7	5	7	3	2	1	1	5	5	5	3	7	9	4	1	0	1	2	0	0	0
	-4.5	0	0	2	3	2	3	0	0	0	0	3	6	2	0	2	4	2	0	0	2	10	10	1	1	0	0	1	1	3	7	3	4	4	4	5	2	1	2	4	4	3	0	0	0	0	0	0	0
	-4	0	2	0	1	3	0	0	0	0	0	2	2	2	2	2	3	1	1	2	1	2	0	0	0	2	6	5	4	1	7	6	5	8	5	3	5	6	8	2	0	0	2	2	0	0	0	0	0
	-3.5	2	1	1	2	4	4	0	0	3	1	4	3	0	2	1	1	3	2	1	2	2	5	6	2	0	1	1	1	1	3	0	0	3	1	2	0	0	0	3	3	0	1	2	2	0	0	0	0
	-3	0	3	4	1	4	7	4	0	0	1	1	1	5	3	1	3	1	3	5	3	3	2	3	2	4	5	2	1	7	4	2	2	0	4	2	1	2	7	7	3	5	1	1	1	0	0	0	0
	-2.5	3	0	0	0	2	1	5	0	8	8	2	1	1	1	0	0	1	3	2	0	0	2	6	2	0	5	1	0	1	1	5	12	10	1	0	1	5	6	2	2	3	2	4	1	0	0	0	0
	-2	0	0	0	2	4	2	2	0	2	3	3	3	3	8	7	5	5	4	2	2	6	8	13	6	2	1	4	5	2	0	0	0	1	1	0	1	3	3	6	9	0	0	2	2	0	0	0	0
	-1.5	0	1	3	2	2	3	0	1	2	1	0	2	6	4	0	0	5	1	3	5	2	3	4	1	2	10	12	2	2	1	3	2	0	2	0	1	4	2	5	4	2	0	2	0	0	1	2	2
	-1	0	1	6	2	4	5	3	6	2	4	4	2	9	4	0	2	2	0	3	8	2	8	5	3	0	2	6	4	5	1	0	2	6	5	3	1	3	3	5	4	6	5	2	0	0	0	0	4
	-0.5	0	1	1	4	4	2	3	1	0	1	2	5	4	3	4	2	1	4	8	9	5	4	1	2	5	3	2	2	3	4	0	2	3	3	1	4	2	3	9	7	4	3	2	0	0	0	0	0
	0	2	5	5	1	0	3	3	4	0	0	0	2	8	4	2	0	2	3	3	3	3	2	2	5	2	3	5	6	5	2	2	0	4	3	0	2	6	1	7	3	2	4	3	2	1	2	3	0
	0.5	0	0	0	0	1	1	2	6	2	0	0	5	5	5	0	2	1	7	7	3	2	0	0	3	8	7	3	3	5	1	0	0	3	5	3	6	8	2	0	2	2	4	2	5	2	0	0	0
	1	0	2	4	3	0	0	1	4	5	2	2	3	12	13	4	5	3	3	1	1	4	0	0	1	8	3	4	11	8	6	8	6	8	5	4	1	2	2	5	3	5	4	6	3	1	2	0	0
	1.5	2	0	1	2	1	0	1	2	2	0	4	5	9	3	2	4	4	1	1	6	12	7	4	2	0	3	6	11	4	1	2	10	11	6	3	3	2	4	10	6	7	3	0	0	0	0	2	0
	2	7	13	6	0	2	3	5	1	4	5	6	1	0	1	1	1	2	6	3	1	1	3	2	3	0	3	3	6	7	5	3	6	11	1	4	10	14	5	0	0	2	2	2	0	0	0	0	0
	2.5	2	0	0	0	3	3	5	4	7	5	3	0	3	7	9	10	8	13	10	4	1	0	0	2	5	5	3	5	6	3	1	2	4	4	5	5	2	1	5	7	3	0	4	3	1	2	0	0
	3	7	8	4	3	1	0	2	3	4	5	3	5	2	0	2	2	5	7	1	1	3	2	2	1	4	1	4	13	8	4	1	4	6	5	3	5	3	4	2	5	12	10	8	3	0	0	0	0
	3.5	3	1	3	5	9	4	2	5	5	4	0	3	4	7	2	4	2	0	3	5	3	4	6	4	5	1	0	4	6	9	7	9	12	5	4	1	2	3	1	1	2	4	4	5	3	1	0	1
	4	0	1	3	3	3	8	8	2	3	4	1	3	2	1	3	2	1	1	7	11	4	2	2	0	0	6	6	8	7	7	3	2	6	7	10	7	3	7	11	6	7	8	6	4	1	0	3	4
	4.5	3	3	0	0	3	5	1	4	12	3	4	4	3	3	11	15	3	1	2	4	5	0	2	2	5	3	2	0	3	7	4	6	10	16	8	10	4	10	14	9	3	0	1	2	3	1	0	2
	5	2	3	5	2	5	7	4	1	2	4	5	9	8	8	6	9	12	15	19	21	11	6	8	13	12	5	4	1	1	4	3	2	1	5	6	4	5	10	4	0	2	3	0	0	0	0	0	1
	5.5	3	5	3	2	6	3	5	3	6	4	9	7	2	8	7	10	13	8	2	2	8	8	15	17	8	3	5	8	5	11	10	11	8	14	14	11	7	6	6	9	4	5	6	6	2	2	1	1
	6	8	6	7	8	3	4	6	4	0	9	4	2	14	5	2	3	10	20	18	3	8	11	5	6	17	17	6	10	4	4	6	7	5	4	6	5	14	10	5	8	10	13	6	3	3	2	2	3
	6.5	4	4	1	3	3	1	0	1	6	14	12	14	14	6	7	4	7	10	8	5	4	4	5	12	15	11	7	4	4	8	9	15	12	9	8	7	7	9	10	9	7	2	1	2	1	0	8	6
	7	3	10	9	10	9	6	5	7	11	8	3	11	21	16	6	4	12	15	15	14	10	14	12	10	12	12	18	15	7	5	8	12	12	8	5	8	5	8	13	12	11	8	8	5	7	8	6	7
	7.5	7	7	12	14	15	10	13	17	7	8	3	4	7	9	9	7	1	0	6	8	11	17	10	8	19	17	8	11	5	6	5	10	9	15	9	8	9	11	17	19	10	4	11	11	7	7	1	0
	8	1	2	5	17	9	0	3	3	5	8	14	11	12	9	7	12	11	2	8	4	5	10	7	4	2	3	10	24	24	7	13	11	4	8	10	8	10	13	6	1	4	2	7	10	6	3	0	2
	8.5	1	14	17	9	5	3	5	3	2	9	15	13	8	3	4	7	7	2	8	10	11	10	11	9	7	5	5	7	8	17	17	23	18	19	17	13	10	11	16	11	5	7	4	5	7	0	0	2
	9	4	3	2	4	2	2	4	6	6	6	1	1	2	3	2	2	10	13	10	8	9	4	4	6	10	4	6	8	5	5	8	19	15	13	5	4	11	12	11	11	8	5	4	7	2	1	0	3
	9.5	7	3	2	6	2	1	2	7	5	3	11	9	6	8	18	13	5	4	5	2	2	3	6	5	13	8	14	10	8	8	10	10	4	9	5	11	13	22	19	12	11	5	4	5	2	0	1	3
	10	6	6	11	4	1	1	3	3	1	6	6	4	1	3	11	4	4	6	7	10	9	4	2	4	5	3	6	13	26	20	12	10	14	2	8	8	2	0	3	5	9	10	6	7	4	0	1	2
	10.5	6	1	3	3	4	6	3	7	8	5	2	0	0	0	2	3	5	3	2	11	10	5	2	0	3	6	1	5	2	2	3	2	2	3	11	7	6	8	7	4	5	2	2	0	1	1	0	0
	11	1	0	0	2	2	2	5	2	0	2	5	12	5	3	6	6	6	4	1	6	8	11	7	3	6	4	3	4	7	4	1	3	2	4	2	2	3	7	7	6	8	2	2	3	2	0	3	1
	11.5	5	7	6	1	2	0	1	2	0	0	1	4	3	6	2	3	5	7	6	5	2	1	3	5	5	5	8	7	9	11	0	4	3	3	1	0	0	1	10	7	2	0	2	0	0	0	0	0
	12	2	1	0	1	5	3	2	6	5	2	0	0	2	3	4	2	1	0	0	1	3	4	5	4	3	0	0	1	1	2	2	2	1	2	4	4	3	2	5	3	1	0	0	4	8	3	1	1
	12.5	2	1	1	1	1	3	2	1	3	2	2	1	0	7	10	10	4	0	4	4	4	3	0	1	2	5	4	5	1	5	2	6	13	8	1	3	1	1	2	6	4	2	3	2	0	1	5	1
	13	4	0	0	1	1	0	0	0	0	4	8	9	4	0	0	1	6	6	4	3	1	2	2	4	6	0	0	2	3	2	1	1	0	0	1	2	1	0	0	4	2	0	2	4	2	2	0	0
	13.5	0	6	7	2	1	3	2	2	0	2	1	0	3	3	3	5	3	6	6	1	2	1	3	5	5	5	4	1	3	1	5	8	4	10	4	5	6	6	3	3	3	5	0	1	1	0	0	0
	14	1	0	0	0	4	1	0	0	0	0	0	1	7	2	3	0	2	8	6	2	3	1	3	5	1	1	6	2	4	3	1	5	4	1	0	0	0	0	1	1	2	0	2	2	1	0	0	0
	14.5	1	4	0	1	1	1	2	2	5	1	0	0	0	2	3	1	0	2	0	0	0	1	4	3	5	4	2	2	0	5	3	4	5	6	5	1	2	0	0	7	7	4	1	0	0	0	0	1
	15	0	2	1	1	1	0	1	2	2	0	0	0	1	2	0	0	0	4	0	1	4	2	1	0	1	2	1	2	1	1	1	1	4	3	1	1	2	2	1	1	1	3	2	0	0	0	0	1
Map_21
		-20.4744	-20.4288	-20.3832	-20.3376	-20.292	-20.2464	-20.2008	-20.1552	-20.1096	-20.064	-20.0184	-19.9728	-19.9272	-19.8816	-19.836	-19.7904	-19.7448	-19.6992	-19.6536	-19.608	-19.5624	-19.5168	-19.4712	-19.4256	-19.38	-19.3344	-19.2888	-19.2432	-19.1976	-19.152	-19.1064	-19.0608	-19.0152	-18.9696	-18.924	-18.8784	-18.8328	-18.7872	-18.7416	-18.696	-18.6504	-18.6048	-18.5592	-18.5136	-18.468	-18.4224	-18.3768	-18.3312
	-17	0	0	1	4	2	1	1	0	0	2	0	0	0	0	0	1	2	0	0	0	0	1	0	0	2	2	3	0	0	0	0	0	0	0	0	0	2	0	1	3	3	3	6	1	0	0	0	0
	-16.5	2	1	0	0	0	0	0	0	0	1	2	0	0	0	0	0	0	0	0	0	0	0	0	0	0	0	0	1	1	0	1	2	0	0	0	2	8	2	0	1	1	0	0	0	0	0	0	0
	-16	3	1	2	0	0	0	0	0	0	0	2	6	8	3	1	0	2	0	0	0	0	0	0	2	0	2	0	0	0	0	1	1	0	0	0	0	0	0	0	0	0	2	0	0	0	0	0	0
	-15.5	0	1	3	0	0	0	2	0	0	0	0	0	3	1	3	3	0	0	0	0	0	0	0	1	4	3	0	0	0	0	0	1	2	1	0	0	0	0	0	0	1	2	0	0	0	0	0	0
	-15	0	1	1	0	0	0	3	1	1	2	0	0	3	1	1	0	0	0	0	0	1	2	0	2	3	0	0	0	2	1	0	1	0	0	0	0	1	3	3	1	0	2	0	0	0	0	0	0
	-14.5	1	2	0	0	1	1	0	0	0	0	1	1	0	0	0	3	12	5	8	3	1	1	3	0	4	3	0	0	0	0	0	2	3	2	4	2	1	0	0	0	0	0	0	0	1	1	0	0
	-14	2	2	2	2	0	0	0	0	0	0	0	0	0	0	0	0	0	1	1	0	2	0	0	0	2	1	1	0	0	0	0	2	0	0	0	1	3	1	0	1	2	1	0	0	0	0	0	0
	-13.5	0	1	2	0	0	0	0	2	1	1	0	1	1	0	0	0	0	1	1	4	2	0	4	2	2	1	2	2	0	0	2	2	2	1	0	1	3	6	1	0	0	0	0	0	0	0	0	0
	-13	0	1	1	0	0	1	1	0	0	0	0	0	0	1	4	2	0	0	0	2	4	3	0	0	0	0	2	0	0	0	0	0	2	4	4	2	2	0	1	2	1	2	0	2	0	0	0	0
	-12.5	5	2	1	1	1	2	0	0	2	0	2	1	1	0	0	2	3	0	3	4	2	0	1	3	3	3	2	2	3	0	1	3	0	0	2	2	3	2	1	6	4	2	1	4	4	0	0	0
	-12	3	0	0	0	2	1	2	1	0	5	4	4	1	0	0	0	1	3	6	4	4	0	0	0	0	0	2	2	0	0	1	3	3	1	4	2	2	2	3	0	2	1	0	0	0	0	0	0
	-11.5	0	0	1	2	1	4	0	0	0	0	1	2	3	4	3	2	2	4	0	8	8	5	5	2	4	4	5	3	3	2	1	0	0	0	0	0	2	4	4	6	5	1	5	1	0	0	0	1
	-11	3	4	2	0	0	2	2	6	1	0	2	0	0	2	0	1	3	2	0	3	0	0	0	0	1	7	5	2	5	8	5	1	1	3	1	8	6	4	1	2	4	2	5	0	2	1	0	0
	-10.5	0	3	3	5	7	6	0	3	6	5	0	0	0	0	5	9	4	4	3	1	3	4	6	4	3	7	3	2	8	1	0	0	0	0	2	3	4	8	3	4	1	1	4	3	0	0	0	0
	-10	1	1	0	2	3	0	2	1	0	1	1	0	0	4	4	0	0	2	2	6	7	7	5	10	6	1	5	6	3	1	1	2	1	0	0	3	9	4	2	4	2	1	0	1	6	0	0	1
	-9.5	0	2	0	0	4	4	3	4	2	2	5	11	6	3	0	2	5	4	4	2	4	4	0	2	0	1	3	8	5	2	7	7	4	2	5	7	2	1	2	1	5	1	4	1	1	0	0	0
	-9	0	2	6	6	2	2	1	2	5	4	5	3	4	1	2	5	6	3	2	8	12	8	4	0	3	3	1	5	8	8	0	0	3	3	7	7	7	1	1	3	6	5	4	1	1	1	0	1
	-8.5	0	2	3	6	1	3	3	1	1	8	7	3	2	4	1	5	2	0	0	2	5	1	0	2	3	3	2	0	5	3	0	2	5	9	4	0	2	4	4	4	4	3	0	1	1	0	0	1
	-8	5	2	1	1	0	1	3	1	2	1	2	2	4	0	2	1	2	3	3	0	1	4	2	4	6	6	0	2	0	3	2	2	3	7	11	9	2	2	8	2	0	0	2	4	0	0	0	0
	-7.5	2	5	5	3	3	4	0	0	2	10	4	4	3	4	2	2	5	1	5	4	2	3	1	4	3	4	1	2	7	8	2	2	5	7	2	1	4	3	3	7	9	8	2	1	0	0	0	3
	-7	6	6	2	2	3	0	0	0	2	0	1	1	2	6	6	5	1	0	1	4	5	2	2	2	2	1	3	3	2	2	5	2	2	2	5	7	7	2	1	5	3	6	6	0	0	0	0	0
	-6.5	2	1	2	2	3	1	2	1	2	2	3	3	5	1	0	0	0	1	4	6	9	5	4	1	4	8	0	0	4	1	4	1	2	2	5	1	0	0	1	1	0	0	0	0	0	0	0	1
	-6	1	0	6	7	5	0	0	0	2	2	4	0	1	7	4	2	1	2	2	5	6	2	2	4	4	0	2	2	1	4	0	4	6	4	3	2	6	10	3	5	4	3	0	0	0	1	2	0
	-5.5	0	2	7	6	3	1	2	0	0	0	4	7	1	0	1	2	4	5	0	1	3	1	8	6	3	11	7	6	11	4	2	2	6	3	0	2	6	7	6	4	4	5	3	0	0	0	0	0
	-5	2	0	5	5	2	0	0	0	1	5	4	4	4	5	3	6	4	3	4	1	0	1	4	3	2	5	5	4	4	3	3	7	3	6	1	3	4	7	9	0	1	1	0	2	0	0	0	0
	-4.5	5	4	3	2	1	4	2	0	0	0	3	3	3	6	3	0	1	1	2	0	2	1	2	8	3	1	5	3	6	7	3	8	4	1	2	7	3	4	3	4	3	1	5	0	0	0	0	2
	-4	4	6	3	2	0	3	4	0	1	4	3	3	3	5	1	2	5	1	2	4	1	1	5	5	1	0	1	5	3	3	1	2	2	8	6	5	2	3	6	6	2	0	2	1	0	1	1	0
	-3.5	0	1	2	0	0	0	2	4	1	2	0	4	3	0	2	1	0	0	0	1	4	5	1	4	2	3	4	4	2	0	4	7	4	4	5	4	0	1	7	7	4	1	0	2	0	0	0	0
	-3	0	4	0	1	1	0	4	2	7	6	3	2	1	2	0	3	1	0	0	2	7	5	4	8	8	4	4	3	6	3	3	3	1	1	1	0	2	3	3	6	1	0	0	0	0	0	0	0
	-2.5	1	0	0	0	1	2	0	4	2	1	1	3	3	0	0	2	5	2	0	1	2	6	7	3	7	9	1	5	2	4	5	0	3	3	3	2	1	0	0	2	6	4	1	1	0	0	0	1
	-2	5	0	0	3	6	9	6	0	1	2	3	1	2	1	4	6	2	0	0	0	3	5	0	1	4	2	0	4	3	1	2	0	6	2	3	4	1	0	0	0	0	0	4	3	0	2	2	1
	-1.5	0	0	1	2	1	0	2	4	2	2	2	4	4	0	4	2	1	1	0	6	3	0	1	3	3	2	4	5	4	3	3	2	3	2	1	1	6	3	1	0	0	1	1	1	2	1	0	0
	-1	2	0	0	2	5	0	1	1	2	1	3	4	2	0	2	2	1	3	3	1	3	3	2	4	6	3	1	4	1	0	4	4	7	3	6	2	3	3	3	6	4	1	1	0	0	0	1	1
	-0.5	4	2	3	3	2	7	4	2	3	0	1	3	5	3	4	2	1	0	2	0	4	4	1	4	0	3	4	10	10	5	2	1	2	4	3	6	5	4	2	5	4	3	3	2	1	0	0	0
	0	4	2	2	2	2	3	2	1	2	3	7	3	3	0	1	2	1	4	12	10	6	6	2	0	5	5	2	2	6	8	3	1	0	3	5	5	4	1	3	5	5	5	0	1	2	0	0	0
	0.5	2	2	9	11	6	1	0	1	3	2	2	3	2	4	2	4	9	5	8	3	6	3	1	1	2	3	3	1	2	0	0	0	8	9	5	4	2	1	4	10	10	5	0	0	0	0	0	0
	1	1	0	0	0	2	0	2	0	0	0	2	4	3	5	2	1	1	1	3	1	1	5	4	3	3	4	1	1	3	2	5	4	2	8	7	3	4	6	3	3	10	9	0	0	2	1	0	0
	1.5	1	0	1	6	2	4	6	2	3	5	4	3	2	5	2	1	8	2	0	3	2	2	1	0	0	1	6	5	5	1	3	4	3	1	2	5	5	7	5	1	1	2	0	0	0	2	7	3
	2	0	2	2	2	1	0	1	2	5	4	4	1	1	2	8	12	9	7	2	4	2	1	3	3	3	6	3	4	5	1	1	6	9	3	3	0	4	7	5	4	0	0	0	0	0	1	0	0
	2.5	2	0	3	3	0	2	5	4	3	2	2	4	2	4	1	4	5	4	5	1	0	0	1	3	4	6	6	4	4	5	6	9	2	3	7	6	2	5	14	9	1	1	3	0	2	0	2	3
	3	2	2	7	2	2	4	2	2	0	0	2	4	2	8	6	2	7	10	3	1	4	7	3	2	2	5	9	8	7	0	2	4	3	9	7	3	3	3	8	7	2	1	2	0	2	0	0	0
	3.5	2	1	2	3	11	8	2	0	2	0	3	3	0	2	2	6	1	0	5	2	1	2	4	7	3	1	0	5	4	0	1	5	8	4	1	2	4	2	5	2	4	2	2	2	4	1	0	0
	4	2	1	2	3	3	5	2	0	2	4	3	4	2	7	0	0	0	0	9	13	11	7	9	3	4	4	5	5	2	2	1	6	8	4	4	3	12	8	8	10	9	3	3	0	0	0	0	0
	4.5	8	1	3	7	7	2	1	1	0	5	8	2	3	4	2	1	3	0	0	4	1	5	4	0	7	6	3	2	3	0	5	4	7	8	3	3	6	10	3	2	0	1	2	1	0	2	0	0
	5	2	1	0	1	1	0	3	4	6	1	7	1	0	0	0	0	0	0	5	9	10	11	7	1	6	2	1	0	3	4	1	0	5	3	1	4	2	5	4	9	6	1	1	1	0	0	0	0
	5.5	4	5	7	4	3	1	4	2	5	8	3	1	5	8	4	3	4	2	7	3	8	13	17	6	8	9	3	3	4	3	1	6	1	4	3	9	12	8	6	2	3	3	0	0	4	2	0	2
	6	0	3	0	0	0	0	0	2	2	0	0	6	9	3	6	8	10	4	8	5	4	3	7	7	5	7	6	7	2	0	1	4	5	8	5	1	5	4	4	3	6	4	3	4	3	0	0	0
	6.5	6	4	1	3	6	7	7	4	1	1	0	3	3	7	2	2	4	4	3	7	5	7	4	10	9	12	6	3	2	5	3	6	7	2	5	6	5	6	5	1	3	3	0	0	1	4	3	1
	7	5	6	5	4	1	1	4	1	3	4	5	7	2	4	3	0	1	4	3	3	7	10	7	16	18	17	7	2	6	6	2	2	9	15	14	3	4	4	4	4	1	4	3	2	0	0	0	0
	7.5	4	1	3	2	2	0	0	0	3	5	2	2	2	3	2	2	0	2	1	0	0	1	1	5	13	3	11	6	2	7	5	1	0	6	8	12	7	4	6	5	3	4	5	6	2	0	0	0
	8	5	0	2	6	8	7	3	1	5	6	5	6	3	1	2	2	1	2	13	19	8	4	4	1	0	3	2	2	4	2	6	4	4	5	7	7	3	2	5	3	1	0	0	1	1	0	0	0
	8.5	1	4	2	3	4	0	1	5	4	11	7	6	2	4	3	6	6	1	4	2	1	9	10	8	3	3	5	11	9	4	3	3	4	5	7	4	3	8	5	8	18	5	4	3	3	0	0	0
	9	3	5	5	1	4	7	4	7	2	4	5	1	2	6	9	11	9	4	3	10	9	6	2	6	5	1	6	11	10	16	7	3	5	8	15	6	12	6	8	7	7	3	8	3	1	3	0	0
	9.5	8	4	4	3	6	13	7	3	4	7	7	3	6	6	2	1	8	9	5	8	7	11	10	5	4	1	2	7	7	7	12	14	8	8	7	4	10	8	14	15	6	3	1	2	0	0	0	2
	10	5	5	8	10	14	8	2	0	1	4	6	7	4	4	8	9	6	4	9	7	5	4	4	3	5	1	0	2	8	10	11	10	3	5	11	11	12	11	7	7	2	2	3	3	1	0	0	3
	10.5	4	4	3	1	4	9	4	0	2	5	5	10	11	3	1	8	13	12	10	5	4	4	4	7	7	10	11	5	12	9	5	8	14	10	6	9	3	4	6	4	8	5	4	8	0	1	4	2
	11	9	7	3	2	2	3	4	3	2	3	4	15	7	3	3	4	1	1	4	7	5	6	6	12	6	9	3	6	8	13	5	4	8	3	3	3	4	4	7	5	6	4	1	2	3	2	1	0
	11.5	1	5	9	8	5	4	7	4	2	2	3	7	11	11	9	9	5	3	6	9	9	11	8	12	7	3	2	5	12	10	10	10	4	5	4	4	8	8	7	6	6	3	2	0	0	0	0	0
	12	1	2	2	9	10	4	1	0	0	4	6	4	3	0	1	5	11	5	1	1	4	5	9	7	4	4	5	2	6	11	13	13	12	1	5	9	11	12	17	13	2	3	4	0	2	0	0	4
	12.5	3	2	2	2	4	3	5	16	11	8	7	12	5	1	4	9	11	10	6	6	1	3	3	7	14	10	2	3	8	9	4	9	12	3	4	9	6	3	11	9	12	8	2	6	1	0	1	2
	13	3	4	2	4	1	3	2	3	6	10	8	16	15	8	2	3	1	5	16	14	9	3	4	7	2	1	5	8	7	7	12	9	6	2	6	7	6	7	9	6	3	2	3	4	2	3	0	0
	13.5	5	5	2	5	2	1	2	2	1	4	6	16	12	6	3	4	2	0	0	5	5	3	1	6	4	3	8	11	7	5	6	4	1	4	6	17	11	3	9	14	5	0	3	1	1	2	0	0
	14	5	4	7	12	7	1	2	2	1	2	1	1	4	2	3	10	10	9	3	2	4	9	5	4	2	7	9	9	9	4	4	4	11	5	3	3	5	4	3	6	10	8	5	3	0	0	0	0
	14.5	2	1	4	7	4	4	2	2	0	4	8	6	6	4	3	2	0	0	3	6	10	5	2	0	4	2	2	4	5	7	10	9	8	6	5	7	9	2	8	17	7	0	0	1	4	3	0	0
	15	5	7	1	2	3	4	3	7	5	3	1	3	4	7	10	3	4	3	1	5	10	14	11	0	0	1	5	4	0	2	5	5	6	8	3	4	9	4	2	0	1	4	2	2	1	1	0	0
	15.5	1	3	3	6	4	2	0	2	0	2	0	10	4	1	4	1	1	1	1	1	0	7	7	0	4	4	0	9	8	7	8	5	6	6	5	6	9	13	5	1	1	1	0	0	0	0	0	0
	16	0	2	1	4	5	6	6	2	2	1	2	3	5	3	1	3	3	1	1	8	6	4	2	4	2	1	1	4	4	2	4	2	1	0	0	0	0	0	2	3	2	2	0	0	0	0	0	0
	16.5	2	3	3	1	0	1	6	8	4	3	2	3	3	2	0	1	1	0	0	4	3	1	4	1	9	6	3	9	3	2	5	2	3	2	1	1	2	0	2	8	3	1	2	0	1	3	0	0
	17	4	5	4	1	1	1	1	1	7	6	6	2	0	0	2	4	3	4	1	1	1	1	0	2	5	6	4	6	2	4	9	4	4	10	5	5	4	4	7	6	3	0	0	2	0	0	0	0
	17.5	6	7	3	1	7	6	5	3	1	2	5	1	7	4	3	2	3	5	9	3	6	11	9	1	3	2	2	4	4	3	2	1	2	1	2	7	5	3	1	4	3	1	2	1	0	0	0	0
	18	3	8	13	8	1	0	2	3	3	4	4	4	4	2	1	4	1	0	1	3	4	2	3	4	1	5	4	5	5	4	1	2	4	1	0	3	5	3	3	6	0	0	0	0	1	4	2	0
Map_23
		-20.4744	-20.4288	-20.3832	-20.3376	-20.292	-20.2464	-20.2008	-20.1552	-20.1096	-20.064	-20.0184	-19.9728	-19.9272	-19.8816	-19.836	-19.7904	-19.7448	-19.6992	-19.6536	-19.608	-19.5624	-19.5168	-19.4712	-19.4256	-19.38	-19.3344	-19.2888	-19.2432	-19.1976	-19.152	-19.1064	-19.0608	-19.0152	-18.9696	-18.924	-18.8784	-18.8328	-18.7872	-18.7416	-18.696	-18.6504	-18.6048	-18.5592	-18.5136	-18.468	-18.4224	-18.3768	-18.3312
	-20	0	0	0	0	0	0	0	0	0	0	0	0	1	0	0	0	0	0	0	0	0	0	0	0	1	1	1	3	4	5	2	0	0	0	0	0	0	1	1	1	2	0	0	0	0	0	0	0
	-19.5	0	0	0	0	0	1	3	0	0	0	2	1	0	0	0	2	0	0	2	1	3	3	1	3	0	0	0	0	0	1	1	2	1	0	0	0	0	0	0	0	0	0	0	0	0	0	0	0
	-19	0	4	0	1	1	3	1	4	1	0	0	0	0	0	0	1	2	1	0	0	1	1	2	2	0	0	4	2	1	1	1	2	0	1	1	4	1	0	0	0	2	0	0	0	0	0	0	0
	-18.5	0	0	2	2	0	2	0	2	1	0	1	2	1	1	1	0	0	0	0	0	0	0	0	0	0	0	0	0	0	0	0	0	0	0	2	3	0	2	3	3	0	0	0	0	0	0	0	0
	-18	1	2	0	1	4	1	0	1	2	0	0	0	0	0	0	0	1	1	0	2	3	1	0	0	0	0	5	0	0	0	0	0	0	1	1	0	0	0	0	0	0	0	2	0	0	0	0	0
	-17.5	0	0	0	0	0	2	0	0	0	0	0	0	0	0	0	0	0	0	0	0	0	0	0	0	0	0	0	0	0	0	0	0	0	0	1	2	3	4	0	0	0	1	1	0	0	0	0	0
	-17	1	0	0	0	0	0	0	0	0	0	1	4	2	0	0	0	0	1	1	2	0	0	0	3	2	1	3	2	0	0	0	0	1	5	0	0	2	1	1	0	0	0	0	0	0	0	0	0
	-16.5	0	1	4	1	0	0	0	0	0	0	2	0	0	0	0	0	0	0	0	2	2	2	4	3	6	4	1	3	1	0	2	4	1	0	1	1	0	0	0	0	2	0	0	0	0	0	0	0
	-16	0	1	2	2	0	1	2	1	0	0	0	0	0	0	0	0	0	1	1	0	0	0	0	0	0	0	0	0	0	0	0	0	0	2	3	2	0	3	7	4	1	0	0	0	0	0	0	0
	-15.5	0	2	1	1	1	0	0	0	4	0	0	0	0	0	4	2	0	0	2	2	1	1	0	0	0	0	1	1	0	0	2	1	0	0	0	1	1	1	0	0	0	0	0	0	0	0	1	1
	-15	0	0	0	0	0	0	0	0	0	0	0	0	1	1	1	3	0	0	0	0	3	2	1	0	0	0	6	3	4	0	0	0	1	1	0	0	2	1	1	0	1	1	0	0	0	0	0	0
	-14.5	0	0	0	0	0	0	3	2	0	0	0	1	5	6	2	2	2	0	0	2	2	1	1	2	0	0	0	0	3	1	1	1	0	2	0	0	1	1	4	3	2	0	0	2	2	0	0	0
	-14	0	0	0	0	0	0	0	3	1	0	0	0	0	0	1	2	2	1	0	2	0	2	0	2	6	3	1	0	0	1	3	0	0	4	0	2	0	1	2	0	0	0	2	0	0	0	0	0
	-13.5	0	0	0	0	0	0	2	2	4	4	1	3	2	2	0	0	0	1	1	1	1	4	0	0	1	1	7	8	6	0	1	1	0	0	0	0	0	0	3	5	0	2	0	0	0	0	0	0
	-13	1	0	2	3	3	0	0	1	3	5	5	1	1	0	0	2	1	1	4	2	0	1	3	1	3	3	2	3	1	0	0	0	0	5	6	2	3	4	2	3	1	0	1	3	0	0	0	0
	-12.5	0	2	2	3	4	2	0	0	0	0	4	4	1	1	2	0	4	7	3	0	0	1	3	1	0	2	1	0	4	7	3	3	1	4	0	0	0	0	4	2	0	2	0	0	0	0	1	1
	-12	3	1	1	1	0	0	0	0	1	1	1	2	1	3	1	3	2	0	2	3	1	2	1	3	1	0	0	0	0	0	0	2	2	1	1	6	4	2	2	3	0	0	0	2	0	1	1	0
	-11.5	0	0	0	0	1	1	0	0	0	1	4	1	1	1	0	0	1	1	0	1	1	0	0	0	2	0	2	5	7	6	0	0	3	7	1	0	0	1	2	4	3	1	0	0	2	0	0	0
	-11	0	1	1	0	0	0	0	0	1	1	0	0	1	1	3	2	0	0	0	1	1	3	7	3	2	0	0	0	2	0	0	0	0	0	0	0	0	0	1	3	2	1	1	0	0	0	0	0
	-10.5	0	0	0	0	0	0	0	0	2	1	0	0	1	6	8	7	3	1	1	1	0	1	2	3	5	2	7	8	10	2	3	2	2	2	0	0	0	0	0	0	0	0	0	0	0	0	0	0
	-10	1	2	1	3	0	0	0	0	2	7	0	0	4	0	0	0	0	1	2	3	4	3	1	1	1	4	4	3	1	0	2	6	6	6	2	1	0	0	2	6	5	3	0	1	2	2	0	0
	-9.5	2	6	3	4	4	2	0	0	0	7	5	5	1	0	2	6	6	3	0	0	0	1	2	6	5	10	8	4	1	2	5	1	2	1	1	0	0	1	1	0	2	0	1	1	0	0	0	0
	-9	1	0	0	0	0	0	2	5	3	0	1	1	0	0	0	0	0	1	3	5	4	7	6	1	0	1	2	1	4	0	0	0	2	1	1	3	4	0	3	2	2	1	0	0	0	0	0	0
	-8.5	3	6	0	0	1	1	1	1	1	0	0	0	2	4	5	6	2	0	2	3	1	2	4	1	2	0	2	0	0	0	5	3	0	0	0	2	0	1	2	2	2	0	0	2	0	0	0	0
	-8	2	2	2	1	0	3	1	3	4	0	0	0	0	1	1	2	1	4	1	2	2	2	4	2	0	1	0	1	3	5	2	0	7	1	0	2	2	4	5	5	2	0	0	0	0	2	1	2
	-7.5	4	4	2	1	2	2	1	0	0	1	2	3	2	2	0	1	1	2	9	5	1	3	1	1	0	2	0	3	4	4	1	0	2	4	5	0	0	1	1	1	5	3	0	0	1	2	2	2
	-7	0	0	1	4	1	0	2	5	4	1	2	0	0	0	1	2	1	1	1	3	2	1	1	2	9	5	0	0	2	5	2	1	3	2	1	3	6	6	1	1	3	2	0	0	0	0	0	0
	-6.5	0	0	2	1	2	2	1	0	0	0	1	2	1	3	5	1	3	3	2	0	2	4	3	1	2	3	5	1	1	5	4	5	3	7	7	3	0	1	2	2	0	0	0	0	0	0	0	0
	-6	0	0	0	0	1	2	0	1	0	0	3	4	3	5	7	4	5	1	1	2	2	4	5	1	1	4	1	2	3	1	0	0	0	3	5	4	3	3	1	0	3	2	0	0	0	0	0	0
	-5.5	0	2	4	2	0	0	3	2	1	1	1	1	0	0	0	0	1	1	0	0	0	0	0	0	3	4	0	5	3	3	1	1	3	1	0	3	2	2	4	1	1	0	2	0	0	0	0	3
	-5	0	0	2	4	6	3	3	3	0	1	4	1	0	0	0	0	1	1	1	1	2	7	6	2	0	1	1	2	3	7	6	3	2	6	3	5	5	0	0	2	2	0	0	2	1	0	0	0
	-4.5	5	0	0	0	5	11	5	1	2	1	0	0	0	2	4	0	0	0	0	0	0	0	0	2	0	0	1	5	0	1	2	0	0	3	5	5	4	3	5	4	1	0	0	0	0	0	0	0
	-4	0	1	2	1	2	1	0	1	3	1	0	2	0	0	3	9	7	2	0	3	3	4	0	2	4	3	1	1	0	0	0	2	3	1	0	2	4	5	5	4	0	2	0	0	0	1	2	0
	-3.5	0	0	0	4	5	1	0	0	0	4	1	0	0	0	0	0	1	1	0	2	2	1	0	0	2	8	0	2	2	5	5	3	9	8	4	4	5	10	7	1	1	2	0	0	0	0	0	0
	-3	2	3	5	3	0	0	0	0	2	7	2	1	5	0	0	1	4	3	3	2	0	2	4	3	1	2	5	6	1	3	3	0	0	0	0	2	7	12	12	10	3	0	0	2	2	0	0	0
	-2.5	1	1	0	3	1	2	0	3	5	3	4	3	3	4	4	1	0	0	1	5	5	5	0	0	0	1	4	2	1	3	2	5	3	2	2	2	6	8	5	3	6	2	0	3	1	0	0	2
	-2	1	0	2	1	0	0	0	0	3	2	3	2	1	0	0	5	2	1	2	4	2	3	1	2	3	1	1	6	4	2	0	4	1	4	4	6	3	3	5	4	3	3	2	0	0	0	0	0
	-1.5	4	2	3	2	1	0	1	1	0	0	3	3	4	5	0	0	0	0	1	5	4	2	0	2	0	3	4	4	5	3	1	1	3	5	6	2	0	0	1	2	4	1	0	2	2	0	0	0
	-1	3	1	0	0	0	2	3	3	2	3	1	0	0	0	0	1	1	0	2	2	1	1	1	4	4	2	2	2	2	1	0	0	0	2	2	3	2	3	3	3	1	0	0	0	1	1	1	1
	-0.5	2	1	5	1	5	1	0	1	2	3	1	2	1	2	2	6	5	1	0	0	0	0	0	2	4	6	4	4	0	0	0	1	2	0	4	6	7	0	1	3	4	3	2	1	0	0	0	5
	0	2	4	1	2	3	1	2	2	3	1	1	2	7	8	5	5	0	1	2	5	6	2	1	1	2	2	0	1	0	0	1	5	3	1	4	4	0	0	3	10	5	1	3	4	0	0	1	3
	0.5	3	1	1	8	7	2	0	1	1	0	2	2	3	3	1	2	0	0	6	3	4	5	5	3	3	8	9	4	6	9	1	2	2	2	1	3	5	2	1	4	3	4	4	2	1	0	0	3
	1	2	3	2	0	0	1	4	2	2	0	0	2	7	5	3	1	2	8	8	1	4	2	6	2	3	1	4	5	3	6	5	7	8	4	3	3	6	9	4	1	2	3	0	0	0	1	1	3
	1.5	0	2	3	1	0	4	2	7	4	0	0	1	1	2	2	4	1	1	1	1	2	3	2	0	2	4	1	1	0	0	2	4	2	0	2	3	4	5	11	7	1	0	0	0	0	0	0	0
	2	0	0	0	2	2	2	1	1	3	2	1	9	4	1	0	0	3	2	0	2	1	2	1	0	6	9	3	4	1	1	0	0	0	1	3	4	3	2	2	4	3	3	2	0	0	0	1	1
	2.5	5	1	3	5	1	2	1	3	5	5	3	1	2	2	1	0	2	4	1	0	1	4	4	1	1	1	4	2	0	3	3	3	1	1	4	5	5	7	7	3	5	1	0	0	0	0	0	0
	3	1	2	6	2	4	0	1	3	6	3	0	2	8	5	2	2	0	0	1	2	1	0	0	1	3	2	3	2	0	0	3	6	1	2	3	2	1	4	4	4	5	0	0	0	0	0	0	0
	3.5	1	5	3	2	4	5	5	5	2	9	5	5	7	0	0	2	1	2	0	0	1	3	2	0	4	5	3	1	2	1	0	2	0	1	3	5	6	10	6	6	4	1	0	0	0	0	2	0
	4	0	0	0	0	5	1	1	5	7	4	0	0	3	1	0	1	4	2	2	2	1	0	4	6	3	3	4	2	2	2	4	1	5	2	7	3	3	11	12	5	0	0	0	0	0	0	0	0
	4.5	2	4	1	0	2	2	0	0	0	0	1	6	0	4	1	3	8	4	1	0	0	2	0	5	9	10	2	0	2	3	4	1	2	0	2	2	3	1	2	4	0	2	2	5	3	0	0	0
	5	0	0	4	3	1	3	2	7	5	2	2	3	2	2	3	5	6	3	0	1	2	4	2	2	5	4	1	0	5	6	6	7	1	0	2	3	3	2	3	3	1	2	1	1	1	0	0	0
	5.5	0	0	0	1	2	0	0	0	4	5	0	5	2	2	2	2	4	4	3	2	2	4	3	4	4	2	1	2	7	4	1	0	0	0	2	4	3	3	6	9	8	5	4	2	3	0	1	2
	6	2	0	1	3	6	1	4	1	4	2	2	2	2	4	3	0	3	6	4	4	5	11	4	3	2	2	1	2	2	6	3	1	3	2	0	1	2	2	6	11	4	2	2	0	0	2	0	0
	6.5	4	2	2	0	2	1	1	1	3	3	1	4	4	4	1	6	2	1	3	1	1	2	5	6	1	5	4	1	4	13	9	5	2	3	7	4	4	1	0	5	6	6	4	1	5	1	0	0
	7	2	2	0	0	1	3	0	0	0	2	5	8	9	8	2	0	0	6	8	0	6	10	6	2	2	1	1	5	2	3	5	3	4	3	3	3	0	2	1	3	3	3	3	1	1	0	0	2
	7.5	0	2	7	11	6	4	3	1	3	2	10	4	3	9	10	9	3	3	6	8	7	2	3	4	3	3	0	1	5	7	9	5	5	6	2	4	8	1	1	1	5	5	0	0	0	0	0	0
	8	0	0	1	4	2	1	0	0	0	0	4	2	1	1	0	0	0	0	3	6	3	2	2	1	1	1	3	2	0	1	2	2	1	1	1	2	1	1	3	3	4	3	4	4	4	2	2	1
	8.5	2	2	7	5	3	3	0	1	3	6	4	4	2	4	6	5	2	3	5	5	2	3	6	0	0	0	4	10	10	5	1	3	3	3	1	2	1	1	2	5	8	3	0	0	1	3	0	0
	9	1	1	0	4	7	4	0	1	6	4	2	2	3	1	4	4	3	4	3	4	4	13	12	7	0	0	3	3	6	6	4	2	1	1	2	2	3	6	1	2	2	3	3	1	0	0	0	0
	9.5	1	2	10	14	5	4	0	1	2	3	4	2	2	2	7	2	4	6	2	1	0	4	4	3	5	4	1	2	4	4	3	4	6	1	3	4	1	0	0	2	4	2	0	0	0	0	0	0
	10	5	0	0	1	4	6	0	5	5	2	0	1	2	3	9	3	4	3	2	1	2	2	2	5	6	1	4	1	0	0	2	0	1	3	5	2	5	3	4	4	1	3	3	0	0	0	0	1
	10.5	2	0	0	0	0	2	4	6	5	4	3	4	2	1	2	0	0	0	2	2	2	0	3	5	4	3	0	5	7	5	8	7	4	5	8	5	3	7	4	2	4	8	6	0	0	0	0	0
	11	2	0	2	3	2	6	6	3	3	3	5	3	0	0	1	3	0	0	0	2	6	2	4	1	3	6	9	4	4	10	3	4	7	11	7	15	18	3	4	6	2	2	3	2	2	2	0	3
	11.5	1	5	4	1	2	5	8	10	3	3	2	2	6	0	3	2	1	2	4	6	4	1	2	9	8	4	2	4	2	2	4	8	11	4	1	1	2	1	0	3	2	0	0	1	1	1	2	0
	12	1	2	0	1	3	4	1	0	0	0	2	7	8	3	3	1	3	4	2	2	2	5	6	10	5	3	4	4	10	6	5	3	10	5	5	10	3	2	6	4	1	0	4	1	1	2	0	0
	12.5	5	5	3	7	2	5	1	2	1	3	1	2	7	9	5	3	3	6	3	9	8	3	1	4	2	2	3	8	5	5	7	7	1	1	3	4	5	5	7	9	7	3	4	0	0	0	1	0
	13	1	2	2	5	5	2	0	4	3	2	2	13	12	11	7	6	2	1	3	1	2	4	3	6	7	5	2	5	3	1	0	3	3	8	5	7	6	12	9	1	6	8	9	4	5	3	0	0
	13.5	1	2	4	3	6	3	3	1	0	2	5	6	6	11	6	1	2	2	2	3	3	3	5	5	9	15	15	9	6	10	9	3	5	8	8	8	7	5	4	1	2	3	0	2	0	0	2	3
	14	1	2	3	3	9	9	6	4	6	3	2	2	4	4	5	1	6	6	9	9	6	6	15	7	11	14	6	3	2	2	2	3	1	5	12	8	4	4	4	2	2	4	10	5	0	2	2	2
	14.5	1	7	8	8	1	4	1	1	2	2	1	4	3	1	4	4	9	7	1	4	2	0	0	3	3	3	6	3	4	3	2	6	6	9	15	19	18	13	5	3	3	1	1	3	3	1	0	0
	15	6	2	1	3	4	3	7	0	5	2	4	4	2	2	0	0	2	2	4	3	6	7	5	5	11	4	0	3	1	6	6	3	3	2	3	5	6	7	10	5	4	6	4	5	5	6	4	1
Map_29
		-21	-20.9544	-20.9088	-20.8632	-20.8176	-20.772	-20.7264	-20.6808	-20.6352	-20.5896	-20.544	-20.4984	-20.4528	-20.4072	-20.3616	-20.316	-20.2704	-20.2248	-20.1792	-20.1336	-20.088	-20.0424	-19.9968	-19.9512	-19.9056	-19.86	-19.8144	-19.7688	-19.7232	-19.6776	-19.632	-19.5864	-19.5408	-19.4952	-19.4496	-19.404	-19.3584	-19.3128	-19.2672	-19.2216	-19.176	-19.1304	-19.0848	-19.0392	-18.9936	-18.948	-18.9024	-18.8568
	-17	0	3	9	7	5	3	2	1	0	2	3	1	1	0	0	0	0	2	0	0	2	3	6	1	2	4	7	2	3	7	5	3	0	1	5	9	3	3	2	0	1	1	0	1	1	2	1	1
	-16.5	0	0	2	0	0	0	0	0	1	3	0	0	1	1	7	5	0	4	6	7	4	1	1	5	9	4	0	0	1	5	4	2	5	4	2	0	0	0	2	5	4	1	0	0	2	0	0	0
	-16	1	2	4	3	4	1	2	0	3	2	0	2	4	3	4	0	6	5	0	3	4	4	6	2	0	3	4	7	7	14	15	10	5	1	0	2	7	7	8	6	3	3	0	0	0	0	0	0
	-15.5	3	2	1	0	0	0	1	1	4	2	5	0	1	1	2	3	2	2	2	5	3	0	0	1	3	5	2	0	2	4	3	0	5	2	1	1	4	3	1	3	3	1	2	5	3	1	1	0
	-15	4	0	4	1	4	0	0	0	0	0	1	2	0	0	0	2	1	1	3	6	4	4	3	6	5	5	4	2	3	0	3	9	7	2	0	3	2	4	1	3	7	4	2	3	0	0	1	1
	-14.5	3	0	1	1	3	4	2	1	1	3	0	5	2	5	2	2	0	0	3	4	1	0	0	2	4	2	3	5	3	2	4	0	1	3	1	0	0	1	4	3	3	2	2	0	0	0	0	0
	-14	1	1	2	0	0	3	3	2	2	1	2	5	5	2	2	2	2	3	2	3	1	1	2	3	2	1	0	0	0	6	6	5	4	11	4	2	6	4	2	4	4	4	3	6	2	1	1	0
	-13.5	4	0	1	6	1	2	0	1	1	0	0	0	0	2	1	4	2	2	1	0	2	4	3	3	0	0	0	6	5	1	0	2	2	2	1	2	6	3	4	4	7	4	2	0	0	0	0	0
	-13	4	7	5	2	0	0	0	0	0	3	1	0	0	0	3	6	4	1	3	1	1	1	2	4	1	0	2	7	8	7	0	1	2	2	2	3	2	3	3	2	4	2	0	5	1	0	0	0
	-12.5	0	0	0	0	0	0	0	2	1	1	0	1	4	5	0	2	1	0	2	2	0	0	0	2	2	0	5	4	11	4	4	2	0	2	3	3	1	4	1	1	3	0	0	0	3	1	0	0
	-12	1	1	1	5	6	3	1	0	0	1	7	5	3	1	2	3	2	6	1	5	9	2	3	6	3	1	3	5	2	0	0	2	0	0	1	4	2	2	4	2	2	4	6	2	1	1	2	0
	-11.5	3	2	2	0	2	0	4	4	3	7	3	4	2	1	0	0	0	2	0	0	0	1	2	2	1	3	2	4	3	5	4	7	6	7	4	5	8	9	6	4	4	4	7	3	1	3	1	1
	-11	2	2	1	1	2	5	1	0	1	6	8	4	1	2	1	1	0	0	1	6	8	5	1	7	3	3	1	0	4	3	4	6	13	11	2	6	5	8	4	5	4	7	0	0	0	1	3	0
	-10.5	0	0	0	2	2	7	3	0	2	6	2	7	6	2	2	5	5	4	5	12	3	1	4	4	0	1	4	1	0	5	6	2	6	4	4	4	10	4	0	0	0	0	0	0	1	2	0	0
	-10	1	0	2	0	0	0	1	2	2	0	0	0	0	1	0	3	3	0	0	2	6	7	3	2	0	4	2	2	1	1	3	1	3	4	3	3	6	9	3	3	3	4	2	0	1	1	0	0
	-9.5	4	2	4	3	8	3	0	0	2	1	0	0	1	3	1	1	1	2	2	4	2	2	5	6	4	3	6	4	1	0	2	5	6	4	1	3	1	1	0	1	4	3	1	0	0	0	0	1
	-9	2	0	1	4	2	4	3	3	3	2	4	3	0	2	5	4	1	1	2	2	2	2	3	2	9	8	8	6	5	4	4	5	4	5	4	5	5	3	0	0	4	2	4	1	0	0	0	0
	-8.5	4	4	2	1	4	1	3	1	0	2	2	8	5	6	4	0	1	2	0	2	5	3	3	2	3	1	0	1	2	1	2	3	4	3	2	6	5	3	4	2	1	2	5	5	3	0	0	2
	-8	3	4	3	3	3	4	7	7	4	2	2	1	3	1	3	8	8	3	3	1	2	4	6	6	2	4	1	2	3	1	2	4	7	7	12	4	5	7	8	4	2	0	0	1	4	1	0	0
	-7.5	2	5	2	0	0	0	0	1	1	1	6	2	1	2	0	1	1	3	6	3	2	6	5	2	3	7	3	5	5	0	2	4	3	7	8	6	4	2	0	1	1	5	4	1	0	1	1	2
	-7	1	1	4	3	3	3	0	0	0	0	1	2	1	1	4	1	0	0	0	0	5	13	8	6	4	4	6	3	7	2	5	3	1	4	6	1	0	3	7	3	3	1	3	2	2	2	0	0
	-6.5	1	0	1	3	1	1	0	0	3	6	4	3	4	4	5	5	2	4	3	2	0	0	2	5	6	5	0	0	1	4	7	3	1	0	1	6	2	2	5	6	6	9	10	5	0	0	4	6
	-6	2	0	0	0	2	5	1	0	1	4	0	2	0	0	0	0	4	4	3	7	11	6	6	6	2	4	0	0	1	7	6	3	4	4	1	3	1	1	5	4	3	2	0	1	1	3	1	0
	-5.5	2	1	5	1	2	1	1	1	0	1	8	4	1	2	2	0	4	3	4	5	1	6	4	5	3	1	2	2	3	4	3	4	1	3	3	1	3	1	2	4	6	5	5	6	4	1	2	1
	-5	0	0	0	1	2	2	2	3	4	2	5	4	0	0	0	0	3	0	3	5	8	6	4	3	5	6	4	3	3	1	0	0	4	2	1	0	0	2	5	2	2	1	6	2	1	3	0	0
	-4.5	1	2	2	4	2	0	2	0	3	3	3	1	3	4	0	0	6	5	0	0	2	1	3	1	1	2	2	3	5	10	5	4	5	4	7	4	5	2	7	5	2	1	2	0	0	0	1	3
	-4	2	1	4	0	0	3	4	0	3	13	5	2	1	1	0	3	4	4	5	5	2	4	2	3	6	6	5	8	6	5	6	5	5	3	2	4	3	3	3	10	3	2	1	2	0	1	1	0
	-3.5	0	0	3	8	9	3	0	2	6	3	2	6	9	10	3	3	2	6	4	1	0	1	2	3	3	1	3	4	2	0	1	5	9	6	6	3	3	3	7	4	8	9	5	3	1	1	0	1
	-3	1	2	2	5	3	1	5	8	2	4	3	3	0	3	5	0	3	5	1	2	4	6	2	2	0	4	9	11	10	4	2	6	4	0	3	7	4	2	2	0	5	6	7	6	3	0	0	0
	-2.5	0	3	4	3	2	2	1	4	7	4	2	3	10	3	7	9	6	4	4	2	6	8	12	9	7	1	0	3	5	1	0	2	5	9	12	11	8	2	4	9	8	0	0	2	2	4	2	4
	-2	3	1	2	5	1	3	0	1	1	1	1	3	2	4	5	4	5	2	3	8	5	3	2	0	4	2	7	5	8	5	1	7	9	7	7	9	2	3	8	8	5	3	4	2	5	1	3	3
	-1.5	1	2	1	1	5	5	9	5	2	4	6	1	0	0	0	3	1	0	4	1	3	5	6	11	9	2	2	3	3	0	2	6	4	6	5	3	4	3	2	3	1	0	3	3	3	2	0	0
	-1	4	5	4	6	4	5	8	10	6	5	2	4	5	1	3	5	7	6	5	2	2	3	6	7	2	3	4	3	5	3	2	2	3	0	2	4	11	14	16	10	5	8	5	3	1	5	2	2
	-0.5	3	1	0	4	7	1	3	0	1	2	8	8	12	4	6	9	6	5	1	9	13	6	4	0	5	5	7	8	4	4	4	6	2	1	6	8	7	10	6	8	11	4	5	2	3	3	3	1
	0	1	3	2	4	5	1	1	4	9	5	7	8	11	7	2	4	0	1	1	4	5	7	7	6	5	3	3	5	4	3	9	4	2	5	2	4	9	15	9	3	5	6	9	12	2	2	3	2
	0.5	9	4	3	7	6	2	0	0	0	2	2	3	9	4	5	9	6	2	0	2	8	5	8	8	13	15	18	5	2	4	7	5	10	5	7	6	9	4	4	10	10	9	3	2	2	5	5	1
	1	4	8	11	4	3	3	5	5	3	2	3	6	8	5	4	3	9	12	7	5	4	3	8	5	1	1	3	4	5	2	10	11	8	4	4	3	3	7	10	13	12	1	1	1	1	2	0	0
	1.5	6	2	5	9	2	0	1	6	6	5	8	10	4	1	1	0	3	0	0	0	0	5	17	15	7	9	11	7	7	11	3	5	8	0	5	7	17	11	6	10	12	13	9	5	5	5	4	2
	2	0	4	9	3	2	5	6	0	2	2	4	3	2	2	3	6	3	0	0	3	4	6	5	5	8	7	8	9	8	9	12	4	5	7	12	6	5	5	5	6	4	3	3	3	1	6	5	2
	2.5	9	4	3	8	12	7	7	3	7	9	8	5	2	7	11	8	3	7	10	7	7	7	1	0	1	6	2	5	7	9	7	6	3	5	12	4	0	5	6	5	6	10	8	6	3	6	2	2
	3	1	2	6	2	0	2	4	5	1	0	2	4	3	4	2	4	4	5	7	6	1	1	3	5	1	1	3	11	14	17	13	5	3	3	4	6	9	4	7	10	2	4	5	3	5	3	4	6
	3.5	3	6	0	3	3	4	6	7	6	6	9	9	2	1	2	7	6	10	5	3	3	4	0	4	4	3	7	9	3	2	3	3	3	8	7	12	10	8	1	5	2	0	0	0	0	0	0	0
	4	0	2	2	2	1	5	3	2	2	4	3	4	2	4	5	4	3	6	4	7	4	6	9	15	12	10	7	12	12	15	9	6	8	15	15	12	2	6	3	2	3	2	5	7	3	4	4	0
	4.5	1	4	6	4	9	2	1	2	1	1	5	5	3	6	5	7	9	16	15	3	3	4	10	7	7	7	5	4	9	9	8	9	6	3	2	3	4	9	4	1	5	2	4	5	2	0	3	4
	5	6	8	3	5	1	3	2	0	0	5	8	12	4	5	4	4	5	1	1	4	7	4	4	8	9	8	6	2	10	11	2	0	3	5	6	6	12	5	5	6	3	4	4	2	0	0	4	2
	5.5	0	1	3	1	3	0	4	3	1	4	1	2	7	5	7	2	3	0	2	7	9	4	2	4	5	2	1	6	9	7	8	18	12	13	7	10	10	13	8	12	8	4	1	4	5	0	1	5
	6	7	3	4	2	1	2	2	0	2	4	6	5	3	6	8	5	1	3	1	3	7	11	7	10	5	6	5	4	8	12	10	12	6	9	6	4	6	3	1	7	4	4	8	7	5	4	3	2
	6.5	5	4	11	10	4	3	6	12	15	4	11	11	5	5	7	6	4	4	5	5	11	11	15	10	10	6	1	4	4	2	6	12	6	8	7	11	6	11	8	6	7	10	8	3	2	0	1	4
	7	6	2	0	0	4	3	0	1	10	8	7	4	3	3	9	5	3	2	5	13	11	2	0	7	3	3	3	4	9	2	7	6	5	5	5	8	11	7	4	7	12	5	3	2	1	4	2	3
	7.5	6	5	7	2	4	9	20	12	13	9	9	7	4	12	12	8	9	10	7	5	10	7	6	2	0	3	5	10	12	8	16	4	9	12	14	9	9	9	3	3	8	4	3	3	3	0	3	2
	8	12	7	0	1	6	4	0	4	4	3	0	4	9	2	4	3	5	4	7	4	3	3	7	9	5	7	6	8	6	8	10	8	3	7	8	10	8	6	3	8	7	12	14	8	0	3	0	5
	8.5	0	1	9	2	3	4	5	6	13	5	8	6	10	12	3	5	9	10	11	11	7	2	4	13	12	8	11	9	4	9	10	6	6	8	8	5	11	15	9	11	11	11	7	2	2	1	1	0
	9	4	1	4	3	5	5	4	2	2	5	2	4	5	8	10	9	15	9	6	11	0	2	8	6	6	6	6	2	3	10	7	4	2	0	2	2	4	7	5	7	4	6	1	0	0	0	1	1
	9.5	3	3	2	7	8	7	5	8	5	11	13	12	10	6	6	4	2	4	9	4	14	12	11	12	3	6	2	3	4	7	17	16	13	6	14	10	10	6	6	4	9	8	3	0	1	2	0	7
	10	4	0	4	4	4	4	4	1	5	7	9	10	9	4	3	4	4	1	3	7	4	0	4	12	7	5	3	6	3	1	1	3	7	10	4	6	9	14	13	6	1	1	2	4	3	4	2	2
	10.5	2	5	10	18	13	2	2	4	10	12	9	7	7	6	6	3	3	6	8	9	8	6	6	13	6	9	9	4	4	5	12	10	6	3	8	7	8	4	6	13	9	7	5	7	3	2	2	3
	11	3	0	1	4	3	4	5	6	2	18	18	5	4	5	8	8	5	9	6	5	0	4	5	4	3	5	6	6	6	3	5	6	6	12	6	10	11	7	3	3	9	7	5	9	3	3	0	1
	11.5	0	3	8	2	2	3	2	3	17	19	8	7	7	7	6	4	7	8	4	5	14	5	3	5	9	8	8	8	9	5	3	4	5	6	8	13	19	6	7	2	0	0	3	7	3	1	1	1
	12	2	0	7	8	6	6	10	5	0	3	3	5	7	8	10	4	4	5	3	10	7	4	4	7	8	11	13	10	9	13	7	6	9	8	2	4	13	14	5	3	3	7	10	4	0	3	1	0
	12.5	0	0	1	3	2	2	5	10	7	12	13	9	9	4	11	7	3	1	6	4	0	5	7	4	4	6	5	3	6	0	5	9	10	7	11	19	25	14	7	10	4	7	9	5	2	2	3	2
	13	3	8	11	11	4	2	0	7	4	3	6	7	8	6	6	3	5	12	10	6	8	7	9	10	14	6	3	6	13	7	2	3	9	8	6	5	8	11	17	18	6	2	5	6	3	0	2	2
	13.5	6	4	10	5	9	3	3	6	4	6	13	6	3	2	1	6	3	3	4	5	4	4	3	3	4	12	16	15	8	7	11	13	11	5	4	10	6	4	6	21	20	12	4	2	1	0	5	3
	14	6	3	3	7	2	4	4	3	4	12	10	5	3	5	9	7	9	4	5	3	3	4	5	9	19	15	14	7	1	3	9	6	11	13	11	7	9	5	14	6	2	7	8	9	2	0	0	0
	14.5	11	5	9	6	6	8	6	5	2	6	7	4	3	6	7	5	2	4	7	5	9	6	6	12	13	24	22	9	13	11	6	9	8	6	8	10	3	4	5	5	3	3	6	7	4	0	3	5
	15	3	5	16	6	4	3	2	4	1	2	3	8	6	2	0	3	6	6	7	11	10	2	7	10	7	9	14	10	8	11	9	8	20	10	7	3	3	3	1	5	8	11	3	7	2	0	0	1
	15.5	9	7	1	2	1	8	7	4	2	4	5	8	14	6	7	5	7	4	5	9	9	17	6	6	6	6	13	19	13	7	6	5	11	7	12	15	11	13	9	6	5	8	9	5	2	6	9	3
	16	17	7	9	7	5	4	6	4	8	13	13	8	6	8	10	11	9	11	12	6	3	7	12	21	19	16	16	18	10	3	5	9	2	6	4	8	17	16	9	9	11	20	10	5	3	2	1	2
	16.5	3	5	1	5	12	10	4	4	8	1	3	5	4	4	6	4	3	6	6	6	10	12	5	6	15	18	15	15	6	7	7	10	9	12	4	3	7	17	9	11	9	8	2	11	8	15	10	6
	17	3	11	12	8	4	5	2	1	5	3	3	8	8	2	3	8	9	2	2	7	6	8	14	17	6	7	10	10	4	11	17	18	15	14	12	15	11	11	15	20	20	11	4	9	5	6	2	4
	17.5	11	8	12	11	6	6	7	9	11	10	13	17	12	9	10	5	7	4	0	5	9	11	17	18	13	13	17	15	16	13	11	14	15	20	21	15	14	22	25	22	4	7	11	12	5	4	2	2
	18	6	5	5	8	17	19	14	11	10	15	15	12	11	9	7	9	15	12	9	15	6	11	17	9	10	12	16	19	19	19	16	16	14	16	31	22	18	13	12	13	18	10	9	8	13	8	6	10
Map_33
		-21	-20.9544	-20.9088	-20.8632	-20.8176	-20.772	-20.7264	-20.6808	-20.6352	-20.5896	-20.544	-20.4984	-20.4528	-20.4072	-20.3616	-20.316	-20.2704	-20.2248	-20.1792	-20.1336	-20.088	-20.0424	-19.9968	-19.9512	-19.9056	-19.86	-19.8144	-19.7688	-19.7232	-19.6776	-19.632	-19.5864	-19.5408	-19.4952	-19.4496	-19.404	-19.3584	-19.3128	-19.2672	-19.2216	-19.176	-19.1304	-19.0848	-19.0392	-18.9936	-18.948	-18.9024	-18.8568
	-20	1	1	5	4	3	0	0	2	1	3	3	3	1	0	0	1	2	2	2	3	2	1	0	0	0	2	0	1	2	0	0	0	1	2	3	4	2	0	1	4	3	1	0	0	2	0	0	0
	-19.5	6	5	0	5	2	1	2	1	0	0	3	2	3	5	2	2	1	1	1	1	0	3	1	0	0	0	2	4	2	0	0	2	3	5	2	1	2	2	2	3	4	6	1	0	0	3	0	0
	-19	5	7	6	0	1	2	2	2	3	1	0	0	0	1	2	2	4	9	4	2	6	3	2	6	2	1	4	2	4	8	7	4	8	3	1	2	4	5	3	6	10	8	7	4	3	0	1	3
	-18.5	0	1	4	0	0	0	0	1	2	0	4	1	0	2	1	1	0	0	0	0	2	1	3	5	6	2	4	0	0	6	10	11	14	8	4	6	5	3	2	0	2	3	0	3	4	2	0	0
	-18	5	4	0	0	2	1	1	3	6	4	0	0	0	1	8	4	0	2	3	1	3	0	4	1	0	0	0	1	1	2	0	0	4	2	2	9	7	4	4	7	4	2	0	1	1	0	0	0
	-17.5	0	0	0	1	2	0	0	0	0	1	2	2	7	5	3	0	0	0	0	3	6	4	1	2	1	0	3	7	8	5	6	4	3	2	2	2	0	2	3	4	3	4	3	0	1	2	0	0
	-17	4	3	4	4	5	1	1	1	5	4	7	7	0	0	0	1	1	0	0	0	2	0	2	0	0	0	0	4	2	2	3	7	8	9	3	1	8	2	1	0	0	0	0	1	1	0	0	0
	-16.5	0	1	2	1	3	2	0	0	4	7	6	2	0	1	8	3	0	2	0	2	6	5	2	2	3	1	0	7	5	2	4	9	8	2	3	2	1	4	1	2	4	6	10	6	2	1	1	0
	-16	0	2	0	0	4	4	2	2	3	4	3	6	4	3	2	2	6	3	2	1	3	6	5	1	0	0	2	1	0	3	4	0	0	1	1	5	7	2	3	3	3	3	1	0	0	0	0	0
	-15.5	3	1	0	0	3	2	2	7	4	0	0	0	0	1	3	1	2	6	7	3	2	0	0	0	3	3	1	4	10	6	5	8	9	1	2	2	5	4	5	7	5	0	1	3	1	1	1	0
	-15	0	1	4	2	0	1	3	5	0	1	2	1	1	4	4	1	3	5	7	6	2	3	4	1	1	5	8	3	1	2	2	5	4	1	12	18	9	3	0	4	3	4	2	4	2	2	0	0
	-14.5	1	3	6	1	0	0	2	1	0	0	0	0	0	1	1	2	6	4	3	3	11	8	5	1	0	1	8	3	6	5	0	0	0	4	2	2	3	5	4	1	1	5	3	5	3	0	0	0
	-14	8	7	2	0	2	2	0	0	0	2	6	3	0	0	3	4	3	4	4	1	3	2	6	5	5	5	4	3	0	0	5	3	0	1	1	0	0	0	0	0	2	4	2	0	0	0	0	1
	-13.5	1	3	10	6	0	0	0	2	4	4	1	0	0	1	3	1	3	7	5	3	8	8	4	0	3	2	7	8	5	4	1	5	7	5	3	7	7	5	4	9	10	8	3	2	0	0	0	0
	-13	2	1	4	2	0	0	0	1	2	1	0	0	0	0	1	3	2	2	4	1	0	2	5	0	1	3	4	2	4	2	2	3	3	3	0	4	4	4	5	6	1	7	5	2	0	2	1	1
	-12.5	2	2	3	5	8	8	9	8	11	6	5	5	13	3	0	0	0	2	4	3	0	0	1	3	10	7	4	1	5	0	0	2	2	3	2	2	1	0	2	2	0	0	1	1	0	1	1	0
	-12	4	3	2	0	1	4	4	4	4	4	3	3	0	1	2	4	0	0	0	3	11	5	8	11	9	2	5	7	0	6	7	2	6	9	5	12	10	4	1	2	2	7	6	5	4	1	0	0
	-11.5	3	2	4	1	0	0	3	3	1	2	3	2	4	0	3	0	0	0	0	6	2	3	9	5	1	1	5	0	4	2	1	3	4	2	8	10	5	6	7	5	4	5	3	0	0	3	2	0
	-11	2	0	3	4	5	1	0	0	0	2	2	0	1	1	5	7	9	6	1	6	4	0	5	9	4	2	0	7	4	4	3	3	5	8	3	3	6	5	11	10	8	2	6	6	2	3	0	0
	-10.5	4	3	1	3	1	2	5	3	0	2	10	5	1	6	6	6	4	3	5	4	8	5	5	9	5	0	1	5	8	8	9	7	5	6	1	1	2	7	5	0	0	4	4	3	2	2	2	0
	-10	0	0	0	1	0	0	0	8	5	2	5	4	4	5	7	3	3	2	0	1	3	2	2	4	5	1	3	5	4	5	4	4	0	0	3	4	4	6	5	1	0	5	9	7	1	0	0	0
	-9.5	3	5	6	2	5	1	2	1	3	1	6	5	3	0	1	7	6	4	9	4	1	4	1	2	2	2	5	2	2	2	4	15	13	10	5	1	3	4	1	0	0	2	4	2	3	1	1	2
	-9	5	1	1	2	0	0	1	5	3	3	1	0	2	7	6	8	8	5	9	7	5	6	10	5	0	2	5	8	5	2	4	1	2	5	1	1	5	8	1	0	4	6	6	1	0	0	1	4
	-8.5	1	4	6	2	0	0	0	0	0	1	2	4	8	8	3	3	7	9	4	7	6	1	2	0	2	5	5	9	6	2	2	4	7	7	8	2	2	0	0	0	3	8	2	0	0	0	2	4
	-8	4	0	0	1	2	1	4	3	4	5	6	4	2	1	7	5	14	9	3	1	1	2	0	0	2	0	0	4	10	4	5	11	5	3	7	7	4	3	0	5	4	2	1	0	1	4	1	0
	-7.5	2	5	3	3	4	2	5	6	1	2	5	4	3	3	3	2	2	0	2	5	5	5	4	4	5	10	6	3	4	1	1	2	2	4	2	8	4	4	2	3	1	6	4	3	5	2	0	0
	-7	4	0	0	2	0	1	1	2	3	2	8	6	0	0	2	2	5	5	2	2	2	3	3	1	0	3	4	0	2	3	7	7	4	6	10	6	3	1	3	2	2	7	7	5	0	0	0	0
	-6.5	2	1	1	0	1	1	1	2	1	1	5	2	1	3	3	1	1	4	4	6	2	0	5	5	1	8	10	0	7	7	6	5	3	3	1	5	10	5	3	1	3	5	2	0	0	0	0	2
	-6	0	0	4	7	3	2	3	6	5	0	0	1	2	0	0	0	1	6	6	7	3	1	0	1	5	0	3	3	5	3	4	4	1	0	0	5	13	11	11	7	7	6	4	5	1	0	0	0
	-5.5	4	2	3	6	2	2	0	2	3	2	2	3	4	6	3	2	0	3	2	2	0	4	9	6	4	12	14	5	1	4	2	3	9	11	14	15	10	10	4	0	6	12	5	6	2	0	0	2
	-5	0	1	2	4	2	2	2	4	3	4	7	5	2	3	3	7	3	3	6	3	6	2	0	2	3	1	2	7	2	12	13	4	1	5	6	6	4	6	8	3	3	9	6	1	1	0	0	0
	-4.5	4	2	2	0	0	2	4	4	9	10	3	6	4	5	1	4	2	2	5	5	5	0	0	8	4	5	7	3	3	2	4	6	5	4	3	7	4	1	3	4	0	1	1	1	3	2	1	2
	-4	0	0	2	2	1	2	2	2	4	2	2	4	3	2	2	3	4	1	2	3	3	2	0	1	0	1	1	2	0	3	3	1	2	7	4	2	3	6	0	0	0	0	0	0	2	1	0	0
	-3.5	0	5	3	2	7	6	8	2	0	3	5	7	2	0	0	0	5	4	3	0	0	2	6	9	7	4	2	0	2	0	2	2	1	1	6	11	7	3	8	5	3	0	2	2	2	3	0	0
	-3	0	0	6	12	3	0	11	10	4	2	4	5	5	8	10	10	7	5	6	4	5	2	6	8	4	7	7	2	2	1	2	0	1	3	6	8	6	5	5	3	3	3	2	1	2	0	0	0
	-2.5	2	4	7	5	5	6	2	1	3	1	3	9	6	4	11	6	3	2	6	5	3	3	5	4	3	4	3	10	11	10	2	0	1	1	2	5	0	0	0	7	5	4	3	2	1	0	0	1
	-2	1	1	0	0	3	4	0	7	6	0	3	4	4	0	0	3	6	13	12	2	3	5	5	8	5	5	4	3	5	6	4	3	4	3	6	8	10	5	1	9	5	4	3	2	6	0	2	1
	-1.5	6	12	5	0	0	0	0	2	3	1	2	1	1	2	10	9	10	2	0	1	4	6	5	7	12	8	3	1	3	4	3	3	3	3	9	8	10	5	4	8	10	7	2	0	1	1	0	0
	-1	0	2	6	2	0	1	3	6	1	0	6	10	8	3	1	4	2	0	2	0	3	6	4	2	1	7	10	5	6	7	9	10	3	3	0	7	7	6	0	3	4	6	7	5	3	2	0	0
	-0.5	2	5	5	3	5	7	1	0	4	10	7	4	5	5	10	1	4	7	9	6	5	5	6	4	2	12	8	5	3	1	3	7	4	5	4	6	4	5	4	8	3	5	8	5	3	0	3	1
	0	3	2	2	4	0	2	2	3	2	1	4	5	1	4	1	1	4	9	11	13	3	5	2	13	14	8	9	3	1	9	9	7	2	3	15	10	6	7	6	4	1	1	2	1	0	0	1	1
	0.5	6	9	4	3	6	2	0	4	1	3	2	2	5	2	6	6	6	6	3	3	9	7	5	8	2	2	6	5	2	4	0	2	4	0	0	0	3	3	6	10	12	5	3	4	4	2	2	0
	1	7	4	1	1	2	0	4	4	1	2	3	4	2	6	8	9	7	3	1	6	9	3	3	3	4	6	1	4	4	2	6	6	8	8	6	10	5	2	6	5	3	5	8	2	3	1	0	0
	1.5	5	2	6	5	0	4	1	4	11	4	5	1	1	6	10	9	1	2	0	4	9	8	7	9	6	4	3	6	5	6	1	0	2	0	4	7	0	8	5	3	4	1	2	5	2	5	3	4
	2	2	8	7	12	8	3	3	7	6	1	5	6	2	8	7	2	2	5	1	8	7	13	15	7	7	9	3	5	5	5	3	1	5	11	5	5	3	6	3	7	4	5	5	0	0	0	3	3
	2.5	2	3	8	9	5	8	5	3	1	8	12	10	5	1	3	6	3	3	6	8	10	12	5	4	2	3	14	11	12	11	8	10	12	6	6	10	2	1	6	9	13	10	8	1	0	3	1	1
	3	5	3	1	3	4	10	11	9	1	1	3	3	4	5	5	10	14	12	7	7	12	6	7	7	4	4	8	9	12	6	12	13	6	0	3	2	5	9	8	12	9	2	1	2	2	0	2	2
	3.5	7	7	2	7	3	0	2	3	3	1	3	0	7	12	9	9	3	2	8	7	2	6	5	4	8	6	12	10	9	6	8	7	8	8	9	3	3	5	4	1	1	2	4	9	4	1	0	2
	4	0	2	1	6	8	3	3	6	5	3	0	0	5	7	4	2	2	2	2	3	3	4	8	3	2	2	1	7	8	4	2	8	4	11	13	8	1	3	8	12	19	18	10	1	0	0	0	0
	4.5	2	1	3	5	1	1	4	5	3	6	5	3	13	12	5	1	5	7	2	11	8	3	8	2	4	12	14	11	4	2	3	5	6	2	1	2	5	11	13	16	15	10	2	2	0	0	0	2
	5	4	6	2	3	6	4	5	9	6	4	3	7	11	11	4	2	10	17	4	9	5	5	4	6	9	4	1	6	12	2	9	5	6	4	5	8	5	2	2	4	14	26	18	7	3	3	2	0
	5.5	3	3	4	5	4	2	2	4	2	3	3	3	3	9	1	2	2	4	1	0	2	1	11	9	7	8	6	9	14	10	7	4	2	7	13	8	2	5	4	3	4	1	5	2	1	3	1	2
	6	4	2	2	0	0	3	8	7	2	3	3	4	8	11	7	4	6	4	1	6	6	4	3	5	9	8	4	4	3	1	0	2	6	3	3	6	2	5	7	5	8	9	4	5	5	2	0	0
	6.5	1	3	1	3	10	9	6	4	6	5	2	3	6	11	9	4	8	12	16	17	7	3	8	3	5	4	2	1	8	5	2	5	4	8	9	13	17	12	14	13	3	2	5	0	0	2	1	3
	7	4	2	3	6	2	3	0	1	12	9	8	11	9	6	3	0	3	3	3	3	4	8	12	13	9	7	3	9	9	13	12	7	4	3	3	5	6	5	8	11	5	8	6	7	3	0	1	1
	7.5	0	2	2	5	5	9	14	9	4	0	2	3	4	6	5	10	11	11	4	3	1	3	4	5	7	12	8	8	11	9	10	12	6	8	6	12	12	9	8	9	4	7	9	3	4	2	1	2
	8	11	9	7	6	3	4	6	3	5	10	11	7	8	5	7	11	9	5	4	4	4	6	13	14	10	23	16	5	13	8	7	9	17	19	8	2	3	9	9	6	4	3	14	5	4	2	1	0
	8.5	6	8	7	7	8	7	11	10	10	6	2	7	11	4	1	6	14	19	18	14	16	19	21	13	12	12	15	14	12	10	12	17	12	12	8	4	3	2	2	4	10	13	9	6	2	4	3	0
	9	2	1	2	0	2	3	4	3	9	4	10	19	20	6	0	5	1	9	8	12	14	15	13	3	0	3	9	12	13	9	8	10	10	13	19	14	11	8	3	6	10	7	9	4	0	4	4	3
	9.5	7	10	4	6	5	6	7	5	9	11	10	9	6	5	4	1	2	4	7	4	6	6	7	5	6	9	14	15	8	9	16	20	16	9	10	13	15	12	14	4	12	11	13	8	2	0	1	1
	10	9	10	5	9	15	5	3	4	3	6	7	6	3	5	7	11	5	7	10	12	11	7	8	6	8	11	4	10	6	3	12	15	13	9	16	15	4	5	9	4	6	14	12	15	9	2	1	0
	10.5	4	8	6	5	3	7	4	6	10	9	5	13	13	13	8	2	4	5	12	13	9	8	2	13	17	13	7	6	11	4	4	9	4	4	9	11	6	8	7	6	4	8	9	9	10	5	1	2
	11	8	3	3	3	3	3	3	5	2	1	5	4	5	12	15	4	4	7	10	8	10	9	3	1	2	5	5	11	12	11	7	5	4	8	16	21	10	5	2	6	8	7	3	8	13	13	7	4
	11.5	4	6	4	6	4	7	13	14	15	11	10	5	1	8	12	9	6	6	5	9	7	10	4	3	7	6	4	8	9	8	4	8	6	15	13	20	9	5	3	1	10	13	11	4	4	3	3	2
	12	5	9	8	14	9	6	7	4	3	3	5	3	4	5	3	7	11	7	5	8	10	9	14	14	18	12	6	13	13	25	23	17	17	20	21	9	8	11	6	10	13	12	11	4	4	1	0	0
	12.5	14	8	4	2	6	9	7	9	10	12	4	11	20	17	14	7	9	7	7	13	6	9	9	11	20	14	9	10	6	9	6	4	16	22	15	18	19	19	25	14	9	12	12	15	18	5	5	5
	13	2	7	10	7	11	8	4	15	11	4	5	11	9	9	11	18	17	10	8	11	7	9	6	10	16	17	11	15	16	8	7	8	10	10	15	13	14	17	20	18	18	15	16	4	3	0	2	4
	13.5	5	10	17	9	6	7	8	7	3	11	18	11	11	13	13	8	7	6	8	15	11	4	3	8	9	7	1	6	8	12	12	7	8	16	15	20	20	21	21	23	18	6	10	13	9	6	5	6
	14	14	18	16	13	14	13	5	9	19	8	3	13	16	15	18	17	9	10	9	12	8	12	12	7	11	9	16	12	10	9	16	13	15	22	18	22	12	7	13	9	19	19	9	9	13	3	0	2
	14.5	4	5	5	7	5	10	13	9	11	13	16	20	13	13	14	17	23	21	12	15	15	16	16	13	20	23	14	10	15	20	20	12	13	13	12	7	17	26	22	12	14	21	16	22	17	10	14	11
	15	15	9	7	16	16	3	5	8	11	11	4	14	18	17	13	17	9	4	5	9	12	15	10	5	8	11	19	19	28	29	12	5	13	20	23	20	23	19	16	24	18	8	13	10	4	2	2	4
Map_37
		-21	-20.9544	-20.9088	-20.8632	-20.8176	-20.772	-20.7264	-20.6808	-20.6352	-20.5896	-20.544	-20.4984	-20.4528	-20.4072	-20.3616	-20.316	-20.2704	-20.2248	-20.1792	-20.1336	-20.088	-20.0424	-19.9968	-19.9512	-19.9056	-19.86	-19.8144	-19.7688	-19.7232	-19.6776	-19.632	-19.5864	-19.5408	-19.4952	-19.4496	-19.404	-19.3584	-19.3128	-19.2672	-19.2216	-19.176	-19.1304	-19.0848	-19.0392	-18.9936	-18.948	-18.9024	-18.8568
	-20	1	3	3	0	2	2	1	1	0	2	2	1	3	2	5	4	0	2	1	0	0	0	1	1	1	0	0	1	2	3	4	2	0	0	1	4	1	0	0	0	2	1	1	0	0	0	0	0
	-19.5	4	2	3	0	0	2	2	1	3	3	2	3	3	0	0	0	4	2	2	3	4	1	2	2	6	4	0	1	5	1	0	2	2	8	4	1	6	7	0	2	2	1	0	1	1	0	0	0
	-19	0	5	8	6	3	0	0	2	2	2	6	2	4	3	4	2	0	0	0	2	0	3	0	0	5	1	0	0	1	1	2	7	7	6	5	1	2	4	4	4	3	5	4	2	2	2	1	0
	-18.5	0	2	0	0	0	1	1	0	0	2	3	1	3	3	3	5	3	1	0	1	2	1	0	3	1	5	4	3	2	0	7	5	2	1	4	8	2	0	3	1	1	3	2	0	0	2	0	0
	-18	3	6	1	1	4	4	6	1	3	4	1	2	0	0	2	4	0	3	3	1	2	5	2	6	3	3	1	2	2	2	3	7	5	5	11	6	1	0	2	0	0	4	2	0	0	0	0	0
	-17.5	2	4	5	4	2	1	2	2	7	4	3	2	0	0	1	3	4	2	4	4	3	6	5	2	3	7	5	3	5	5	8	8	4	5	3	1	0	3	1	0	0	0	5	3	1	0	0	0
	-17	1	1	0	4	4	2	2	3	2	0	4	4	4	5	3	0	3	4	0	0	1	2	3	1	3	3	2	0	2	6	3	1	4	1	1	1	0	0	3	2	2	5	1	0	0	0	3	1
	-16.5	1	2	0	2	3	0	0	0	4	0	3	2	0	0	2	0	0	0	1	2	4	5	3	2	4	6	2	2	4	2	10	6	5	5	2	1	2	3	0	2	0	0	5	7	2	2	2	0
	-16	0	2	1	0	3	1	2	3	2	0	1	4	1	2	0	0	0	0	5	6	1	1	3	0	0	0	4	7	3	1	4	4	2	1	2	2	4	1	0	1	2	1	3	5	1	0	0	0
	-15.5	9	2	1	1	0	1	3	4	2	3	4	5	3	4	0	5	7	2	2	1	0	1	1	8	3	1	3	2	2	6	3	1	2	7	9	6	0	2	1	1	2	0	0	2	1	0	0	0
	-15	1	0	0	0	0	0	2	6	2	1	1	0	1	2	0	0	0	0	0	1	4	4	2	0	3	9	8	4	1	4	3	2	2	2	1	4	5	1	1	4	6	9	4	2	0	0	0	0
	-14.5	0	1	3	9	3	3	3	3	4	2	0	0	2	0	0	0	8	6	0	3	2	3	2	1	3	0	0	3	7	3	2	3	2	1	0	0	4	4	0	1	2	3	0	1	2	0	2	0
	-14	2	1	0	0	1	5	10	3	1	0	2	4	8	3	4	2	1	3	4	8	4	0	1	2	0	0	0	1	1	0	1	7	7	0	2	5	6	7	0	1	2	7	4	2	1	1	0	0
	-13.5	1	0	6	4	1	0	1	8	9	7	4	0	0	3	6	3	6	2	5	4	1	6	3	2	1	4	4	5	2	2	4	7	4	5	8	3	1	5	4	2	1	3	1	2	2	1	0	1
	-13	2	4	1	1	1	5	5	0	1	4	6	0	1	1	4	2	0	2	2	0	4	4	5	4	3	2	1	6	8	4	0	3	3	4	4	7	2	3	5	5	1	1	0	0	0	0	0	0
	-12.5	1	5	6	2	0	3	2	2	7	2	0	5	3	2	1	1	2	7	10	4	1	0	2	0	0	3	7	9	5	0	3	2	1	3	2	1	2	1	3	2	4	4	2	2	1	0	0	2
	-12	4	3	9	6	5	10	7	2	1	1	0	3	4	3	6	4	3	3	7	10	0	7	12	4	7	6	5	0	1	1	2	4	4	4	7	6	2	1	3	3	5	3	2	0	1	1	0	0
	-11.5	8	6	4	4	7	3	2	3	0	6	4	4	4	7	5	2	1	2	2	1	2	1	2	6	6	3	3	6	2	3	6	3	2	0	1	2	1	1	1	3	5	3	2	6	6	2	1	2
	-11	1	4	1	3	1	2	2	3	1	3	3	2	0	2	4	5	6	3	0	3	5	1	3	1	5	8	3	2	1	0	3	12	9	3	0	4	4	4	2	3	4	4	5	5	1	2	2	2
	-10.5	0	2	0	1	4	3	4	3	2	1	1	0	1	5	8	6	3	0	1	3	1	4	2	2	3	0	2	8	6	3	4	1	4	3	3	4	3	2	0	1	3	3	7	2	0	0	0	0
	-10	1	2	0	0	4	1	0	0	4	3	2	0	0	0	0	3	2	2	1	4	5	3	3	2	4	4	1	3	5	5	3	0	2	2	4	3	2	2	1	5	1	5	7	2	0	0	2	0
	-9.5	1	2	3	7	3	2	3	2	8	8	3	2	9	8	4	2	0	0	0	4	2	4	1	0	1	5	6	9	4	3	2	1	1	0	6	8	7	2	4	2	6	7	2	0	0	0	0	0
	-9	6	3	2	1	1	0	0	0	2	0	1	0	0	0	1	2	0	1	2	0	2	3	5	3	1	1	1	0	0	1	4	4	5	4	4	4	0	0	1	1	0	1	3	4	3	1	2	0
	-8.5	0	1	2	4	5	5	4	3	0	1	6	7	6	7	5	2	1	2	1	0	3	3	2	5	5	7	5	0	0	2	2	0	0	2	8	6	6	7	4	4	4	2	2	4	4	1	0	0
	-8	2	2	0	0	0	2	2	2	0	0	0	1	0	2	0	2	4	2	0	3	1	0	2	2	0	2	0	6	1	1	4	4	1	3	3	2	2	4	4	1	0	2	1	3	2	0	0	0
	-7.5	0	4	0	0	5	6	5	3	5	4	8	4	1	4	2	3	3	0	2	6	5	2	4	5	5	6	7	4	8	7	1	3	1	0	0	0	4	0	2	0	3	4	3	0	5	7	0	0
	-7	2	3	1	4	0	4	5	3	0	0	2	4	0	1	4	2	4	6	5	3	0	9	4	1	1	4	4	0	2	2	7	4	0	2	6	10	8	0	0	3	7	7	5	3	1	0	2	0
	-6.5	4	2	0	0	2	0	0	0	0	1	3	1	1	9	7	1	1	1	1	3	1	1	3	3	1	3	2	4	7	3	1	0	4	1	2	1	0	3	2	0	0	3	5	4	0	0	0	0
	-6	4	10	7	5	0	2	4	2	2	1	2	3	4	4	4	1	8	1	0	1	3	6	6	2	3	4	8	3	0	1	2	7	3	3	6	6	6	4	2	0	1	2	2	0	2	0	0	0
	-5.5	2	1	1	2	0	3	7	4	0	3	3	5	4	1	2	3	1	0	3	3	0	0	3	3	2	2	2	0	0	0	0	5	4	3	5	4	1	1	4	6	3	6	1	0	0	0	0	0
	-5	2	3	1	5	8	2	2	2	2	0	1	5	5	5	2	0	3	3	3	6	3	6	7	5	1	2	1	1	2	3	5	2	2	6	5	4	3	4	1	0	0	2	2	0	1	1	1	0
	-4.5	3	6	4	3	0	0	0	1	3	3	3	4	1	0	2	4	1	5	1	1	5	4	3	1	1	3	4	1	2	8	6	2	2	2	4	3	4	6	2	0	1	1	0	1	2	1	2	0
	-4	6	3	5	7	3	0	3	8	6	1	0	0	0	1	1	0	0	2	1	0	0	0	0	1	4	4	3	4	3	5	3	3	6	0	0	0	4	7	10	6	4	1	2	1	0	2	0	0
	-3.5	0	0	1	7	1	0	1	4	8	6	5	6	6	3	2	3	0	2	1	0	0	0	3	1	2	0	1	4	4	3	10	11	5	3	6	3	10	11	4	4	6	1	2	6	2	0	2	0
	-3	5	1	0	5	3	0	2	2	2	3	2	1	8	7	3	4	5	10	8	2	3	2	5	5	7	1	2	0	6	14	10	5	0	1	6	3	4	8	4	3	0	2	0	0	1	1	0	0
	-2.5	5	6	1	2	1	0	0	6	1	3	4	1	5	2	1	0	2	2	11	7	2	2	3	4	5	4	3	3	0	0	1	3	7	9	8	10	5	5	8	10	3	4	6	1	0	2	1	0
	-2	2	1	2	0	1	1	1	4	3	0	2	3	5	5	1	2	0	5	7	7	1	7	11	11	10	5	3	5	6	4	4	1	2	2	5	1	5	5	1	4	0	1	0	1	2	1	0	0
	-1.5	4	9	5	3	3	1	1	0	0	0	1	2	3	5	1	2	3	4	11	14	4	0	1	4	5	0	6	8	2	0	1	3	2	3	2	2	8	10	13	8	1	5	5	0	3	2	1	0
	-1	8	6	2	0	0	1	2	3	1	4	3	0	0	2	3	2	2	4	4	1	1	2	1	3	1	4	10	7	1	1	2	1	5	1	0	3	7	9	1	0	0	0	3	3	2	1	0	2
	-0.5	0	0	1	2	0	1	3	1	0	0	3	7	3	2	1	4	2	5	1	4	6	8	5	7	12	14	5	5	4	7	7	5	5	6	6	2	2	4	5	5	7	5	10	5	1	0	3	1
	0	1	0	0	1	3	2	1	3	2	3	2	3	3	0	2	1	2	8	2	6	2	2	4	3	2	3	11	11	5	3	4	0	0	0	0	4	5	2	7	8	3	0	0	0	1	1	0	2
	0.5	6	2	1	1	0	0	1	4	8	7	6	6	4	2	1	2	1	1	0	1	4	5	4	8	6	5	7	0	0	1	4	4	8	9	6	10	11	3	3	3	1	8	3	0	0	1	0	0
	1	2	0	0	0	3	1	2	3	1	2	5	3	0	2	6	5	0	0	2	0	2	1	4	8	5	2	4	6	6	1	2	1	5	11	11	11	2	3	2	2	1	2	1	1	0	0	0	0
	1.5	0	6	7	3	2	3	2	2	0	6	2	2	2	2	2	0	1	5	3	7	1	1	4	0	4	5	2	0	6	2	1	4	2	6	19	15	5	6	4	5	4	5	3	2	4	4	0	0
	2	4	1	4	4	1	5	7	3	1	2	5	4	4	7	4	3	4	1	3	1	2	7	6	11	1	6	11	8	4	4	8	3	3	2	6	11	9	6	7	5	8	4	4	0	0	0	0	0
	2.5	2	0	1	1	2	2	0	1	2	1	4	6	5	2	3	3	0	2	1	4	4	10	10	8	6	0	5	9	0	1	3	7	6	4	8	8	9	7	4	1	3	6	5	3	0	2	1	0
	3	0	0	2	7	6	5	3	6	7	8	8	8	9	1	1	3	2	2	3	3	1	5	2	3	5	6	1	0	1	2	2	0	1	6	8	5	1	4	4	12	6	5	7	5	2	0	0	0
	3.5	2	0	4	7	4	3	5	5	5	4	1	0	0	2	6	3	5	7	10	3	0	0	0	5	8	6	9	8	12	5	1	3	5	0	7	5	7	12	5	8	12	13	7	7	0	3	1	0
	4	4	1	4	8	4	0	2	2	1	1	8	4	4	3	2	6	8	2	1	1	4	3	3	2	0	2	4	6	3	0	0	4	4	5	14	7	6	2	2	5	2	10	7	1	2	2	0	0
	4.5	0	0	0	2	5	7	3	1	4	9	12	6	5	4	4	0	2	3	3	1	4	4	2	3	0	0	3	6	14	7	8	1	0	1	2	2	5	3	2	6	12	8	6	5	3	2	0	0
	5	8	6	4	2	0	0	0	1	4	6	3	5	3	4	1	1	2	2	5	3	1	2	8	9	4	8	7	6	8	13	11	9	8	8	14	4	5	6	6	11	4	2	3	0	0	0	0	0
	5.5	2	2	4	7	8	4	3	3	5	2	1	4	0	3	1	2	3	3	11	12	4	10	10	11	8	4	10	11	3	3	2	3	10	5	5	11	12	6	6	6	5	1	3	3	0	2	0	0
	6	2	1	2	1	1	2	2	3	1	4	5	4	4	7	1	2	2	6	5	9	4	0	2	3	8	2	3	2	5	5	2	6	4	6	2	0	4	8	3	3	3	7	1	0	0	0	0	1
	6.5	3	10	5	3	0	0	3	6	7	5	4	7	7	7	4	5	5	2	10	5	3	2	2	1	8	10	4	7	5	4	4	12	5	2	0	10	7	2	4	3	7	6	8	2	0	0	1	2
	7	1	2	3	3	3	2	1	3	3	1	1	7	10	9	4	1	3	6	5	6	7	5	5	9	9	7	1	2	10	9	7	11	14	13	8	5	4	0	1	4	5	9	8	4	0	2	0	0
	7.5	1	3	2	7	5	2	2	6	3	2	3	10	5	9	11	9	6	12	6	5	1	1	2	4	8	10	5	6	5	5	3	0	5	8	13	11	6	5	3	1	2	4	2	6	3	2	0	0
	8	6	5	4	1	5	4	5	8	4	5	4	3	7	3	8	0	3	3	2	3	5	8	9	8	10	4	11	10	4	4	6	4	6	3	5	3	3	3	4	8	6	9	4	0	1	1	0	0
	8.5	4	6	11	5	1	2	3	7	4	3	1	2	1	7	5	4	7	7	4	4	5	8	4	3	6	4	6	7	8	8	3	0	2	5	4	4	8	7	8	8	2	7	6	6	3	1	2	2
	9	1	3	4	3	2	1	2	2	9	6	7	6	4	0	0	2	3	3	3	6	9	12	8	2	4	7	8	7	4	5	4	4	7	10	12	6	13	14	15	13	11	8	1	0	2	2	2	0
	9.5	1	3	7	6	7	4	4	6	8	3	0	2	0	4	2	2	2	7	9	6	4	10	5	5	4	4	2	1	11	7	8	8	9	10	9	6	5	6	6	7	1	7	5	0	1	3	0	0
	10	1	2	4	2	4	5	0	3	8	5	3	4	4	8	2	5	2	2	3	3	2	7	6	7	10	17	24	16	4	4	12	12	8	6	6	7	7	4	3	1	2	5	7	1	6	1	1	1
	10.5	3	3	13	12	5	5	0	5	6	4	4	10	9	6	5	1	2	7	10	5	8	15	13	15	7	4	3	8	8	9	5	5	7	12	4	6	5	8	4	4	0	4	7	6	1	5	1	4
	11	2	3	4	7	6	3	11	8	1	3	1	3	4	6	10	12	8	9	9	10	11	5	15	6	1	12	11	20	16	6	11	12	8	7	7	10	4	4	3	6	6	1	0	6	14	4	0	0
	11.5	5	5	3	2	2	0	6	9	11	14	10	2	3	5	1	4	3	2	4	6	10	14	8	14	9	6	10	11	12	11	10	17	13	8	13	14	15	6	3	1	5	5	6	3	3	3	7	8
	12	3	5	3	0	1	1	2	9	8	5	6	4	6	3	3	4	11	3	5	6	8	10	4	6	12	17	17	13	4	6	16	14	11	6	6	9	2	9	9	11	9	7	4	7	6	2	7	3
	12.5	11	13	4	12	18	13	8	3	9	13	11	10	8	5	3	2	6	2	3	8	11	12	17	11	11	4	4	6	7	9	16	9	12	12	3	12	13	8	8	9	14	12	9	3	2	0	2	3
	13	6	4	4	4	9	7	9	11	22	7	9	11	7	3	1	4	13	12	7	12	21	23	15	13	2	3	15	19	5	8	11	17	9	10	13	10	7	16	11	10	10	17	11	7	2	1	2	0
	13.5	4	5	3	4	2	3	2	10	9	16	5	7	8	14	19	22	14	4	6	8	3	6	5	6	13	15	17	21	19	6	8	12	14	9	17	18	17	21	17	12	15	18	7	6	3	4	1	3
	14	11	6	11	10	12	10	13	11	7	9	13	8	4	11	6	1	3	3	1	2	11	7	6	9	10	15	16	13	8	9	14	28	19	17	14	13	9	10	5	9	9	4	20	21	14	5	1	0
	14.5	6	9	7	5	4	4	10	14	9	6	9	11	10	9	7	8	12	19	18	19	15	14	9	13	14	13	11	13	6	12	13	8	10	14	14	19	11	14	18	16	12	16	9	10	9	8	6	5
	15	1	1	4	5	9	17	13	10	7	8	5	10	17	13	13	12	12	11	14	14	18	15	27	34	32	31	23	17	17	20	17	16	19	28	25	20	12	21	18	17	13	4	15	20	9	8	7	3
[truncated: 822 more columns]

## Sheet: Fig2d
		-0.465	-0.464316	-0.463632	-0.462948	-0.462264	-0.46158	-0.460896	-0.460212	-0.459528	-0.458844	-0.45816	-0.457476	-0.456792	-0.456108	-0.455424	-0.45474	-0.454056	-0.453372	-0.452688	-0.452004	-0.45132	-0.450636	-0.449952	-0.449268	-0.448584	-0.4479	-0.447216	-0.446532	-0.445848	-0.445164	-0.44448	-0.443796	-0.443112	-0.442428	-0.441744	-0.44106	-0.440376	-0.439692	-0.439008	-0.438324	-0.43764	-0.436956	-0.436272	-0.435588	-0.434904	-0.43422	-0.433536	-0.432852
	0.564371	146.814	141.771	129.059	129.961	134.884	143.48	159.242	161.034	152.678	156.626	150.831	138.532	146.572	153.047	156.601	164.033	160.171	154.427	153.175	139.106	140.135	129.118	130.236	143.266	143.154	146.956	157.908	152.033	159.212	152.641	164.387	160.568	173.453	160.112	167.518	163.49	170.065	160.581	154.299	160.176	168.467	151.909	145.504	143.454	130.791	136.991	133.895	141.501
	0.563434	147.764	139.056	128.798	131.87	137.107	145.258	159.977	162.465	154.518	159.486	150.474	140.329	148.661	155.882	160.146	163.243	157.582	148.296	147.324	138.325	137.53	125.604	125.425	138.313	141.922	145.063	152.489	154.71	163.735	158.419	163.822	164.01	175.111	162.975	167.005	165.031	166.028	160.302	158.306	156.907	167.423	156.411	146.691	140.915	128.449	135.561	133.836	142.579
	0.562497	148.777	136.492	128.676	133.855	139.351	147.014	160.607	163.725	156.286	162.226	150.097	142.146	150.788	158.538	163.489	162.237	154.839	142.14	141.452	137.609	135.022	122.294	120.758	133.508	140.759	143.209	147.167	157.381	168.168	164.119	163.466	167.507	176.77	165.887	166.593	166.655	162.213	160.134	162.321	153.75	166.249	160.781	147.762	138.448	126.255	134.217	133.903	143.78
	0.56156	148.094	136.105	130.762	136.015	140.737	147.57	159.872	160.907	154.275	161.74	153.933	147.902	152.87	153.846	158.757	158.59	152.128	142.587	137.637	135.119	134.969	124.178	121.208	133.95	142.154	144.01	147.493	156.472	164.364	162.9	166.298	168.271	174.022	167.998	169.559	168.609	163.677	159.282	162.589	158.065	167.3	161.034	147.766	139.822	131.122	138.048	141.259	147.451
	0.560623	147.43	135.684	132.85	138.185	142.149	148.166	159.2	158.135	152.261	161.257	157.807	153.697	154.957	149.179	153.938	154.87	149.361	143.012	133.806	132.603	134.934	126.085	121.665	134.366	143.486	144.824	147.874	155.549	160.485	161.649	169.19	169.203	171.407	170.202	172.584	170.641	165.198	158.422	162.816	162.377	168.393	161.192	147.724	141.152	135.964	141.908	148.671	151.111
	0.559686	146.783	135.229	134.942	140.365	143.59	148.803	158.591	155.407	150.245	160.778	161.719	159.531	157.048	144.536	149.03	151.079	146.538	143.415	129.958	130.059	134.915	128.015	122.129	134.757	144.756	145.649	148.312	154.61	156.53	160.364	172.144	170.304	168.925	172.497	175.667	172.752	166.776	157.556	163.002	166.685	169.529	161.253	147.636	142.441	140.783	145.798	156.14	154.758
	0.558749	148.728	139.332	140.015	143.554	145.493	150.83	158.125	155.471	152.731	162.565	163.265	160.953	155.632	142.695	147.089	150.462	145.993	146.178	131.058	131.334	137.43	130.964	124.714	135.224	145.749	148.748	148.276	151.25	153.798	159.14	171.711	179.586	171.578	172.342	177.982	175.686	170.119	160.61	161.506	165.894	168.026	158.714	147.652	144.29	144.577	153.347	163.181	157.767
	0.557812	150.76	143.61	145.256	146.857	147.475	152.982	157.76	155.683	155.369	164.447	164.768	162.294	154.22	140.983	145.248	149.981	145.608	149.05	132.272	132.691	139.88	133.817	127.226	135.709	146.819	151.958	148.263	147.906	151.12	157.932	171.182	189.045	174.336	172.153	180.387	178.728	173.579	163.824	160.045	165.036	166.42	156.097	147.623	146.115	148.38	161.044	170.305	160.856
	0.556875	152.855	148.018	150.636	150.263	149.532	155.246	157.493	156.017	158.115	166.402	166.253	163.598	152.846	139.374	143.478	149.604	145.363	152.007	133.55	134.093	142.242	136.565	129.641	136.209	147.969	155.258	148.278	144.602	148.481	156.74	170.59	198.604	177.153	171.957	182.892	181.872	177.141	167.16	158.635	164.16	164.738	153.424	147.548	147.909	152.204	168.852	177.52	164.031
	0.555938	150.212	148.914	148.259	147.206	148.124	156.579	161.292	162.541	165.603	170.051	167.382	160.938	151.746	137.459	140.512	148.003	150.714	155.744	138.927	139.951	144.866	140.733	131.471	139.045	148.725	158.062	151.461	147.138	152.962	159.07	169.06	193.658	177.86	174.003	186.342	186.675	180.443	166.935	158.092	161.982	160.216	149.232	141.953	144.72	156.151	170.12	178.284	167.816
	0.555001	147.393	149.681	145.505	143.812	146.508	157.796	165.168	169.233	173.3	173.713	168.445	158.073	150.622	135.51	137.541	146.447	156.329	159.584	144.46	145.867	147.42	144.87	133.301	142.084	149.527	160.89	154.807	149.914	157.789	161.641	167.598	188.07	178.464	176.191	189.794	191.541	183.807	166.587	157.561	159.777	155.702	145.121	136.225	141.351	160.125	171.183	178.864	171.691
	0.554064	144.544	150.429	142.613	140.278	144.79	158.925	168.996	175.905	181.063	177.338	169.452	155.124	149.467	133.537	134.605	144.975	162.039	163.505	150.026	151.702	149.894	148.928	135.148	145.257	150.39	163.76	158.22	152.752	162.746	164.347	166.233	182.284	179.029	178.454	193.217	196.418	187.243	166.229	157.014	157.586	151.285	141.138	130.534	137.954	164.123	172.245	179.458	175.642
	0.553127	143.242	147.562	139.314	141.824	145.447	162.797	174.482	181.555	184.035	178.009	164.307	149.135	144.922	131.68	135.66	147.423	162.752	166.897	157.53	155.884	156.185	154.338	142.411	149.19	156.191	167.883	163.452	158.019	168.063	167.863	167.093	178.735	178.758	183.219	194.444	195.212	179.179	164.509	154.296	154.33	152.907	142.412	133.459	140.028	163.686	171.064	177.496	171.394
	0.55219	141.938	144.447	136.023	143.65	146.204	166.772	180.082	187.154	186.585	178.481	158.845	143.162	140.176	129.806	136.949	150.117	163.21	170.255	165.142	159.971	162.777	159.912	150.052	153.164	162.289	172.032	168.683	163.41	173.416	171.41	168.054	175.325	178.462	188.071	195.486	193.58	170.308	162.74	151.494	151.119	154.981	144.022	136.908	142.45	162.982	169.799	175.418	166.642
	0.551253	140.548	141.27	132.76	145.486	146.933	170.7	185.708	192.754	188.966	178.906	153.39	137.366	135.406	127.908	138.262	152.853	163.679	173.612	172.763	164.049	169.47	165.576	157.79	157.141	168.427	176.141	173.816	168.796	178.787	174.949	169.001	171.932	178.184	192.879	196.455	191.84	161.235	160.994	148.722	148.012	157.197	145.695	140.429	144.93	162.242	168.567	173.363	161.82
	0.550316	138.605	137.935	134.739	146.194	150.647	173.094	185.205	192.509	187.733	176.731	153.38	136.043	131.997	125.245	139.159	155.932	165.903	175.75	173.687	162.529	169.608	170.616	164.821	162.3	172.291	174.265	169.582	166.191	173.314	172.425	167.287	172.708	179.812	190.347	189.849	184.589	154.872	154.012	147.712	149.096	154.421	148.503	142.849	150.555	162.892	164.199	167.631	159.46
	0.549379	136.553	134.458	137.003	146.694	154.483	175.224	184.126	191.738	186.282	174.469	153.919	135.122	128.824	122.621	140.183	159.22	168.383	177.756	174.034	160.592	169.189	175.65	171.907	167.661	176.029	171.851	164.478	162.801	166.793	169.296	165.368	173.796	181.48	187.238	182.601	176.853	148.752	146.439	146.85	150.55	151.188	151.348	145.144	156.506	163.727	159.541	161.49	157.227
	0.548442	134.429	130.844	139.154	147.066	158.211	177.199	182.934	190.879	184.881	172.319	154.598	134.275	125.789	120.096	141.371	162.702	170.99	179.72	174.309	158.659	168.71	180.731	179.112	173.138	179.816	169.348	159.203	159.227	160.039	166.014	163.445	174.882	183.043	184.105	175.28	169.042	142.664	138.666	146.001	152.065	147.878	154.148	147.398	162.551	164.644	154.832	155.215	154.933
	0.547506	136.221	132.283	138.274	145.536	156.419	172.372	178.681	185.816	181.932	171.953	157.546	141.173	135.295	128.262	145.64	166.946	171.798	175.911	170.534	158.456	166.637	181.687	184.218	182.703	181.349	165.484	154.721	153.991	154.539	162.072	163.919	173.485	179.767	179.021	168.959	161.999	139.625	136.151	144.228	150.454	148.439	157.312	152.156	169.665	167.706	153.612	153.677	153.492
	0.546569	138.441	134.367	137.099	143.74	153.903	166.784	174.106	180.315	178.892	171.936	160.904	149.005	146.235	137.686	150.222	171.143	172.291	171.478	166.311	158.377	164.411	182.262	189.167	192.765	182.727	161.588	150.44	148.562	149.203	158.159	164.609	171.714	175.913	173.618	162.729	155.05	136.845	134.181	142.245	148.445	149.455	160.57	157.308	176.946	171.006	152.633	152.524	152.119
	0.545632	140.695	136.59	135.925	141.857	151.198	161.098	169.507	174.788	175.922	172.103	164.463	157.009	157.375	147.319	154.821	175.224	172.65	166.99	162.039	158.249	162.187	182.872	194.175	202.926	184.182	157.797	146.277	143.092	143.894	154.337	165.276	169.811	171.953	168.086	156.484	148.114	134.02	132.224	140.14	146.348	150.541	163.885	162.611	184.293	174.335	151.537	151.274	150.724
	0.544695	144.453	140.596	139.324	142.027	147.249	154.846	163.301	170.599	175.714	174.526	167.271	161.412	159.94	150.457	156.5	174.004	172.167	164.24	160.103	159.96	161.667	179.315	195.432	203.637	185.798	161.738	150.692	145.915	145.064	154.047	165.042	166.959	169.039	164.262	152.657	145.001	131.927	132.03	143.583	150.936	156.339	167.204	167.354	182.974	172.992	154.902	153.874	154.666
	0.543758	148.463	144.772	143.246	142.46	143.219	148.546	156.811	166.607	175.958	177.294	170.039	165.331	161.369	152.711	157.79	172.074	171.548	161.66	158.457	161.956	161.442	175.249	196.213	203.112	187.383	166.669	156.241	149.886	147.108	154.158	164.628	163.968	166.18	160.6	149.108	142.317	129.863	132.038	147.718	156.298	162.647	170.502	172.027	180.496	170.903	158.781	156.908	159.213
	0.542821	152.542	148.903	147.117	142.893	139.252	142.263	150.23	162.646	176.321	180.142	172.878	169.227	162.745	154.902	159.053	170.083	170.886	159.028	156.806	164.007	161.305	171.195	196.988	202.533	188.921	171.634	161.868	153.977	149.222	154.235	164.138	160.946	163.234	156.875	145.532	139.583	127.729	132.028	151.843	161.589	168.878	173.78	176.71	177.942	168.644	162.605	159.885	163.695
	0.541884	154.29	149.664	147.072	142.404	138.697	139.004	147.563	163.195	175.866	180.553	171.639	168.099	160.986	156.495	161.71	172.604	169.458	157.683	157.694	162.254	155.516	160.192	185.428	193.367	189.123	177.675	168.857	158.941	155.555	162.414	170.685	165.266	162.547	155.347	146.722	140.04	130.32	138.498	159.682	169.548	175.763	178.438	176.896	178.399	169.602	164.229	161.686	165.687
	0.540947	155.666	149.896	146.469	141.779	138.717	136.229	145.502	164.363	175.164	180.487	169.673	166.137	158.712	158.067	164.679	175.874	167.793	156.377	158.906	159.841	148.694	148.02	171.907	182.807	189.119	183.862	176.057	163.986	162.487	171.782	178.237	170.687	162.264	154.219	148.721	141.058	133.677	145.874	167.996	177.956	182.791	183.421	176.456	179.361	171.089	165.472	163.266	167.318
	0.54001	157.027	150.103	145.898	141.158	138.807	133.483	143.45	165.469	174.341	180.314	167.593	164.091	156.387	159.709	167.754	179.213	165.995	154.902	160.052	157.343	141.687	135.721	158.279	172.138	189.108	190.032	183.271	168.987	169.383	181.111	185.719	176.095	162.042	153.156	150.814	142.156	137.085	153.169	176.219	186.406	189.858	188.529	176.071	180.37	172.61	166.658	164.792	168.957
	0.539073	159.192	151.189	145.351	141.771	140.471	131.739	140.973	161.469	170.707	175.157	165.512	163.135	159.991	162.679	169.719	181.198	167.818	152.797	160.014	157.183	141.473	131.568	155.283	168.279	185.485	193.861	188.872	177.247	175.44	185.864	191.402	178.355	163.922	156.125	157.298	150.667	145.833	160.008	182.799	187.696	192.729	189.301	177.221	183.977	177.173	168.836	166.953	169.292
	0.538136	161.319	152.335	144.733	142.725	142.44	130.221	138.444	156.494	166.492	168.951	163.339	162.305	164.714	165.894	171.525	183.018	170.435	150.631	159.766	157.408	142.511	128.837	154.189	165.6	181.071	197.227	194.152	186.156	181.422	189.944	196.921	180.172	166.343	159.953	164.669	160.613	155.619	166.815	189.18	187.676	194.89	189.287	178.716	188.213	182.402	171.237	169.327	169.43
	0.537199	163.25	153.372	144.036	143.808	144.443	128.756	135.941	151.441	162.179	162.562	161.053	161.391	169.498	169.124	173.383	184.93	173.195	148.502	159.513	157.589	143.573	126.058	153.085	162.873	176.499	200.545	199.396	195.131	187.481	194.175	202.602	182.118	168.948	163.94	172.162	170.69	165.503	173.664	195.653	187.626	197.098	189.273	180.294	192.636	187.769	173.683	171.802	169.608
	0.536262	161.331	154.441	144.172	145.874	145.23	131.787	135.961	149.654	161.082	163.573	163.12	162.825	169.092	166.251	170.471	182.188	174.598	148.508	158.837	159.714	152.516	129.051	152.392	163.402	180.785	201.473	203.527	194.602	190.773	194.652	205.704	187.31	173.224	171.22	178.241	177.118	178.711	181.82	197.499	186.423	196.987	188.716	182.318	196.523	188.708	175.647	173.662	167.466
	0.535325	158.732	155.579	144.664	148.305	145.991	135.939	136.525	148.585	160.654	166.092	166.034	164.666	167.462	162.036	166.446	178.351	175.628	149.05	158.073	162.325	163.165	133.258	151.642	164.589	186.854	201.798	207.385	192.02	193.529	194.384	208.395	193.32	177.834	179.144	183.953	182.675	192.59	190.392	198.43	185.108	196.432	188.067	184.388	200.17	188.665	177.625	175.434	164.757
	0.534388	156.236	156.771	145.345	150.927	147.002	140.307	137.117	147.552	160.214	168.556	168.874	166.409	165.678	157.739	162.291	174.385	176.577	149.698	157.309	165.022	173.896	137.48	150.734	165.751	192.844	201.996	211.196	189.357	196.335	194.171	211.246	199.505	182.457	187.046	189.6	188.126	206.464	199.127	199.42	183.93	195.922	187.44	186.419	203.703	188.572	179.736	177.261	161.956
	0.533451	160.734	161.246	147.708	149.776	145.803	142.636	139.269	148.082	161.161	170.634	169.152	166.692	164.383	158.343	160.532	172.019	176.68	158.973	169.881	174.086	177.16	145.134	158.213	170.215	191.839	199.432	210.038	191.259	196.627	196.802	211.95	202.411	190.449	195.213	198.686	196.335	209.898	204.816	200.328	187.037	195.992	190.924	190.132	204.506	190.363	182.441	174.688	158.567
	0.532514	166.958	166.583	150.532	147.704	144.03	144.432	141.865	148.997	162.372	172.596	168.737	166.519	163.096	160.038	159.288	169.951	176.532	170.347	185.852	184.769	178.67	153.7	167.824	175.298	189.08	196.167	207.651	194.289	196.246	200.109	212.063	204.472	199.264	203.393	208.529	205.223	210.773	209.741	201.29	191.158	196.26	195.452	194.302	204.68	192.586	185.196	170.989	155.139
	0.531577	173.27	172.019	153.455	145.635	142.243	146.208	144.545	149.931	163.509	174.524	168.217	166.209	161.665	161.639	157.965	167.77	176.319	181.793	202.077	195.583	180.215	162.375	177.563	180.195	186.206	192.834	205.202	197.353	195.788	203.426	212.113	206.486	208.104	211.516	218.294	214.12	211.561	214.648	202.342	195.294	196.6	200.058	198.531	204.858	194.782	187.869	167.21	151.809
	0.53064	175.387	172.492	152.051	141.814	139.477	146.384	149.695	155.515	166.012	173.85	167.2	166.048	162.479	162.953	161.985	171.223	177.319	189.319	209.297	198.201	178.804	167.344	182.715	182.837	184.392	188.504	198.048	191.845	189.516	198.816	207.609	205.458	212.904	218.404	225.253	221.3	215.433	219.463	207.19	199.332	199.608	204.544	203.851	205.113	195.909	191.733	171.225	156.334
	0.529704	176.329	171.585	149.36	137.385	136.348	146.104	155.531	162.449	168.978	172.485	166.018	165.963	163.996	164.211	167.452	176.183	178.648	195.78	213.968	198.511	176.605	171.308	186.581	184.991	182.99	183.986	189.66	184.015	181.652	191.905	201.811	203.551	216.579	224.976	231.427	227.97	220.21	224.254	213.037	203.347	203.33	209.04	209.462	205.361	196.757	195.992	177.486	163.095
	0.528767	177.236	170.648	146.551	132.803	133.105	145.793	161.403	169.493	172.037	171.125	164.782	165.893	165.595	165.476	172.914	181.111	179.967	202.244	218.548	198.731	174.422	175.285	190.414	187.247	181.708	179.543	181.297	176.175	173.745	184.81	195.927	201.568	220.217	231.556	237.553	234.587	225.054	229.042	218.877	207.372	207.06	213.597	215.081	205.577	197.611	200.319	183.897	170.01
	0.52783	176.084	165.802	144.092	130.227	131.891	146.249	165.701	176.232	170.216	166.762	160.023	163.317	165.884	169.265	180.561	187.945	187.823	204.918	213.363	194.229	175.418	178.21	191.414	191.462	183.734	178.416	176.711	172.805	172.384	183.683	194.075	200.13	218.797	231.941	241.793	241.766	229.96	232.143	220.717	211.133	209.797	213.56	213.591	205.782	199.374	203.848	194.071	182.423
	0.526893	174.335	159.751	141.719	128.205	131.189	146.858	169.524	182.917	166.902	161.483	154.17	159.935	165.698	173.809	188.891	195.412	197.783	206.433	205.123	188.23	177.275	180.702	191.512	196.358	186.895	178.392	173.295	170.76	173.009	184.39	193.338	198.793	215.791	230.417	245.515	249.157	234.798	234.667	221.297	214.87	212.305	212.119	209.91	206.002	201.459	207.18	205.447	196.503
	0.525956	172.61	153.671	139.3	126.091	130.348	147.373	173.357	189.67	163.591	156.196	148.274	156.507	165.441	178.344	197.245	202.935	207.882	207.936	196.753	182.136	179.02	183.069	191.556	201.376	190.232	178.498	169.918	168.681	173.629	185.087	192.464	197.368	212.715	228.856	249.287	256.585	239.551	237.113	221.823	218.673	214.895	210.674	206.185	206.237	203.598	210.579	216.926	210.615
	0.525019	172.585	148.045	138.916	129.717	133.702	149.574	175.601	186.652	161.494	153.83	148.012	154.703	162.784	178.337	198.051	204.807	209.772	206.696	195.255	180.886	178.086	184.356	194.268	206.314	194.523	182.873	169.351	170.658	171.929	184.106	189.188	192.278	210.251	225.336	245.191	252.891	238.081	231.739	219.438	218.283	216.15	213.87	206.805	209.085	207.867	214.452	223.703	221.945
	0.524082	173.069	142.519	139.141	135.25	138.48	152.293	177.187	180.168	159.757	152.377	149.579	153.346	159.284	176.753	196.262	204.773	208.848	204.565	196.174	181.332	176.21	185.243	197.886	211.221	199.095	188.73	169.756	174.107	169.43	182.549	185.163	185.959	208.01	221.226	238.455	245.488	234.635	223.711	216.053	216.37	216.873	218.645	208.943	212.911	212.993	218.578	228.853	232.309
	0.523145	173.481	136.926	139.263	140.721	143.231	154.93	178.638	173.514	157.963	150.836	151.048	151.859	155.731	175.121	194.43	204.758	207.914	202.471	197.169	181.819	174.267	186.059	201.493	216.151	203.664	194.664	170.194	177.666	166.914	180.979	181.176	179.63	205.772	217.191	231.752	238.154	231.316	215.656	212.635	214.351	217.525	223.43	211.127	216.849	218.288	222.827	233.984	242.654
	0.522208	168.699	136.435	141.488	142.92	147.661	156.272	175.509	167.318	158.266	151.327	154.189	152.978	161.692	171.119	186.874	199.028	201.579	201.688	199.005	182.107	174.256	188.846	203.564	216.016	205.719	200.378	179.496	180.417	173.049	182.657	182.151	180.102	205.251	220.418	231.342	233.607	231.131	215.99	217.407	216.882	217.457	226.822	217.944	222.992	224.73	227.347	243.242	249.791
	0.521271	161.858	137.847	144.565	143.938	152.045	157.189	170.667	161.292	159.244	152.482	157.886	155.098	171.282	166.164	177.106	191.038	193.133	201.352	201.192	182.287	174.988	192.391	205.032	213.95	206.885	206.042	192.205	182.807	182.511	185.603	184.998	183.183	205.517	226.492	233.538	230.276	232.226	219.578	225.327	221.173	217.109	229.624	226.539	229.924	231.517	231.896	254.231	255.864
	0.520334	154.87	139.227	147.686	144.992	156.506	158.155	165.791	155.218	160.075	153.5	161.474	157.211	180.925	161.121	167.256	182.92	184.588	200.975	203.441	182.444	175.719	195.934	206.466	211.858	208.113	211.764	205.013	185.16	192.059	188.603	187.869	186.328	205.947	232.727	236.024	227.162	233.475	223.28	233.322	225.494	216.73	232.353	235.193	236.841	238.253	236.395	265.426	262.095
	0.519397	150.94	142.395	148.6	146.745	159.176	157.853	161.235	152.8	161.479	157.699	163.442	161.705	183.13	159.363	162.214	175.764	178.193	196.821	200.218	180.499	178.65	197.258	206.786	213.288	212.244	220.561	215.548	196.617	198.928	191.838	188.681	190.461	206.593	232.831	237.544	228.505	233.19	228.739	233.55	222.529	214.776	233.285	240.04	239.785	243.841	245.73	276.694	270.386
	0.51846	148.363	146.347	148.625	148.856	161.056	156.931	156.795	151.882	163.106	163.244	164.802	167.301	182.196	159.036	159.178	168.993	172.72	191.067	194.543	177.632	182.519	197.689	206.669	216.185	217.572	230.644	225.118	211.911	204.598	195.141	188.633	195.02	207.249	230.334	238.512	231.6	232.146	234.884	230.446	216.47	212.168	233.487	243.245	241.014	248.968	257.2	287.994	279.568
	0.517523	145.84	150.337	148.695	151.059	162.907	155.91	152.326	150.931	164.67	168.776	166.202	173.03	181.215	158.762	156.13	162.166	167.248	185.26	188.675	174.695	186.418	198.153	206.573	219.079	222.91	240.756	234.693	227.265	210.193	198.424	188.587	199.615	207.865	227.819	239.396	234.647	231.006	241.016	227.236	210.339	209.548	233.684	246.393	242.162	254.098	268.805	299.361	288.843
	0.516586	142.573	148.275	147.848	152.479	162.243	154.937	151.953	152.635	166.405	174.391	171.291	175.316	176.248	159.332	156.15	159.234	165.29	182.64	187.216	177.332	188.644	199.311	210.439	225.795	230.209	247.775	242.372	235.74	218.416	205.185	192.771	201.766	206.429	222.386	233.311	230.588	227.077	235.651	221.504	211.389	212.12	232.021	240.705	235.799	251.227	273.034	299.268	287.093
	0.515649	139.057	143.534	146.617	153.48	160.395	154.039	153.491	155.623	168.37	180.209	178.27	176.04	169.51	160.269	157.563	158.061	164.816	181.341	187.775	182.51	189.971	200.686	216.11	234.242	238.324	253.279	249.137	241.015	227.978	213.612	198.962	202.776	203.99	215.498	223.94	223.216	221.863	224.937	214.628	215.793	217.11	229.459	230.836	225.975	244.656	273.861	293.845	280.177
	0.514712	135.666	138.907	145.443	154.439	158.493	153.17	155.065	158.685	170.491	186.217	185.508	176.822	162.811	161.203	158.964	156.844	164.202	179.863	188.269	187.658	191.149	201.953	221.78	242.672	246.347	258.673	255.847	246.243	237.676	222.124	205.243	203.772	201.46	208.462	214.417	215.746	216.601	214.096	207.724	220.259	222.152	226.837	220.778	216.084	238.034	274.693	288.33	273.138
	0.513775	137.289	142.813	149.089	158.487	159.999	153.217	156.419	160.675	173.199	189.428	189.409	178.258	162.497	161.325	159.534	156.761	162.229	177.428	187.656	190.806	194.947	203.813	222.088	239.867	244.31	256.58	253.524	244.162	239.018	225.917	210.922	206.698	201.734	202.558	206.14	208.348	207.913	204.97	203.524	218.018	217.786	222.376	217.911	217.329	238.737	270.504	277.996	264.278
	0.512839	141.487	151.112	155.211	164.147	163.268	153.723	157.74	162.22	176.32	191.345	191.659	180.092	165.422	161.047	159.735	157.299	159.532	174.488	186.473	192.981	200.25	206.154	219.767	231.404	237.22	250.723	246.633	238.428	236.123	227.387	216.306	210.628	203.459	197.16	198.386	200.842	197.358	196.708	200.732	212.422	208.649	217.027	218.79	224.251	243.145	263.666	265.079	254.367
	0.511902	145.811	159.597	161.429	169.867	166.584	154.242	159.169	163.906	179.647	193.468	194.041	182.033	168.412	160.775	159.988	157.884	156.726	171.445	185.246	195.179	205.724	208.671	217.513	222.897	230.076	244.805	239.671	232.685	233.222	228.94	221.733	214.598	205.201	191.629	190.448	193.122	186.603	188.406	197.993	206.855	199.463	211.693	219.765	231.264	247.577	256.669	251.921	244.24
	0.510965	148.311	163.675	167.411	173.222	167.275	155.662	162.452	166.336	180.555	191.454	193.216	180.26	168.331	162.903	162.187	159.846	156.589	170.81	182.485	192.514	207.061	209.457	217.547	220.227	228.676	237.109	229.206	226.219	227.705	225.666	222.472	214.974	209.802	196.545	194.434	194.533	187.902	188.639	196.091	200.725	198.202	210.665	221.892	239.596	254.202	258.937	247.178	241.024
	0.510028	149.706	165.202	173.293	175.272	166.526	157.605	166.668	169.111	180.043	187.069	190.577	176.388	166.545	166.44	165.498	162.604	158.028	171.635	178.974	187.185	206.072	209.229	218.864	220.894	230.535	228.45	216.847	219.438	220.81	219.647	220.528	213.253	215.96	207.37	205.195	201.1	195.977	193.609	194.543	194.177	201.344	212.043	224.611	248.669	262.049	266.33	247.088	241.592
	0.509091	151.031	166.653	179.254	177.337	165.798	159.587	170.831	171.873	179.511	182.65	187.931	172.489	164.761	170.091	168.888	165.435	159.556	172.587	175.554	181.867	205.089	208.999	220.247	221.712	232.507	219.78	204.487	212.75	213.983	213.548	218.463	211.395	222.114	218.362	216.166	207.759	204.171	198.636	192.891	187.51	204.537	213.483	227.326	257.804	269.931	273.711	246.939	242.06
	0.508154	149.253	163.573	176.302	170.764	160.136	160.323	172.664	174.334	177.831	180.113	183.9	172.319	164.16	174.495	169.523	166.099	164.383	173.345	176.006	181.91	200.421	203.796	216.36	218.465	228.876	210.912	199.465	207.742	208.896	209.619	216.834	209.989	222.373	221.591	221.134	213.683	214.337	202.701	198.483	189.96	210.245	216.283	226.936	260.706	278.348	283.117	251.053	244.912
	0.507217	145.569	157.71	167.835	158.933	151.53	160.363	173.186	176.59	175.421	178.654	178.934	174.333	164.263	179.291	168.392	165.393	171.179	173.904	178.785	185.293	193.614	195.678	209.323	212.687	221.758	201.911	198.944	203.71	204.784	207.04	215.516	208.862	219.064	220.15	222.488	219.173	225.682	206.21	208.503	197.874	217.385	219.845	224.647	259.795	287.107	293.764	257.676	249.153
	0.50628	141.721	151.619	159.093	146.985	142.912	160.393	173.653	178.703	172.881	177.05	173.819	176.275	164.361	183.972	167.168	164.696	178.055	174.461	181.587	188.762	186.868	187.583	202.147	206.656	214.479	192.895	198.478	199.616	200.512	204.432	214.205	207.87	215.895	218.838	223.906	224.788	237.111	209.859	218.643	205.848	224.453	223.378	222.373	258.746	295.595	304.178	264.246	253.419
	0.505343	140.027	148.467	152.133	140.522	141.579	159.884	169.746	175.039	170.091	173.533	168.426	175.008	166.659	184.902	168.898	167.284	181.242	175.14	182.076	191.179	188.119	185.51	196.953	201.423	208.304	187.015	196.631	202.272	201.648	207.118	215.379	211.715	217.642	219.727	225.669	233.922	243.656	219.419	230.225	217.799	231.675	228.54	228.34	263.543	299.713	307.166	269.167	255.169
	0.504406	139.802	147.325	146.436	137.645	144.888	159.06	163.145	167.758	167.182	168.805	162.877	171.695	170.39	183.557	172.469	171.849	182.036	175.938	181.096	192.943	194.46	187.324	193.15	196.873	202.879	183.27	194.018	209.289	206.409	213.231	218.171	218.518	222.347	221.988	227.798	245.307	247.054	232.633	242.613	232.121	238.955	234.786	239.526	272.094	301.276	305.597	272.939	255.152
	0.503469	139.577	146.199	140.79	134.815	148.133	158.239	156.637	160.519	164.233	164.045	157.345	168.418	174.125	182.286	175.933	176.269	182.829	176.795	180.135	194.706	200.723	189.124	189.392	192.4	197.514	179.71	191.562	216.245	211.219	219.3	220.98	225.271	226.971	224.309	230.126	256.713	250.483	245.723	254.851	246.23	246.111	240.987	250.566	280.484	302.858	304.075	276.621	255.042
	0.502532	140.809	145.37	137.796	135.195	149.736	157.117	155.791	159.271	162.414	159.641	154.091	166.11	175.964	183.734	176.826	175.985	181.807	176.72	179.91	198.062	205.236	192.18	188.256	189.554	195.2	182.639	195.473	221.296	216.766	222.269	221.757	229.332	233.325	230.684	237.154	260.388	248.458	247.393	254.374	251.052	251.285	245.608	253.574	281.847	300.122	299.948	275.16	250.963
	0.501595	143.071	144.749	136.649	137.783	150.195	155.773	158.838	162.165	161.363	155.529	152.457	164.534	176.473	187.021	175.958	172.474	179.508	175.979	180.255	202.484	208.445	196.027	188.918	187.892	195.101	190.028	203.708	224.96	222.739	223.094	221.115	231.483	240.849	239.778	247.278	258.595	242.681	241.185	245.108	249.42	255.063	249.062	250.986	278.367	294.401	294.016	270.122	244.152
	0.500658	145.329	144.135	135.491	140.314	150.642	154.421	161.795	164.958	160.244	151.448	150.84	163.037	177.004	190.241	175.099	169.002	177.22	175.266	180.675	206.825	211.524	199.742	189.529	186.317	195.107	197.358	211.806	228.541	228.618	223.956	220.512	233.601	248.253	248.713	257.232	256.827	237.067	235.171	236.032	247.817	258.772	252.427	248.43	274.959	288.787	288.169	265.114	237.384
	0.499721	143.945	142.284	133.757	139.944	147.91	152.201	162.018	165.015	159.766	150.274	150.342	162.633	177.593	192.62	178.077	170.212	176.322	175.812	185.779	211.628	213.824	199.264	187.202	186.325	194.444	199.1	213.941	228.003	229.275	223.168	219.437	234.906	250.105	250.702	258.955	253.926	234.066	231.27	229.528	241.606	252.626	247.481	241.221	266.008	281.148	280.868	258.008	233.438
	0.498784	139.76	139.527	131.655	137.428	142.836	149.371	160.238	163.141	159.898	151.309	150.68	162.934	178.128	194.348	184.028	175.136	176.641	177.392	194.394	216.731	215.568	195.631	182.669	187.523	193.185	196.491	211.515	224.346	225.969	221.102	217.97	235.546	247.729	247.335	254.352	250.085	232.981	228.855	224.901	231.954	239.005	236.283	230.517	252.901	272.004	272.537	249.355	231.613
	0.497847	135.578	136.836	129.641	134.981	137.886	146.608	158.521	161.423	160.133	152.325	151	163.117	178.555	196.026	190.009	180.229	177.154	179.078	202.937	221.71	217.276	192	178.175	188.743	191.894	193.782	209.031	220.698	222.672	219.051	216.498	236.113	245.33	243.846	249.642	246.176	231.888	226.397	220.275	222.457	225.482	225.21	219.945	239.993	263.006	264.382	240.81	229.752
	0.49691	132.966	135.66	130.547	135.421	137.59	144.71	155.623	160.05	159.446	152.877	153.323	160.89	174.511	191.403	192.167	183.085	177.001	178.152	204.259	219.726	216.324	191.827	179.377	192.379	193.088	193.585	207.33	217.497	220.386	216.765	214.96	229.675	235.065	235.012	244.912	243.598	232.841	225.137	216.369	216.353	215.565	215.103	209.055	230.44	253.69	258.175	238.093	233.605
	0.495973	131.684	135.697	133.827	138.211	141.091	143.469	151.739	158.818	157.969	153.131	157.334	156.798	166.896	181.677	191.177	184.016	176.214	175.002	199.67	212.038	213.165	194.526	185.213	197.925	196.334	195.52	206.276	214.638	218.968	214.304	213.366	217.585	218.42	221.9	240.181	242.075	235.317	224.929	213.148	213.07	208.796	205.761	197.959	223.542	243.962	253.386	240.119	242.143
	0.495037	130.424	135.717	137.089	140.976	144.568	142.195	147.905	157.516	156.549	153.485	161.347	152.809	159.412	172.123	190.272	185.006	175.477	171.88	195.183	204.401	209.998	197.203	190.916	203.347	199.526	197.416	205.165	211.743	217.59	211.884	211.766	205.7	202.005	208.937	235.389	240.425	237.546	224.753	210.035	209.888	202.278	196.464	187.045	216.61	234.16	248.465	242.065	250.533
	0.4941	130.917	139.137	140.806	147.048	149.845	141.153	146.984	155.79	154.19	155.146	163.075	152.441	158.282	166.959	185.532	183.592	171.239	166.447	190.579	197.033	209.442	201.62	193.506	204.813	198.016	196.906	200.662	205.099	215.277	210.08	209.992	199.683	195.003	201.674	229.866	239.096	239.599	228.886	211.602	209.568	199.917	192.311	188.788	211.568	227.955	247.481	248.384	258.819
	0.493163	132.984	145.576	144.84	155.987	156.646	140.372	148.69	153.832	150.994	157.959	162.766	155.297	162.816	165.723	177.346	179.968	163.722	158.833	185.754	189.983	211.266	207.537	193.404	202.699	192.192	194.17	193.112	195.22	212.136	208.831	208.153	198.825	196.344	199.537	223.799	238.144	241.613	236.83	217.371	211.837	201.218	192.946	201.748	208.274	225.141	250.061	258.519	267.05
	0.492226	135.053	151.919	148.73	164.731	163.283	139.629	150.424	152.012	147.87	160.816	162.507	158.165	167.337	164.567	169.278	176.354	156.116	151.13	180.87	183.079	213.099	213.332	193.351	200.486	186.251	191.344	185.552	185.524	209.055	207.614	206.431	197.933	197.64	197.476	217.834	237.191	243.571	244.676	223.175	214.185	202.6	193.784	214.524	204.993	222.432	252.515	268.386	275.204
	0.491289	142.689	158.835	155.061	170.171	166.6	141.109	150.082	150.869	147.575	161.77	162.587	161.146	170.386	164.046	164.691	172.067	150.64	146.985	176.769	182.184	213.193	212.891	192.241	197.125	182.674	187.062	181.058	181.716	204.417	206.057	204.836	196.395	195.036	193.302	212.233	232.838	242.207	249.63	228.329	218.228	208.937	202.193	226.609	210.707	225.185	254.815	270.952	275.69
	0.490352	155.677	166.292	163.782	172.417	166.645	144.649	147.64	150.236	149.945	160.799	162.99	164.199	171.994	164.01	163.305	166.962	147.233	146.326	173.373	186.993	211.593	206.509	190.071	192.75	181.528	181.511	179.743	183.623	198.36	204.203	203.212	194.192	188.633	187.046	207.032	225.265	237.763	251.668	232.584	223.747	219.942	217.66	237.937	225.101	233.192	257.092	266.562	268.748
	0.489415	168.503	173.621	172.352	174.549	166.524	148.058	145.148	149.528	152.228	159.803	163.425	167.209	173.598	163.868	161.737	161.662	143.707	145.564	169.831	191.672	210.021	200.261	187.926	188.434	180.406	176.088	178.635	185.612	192.511	202.429	201.502	191.917	182.236	180.856	201.989	217.855	233.509	253.511	236.531	229.091	230.757	232.811	248.984	239.289	241.142	259.414	262.202	261.88
	0.488478	174.574	177.393	176.545	174.345	166.366	151.052	144.616	147.628	152.862	161.217	167.001	172.284	177.367	167.322	163.873	160.488	145.197	149.321	170.28	194.412	210.182	201.897	190.329	188.538	181.096	172.236	177.677	186.446	190.921	203.035	201.325	191.812	180.936	179.774	200.428	215.962	232.832	250.283	236.506	233.657	238.644	241.699	255.13	249.769	249.577	262.026	258.908	256.486
	0.487541	173.538	177.436	176.188	171.733	166.261	153.651	146.178	144.518	151.782	165.161	173.826	179.547	183.329	174.537	170.003	163.813	152.085	157.906	175.069	195.18	212.158	211.79	197.559	193.315	183.636	169.936	176.769	186.044	193.67	206.057	202.814	194.066	185.077	184.114	202.454	219.813	235.728	241.784	232.426	237.374	243.358	244.077	256.301	256.473	258.52	264.92	256.789	252.725
	0.486604	172.453	177.426	175.827	169.112	166.097	156.17	147.693	141.409	150.665	169.024	180.549	186.746	189.13	181.538	175.991	167.059	158.906	166.39	179.813	195.933	214.119	221.626	204.782	198.1	186.09	167.609	175.941	185.723	196.373	209.002	204.253	196.303	189.234	188.489	204.484	223.653	238.506	233.26	228.254	240.872	247.798	246.335	257.505	263.189	267.392	267.826	254.757	249.131
	0.485667	166.942	171.075	168.248	162.414	162.315	156.393	148.395	139.1	149.314	170.881	184.481	190.938	191.644	184.964	179.012	170.084	166.17	174.982	184.028	197.234	216.374	227.991	211.439	201.376	188.002	170.161	179.285	188.005	196.909	207.233	203.046	197.835	192.226	191.888	205.988	224.926	240.545	230.167	228.764	244.2	249.392	246.634	256.787	268.242	275.027	271.072	253.427	247.613
	0.48473	156.462	157.539	152.386	151.067	154.466	154.046	148.216	137.74	147.713	170.446	185.218	191.707	190.525	184.453	178.717	172.825	173.889	183.696	187.609	199.183	218.983	230.415	217.452	202.902	189.423	178.333	187.255	193.158	194.935	200.017	198.786	198.539	193.871	194.15	206.936	223.155	241.73	233.249	234.667	247.441	247.925	244.771	253.766	271.254	281.251	274.73	252.903	248.353
	0.483793	146.129	144.142	136.605	139.798	146.707	151.719	148.06	136.412	146.096	169.948	185.88	192.469	189.44	183.954	178.405	175.435	181.449	192.287	191.108	201.132	221.599	232.872	223.475	204.434	190.925	186.44	195.048	198.219	192.899	192.716	194.477	199.204	195.537	196.445	207.961	221.264	242.775	236.157	240.427	250.57	246.443	242.908	250.679	274.125	287.42	278.43	252.474	249.1
	0.482856	139.416	136.254	128.489	134.189	141.853	149.415	146.337	135.378	144.147	167.37	184.814	191.003	186.157	182.297	177.048	175.755	185.032	195.337	191.236	200.862	218.89	228.336	222.227	205.022	195.345	194.245	203.45	201.906	190.817	188.467	193.165	198.925	197.686	198.711	209.736	219.411	240.272	235.035	241.542	252.857	248.991	246.374	250.971	276.246	292.766	283.105	258.311	253.507
	0.481919	137.148	135.159	129.967	135.68	140.68	147.217	142.695	134.694	141.855	162.284	181.634	186.668	180.099	179.232	174.473	173.364	183.78	191.536	187.324	197.908	209.55	215.118	211.885	204.462	203.248	201.559	212.636	203.82	188.672	188.129	195.603	197.396	200.326	200.79	212.253	217.669	233.41	229.085	237.003	254.186	256.686	256.477	255.594	277.641	297.075	288.845	271.819	262.386
	0.480982	134.94	134.082	131.519	137.271	139.676	145.15	139.152	134.026	139.646	157.258	178.426	182.223	174.064	176.251	172.005	171.016	182.53	187.718	183.563	195.092	200.29	202.075	201.598	203.959	211.01	208.625	221.612	205.545	186.435	187.787	197.956	195.728	202.836	202.709	214.595	215.857	226.484	223.214	232.514	255.493	264.48	266.51	260.252	279.14	301.302	294.417	285.187	271.105
	0.480045	135.515	134.322	134.27	139.639	141.297	145.962	139.079	133.672	138.013	152.866	173.455	175.049	170.188	174.107	170.531	168.853	178.196	180.958	180.528	192.577	193.098	195.399	194.98	201.836	212.45	211.053	224.918	206.668	186.102	189.69	203.226	195.897	202.467	205.443	214.885	215.386	222.946	218.284	228.141	253.952	267.563	270.15	262.673	277.698	300.587	296.889	296.104	280.158
	0.479108	139.734	136.344	138.603	143.07	146.345	150.57	143.624	133.772	137.07	149.267	166.137	164.325	169.182	172.984	170.329	166.968	169.762	170.286	178.218	190.207	188.62	197.204	193.419	197.504	205.505	207.506	220.731	207.139	188.449	194.645	212.498	198.761	198.262	209.248	212.32	216.715	224.225	214.698	224.168	248.903	264.31	265.331	262.136	272.239	293.356	295.349	303.723	289.735
	0.478171	143.835	138.379	142.974	146.657	151.434	155.195	148.162	133.937	136.123	145.658	158.854	153.677	168.108	171.818	170.17	165.188	161.474	159.726	175.768	187.675	184.111	198.992	192.016	193.252	198.682	204.076	216.556	207.558	190.78	199.586	221.682	201.679	193.986	212.756	209.412	217.9	225.687	211.316	220.608	244.348	261.328	260.764	261.783	266.924	286.314	293.856	311.196	299.169
	0.477235	145.668	139.27	143.145	149.205	155.885	158.612	152.858	137.069	137.813	143.26	152.651	146.556	166.619	170.416	169.052	163.474	154.955	151.737	170.359	181.86	181.388	200.71	193.856	191.809	196.437	201.42	210.83	207.175	196.262	205.823	228.352	207.354	196.137	216.428	209.975	219.439	226.46	211.391	218.721	240.06	256.225	254.498	258.054	258.567	278.692	287.753	308.584	300.769
	0.476298	144.335	138.528	137.153	150.085	159.397	160.243	157.791	144.448	143.378	142.662	148.037	144.596	164.543	168.7	166.468	161.785	150.897	147.467	160.796	171.377	181.314	202.251	200.22	194.469	200.941	199.976	203.006	205.792	206.411	213.961	231.418	217.001	207.796	220.684	216.064	221.676	226.022	216.49	218.896	235.665	247.697	245.511	249.141	245.535	269.932	274.801	291.292	291.027
	0.475361	143.082	137.893	131.317	151.046	162.994	161.911	162.717	151.72	148.888	142.054	143.462	142.671	162.389	166.961	163.898	160.17	146.862	143.255	151.327	160.903	181.192	203.658	206.454	197.181	205.598	198.824	195.489	204.591	216.527	222.049	234.508	226.576	219.309	224.918	222.113	223.914	225.618	221.791	219.175	231.389	239.224	236.665	240.279	232.506	261.094	261.907	274.131	281.428
	0.474424	142.414	136.984	128.598	151.244	164.502	163.196	166.146	157.898	153.107	141.887	141.901	144.635	161.778	165.649	162.301	159.482	144.703	140.169	144.102	153.872	180.802	204.182	211.013	200.781	209.588	199.995	192.424	205.236	222.006	225.24	233.09	230.161	225.986	227.325	223.718	223.426	225.139	226.322	221.297	230.137	232.424	229.501	231.526	222.462	252.22	251.487	259.998	270.817
	0.473487	142.631	135.534	130.743	150.144	162.555	163.789	167.073	162.387	155.266	142.461	145.177	152.791	163.824	165.09	162.228	160.149	145.542	138.87	140.429	152.398	179.985	203.386	212.994	205.739	212.35	204.578	196.168	208.658	220.123	220.686	224.535	224.267	225.084	226.804	218.221	218.513	224.437	229.273	226.149	233.424	228.199	224.824	222.851	217.22	243.41	245.05	250.782	258.576
	0.47255	142.914	134.146	132.939	149.095	160.647	164.346	167.863	166.784	157.36	143.06	148.486	160.894	165.96	164.581	162.109	160.745	146.38	137.639	136.828	150.942	179.087	202.488	214.907	210.683	215.177	209.217	199.947	212.132	218.35	216.263	216.221	218.504	224.231	226.275	212.744	213.561	223.649	232.113	230.841	236.445	223.899	220.08	214.132	211.958	234.632	238.706	241.859	246.614
	0.471613	144.051	134.663	136.172	149.828	158.829	163.477	167.88	170.01	158.865	144.871	153.649	168.669	168.951	165.762	162.684	161.24	146.977	136.53	134.979	151.081	180.183	203.336	215.228	211.891	215.207	211.447	201.956	213.031	215.64	211.794	208.925	213.466	221.568	221.667	206.373	208.097	221.702	232.474	231.987	235.03	219.395	216.849	210.55	211.018	229.15	234.93	238.065	241.921
	0.470676	146.532	138.37	141.114	153.564	157.113	160.213	166.786	171.335	159.454	148.755	161.95	175.906	173.282	169.786	164.509	161.734	147.268	135.644	136.182	154.08	184.944	207.403	212.839	206.52	210.181	209.331	200.812	209.352	211.106	207.009	203.014	209.488	215.634	209.885	198.405	201.77	217.779	228.496	227.074	226.258	214.606	216.351	216.121	217.735	229.439	235.601	242.982	249.796
	0.469739	148.919	141.975	145.99	157.207	155.395	157.043	165.765	172.697	160.079	152.606	170.133	183.081	177.556	173.718	166.287	162.338	147.732	134.912	137.493	157.193	189.767	211.469	210.439	201.112	205.098	207.175	199.682	205.715	206.55	202.161	197.013	205.474	209.683	198.09	190.444	195.42	213.766	224.321	222.089	217.586	209.767	215.814	221.77	224.49	229.753	236.361	248.055	257.932
	0.468802	150.013	143.771	148.844	159.148	155.851	156.888	165.808	172.865	161.754	157.21	175.86	185.68	180.145	177.303	169.963	164.788	150.659	135.871	140.543	160.99	193.209	213.065	206.438	194.733	199.068	204.273	199.464	203.732	203.539	199.771	193.952	204.712	206.715	190.514	184.236	189.187	210.657	219.938	217.848	210.956	206.255	215.58	227.571	231.604	230.841	239.005	254.654	265.719
	0.467865	148.755	142.23	147.864	157.978	160.502	162.381	167.829	170.764	165.401	163.256	176.974	179.48	179.512	180.305	177.33	170.583	158.113	139.935	146.855	165.947	193.945	209.981	199.402	186.605	191.312	199.895	200.795	204.664	203.339	202.074	196.573	210.209	209.481	191.132	181.45	183.282	209.437	215.481	215.125	208.049	205.393	215.979	233.451	239.3	233.371	245.156	263.981	272.406
	0.466928	147.471	140.654	146.813	156.83	165.174	167.869	169.924	168.791	169.069	169.219	177.974	173.135	178.77	183.218	184.648	176.335	165.671	144.154	153.298	170.946	194.746	206.993	192.407	178.565	183.565	195.364	201.848	205.298	202.852	204.17	199.025	215.633	212.205	191.841	178.759	177.481	208.223	211.041	212.359	205.076	204.56	216.355	239.197	246.926	235.886	251.342	273.374	279.079
	0.465991	144.883	140.369	146.999	156.433	168.16	169.954	171.589	167.907	171.177	173.537	179.267	169.202	179.268	186.449	192.013	181.429	170.781	147.609	157.847	173.533	192.591	201.851	185.573	172.513	178.567	193.987	202.266	203.659	202.656	207.672	202.168	219.24	215.715	193.637	177.123	176.256	209.886	209.61	210.673	201.236	204.453	215.508	241.256	250.882	237.479	255.889	277.795	281.778
	0.465054	139.638	142.867	149.902	157.472	167.461	164.896	172.253	169.06	170.013	174.527	181.351	170.637	182.588	190.574	199.593	185.322	170.463	149.066	158.098	170.951	184.168	192.036	179.004	170.495	179.306	199.466	201.743	197.642	203.52	214.475	207.06	219.142	221.093	197.761	177.721	184.71	217.912	214.654	211.372	195.624	205.795	212.091	235.776	247.176	237.152	256.903	271.503	276.102
	0.464117	134.466	145.37	152.776	158.348	166.621	159.864	172.972	170.163	168.916	175.503	183.388	172.118	185.935	194.807	207.208	189.374	170.017	150.355	158.234	168.34	175.866	182.268	172.441	168.486	179.988	204.853	201.073	191.451	204.292	221.231	211.949	219.029	226.679	202.189	178.597	193.499	226.415	219.953	212.124	189.919	207.092	208.623	230.288	243.386	236.819	257.894	265.026	270.381
	0.46318	129.578	146.121	155.484	158.498	164.258	155.998	173.654	171.179	169.665	175.483	182.433	171.753	186.657	195.131	207.554	190.462	168.11	150.24	157.422	167.27	171.519	177.43	169.952	168.12	182.182	209.311	202.161	188.431	206.211	226.179	216.397	219.937	231.357	205.562	180.493	200.366	230.126	221.83	211.427	187.484	207.883	207.68	228.254	241.055	237.268	256.686	258.624	264.461
	0.462243	125.268	142.801	157.711	157.18	158.647	154.778	174.068	172.06	174.483	173.24	174.758	167.128	181.366	186.28	191.111	184.335	163.069	147.169	154.551	169.723	175.984	183.903	176.92	171.487	187.968	211.782	207.617	193.131	211.03	227.122	219.954	223.434	233.689	206.015	184.312	202.274	221.838	215.355	207.313	192.853	207.516	212.628	234.228	242.298	239.511	250.303	252.649	257.994
	0.461306	121.046	139.473	159.704	155.706	153.031	153.558	174.369	172.882	179.194	171.079	167.256	162.664	176.256	177.566	174.836	178.153	158.032	144.047	151.548	172.023	180.278	190.356	183.934	174.762	193.717	214.216	213.079	197.89	215.942	228.209	223.697	227.234	236.271	206.653	188.29	204.408	213.607	208.989	203.263	198.298	207.035	217.487	240.187	243.586	241.716	243.719	246.498	251.261
	0.46037	118.569	136.609	159.604	153.51	149.35	152.525	172.707	173.282	181.905	168.534	161.068	158.933	170.771	169.207	161.54	170.532	153.752	142.162	149.622	173.161	183.052	194.657	190.656	179.721	197.806	213.74	214.732	201.125	218.729	228.196	226.367	231.245	237.895	206.875	192.483	206.345	207.172	205.79	202.575	204.96	209.56	221.959	241.755	241.606	240.88	236.915	241.146	245.917
	0.459433	120.468	135.077	154.775	149.868	150.572	151.908	166.28	172.727	179.73	164.844	157.917	156.752	163.956	161.457	155.481	159.302	151.327	143.554	150.818	171.788	182.376	193.451	196.435	189.12	197.717	205.983	206.729	200.392	215.911	225.072	225.905	235.111	236.52	205.603	196.899	207.254	205.152	210.381	210.337	214.534	220.013	225.693	232.224	231.273	232.352	229.952	238.133	244.651
	0.458496	122.535	133.745	150.099	146.304	151.717	151.189	159.859	172.161	177.528	161.182	154.858	154.614	157.182	153.716	149.415	147.982	148.79	144.944	152.133	170.61	181.786	192.157	202.067	198.427	197.591	198.336	198.869	199.742	213.134	221.957	225.472	238.943	235.146	204.301	201.349	208.12	203.064	214.878	218.096	224.061	230.471	229.508	222.829	221.086	223.802	222.924	234.977	243.307
	0.457559	124.918	133.378	147.002	144.744	153.557	151.717	155.843	171.417	174.926	159.172	153.547	153.73	152.561	149.036	146.442	141.716	148.493	147.201	153.646	169.634	180.264	189.545	205.246	204.928	197.903	193.069	192.964	199.212	210.561	218.718	223.848	238.766	231.704	204.981	207.164	211.021	204.052	218.381	223.497	229.686	236.728	229.823	212.781	210.897	215.764	217.73	232.638	243.087
	0.456622	127.739	135.205	147.995	148.664	157.564	156.06	158.658	170.21	171.238	161.717	156.928	156.324	153.973	153.041	152.204	149.941	154.818	151.914	155.434	168.81	175.98	183.538	201.923	203.719	199.522	194.226	192.264	198.854	208.477	215.086	218.772	227.282	222.273	211.227	216.689	219.655	213.773	219.209	222.22	224.425	231.12	220.06	200.568	200.381	209.287	217.909	232.923	246.21
	0.455685	130.502	136.956	148.985	152.578	161.596	160.454	161.535	169.027	167.522	164.182	160.269	158.973	155.46	157.121	157.916	158.108	161.146	156.619	157.242	168.07	171.847	177.719	198.72	202.516	201.105	195.326	191.608	198.55	206.426	211.436	213.673	215.734	212.623	217.285	226.102	228.074	223.281	219.89	220.932	219.221	225.56	210.342	188.386	189.924	202.909	218.121	233.155	249.296
	0.454748	132.936	137.549	148.927	155.446	164.633	163.545	163.312	166.891	164.173	165.662	162.037	160.05	156.792	161.721	164.029	165.798	167.547	161.184	158.248	166.299	167.929	172.926	195.336	200.305	200.426	194.483	189.986	196.91	203.653	208.514	209.268	206.922	206.116	222.715	233.879	234.413	229.541	219.848	219.047	214.509	220.139	203.321	179.905	182.875	200.264	218.94	234.926	252.551
	0.453811	134.442	134.721	145.668	155.143	164.586	162.504	161.497	161.687	162.014	164.198	158.905	155.991	157.437	167.708	171.495	172.091	174.12	165.305	156.725	161.095	164.35	171.015	191.223	194.973	192.665	187.647	185.176	190.917	198.596	208.021	207.191	206.914	210.053	226.564	236.677	234.704	226.045	217.882	215.253	211.146	215.024	204.668	182.944	186.395	209.21	221.736	241.785	256.458
	0.452874	135.859	131.933	142.564	155.026	164.734	161.65	159.763	156.502	159.782	162.64	155.687	151.893	158.093	173.621	178.881	178.293	180.618	169.388	155.289	155.969	160.888	169.375	187.379	189.756	184.818	180.77	180.329	184.955	193.672	207.667	205.244	206.91	213.872	230.227	239.26	234.836	222.385	215.838	211.366	207.723	209.916	206.008	185.889	189.907	218.313	224.776	248.786	260.385
	0.451937	137.482	131.66	141.429	155.725	165.196	161.415	157.684	152.591	158.081	161.287	152.956	149.151	158.508	178.528	185.303	184.071	185.022	171.762	153.705	152.249	158.073	168.568	184.526	185.386	178.72	176.647	177.44	179.436	188.571	205.56	203.443	207.17	217.197	232.65	240.363	233.096	219.873	215.213	208.484	205.819	206.932	208.441	190.959	196.157	226.678	229.022	253.09	261.513
	0.451	140.082	140.087	146.716	158.663	166.167	162.772	154.144	153.126	158.478	160.935	152.173	151.337	158.052	180.092	188.515	188.619	182.253	168.201	151.231	153.156	157.103	169.823	184.373	183.714	179.124	182.436	181.605	175.463	182.474	196.856	201.724	208.331	219.117	231.202	236.82	225.133	221.834	219.769	209.355	209.356	211.384	214.71	203.685	211.954	231.734	236.661	247.383	252.658
	0.450063	142.63	148.428	151.929	161.493	167.156	164.111	150.618	153.677	158.871	160.558	151.327	153.548	157.61	181.619	191.634	193.146	179.475	164.595	148.589	153.9	156.006	171.028	184.286	182.154	179.611	188.299	185.799	171.604	176.45	188.21	199.967	209.465	220.988	229.638	233.134	217.011	223.644	224.196	210.081	212.703	215.744	220.9	216.174	227.493	236.459	244.12	241.615	243.75
	0.449126	145.567	155.919	156.667	163.209	167.233	163.829	147.499	153.611	159.136	160.087	151.16	155.717	158.745	183.25	192.976	196.159	176.232	160.744	146.33	154.424	155.81	172.116	183.749	180.769	181.362	193.583	189.569	169.674	172.931	182.075	199.151	210.451	222.787	228.558	230.003	209.909	224.697	227.898	211.066	215.541	219.703	226.152	226.038	239.705	238.76	249.196	236.768	235.489
	0.448189	150.241	160.347	159.782	160.837	163.488	157.058	145.955	151.012	158.918	159.362	153.966	157.591	166.049	185.376	187.583	193.243	171.172	156.06	146.174	154.608	159.605	172.889	181.179	179.696	187.93	196.354	191.694	175.177	179.299	185.864	202.271	210.967	224.559	229.948	229.638	207.452	223.298	229.202	213.68	217.077	222.408	227.962	226.359	239.536	232.553	245.345	235.858	230.047
	0.447252	154.908	164.808	162.897	158.425	159.559	150.154	144.409	148.385	158.726	158.675	156.812	159.418	173.232	187.422	182.236	190.397	166.131	151.354	145.976	154.695	163.286	173.608	178.597	178.659	194.615	199.232	194.071	180.91	185.907	189.841	205.472	211.515	226.47	231.53	229.337	205.008	221.93	230.556	216.423	218.704	225.156	229.793	226.815	239.319	226.314	241.402	235.004	224.685
	0.446315	158.569	168.248	165.383	156.231	155.167	143.812	143.054	146.678	159.087	158.981	159.675	160.99	178.522	188.407	178.018	187.556	161.791	147.783	146.123	155.037	166.734	174.453	176.566	178.418	200.437	201.991	196.606	186.117	191.808	194.011	207.699	211.824	228.286	232.921	227.792	203.042	220.989	231.829	219.58	221.007	228.034	230.754	226.85	238.1	221.464	237.58	233.816	220.736
	0.445378	157.698	166.881	164.993	155.232	149.504	140.621	142.517	149.247	161.86	163.669	162.431	161.555	175.65	184.923	178.816	184.508	160.663	149.561	148.105	157.002	169.602	176.013	176.961	181.561	201.867	203.79	198.841	188.047	193.553	198.304	205.174	210.945	229.106	232.65	220.322	203.233	221.92	232.58	224.138	226.096	231.377	227.711	224.491	232.697	223.284	234.824	230.917	222.956
	0.444441	156.852	165.478	164.584	154.297	143.961	137.482	141.885	151.77	164.629	168.374	165.17	162.057	172.707	181.475	179.717	181.553	159.708	151.492	150.234	159.081	172.475	177.417	177.137	184.556	203.324	205.626	201.107	190.104	195.422	202.624	202.678	210.121	229.953	232.399	212.854	203.471	222.935	233.423	228.773	231.314	234.81	224.744	222.286	227.593	225.457	232.303	228.098	225.284
	0.443504	155.086	162.874	162.987	153.353	140.35	135.804	141.725	154.202	166.987	172.127	166.676	161.209	168.89	177.839	180.423	179.329	159.89	153.868	152.837	161.018	174.007	177.561	176.633	186.529	203.854	206.694	202.754	192.171	197.37	206.248	200.753	209.092	229.704	231.399	206.267	203.209	222.595	232.754	232.05	235.507	237.181	222.244	220.992	224.57	228.822	230.85	225.951	227.759
	0.442568	148.323	154.142	155.296	152.133	146.368	141.576	144.502	156.37	167.243	170.809	161.794	153.584	160.859	173.058	179.662	180.591	165.269	157.909	157.283	161.693	168.5	171.841	173.57	183.755	199.236	203.417	200.878	193.592	199.068	206.057	201.639	206.617	223.461	226.318	204.321	200.1	214.747	223.731	227.839	233.684	233.531	221.909	223.81	231.118	236.803	233.961	227.105	230.62
	0.441631	141.491	145.427	147.719	151.073	152.489	147.38	147.265	158.53	167.571	169.528	156.929	146.007	152.895	168.306	178.969	181.99	170.751	162.077	161.824	162.435	163.051	166.125	170.44	180.825	194.374	199.916	198.807	194.864	200.647	205.804	202.428	203.97	217.064	221.13	202.415	197.012	206.943	214.788	223.671	231.864	229.882	221.705	226.752	237.804	244.881	237.208	228.528	233.725
	0.440694	134.834	136.836	140.527	149.649	157.361	152.796	150.023	159.979	166.981	167.566	152.005	139.48	146.308	164.297	178.692	182.981	175.671	165.918	165.982	163.251	158.554	160.39	166.209	177.282	189.72	196.305	196.571	196.292	202.495	205.151	202.961	201.699	211.077	216.225	200.489	194.179	199.213	206.166	219.127	229.519	226.4	222.088	229.09	243.853	252.605	240.537	230.769	237.225
	0.439757	129.661	128.93	135.025	145.003	153.866	155.605	152.842	157.13	160.321	161.167	146.62	139.106	147.82	164.737	180.624	180.631	176.526	167.019	167.278	164.219	159.696	154.556	155.583	170.863	187.78	193.276	194.386	199.465	206.618	202.307	202.369	202.683	208.464	213.654	198.214	192.867	191.747	199.087	212.049	223.987	224.033	225.417	227.01	245.255	257.721	243.688	236.616	241.809
	0.43882	124.518	121.049	129.468	140.264	150.263	158.359	155.684	154.362	153.657	154.737	141.218	138.672	149.307	165.24	182.618	178.235	177.366	168.147	168.639	165.323	161.026	148.809	144.959	164.466	185.905	190.227	192.111	202.49	210.598	199.289	201.614	203.605	205.759	211.051	195.955	191.676	184.39	192.037	205.041	218.587	221.82	228.877	224.987	246.79	263.074	247.01	242.626	246.456
	0.437883	120.688	114.811	124.702	136.433	147.168	160.616	158.135	152.303	147.772	148.944	137.239	139.115	151.164	166.108	184.393	176.539	177.689	169.056	169.445	166.318	162.042	143.468	135.781	158.842	184.248	187.298	190.36	205.275	214.04	196.819	200.323	204.379	203.278	208.41	193.329	190.094	177.923	185.563	198.594	213.175	219.797	231.23	223.336	248.273	267.691	248.923	248.218	250.8
	0.436946	126.356	120.503	126.177	139.984	148.572	159.598	157.626	154.948	147.705	148.129	143.939	146.516	155.996	169.256	184.08	180.319	174.262	168.17	165.672	165.523	159.325	140.425	137.323	158.893	183.851	185.513	193.156	207.339	214.549	199.684	196.285	204.583	203.141	205.804	187.931	184.77	177.288	183.12	195.82	206.728	218.116	224.467	224.021	248.346	265.129	239.133	249.473	252.355
	0.436009	132.017	126.165	127.668	143.556	149.979	158.595	157.254	157.681	147.713	147.426	150.756	154.052	160.946	172.443	183.692	184.046	170.77	167.304	161.834	164.651	156.399	137.213	138.942	159.14	183.615	183.941	196.05	209.434	215.132	202.721	192.413	204.915	203.112	203.334	182.619	179.421	176.665	180.663	193.058	200.245	216.445	217.612	224.682	248.258	262.394	229.145	250.526	253.723
	0.435072	137.292	131.27	129.252	146.458	150.978	157.606	157.243	160.089	148.024	147.229	156.859	161.341	165.605	174.977	182.624	186.597	167.204	166.284	158.196	163.802	153.089	133.997	140.881	160.351	183.481	182.611	199.057	211.478	215.676	205.81	189.841	205.761	203.346	200.864	178.182	175.126	176.504	178.749	190.647	194.428	214.995	211.487	224.656	246.868	258.684	219.931	250.415	253.929
	0.434135	139.093	131.584	131.516	143.064	148.174	156.575	159.247	158.698	150.425	150.686	155.488	165.222	166.573	171.228	175.954	178.885	163.537	163.676	156.987	163.829	148.156	132.286	145.115	168.716	182.951	181.685	202.25	212.747	215.209	207.881	197.745	210.215	205.099	197.241	180.987	180.615	180.388	181.83	191.209	194.967	215.38	212.721	218.465	234.895	247.432	219.427	241.333	245.058
	0.433198	140.857	131.895	133.762	139.603	145.262	155.47	161.132	157.189	152.835	154.187	154.184	169.093	167.523	167.463	169.196	171.117	159.888	161.057	155.874	163.884	143.321	130.75	149.443	177.232	182.555	180.843	205.477	213.975	214.742	209.961	205.782	214.743	206.972	193.648	183.818	186.093	184.183	184.774	191.569	195.456	215.594	213.803	212.037	222.639	235.855	218.865	232.03	235.949
	0.432261	142.521	132.376	135.802	136.251	142.164	153.956	162.361	155.501	154.83	157.175	153.009	172.235	168.156	163.741	162.776	163.904	156.756	158.964	155.47	164.098	139.472	130.203	153.979	185.333	182.478	180.139	208.014	214.401	213.867	211.989	213.234	218.606	208.376	190.37	186.424	191.368	187.872	187.703	191.885	196.219	215.772	214.564	205.738	210.959	224.635	218.292	222.945	226.691
	0.431324	143.408	134.844	135.59	134.882	138.107	148.462	157.167	153.015	151.87	153.687	152.683	167.046	165.207	160.644	161.295	163.815	159.503	163.201	162.355	165.865	146.065	139.269	159.933	186.895	184.623	180.026	202.098	205.925	208.179	213.244	212.313	213.871	202.94	190.47	186.067	194.42	191.293	191.968	193.925	200.618	217.311	213.179	203.505	209.127	221.259	218.175	218.854	218.27
	0.430387	144.211	137.248	135.287	133.424	134.04	142.927	151.828	150.472	148.906	150.229	152.512	161.976	162.173	157.432	159.784	163.733	162.283	167.523	169.345	167.649	152.673	148.357	165.946	188.456	186.75	179.818	196.203	197.5	202.413	214.434	211.342	209.172	197.508	190.559	185.696	197.522	194.703	196.181	195.861	204.787	218.628	211.603	201.121	207.236	217.866	217.899	214.685	209.734
	0.42945	144.813	139.376	134.864	131.81	129.987	137.548	146.568	148.06	146.259	147.084	152.529	157.376	159.232	154.608	158.798	164.152	165.384	172.014	176.378	169.632	159.157	157.21	171.591	189.638	188.514	179.411	190.433	189.424	196.816	215.332	210.333	204.485	192.237	190.602	185.672	200.873	198.162	200.245	197.78	208.436	219.583	210.008	198.886	205.518	214.7	217.493	210.854	201.695
	0.428513	143.531	138.078	133.946	129.153	126.368	135.331	144.894	148.684	148.877	148.61	153.143	158.44	159.115	159.87	166.823	172.584	173.22	177.866	182.475	174.614	163.377	161.82	170.281	184.65	184.66	177.274	186.376	186.129	195.098	212.514	209.501	199.401	189.438	190.037	191.529	207.536	202.71	202.822	201.056	207.359	218.19	211.092	201.475	207.506	215.47	217.507	213.741	203.466
	0.427576	142.273	136.761	133.068	126.618	122.848	133.19	143.308	149.41	151.617	150.274	153.715	159.402	159.007	165.184	174.973	181.161	181.143	183.727	188.622	179.715	167.596	166.303	168.803	179.501	180.68	175.119	182.291	182.76	193.313	209.681	208.625	194.217	186.586	189.453	197.487	214.409	207.493	205.573	204.419	206.324	216.829	212.209	204.145	209.514	216.21	217.581	216.72	205.308
	0.426639	140.959	135.514	132.288	124.337	119.664	131.305	141.863	150.149	154.321	152.062	154.288	160.211	159.033	170.405	182.889	189.415	188.83	189.366	194.53	184.729	171.621	170.327	167.171	174.362	176.639	172.956	178.117	179.213	191.363	206.776	207.692	189.17	183.905	189.097	203.37	220.952	212.137	208.274	207.783	205.406	215.327	212.984	206.591	211.34	216.803	217.639	219.65	207.128
	0.425702	137.631	136.538	132.958	125.431	122.48	134.053	141.817	148.685	153.066	153.578	155.827	159.706	162.212	171.998	181.857	186.001	188.371	189.139	193.062	184.554	170.761	165.949	165.787	173.506	174.243	170.975	172.367	173.037	186.989	202.424	206.428	190.039	186.771	194.978	204.835	213.953	207.461	205.407	209.116	206.482	209.62	204.485	201.486	208.154	214.534	215.799	219.115	206.784
	0.424766	134.334	137.599	133.651	126.578	125.368	136.851	141.83	147.266	151.783	155.033	157.303	159.205	165.461	173.631	180.839	182.56	187.834	188.763	191.377	184.255	169.879	161.568	164.398	172.669	171.869	168.997	166.632	166.865	182.669	198.092	205.172	190.891	189.595	200.863	206.237	206.835	202.657	202.508	210.574	207.722	204.147	196.207	196.502	205.138	212.407	213.981	218.638	206.619
	0.423829	131.208	138.768	134.405	127.867	128.456	139.707	141.981	145.947	150.505	156.377	158.684	158.726	168.735	175.204	179.675	178.944	187.092	188.113	189.411	183.771	168.982	157.239	163.054	171.808	169.507	167.002	161.009	160.83	178.525	193.919	203.954	191.732	192.258	206.573	207.529	199.776	197.792	199.656	212.147	209.106	198.967	188.317	191.793	202.309	210.437	212.178	218.263	206.746
	0.422892	135.845	143.787	137.226	134.022	138.521	143.065	146.495	147.731	150.976	154.947	158.348	159.292	169.613	171.448	169.796	167.165	179.313	180.362	183.853	179.78	168.429	155.929	164.512	168.545	166.531	164.06	160.708	162.057	180.999	197.303	204.332	192.955	188.27	202.617	206.309	202.513	196.591	201.174	213.292	209.525	197.064	189.707	195.606	200.446	209.278	209.876	220.324	213.314
	0.421955	140.554	148.888	140.033	140.129	148.529	146.328	151.018	149.487	151.416	153.477	158.017	159.909	170.634	167.828	159.975	155.337	171.418	172.421	178.107	175.713	167.86	154.652	165.979	165.177	163.559	161.15	160.367	163.299	183.554	200.754	204.627	194.085	184.164	198.566	204.969	205.18	195.394	202.832	214.535	209.958	195.159	191.069	199.414	198.525	208.09	207.463	222.352	219.999
	0.421018	145.334	154.071	142.827	146.187	158.479	149.495	155.548	151.215	151.825	151.965	157.693	160.579	171.799	164.342	150.21	143.46	163.404	164.29	172.173	171.571	167.273	153.408	167.454	161.704	160.592	158.27	159.986	164.556	186.189	204.271	204.839	195.123	179.939	194.421	203.511	207.777	194.2	204.631	215.875	210.406	193.252	192.401	203.214	196.546	206.874	204.939	224.348	226.799
	0.420081	146.434	155.865	142.982	145.829	156.411	152.704	157.738	154.168	155.729	151.923	158.705	160.443	172.769	161.385	149.744	147.234	162.38	160.411	174.102	178.287	172.114	158.53	170.421	162.616	161.114	161.214	160.684	170.477	188.806	204.149	201.282	187.601	175.222	189.352	204.836	211.212	202.547	208.343	209.342	211.928	196.263	197.867	206.11	203.147	213.619	202.391	219.161	224.681
	0.419144	147.555	157.576	143.133	145.345	154.134	155.869	159.898	157.103	159.599	151.793	159.681	160.333	173.761	158.405	149.276	150.954	161.251	156.436	176.008	185.011	176.962	163.684	173.302	163.412	161.494	164.171	161.478	176.592	191.535	204.011	197.752	180.042	170.471	184.217	206.04	214.56	210.929	212.04	202.741	213.444	199.207	203.273	208.945	209.718	220.338	199.959	214.068	222.647
	0.418207	148.704	159.211	143.286	144.75	151.675	158.992	162.035	160.018	163.429	151.572	160.618	160.25	174.773	155.403	148.784	154.585	160	152.355	177.875	191.716	181.805	168.855	176.094	164.081	161.723	167.129	162.365	182.89	194.376	203.867	194.257	172.468	165.687	179.017	207.117	217.818	219.323	215.717	196.088	214.951	202.071	208.61	211.723	216.239	227.015	197.642	209.085	220.719
	0.41727	152.368	157.925	145.346	143.132	146.198	155.34	158.3	154.625	159.418	154.85	163.083	162.786	170.665	155.068	151.88	160.778	166.47	158.628	181.911	191.837	179.292	173.221	174.948	163.444	162.538	169.066	172.133	189.02	196.365	200.976	191.145	171.355	167.878	179.737	207.65	219.674	215.331	211.503	191.729	206.376	201.912	208.246	212.458	218.632	224.266	201.306	211.395	227.231
	0.416333	156.186	156.723	147.515	141.55	140.728	151.514	154.376	149.027	155.191	158.266	165.628	165.441	166.405	154.782	154.909	166.866	172.95	165.102	185.991	191.731	176.611	177.552	173.705	162.732	163.324	170.88	182.168	195.227	198.326	197.94	187.97	170.464	170.384	180.701	208.391	221.6	210.994	207.056	187.4	197.536	201.715	207.759	213.213	220.922	221.265	205.129	213.914	233.932
	0.415396	160.102	155.675	149.75	140.028	135.331	147.667	150.396	143.412	150.926	161.739	168.216	168.156	162.113	154.482	157.787	172.786	179.259	171.537	190.062	191.549	173.933	181.865	172.454	161.975	164.065	172.595	192.267	201.52	200.282	194.824	184.723	169.646	173.046	181.773	209.353	223.627	206.598	202.558	183.048	188.663	201.549	207.28	214.035	223.202	218.23	208.976	216.476	240.629
	0.414459	161.323	159.258	155.128	146.526	140.751	145.041	144.527	137.129	144.468	159.606	167.848	168.178	162.722	153.959	155.368	170.485	179.596	175.399	188.008	187.458	174.226	180.859	172.771	164.864	170.643	179.536	192.102	194.582	192.582	188.711	181.754	167.284	169.048	181.733	208.81	222.363	209.31	206.305	186.033	184.976	195.561	205.497	213.911	226.429	223.535	214.484	222.624	242.518
	0.413522	162.421	162.977	160.671	153.519	146.785	142.6	138.578	130.831	138.014	157.345	167.48	168.056	163.517	153.317	152.69	167.859	179.737	179.177	185.774	183.306	174.71	179.632	173.182	168.053	177.617	186.875	191.55	186.975	184.369	182.464	178.91	164.984	164.944	181.882	208.316	220.932	212.295	210.422	189.396	181.547	189.331	203.738	213.777	229.836	229.37	220.09	228.942	244.16
	0.412585	163.52	166.627	166.241	160.653	152.952	140.292	132.635	124.548	131.662	155.211	167.249	167.91	164.276	152.561	149.986	165.27	179.946	182.986	183.635	179.27	175.252	178.422	173.617	171.382	184.727	194.38	191.075	179.289	176.072	176.213	176.177	162.818	161.043	182.277	207.948	219.484	215.233	214.539	192.81	178.146	183.122	202.064	213.677	233.381	235.365	225.718	235.27	245.768
	0.411648	158.362	166.388	167.136	159.164	150.593	139.425	131.459	124.663	130.095	150.436	165.431	167.326	164.207	154.352	151.387	164.338	177.668	183.316	183.628	177.055	174.343	176.755	174.44	175.302	185.243	191.61	188.605	178.779	175.985	175.853	177.659	169.99	167.419	181.056	202.962	215.652	219.048	226.652	209.276	188.625	187.363	200.989	210.701	228.756	233.195	227.557	235.949	241.204
	0.410711	152.764	165.91	167.715	157.039	147.589	138.64	130.735	125.341	128.886	145.423	163.419	166.63	163.919	156.258	153.11	163.66	175.465	183.608	183.744	174.81	173.21	175.06	175.411	179.429	185.449	188.208	186.031	178.828	176.486	175.913	179.431	177.894	174.565	179.691	197.64	211.691	223.015	239.414	226.736	200.157	192.419	200.058	207.628	223.592	230.465	229.251	236.272	236.155
	0.409774	147.145	165.452	168.294	154.861	144.517	137.844	130.145	126.156	127.718	140.352	161.32	165.85	163.462	158.105	154.88	163.13	173.516	184.104	183.843	172.414	171.949	173.366	176.51	183.734	185.797	184.875	183.489	178.952	177.02	176	181.214	185.911	181.799	178.298	192.296	207.762	227.077	252.292	244.318	211.812	197.59	199.236	204.655	218.445	227.73	231.062	236.621	231.033
	0.408837	141.799	159.702	162.74	156.028	148.033	142.828	135.398	132.021	130.469	140.484	157.213	162.215	159.183	158.996	158.155	161.181	168.598	176.728	178.426	165.669	163.084	165.339	169.685	176.566	179.021	182.799	181.471	180.042	181.956	183.598	185.427	192.917	185.858	177.109	194.163	210.5	234.442	256.593	250.261	219.812	198.831	196.036	203.944	217.683	225.706	227.734	232.974	226.638
	0.407901	136.428	153.426	156.629	157.541	152.19	148.385	141.205	138.306	133.522	141.083	152.821	158.202	154.542	159.94	161.703	159.171	163.398	168.592	172.491	158.505	153.454	156.723	162.123	168.25	171.45	180.748	179.443	181.19	187.348	191.963	189.872	199.796	189.499	175.828	196.681	214.012	242.359	260.132	255.076	227.519	199.749	192.586	203.473	217.376	223.823	223.873	228.877	222.275
	0.406964	131.006	147.104	150.52	159.096	156.389	153.992	147.043	144.557	136.522	141.671	148.32	154.061	149.877	161.027	165.394	157.24	158.198	160.418	166.539	151.307	143.74	148.093	154.552	159.834	163.731	178.609	177.354	182.313	192.8	200.417	194.328	206.642	193.009	174.431	199.192	217.7	250.546	263.697	259.822	235.276	200.708	189.107	203.043	217.129	222.017	219.95	224.689	217.874
	0.406027	130.827	142.476	149.831	160.866	157.782	152.194	145.929	146.584	137.151	139.03	140.382	147.572	148.225	161.118	162.792	151.467	149.567	151.623	161.313	151.458	143.254	146.448	154.289	159.219	161.284	175.803	179.092	184.226	190.759	197.392	192.11	205.028	191.649	175.503	196.354	213.116	247.026	251.205	244.282	227.39	199.123	194.872	205.232	213.035	219.999	220.405	224.623	228.452
	0.40509	131.281	137.993	149.682	162.495	158.744	149.425	143.912	148.129	137.527	136.069	132.132	140.893	147.015	161.186	159.509	145.308	140.543	142.732	156.187	152.608	143.97	145.66	154.885	159.602	159.512	172.976	181.242	186.13	187.639	192.878	189.044	202.306	189.669	176.816	192.817	207.433	241.996	236.749	226.318	217.713	197.29	201.815	207.687	208.453	217.886	221.344	224.984	240.825
	0.404153	131.758	133.456	149.442	163.952	159.595	146.536	141.792	149.676	137.92	133.165	123.965	134.292	145.902	161.359	156.283	139.217	131.522	133.811	151.076	153.913	144.822	144.925	155.495	160.081	157.799	170.199	183.355	187.927	184.298	188.2	185.898	199.442	187.62	178.074	189.194	201.612	236.817	222.179	208.263	208.054	195.505	208.87	210.106	203.832	215.705	222.255	225.284	253.263
	0.403216	129.884	132.108	150.805	163.018	155.732	141.188	134.058	145.308	138.901	134.912	129.409	133.457	143.543	159.01	150.816	135.833	129.491	137.26	149.704	150.177	146.416	149.061	159.449	161.771	159.091	173.062	185.417	187.721	186.279	184.65	180.075	190.95	178.692	178.17	186.672	203.587	233.677	212.419	199.399	203.513	195.582	210.506	215.698	205.875	211.677	219.171	220.22	251.049
	0.402279	127.564	131.123	152.309	161.746	151.169	135.542	125.52	140.112	140.116	137.5	137.031	133.573	141.098	156.246	144.973	132.808	128.535	142.578	148.963	145.762	148.182	153.928	163.951	163.613	160.924	176.851	187.52	187.308	189.141	181.374	173.901	181.637	168.714	178.014	184.18	206.549	230.703	203.332	191.784	199.501	195.777	211.205	221.784	208.919	207.373	215.522	214.341	246.601
	0.401342	125.127	130.039	153.715	160.459	146.561	129.938	116.961	134.923	141.493	140.287	144.93	133.841	138.761	153.43	139.072	129.764	127.672	148.02	148.335	141.395	150.034	158.842	168.534	165.443	162.889	180.781	189.674	186.966	192.122	178.203	167.747	172.286	158.645	177.76	181.549	209.379	227.587	194.23	184.107	195.283	195.822	211.732	227.915	212.021	203.049	211.87	208.395	241.987
	0.400405	124.552	125.417	145.62	152.331	139.061	124.907	112.96	129.68	137.894	138.472	142.907	133.313	136.138	151.486	142.599	136.536	137.525	155.932	152.515	147.177	153.514	163.313	168.866	163.025	161.394	178.899	190.375	188.733	193.333	180.1	170.296	172.967	154.921	168.437	175.841	204.381	220.409	189.809	180.658	187.113	189.845	209.323	224.1	213.449	207.206	210.525	208.876	241.193
	0.399468	124.33	120.153	135.88	143.064	131.118	119.89	109.64	124.342	133.31	135.732	139.043	132.671	133.436	149.615	147.693	144.964	149.234	164.202	157.388	154.581	157.184	167.697	168.377	159.734	159.121	175.89	190.915	190.982	194.342	182.96	174.477	175.405	152.221	157.453	169.506	198.082	212.557	186.172	177.849	178.142	182.758	206.413	218.527	214.602	212.88	209.553	210.452	241.051
	0.398531	124.136	114.828	126.08	133.81	123.218	114.788	106.225	118.911	128.583	132.85	135.023	132.065	130.712	147.659	152.76	153.393	161.009	172.424	162.148	161.898	160.772	172.076	167.784	156.271	156.65	172.736	191.55	193.375	195.467	185.949	178.841	177.915	149.464	146.315	163.038	191.788	204.701	182.529	174.957	169	175.553	203.478	212.867	215.768	218.646	208.564	212.036	240.904
	0.397594	124.988	112.435	122.261	129.236	118.038	110.008	105.237	115.187	122.979	128.95	133.819	134.05	134.775	148.472	153.095	158.702	171.056	179.244	170.117	168.426	166.917	175.721	172.383	162.951	161.69	172.159	189.68	194.977	196.551	187.072	179.472	173.077	147.915	145.027	159.715	186.092	198.82	181.926	175.194	170.122	179.89	206.85	215.95	218.772	221.33	211.916	215.147	235.832
	0.396657	126.125	110.758	119.755	125.672	113.457	105.392	104.854	111.793	117.078	124.666	133.097	136.523	140.228	149.911	152.54	163.463	180.77	185.816	178.731	174.778	173.596	179.184	177.974	171.643	168.247	172.093	187.17	196.257	197.545	187.756	179.248	166.772	146.679	145.804	157.169	180.59	193.422	181.972	176.151	173.395	186.538	211.509	220.868	222.136	223.29	216.098	218.607	229.723
	0.39572	127.352	109.225	117.39	122.207	108.952	100.876	104.6	108.383	111.023	120.164	132.276	138.977	145.739	151.427	152.027	168.298	190.499	192.409	187.347	181.095	180.298	182.606	183.522	180.334	174.822	172.016	184.513	197.374	198.464	188.375	178.917	160.455	145.521	146.703	154.779	175.172	188.126	182.074	177.212	176.791	193.215	216.216	225.901	225.5	225.132	220.251	222.122	223.537
	0.394783	129.065	113.385	118.938	123.647	110.56	103.486	106.267	105.879	106.636	116.307	130.844	141.674	149.873	155.542	155.987	170.627	187.077	189.168	184.085	178.327	181.1	186.059	187.181	185.334	176.786	164.715	171.963	186.356	190.436	181.946	175.528	159.67	147.914	150.17	156.737	173.067	185.403	180.216	176.702	181.977	196.01	215.716	225.29	224.139	224.831	221.454	224.744	224.788
	0.393846	130.973	118.927	121.458	126.306	113.681	107.806	108.383	103.542	102.568	112.458	129.105	144.371	153.742	160.371	161.066	172.354	180.538	183.662	178.147	173.455	180.436	189.457	190.48	189.684	177.807	155.677	156.944	172.323	180.202	173.8	171.421	160.15	151.183	154.364	159.766	171.703	183.18	177.858	175.827	187.636	198.024	214.083	223.375	221.652	224.045	222.032	227.268	227.929
	0.392909	132.989	124.593	124.091	129.1	116.958	112.246	110.535	101.161	98.4107	108.428	127.166	147.004	157.671	165.351	166.268	174.054	173.846	178.117	172.226	168.524	179.631	192.78	193.848	194.236	178.944	146.524	141.652	157.974	169.758	165.509	167.271	160.642	154.544	158.737	162.913	170.34	180.881	175.444	174.956	193.386	200.152	212.507	221.445	219.102	223.244	222.653	229.916	231.288
	0.391972	131.78	127.036	128.487	133.096	122.155	115.836	112.118	105.633	102.308	108.482	123.359	143.528	154.285	165.124	166.429	170.387	170.262	173.911	168.288	166.093	179.017	193.157	196.014	196.532	176.455	141.268	135.311	153.234	169.231	173.445	172.652	169.238	165.832	171.735	172.659	178.587	187.661	181.36	179.682	191.526	195.925	207.261	215.988	215.769	225.254	226.48	233.149	230.175
	0.391035	129.704	128.662	133.328	137.372	127.816	119.126	113.509	111.956	108.47	109.783	119.183	138.499	148.999	163.542	165.267	165.334	167.571	170.076	164.842	164.299	178.509	192.825	197.913	198.255	172.972	136.973	131.265	151.009	171.375	185.79	180.64	180.034	179.264	187.076	184.146	189.35	196.816	189.452	185.934	187.754	190.07	201.072	209.61	212.266	228.138	231.341	236.64	227.884
	0.390099	127.604	130.323	138.178	141.638	133.468	122.346	114.854	118.368	114.826	111.267	115.1	133.483	143.705	161.969	164.099	160.274	164.957	166.264	161.378	162.487	178.039	192.537	199.872	200.023	169.443	132.612	127.158	148.77	173.612	198.364	188.79	190.956	192.823	202.581	195.7	200.159	205.997	197.57	192.284	184.051	184.244	194.899	203.218	208.788	231.187	236.44	240.272	225.602
	0.389162	123.07	129.857	138.477	139.874	130.334	122.378	114.578	119.144	119.492	113.305	115.31	130.612	137.129	155.691	160.647	156.857	158.731	161.928	161.906	168.099	182.189	191.066	194.649	198.49	170.971	138.546	127.221	150.326	172.18	196.167	186.419	190.586	202.431	213.006	206.21	204.885	209.648	202.808	193.184	185.431	177.572	187.742	199.921	212.592	232.206	230.989	232.588	216.731
	0.388225	117.705	128.702	137.427	136.25	124.468	121.435	113.803	118.323	123.786	115.632	116.818	128.345	129.97	147.867	156.455	153.924	151.333	157.43	163.688	176.065	187.778	189.212	187.156	195.864	173.88	147.558	128.598	153.134	169.677	189.515	180.892	186.812	210.85	221.918	216.489	207.869	211.713	207.193	192.412	188.304	170.553	180.178	197.477	218.622	232.627	222.166	221.384	205.804
	0.387288	112.199	127.473	136.347	132.501	118.399	120.422	112.986	117.563	128.253	118.141	118.401	126.058	122.571	139.842	152.176	150.999	143.812	152.925	165.57	184.25	193.483	187.322	179.469	193.096	176.682	156.656	130.077	156.108	167.188	182.725	175.287	182.924	219.248	230.821	226.861	210.892	213.804	211.563	191.559	191.209	163.425	172.48	194.982	224.783	233.072	213.047	209.948	194.718
	0.386351	110.863	123.705	129.294	128.394	117.08	119.225	112.645	117.755	129.749	119.991	122.067	122.849	120.767	133.84	146.262	142.197	136.326	151.028	166.259	182.842	189.593	180.595	175.994	190.801	181.167	165.853	138.228	157.271	164.443	173.59	170.694	178.443	217.435	227.831	221.386	212.997	213.326	210.173	190.519	184.999	155.044	166.384	184.791	212.566	222.297	203.51	207.76	195.549
	0.385414	110.812	119.022	120.171	124.137	117.335	117.897	112.372	118.138	130.196	121.576	126.387	119.125	120.743	128.439	139.691	131.335	128.736	149.948	166.501	178.177	182.449	172.249	173.942	188.668	186.208	175.107	148.686	157.843	161.631	163.649	166.422	173.79	212.275	220.931	210.561	214.781	211.995	206.911	189.487	175.711	146.154	160.751	171.942	194.112	207.638	193.749	208.488	200.258
	0.384477	110.648	114.223	110.894	119.816	117.579	116.473	111.99	118.399	130.587	123.144	130.698	115.15	120.619	122.926	132.957	120.303	120.987	148.834	166.7	173.408	175.178	163.843	171.904	186.51	191.237	184.408	159.322	158.45	158.843	153.627	162.123	169.133	207.08	213.977	199.531	216.549	210.649	203.651	188.514	166.3	137.123	155.021	158.903	175.39	192.716	183.818	209.059	204.933
	0.38354	113.545	114.893	109.733	116.529	117.707	115.831	111.692	118.502	130.201	125.098	131.71	116.796	120.923	122.513	127.59	114.675	118.39	148.469	163.841	169.917	169.479	156.724	165.727	184.518	189.573	182.206	160.183	159.297	158.121	152.115	159.016	161.75	196.851	208.145	198.111	213.655	205.214	200.094	184.773	160.394	141.117	156.093	156.753	169.322	188.469	188.795	211.705	207.111
	0.382603	117.706	117.63	111.538	113.591	117.779	115.447	111.341	118.434	129.457	127.174	131.511	120.56	121.347	123.879	122.625	110.881	117.643	148.27	159.776	166.838	164.326	150.008	158.003	182.579	185.629	175.864	157.439	160.226	158.15	153.761	156.332	153.329	184.696	202.649	200.313	209.07	198.261	196.498	180.06	155.78	149.938	159.66	158.577	167.842	188.055	199.281	215.185	208.366
	0.381666	122.019	120.442	113.338	110.606	117.831	115.009	110.867	118.205	128.612	129.225	131.289	124.354	121.706	125.137	117.509	106.902	116.837	147.938	155.582	163.672	159.115	143.206	150.228	180.626	181.845	169.559	154.661	161.158	158.187	155.479	153.633	144.851	172.412	197.057	202.629	204.474	191.261	192.98	175.399	151.161	158.855	163.242	160.393	166.303	187.539	209.856	218.719	209.589
	0.380729	123.031	119.766	112.206	109.919	117.72	114.835	109.081	114.98	128.738	134.858	136.665	128.857	121.273	123.067	114.173	105.181	118.511	147.589	153.151	156.044	148.103	134.603	142.14	171.932	175.503	161.745	149.508	158.883	158.558	155.62	148.57	141.852	166.957	191.638	198.837	197.123	185.118	187.302	173.253	160.33	172.666	172.176	169.796	173.27	190.013	212.543	218.065	207.511
	0.379792	122.838	117.763	109.937	110.162	117.572	114.798	106.864	110.695	129.309	141.984	144.406	133.835	120.668	119.722	111.645	104.482	121.296	147.31	151.497	146.641	134.749	125.32	133.966	160.523	168.059	153.26	143.393	155.317	159.013	155.03	142.464	141.085	164.339	186.354	192.543	188.633	179.353	180.678	172.012	175.104	188.544	183.329	182.338	183.718	193.787	212.073	215.746	204.096
	0.378855	123.2	116.6	108.821	111.556	118.397	115.68	105.606	107.199	130.242	149.343	152.64	139.655	121.182	117.545	110.181	104.625	124.742	147.595	150.47	137.87	122.064	116.726	126.459	149.606	160.83	145.156	137.824	152.233	159.842	154.855	136.92	140.888	161.957	181.03	186.119	180.106	173.846	174.271	170.958	190.296	205.016	195.201	195.682	194.994	198.381	212.201	213.974	201.316
	0.377918	121.641	116.22	110.7	114.838	122.388	119.123	108.816	110.446	133.182	150.307	153.191	140.489	122.669	117.878	112.53	106.434	122.572	141.765	146.163	135.203	121.36	115.83	126.892	148.154	159.28	146.5	142.116	156.657	162.58	154.099	135.732	139.243	157.041	172.997	176.378	170.582	170.126	177.734	181.269	204.652	215.3	202.398	201.864	201.727	200.652	204.102	203.607	196.065
	0.376981	119.142	116.067	113.726	118.769	127.619	123.641	113.967	116.579	136.934	148.397	150.248	139.073	124.525	119.188	116.503	109.056	118.087	133.314	140.418	135.191	125.95	118.399	130.892	150.896	160.297	152.031	150.762	164.384	166.121	153.124	136.433	136.895	151.061	163.935	165.404	160.828	167.235	185.476	196.442	218.488	222.705	207.362	204.764	206.355	201.944	192.47	189.501	189.703
	0.376044	116.566	115.823	116.589	122.498	132.706	128.125	119.091	122.628	140.605	146.436	147.178	137.559	126.321	120.394	120.433	111.716	113.714	124.928	134.721	135.213	130.623	121.075	134.969	153.676	161.393	157.604	159.456	172.163	169.663	152.218	137.142	134.484	145.114	155.025	154.679	151.333	164.422	193.188	211.496	232.165	229.954	212.162	207.502	210.782	203.202	180.915	175.465	183.364
	0.375107	118.622	119.792	119.601	123.716	131.342	129.541	125.314	126.536	136.992	139.873	140.183	132.223	125.326	119.451	120.336	114.44	111.214	118.429	131.541	136.445	137.568	130.369	140.444	156.597	160.344	158.923	165.637	178.296	172.362	153.256	139.344	132.167	140.694	154.402	155.3	156.403	171.826	199.936	218.666	233.055	228.313	216.128	213.173	213.494	204.379	178.904	170.755	180.54
	0.37417	122.893	125.639	122.506	123.596	126.806	129.443	132.043	129.48	129.945	131.096	131.354	125.088	122.959	117.504	118.255	117.199	109.715	112.993	129.61	138.268	145.612	142.847	146.711	159.698	158.354	158.246	170.604	183.539	174.601	155.214	142.193	129.932	137.151	157.764	161.329	168.428	184.155	206.158	221.971	227.849	222.466	219.651	220.276	215.496	205.472	181.476	170.463	179.238
	0.373233	127.097	131.259	125.133	123.256	122.157	129.3	138.732	132.479	122.98	122.314	122.556	117.978	120.547	115.56	116.121	119.976	108.371	107.758	127.732	140.111	153.685	155.338	153.144	162.944	156.512	157.663	175.593	188.69	176.777	157.173	144.952	127.716	133.785	161.147	167.347	180.427	196.482	212.296	225.176	222.703	216.683	223.067	227.33	217.568	206.5	184.031	170.077	177.728
	0.372297	129.563	133.269	128.247	123.66	119.876	130.483	140.811	132.68	120.552	118.793	123.42	122.401	125.112	117.768	114.676	120.514	111.03	111.557	128.34	146.159	162.28	165.666	164.631	168.718	156.189	157.839	177.143	190.768	175.259	156.375	144.653	128.254	134.478	159.55	171.56	184.215	203.615	217.051	222.82	217.104	210.404	224.118	229.311	221.579	208.939	186.698	172.077	177.832
	0.37136	131.186	133.507	131.731	124.572	118.891	132.373	140.473	131.334	120.539	118.159	129.341	132.797	133.274	122.047	113.593	119.866	115.674	120.093	130.325	154.532	171.237	174.851	178.584	175.762	156.617	158.402	176.762	191.108	171.709	153.972	142.685	130.385	137.415	155.552	174.906	183.682	207.987	221.071	217.628	211.363	203.931	224.117	228.599	226.458	211.971	189.401	175.399	178.918
	0.370423	132.873	133.819	135.229	125.526	117.905	134.248	140.155	129.938	120.57	117.637	135.191	143.024	141.287	126.169	112.482	119.226	120.218	128.648	132.4	163.028	180.31	184.047	192.349	182.783	157.041	158.988	176.264	191.278	168.044	151.396	140.623	132.683	140.54	151.856	178.356	183.182	212.354	225.055	212.532	205.766	197.567	224.313	227.863	231.173	214.785	192.068	178.747	180.064
	0.369486	131.452	134.895	135.054	131.847	124.659	137.945	143.268	132.629	121.653	120.762	142.247	151.517	148.923	133.439	116.394	123.8	125.785	136.877	140.122	169.742	187.458	188.545	199.416	186.657	158.422	158.498	175.509	186.975	165.89	150.583	140.459	133.503	143.996	152.148	180.842	182.187	204.944	218.895	203.763	201.224	195.169	220.592	225.862	229.498	213.981	195.791	181.534	179.349
	0.368549	128.312	136.44	132.794	141.262	135.822	142.557	148.21	137.661	123.303	125.934	150.009	159.021	156.307	142.529	123.218	131.336	131.946	144.828	151.076	175.395	193.367	190.308	202.663	188.683	160.468	157.465	174.679	180.126	164.636	150.751	141.269	133.275	147.64	154.771	182.755	180.902	190.567	206.83	192.93	197.249	195.034	214.527	223.163	224.226	211.266	200.099	183.984	177.616
	0.367612	125.303	138.055	130.594	150.681	146.891	146.99	152.965	142.635	124.921	131.077	157.744	166.462	163.578	151.538	130.027	138.803	138.064	152.678	162.025	181.076	199.184	192.062	205.896	190.667	162.644	156.543	173.884	173.249	163.354	150.785	141.878	132.896	151.368	157.564	184.702	179.63	176.014	194.716	182.227	193.29	194.909	208.468	220.5	219.006	208.674	204.356	186.429	175.987
	0.366675	124.369	138.471	134.73	157.026	153.983	152.929	157.649	148.336	131.427	140.51	164.322	170.367	168.344	157.871	142.326	150.305	146.97	156.855	163.293	180.25	197.681	189.473	200.496	187.71	163.406	158.424	171.8	164.841	159.648	150.083	139.67	137.538	159.077	164.451	186.371	180.627	170.359	188.302	179.458	189.896	193.815	203.786	219.131	218.964	212.343	209.572	187.569	175.879
	0.365738	124.567	138.033	142.761	161.356	158.55	159.787	162.244	154.401	140.922	152.541	170.145	172.109	171.612	162.574	158.084	164.378	157.637	158.747	158.359	175.1	191.484	184.051	189.514	181.577	163.213	162.033	168.95	155.602	154.475	149.047	135.907	145.411	169.1	173.645	187.746	182.867	170.4	185.619	181.67	186.842	192.081	199.908	218.492	222.115	219.82	215.223	187.74	176.587
	0.364801	124.617	137.514	150.691	165.596	163.048	166.509	166.68	160.321	150.276	164.418	175.926	173.908	174.924	167.309	173.821	178.438	168.278	160.629	153.317	169.698	185.151	178.513	178.364	175.352	163.012	165.649	166.181	146.522	149.364	148.103	132.313	153.275	178.918	182.585	188.99	184.872	170.438	183.067	183.914	183.777	190.319	195.952	217.764	225.198	227.18	220.637	187.731	177.172
	0.363864	124.624	136.136	152.522	164.985	162.048	165.052	164.091	160.571	154.804	169.18	175.461	171.198	173.719	171.404	183.677	185.908	172.388	160.492	150.018	163.287	177.087	173.048	170.518	170.461	162.944	165.318	164.924	145.496	145.518	144.877	133.379	160.957	188.361	192.547	194.915	190.918	177.018	184.56	187.785	184.934	190.936	196.763	218.812	226.904	227.086	217.031	185.59	174.366
	0.362927	124.603	134.138	150.189	161.063	157.314	158.113	156.853	157.061	156.162	169.248	170.862	165.395	169.369	175.039	189.469	188.845	172.049	158.923	147.937	156.329	167.968	167.809	165.223	166.623	162.929	162.175	164.513	149.861	142.559	140.051	137.557	168.479	197.524	203.147	203.907	199.707	188.034	188.722	192.731	189	193.162	200.89	221.218	227.756	221.89	207.28	182.061	169.305
	0.36199	124.495	132.057	147.834	157.119	152.597	151.268	149.746	153.635	157.622	169.473	166.439	159.637	165	178.666	195.225	191.771	171.744	157.293	145.819	149.405	158.937	162.718	160.177	162.901	162.859	158.914	163.91	154.135	139.66	135.24	141.727	175.948	206.534	213.511	212.626	208.312	198.968	192.82	197.639	193.067	195.34	205.015	223.744	228.683	216.653	197.455	178.519	164.264
	0.361053	125.091	130.101	143.223	150.324	147.076	146.13	145.737	151.923	159.872	168.727	163.004	154.156	157.454	173.957	190.418	189.209	169.624	154.957	144.744	144.805	152.112	157.802	159.357	163.084	164.339	161.882	166.73	158.848	142.425	137.407	146.983	179.833	208.767	215.541	213.937	211.537	204.844	195.014	198.355	193.575	193.057	201.938	221.037	224.289	208.525	189.996	174.936	160.914
	0.360116	126.291	128.341	136.999	141.425	140.949	142.221	143.989	151.496	162.663	167.203	160.232	148.899	147.593	163.046	177.757	182.594	166.208	152.188	144.411	141.857	146.857	152.94	161.526	166.022	166.83	169.437	172.281	164.036	149.453	144.919	153.216	181.182	206.115	211.503	209.894	210.839	206.945	195.805	195.986	191.432	187.529	193.573	214.501	215.987	198.289	184.308	171.304	158.784
	0.359179	127.533	126.655	130.853	132.546	134.829	138.317	142.261	151.127	165.464	165.718	157.487	143.69	137.794	152.167	165.122	176.036	162.893	149.501	144.005	138.823	141.564	148.085	163.646	168.831	169.099	176.827	177.919	169.349	156.563	152.605	159.65	182.676	203.589	207.509	205.902	210.139	209.001	196.58	193.654	189.302	182.083	185.329	208.146	207.819	188.09	178.575	167.642	156.614
	0.358242	129.512	127.574	128.684	130.225	135.683	140.102	140.274	147.084	160.637	162.785	156.847	143.081	136.523	150.201	159.688	169.341	158.03	148.748	146.112	141.865	141.915	148.19	163.522	167.772	171.227	180.432	180.789	172.038	163.054	159.187	164.044	183.826	199.707	203.218	203.268	209.608	209.409	197.141	193.666	193.024	186.003	183.492	203.243	200.84	182.711	178.614	169.693	160.118
	0.357305	132.096	130.528	129.668	133.197	142.225	146.547	138.202	140.212	149.737	158.697	157.883	146.161	142.061	155.391	160.159	162.624	151.935	149.523	150.279	149.82	146.725	152.179	161.528	163.622	173.358	181.022	181.334	172.56	169.04	164.78	166.643	184.536	194.559	198.694	201.741	209.233	208.526	197.581	195.597	201.553	197.471	186.708	199.312	194.705	181.347	183.557	176.468	168.263
	0.356368	134.718	133.437	130.615	136.147	148.808	153.051	136.312	133.581	138.998	154.661	158.896	149.223	147.504	160.506	160.727	156.061	145.947	150.306	154.417	157.69	151.347	155.99	159.436	159.432	175.471	181.562	181.843	173.129	175.083	170.385	169.214	185.149	189.294	194.212	200.26	208.885	207.668	198.076	197.578	210.169	208.93	189.828	195.253	188.517	180.143	188.752	183.331	176.423
	0.355432	139.826	134.949	130.998	136.466	153.459	156.803	137.629	133.258	135.588	156.421	163.751	154.85	152.835	162.714	161.379	155.587	145.215	151.075	157.874	163.774	156.281	159.056	156.823	157.317	176.064	181.503	178.745	170.903	174.27	170.366	169.902	183.524	184.861	189.102	193.707	206.239	207.521	199.83	201.994	218.481	214.499	192.898	195.664	187.409	185.483	197.753	191.441	185.194
	0.354495	147.131	135.25	130.916	134.55	156.433	158.129	141.689	138.352	138.556	163.166	171.846	162.584	158.05	162.346	162.03	160.319	148.961	151.755	160.716	168.4	161.68	161.634	153.877	157.008	175.309	181.007	172.471	166.112	167.309	165.28	168.78	179.794	181.055	183.43	182.804	201.799	208.089	202.786	208.649	226.568	214.844	195.983	199.98	190.691	196.541	209.964	200.572	194.4
	0.353558	154.481	135.536	130.842	132.72	159.474	159.504	145.794	143.471	141.562	169.801	179.735	170.103	163.159	161.893	162.669	164.978	152.605	152.345	163.511	173.101	167.168	164.283	151.011	156.639	174.526	180.587	166.167	161.225	160.253	160.053	167.436	175.805	177.009	177.788	172.092	197.678	208.792	205.915	215.471	234.781	215.134	199.065	204.151	193.822	207.675	222.202	209.678	203.486
	0.352621	160.844	138.407	133.236	133.253	158.621	159.252	150.811	150.36	147.077	173.549	185.275	174.884	164.027	157.911	162.871	170.294	157.319	153.754	167.269	174.554	171.605	167.08	151.971	155.94	171.491	182.458	163.54	155.212	155.21	156.543	168.337	175.68	175.229	174.23	164.767	191.606	208.179	206.271	219.049	236.171	211.775	200.152	206.99	198.246	214.849	226.016	211.904	202.201
	0.351684	166.073	143.743	138.017	136.096	153.996	157.343	156.55	158.869	154.862	174.448	188.594	177.142	160.908	150.696	162.644	176.13	162.915	155.874	171.866	172.816	174.983	170.005	156.554	155.014	166.337	186.394	164.439	148.185	152.123	154.655	171.511	179.513	175.932	172.625	160.728	183.577	206.485	203.984	219.398	231.002	205.15	199.362	208.713	204.081	218.23	221.992	207.679	191.114
	0.350747	171.093	149.058	142.847	139.095	149.367	155.341	162.132	167.309	162.513	175.123	191.747	179.322	157.772	143.58	162.387	181.759	168.23	157.814	176.313	171.031	178.374	172.978	161.174	154.148	161.197	190.238	165.33	141.15	148.991	152.606	174.644	183.457	176.836	170.998	156.937	175.723	205.149	201.862	219.727	225.892	198.762	198.606	210.505	210.008	221.669	218.271	203.587	180.053
	0.34981	172.711	152.037	146.872	142.368	148.154	154.824	167.309	172.832	168.885	177.306	192.139	178.306	153.124	139.325	161.918	183.735	171.932	160.363	176.345	170.375	182.107	177.168	164.706	155.757	160.377	188.208	167.351	143.161	151.756	151.332	174.53	184.145	177.65	172.973	160.765	173.401	203.897	203.547	220.751	221.421	193.807	195.35	210.607	210.178	219.598	213.732	199.948	175.496
	0.348873	170.973	152.608	150.056	145.768	150.491	155.924	172.133	175.221	173.911	181.233	189.895	174.088	147.063	138.172	161.405	182.162	174.129	163.63	171.976	170.835	186.027	182.378	166.918	159.869	164.024	180.169	170.579	154.626	160.607	150.935	171.001	181.32	178.23	178.743	172.23	176.716	202.433	208.872	222.403	217.481	190.05	189.493	208.889	204.374	211.834	208.038	196.636	177.689
	0.347936	169.242	153.172	153.283	149.122	152.839	157.034	176.881	177.385	178.769	185.175	187.777	169.933	141.189	137.31	161.096	180.686	176.252	166.822	167.677	171.172	189.735	187.312	168.904	163.963	167.674	172.132	173.846	166.195	169.38	150.473	167.357	178.421	178.828	184.572	183.614	180.087	200.943	213.965	223.912	213.428	186.154	183.659	207.149	198.652	204.148	202.251	193.271	179.922
	0.346999	167.074	151.023	152.731	149.704	154.436	157.869	177.095	177.625	181.953	189.062	186.593	167.182	140.313	139.26	160.573	177.686	176.764	170.655	168.074	173.273	192.053	192.773	175.501	169.901	172.376	169.996	176.484	176.205	177.946	155.069	167.187	177.544	179.808	188.304	190.115	184.099	199.756	213.277	220.991	208.275	183.431	181.4	204.023	196.73	200.929	198.214	190.659	180.246
	0.346062	164.395	145.849	147.867	147.186	155.172	158.386	172.24	175.836	183.348	192.848	186.313	166.029	144.971	144.17	159.634	172.916	175.58	175.288	173.669	177.445	192.968	198.986	187.398	177.822	178.091	174.34	178.207	184.16	186.209	165.306	170.969	178.986	181.192	189.681	191.196	188.71	198.825	206.328	213.195	201.771	182.042	183.092	199.371	199.014	202.574	196.142	188.995	178.459
	0.345125	161.698	140.7	142.967	144.626	155.899	158.897	167.326	173.964	184.673	196.594	185.986	164.977	149.74	149.146	158.697	168.181	174.462	179.943	179.244	181.59	193.852	205.097	199.199	185.602	183.578	178.485	179.694	191.821	194.287	175.414	174.686	180.409	182.562	191.132	192.27	193.223	197.753	199.421	205.368	194.978	180.518	184.721	194.736	201.311	204.104	193.96	187.409	176.763
	0.344188	158.874	137.794	139.056	142.483	155.84	158.599	163.559	172.307	184.972	197.306	185.024	166.339	157.442	158.258	163.189	168.33	174.874	183.105	183.93	184.77	195.714	210.336	207.81	191.435	186.098	180.73	180.877	193.752	194.331	178.634	177.168	182.378	184.977	193.905	194.074	194.572	195.61	194.863	198.757	189.276	180.183	186.381	194.689	205.462	205.379	193.67	189.094	178.43
	0.343251	155.946	137.597	136.314	140.76	154.718	157.251	161.225	170.986	184.068	194.359	183.391	170.546	168.52	172.149	174.133	174.346	177.057	184.367	187.47	186.761	198.765	214.564	212.527	194.885	185.151	180.788	181.8	188.871	184.708	173.614	178.19	184.946	188.573	198.103	196.697	192.028	192.181	193.103	193.642	185.164	181.342	188.037	200.16	211.756	206.326	195.681	194.555	183.998
	0.342314	153.066	137.397	133.478	138.865	153.436	155.809	158.863	169.66	183.141	191.412	181.839	174.749	179.47	185.765	184.852	180.29	179.198	185.544	190.896	188.704	201.775	218.734	217.11	198.137	184.115	180.758	182.565	183.844	175.014	168.633	179.186	187.394	192.025	202.137	199.209	189.302	188.593	191.307	188.501	181.035	182.385	189.555	205.555	217.907	207.104	197.541	199.828	189.41
	0.341377	152.13	138.108	134.4	140.79	153.466	155.808	159.233	171.596	183.712	190.302	182.802	178.761	188.15	196.946	195.573	188.515	184.008	188.117	191.532	189.045	201.923	217.236	217.338	199.352	184.031	180.695	183.338	181.903	170.653	167.388	179.656	187.84	195.695	205.847	202.108	189.144	186.91	188.867	183.74	179.166	184.511	193.425	210.938	221.076	207.727	201.235	203.622	192.535
	0.34044	153.678	139.909	140.21	147.765	155.298	157.801	163.236	177.767	186.174	191.574	187.032	182.526	193.901	205.049	206.452	199.826	192.418	192.693	188.664	187.386	198.359	208.304	211.982	198.115	185.349	180.772	184.336	184.168	173.391	171.002	179.511	185.794	199.761	209.17	205.477	192.458	187.898	185.572	179.437	180.26	188.145	200.492	216.376	220.531	208.361	207.41	205.471	192.67
	0.339503	155.169	141.547	145.767	154.482	156.992	159.779	167.229	183.813	188.475	192.78	191.291	186.291	199.574	212.953	217.222	211.125	200.865	197.368	185.892	185.819	194.84	199.376	206.677	196.929	186.739	180.979	185.408	186.395	176.087	174.56	179.436	183.794	203.771	212.314	208.63	195.613	188.862	182.22	175.033	181.286	191.715	207.475	221.805	220.096	209.052	213.444	207.061	192.629
	0.338566	158.173	146.155	152.287	161.318	160.458	163.281	170.944	186.588	191.531	196.744	194.62	189.541	202.585	216.336	221.194	217.834	205.435	198.975	183.882	183.307	190.181	190.957	200.269	193.497	187.601	182.222	187.127	188.407	177.233	174.369	177.981	181.917	206.354	214.159	208.41	197.816	191.308	183.241	175.721	183.374	194.406	212.169	223.985	219.431	210.092	216.275	205.56	192.128
	0.33763	163.351	155.196	160.528	168.648	166.635	169.041	174.36	184.846	195.847	204.751	196.558	192.134	201.934	213.581	215.546	217.967	204.435	196.115	182.931	179.387	183.928	183.416	192.268	186.789	187.616	184.764	189.707	190.207	176.191	168.862	174.488	180.147	206.837	214.18	203.438	198.762	195.848	190.507	183.761	186.97	195.843	213.66	221.566	218.341	211.531	214.586	199.946	191.264
	0.336693	168.439	164.201	168.835	176.022	172.818	174.872	177.901	183.172	200.15	212.762	198.468	194.844	201.389	211.019	209.934	218.114	203.502	193.332	182.089	175.551	177.813	176.087	184.34	180.099	187.621	187.244	192.305	192.08	175.137	163.368	171.035	178.353	207.161	213.97	198.256	199.61	200.297	197.617	191.684	190.428	197.187	215.145	219.235	217.296	212.915	212.791	194.381	190.534
	0.335756	173.116	170.316	173.705	181.292	178.425	180.539	179.612	183.191	202.06	215.532	198.316	195.435	199.691	207.649	207.496	215.779	201.361	191.23	183.814	174.911	174.837	171.184	177.839	176.288	189.04	190.384	196.515	194.398	176.214	163.285	170.41	177.039	204.551	211.954	194.792	199.154	200.103	201.822	198.454	192.526	199.21	214.916	215.795	216.184	213.057	210.989	190.856	192.017
	0.334819	177.262	171.997	173.147	183.194	183.068	185.795	178.225	185.781	200.35	210.188	195.035	192.583	196.063	202.691	209.92	209.471	197.205	190.037	189.295	179.08	176.595	169.821	173.535	176.927	192.608	194.524	203.174	197.23	180.666	171.773	174.162	176.43	197.368	207.276	194.162	196.601	192.456	201.314	203.28	192.496	202.385	212.059	210.535	214.851	211.22	209.273	190.407	196.639
	0.333882	181.409	173.744	172.632	185.07	187.633	190.957	176.726	188.382	198.793	204.97	191.841	189.759	192.442	197.62	212.269	203.064	192.99	188.759	194.595	183.119	178.349	168.478	169.313	177.523	196.064	198.51	209.759	199.93	185.148	180.437	177.92	175.713	189.916	202.415	193.362	193.786	184.373	200.281	207.693	192.219	205.52	209.267	205.312	213.427	209.226	207.506	189.885	201.039
	0.332945	184.819	174.914	173.509	184.411	189.656	192.28	175.958	189.235	197.477	204.297	192.82	190.471	191.617	195.363	211.931	196.916	191.252	189.147	198.076	187.443	181.336	170.703	167.78	179.339	198.813	200.371	214.007	201.034	187.481	185.648	180.728	175.523	182.927	198.576	194.621	191.627	179.69	199.396	210.578	194.056	207.915	205.797	201.692	211.788	204.563	204.177	187.126	201.656
	0.332008	186.895	174.971	176.609	179.5	187.546	187.168	176.545	187.062	196.31	211.186	200.707	196.988	195.318	197.897	206.987	191.26	193.799	192.532	198.694	192.387	186.353	178.91	170.575	183.129	200.386	198.727	214.341	199.749	186.194	184.755	181.9	176.354	177.224	196.739	199.662	190.947	181.402	199.537	211.485	199.922	209.101	201.058	200.571	209.709	195.5	198.248	180.614	196.107
	0.331071	188.856	174.969	179.584	174.633	185.572	182.024	177.064	184.843	195.071	218.053	208.468	203.233	198.679	200.188	201.852	185.474	196.315	195.973	199.291	197.267	191.258	187.01	173.156	186.681	201.773	196.943	214.62	198.687	185.035	183.897	183.057	177.143	171.697	194.911	204.751	190.266	183.103	199.752	212.469	205.903	210.28	196.283	199.184	207.335	186.342	192.307	174.043	190.522
	0.330134	190.081	176.612	182.585	172.673	182.294	175.738	177.048	183.368	195.093	222.018	214.248	207.287	200.592	200.998	196.838	182.715	197.857	199.731	200.247	199.613	194.858	191.858	176.011	188.099	202.305	197.391	214.643	198.013	182.171	182.233	182.563	177.268	171.55	195.626	209.181	192.165	186.739	200.392	212.473	208.297	209.711	194.525	198.13	204.183	180.747	187.491	171.053	186.092
	0.329197	190.095	181.299	185.807	176.116	176.374	167.403	176.119	183.351	197.539	220.445	216.285	207.446	200.154	199.326	192.309	185.752	197.535	203.922	201.974	197.431	196.238	190.769	179.674	185.921	201.493	202.235	214.272	197.62	175.873	178.888	178.972	176.292	181.187	201.17	212.277	198.857	194.045	201.804	210.598	203.78	205.719	198.165	197.947	199.853	181.896	184.9	175.051	184.077
	0.32826	190.086	185.817	189	179.644	170.444	159.11	175.155	183.337	199.939	218.624	217.945	207.256	199.454	197.51	187.739	188.729	197.06	208.008	203.807	195.383	197.678	189.613	183.292	183.759	200.624	207.115	213.9	197.08	169.477	175.351	175.311	175.418	190.887	206.87	215.327	205.529	201.425	203.352	208.813	199.174	201.464	201.4	197.529	195.251	182.991	182.481	179.399	182.374
	0.327323	191.596	189.52	191.986	183.236	166.657	155.674	175.34	184.473	201.362	216.171	218.171	207.611	198.599	195.822	185.607	191.434	197.233	211.627	206.319	195.768	199.805	191.719	187.209	182.129	198.039	208.996	214.131	198.291	167.701	172.845	171.583	174.233	196.848	210.606	217.652	211.465	207.855	204.555	206.99	195.986	197.435	202.251	196.365	190.215	182.821	179.845	182.517	182.199
	0.326386	196.342	191.997	194.745	186.853	167.384	162.219	178.115	187.978	200.846	212.845	216.142	209.727	197.999	194.697	188.485	193.629	198.99	214.462	210.047	200.888	203.246	200.618	191.794	181.623	192.159	204.718	215.529	203.281	175.468	172.707	167.721	172.105	195.033	210.097	218.662	215.927	212.125	204.668	204.735	195.711	194.252	198.873	194.003	184.797	180.127	176.463	182.519	184.589
	0.325449	201.247	194.702	197.718	190.527	168.305	168.995	181.18	191.527	200.286	209.51	214.145	211.937	197.584	193.657	191.319	195.748	200.752	217.28	213.8	206.024	206.713	209.561	196.358	181.214	186.437	200.464	216.828	208.212	183.179	172.478	163.688	169.779	193.146	209.623	219.802	220.369	216.245	204.539	202.175	195.235	190.969	195.41	191.521	179.434	177.381	173.058	182.491	186.947
	0.324512	203.765	195.554	199.99	194.203	172.561	176.899	186.366	196.732	202.818	209.254	213.066	212.085	196.56	192.72	193.337	198.543	204.947	221.224	217.73	210.578	209.537	215.748	200.341	181.456	182.53	196.992	215.985	209.896	187.977	173.149	161.667	167.293	190.887	209.232	219.395	220.483	214.891	201.766	198.749	195.236	190.833	194.683	190.901	177.376	176.106	170.321	180.818	187.504
	0.323575	200.638	191.897	200.346	197.811	183.908	186.901	195.772	205.601	212.373	215.956	214.089	207.501	193.839	191.878	193.69	203.051	214.52	227.592	221.881	213.753	210.827	215.674	203.122	183.007	182.389	195.205	210.478	204.39	186.399	176.098	164.566	164.876	187.934	208.966	215.325	211.055	201.711	193.658	194.065	196.749	197.969	200.227	194.585	182.518	178.174	168.986	175.293	183.854
	0.322638	197.508	188.342	200.79	201.481	195.246	196.926	205.207	214.542	221.97	222.739	215.282	203.007	191.135	191.077	194.163	207.639	224.015	233.761	225.826	216.857	212.048	215.585	205.991	184.621	182.264	193.386	204.889	198.825	184.872	179.181	167.607	162.545	184.981	208.707	211.322	201.788	188.748	185.741	189.544	198.358	205.169	205.761	198.144	187.521	180.17	167.446	169.42	179.841
	0.321701	195.601	187.116	201.24	204.35	203.893	204.973	212.83	221.984	229.775	227.281	216.782	201.437	190.942	190.354	193.247	209.424	229.301	237.004	228.378	218.122	211.217	213.745	207.179	188.185	185.589	193.581	200.19	193.411	183.908	182.315	171.553	164.042	183.987	208.246	207.992	194.789	179.873	181.221	187.382	199.781	209.101	208.162	201.329	192.787	183.585	167.492	164.982	175.462
	0.320764	196.619	191.295	201.455	205.084	205.917	208.138	215.988	225.664	233.189	226.248	218.822	206.974	196.924	189.716	188.637	204.111	224.383	233.465	227.959	215.006	205.468	207.645	204.088	196.474	197.406	198.764	197.839	188.502	184.213	185.22	177.325	174.727	187.796	207.292	206.231	193.127	180.729	184.855	190.874	200.649	204.841	202.84	203.877	198.981	190.608	171.819	164.676	170.776
	0.319828	197.486	195.291	201.563	205.767	207.931	211.36	219.252	229.468	236.783	225.409	221.084	212.651	202.946	189.053	184	198.771	219.482	229.95	227.572	211.887	199.716	201.579	201.066	204.847	209.262	203.885	195.458	183.603	184.507	188.019	182.937	185.313	191.566	206.375	204.552	191.606	181.764	188.779	194.661	201.683	200.581	197.481	206.454	205.164	197.562	176.052	164.155	165.825
	0.318891	199.362	198.702	202.541	206.138	209.643	213.997	221.389	231.452	238.013	223.767	222.169	216.22	206.505	189.455	181.646	194.861	215.263	226.113	227.414	210.185	196.246	198.37	200.141	212.818	219.574	209.231	194.937	181.652	186.92	191.549	187.995	193.02	195.141	206.995	204.838	191.819	184.262	192.839	198.231	200.003	194.136	191.246	208.269	211.459	205.542	183.326	166.741	163.063
	0.317954	204.359	200.967	206.156	205.78	210.581	214.9	220.159	228.141	232.403	219.55	219.626	213.794	203.291	192.753	185.514	194.896	212.828	221.309	227.825	212.37	199.064	202.884	204.675	219.325	225.505	215.38	199.585	187.722	195.156	197.333	191.909	193.031	198.246	211.692	210.234	196.379	190.352	196.595	200.521	190.478	181.738	182.757	207.978	218.121	216.543	199.097	178.213	166.861
	0.317017	209.371	203.256	209.798	205.428	211.555	215.809	218.86	224.763	226.833	215.438	217.241	211.495	200.125	195.951	189.284	194.907	210.338	216.451	228.265	214.582	201.973	207.426	209.068	225.561	231.316	221.595	204.285	193.81	203.428	203.145	195.812	192.911	201.311	216.345	215.55	200.868	196.489	200.368	202.823	180.866	169.348	174.35	207.743	224.842	227.638	214.846	189.535	170.605
	0.31608	212.923	205.681	213.024	205.85	213.272	217.694	217.312	221.183	221.225	211.08	216.031	210.069	197.685	198.091	192.618	195.757	209.468	214.624	229.366	216.567	204.018	211.841	213.516	230.766	236.283	228.099	209.598	200.214	210.733	208.364	199.331	194.031	204.406	221.147	220.544	205.272	201.48	202.772	203.647	174.153	160.712	168.766	207.498	229.812	235.675	226.51	198.595	174.643
	0.315143	211.945	208.43	214.931	208.649	217.158	222.476	215.078	217.049	215.283	205.595	217.877	210.933	197.352	197.293	194.838	199.116	213.603	222.185	232.394	217.749	203.111	215.707	218.408	233.463	238.927	235.229	216.668	207.533	214.976	211.662	201.667	199.373	207.68	226.489	224.737	209.569	202.774	200.828	199.806	176.422	163.392	171.504	207.085	229.337	234.185	225.844	201.282	179.765
	0.314206	210.865	211.134	216.85	211.523	221.072	227.184	212.665	212.735	209.155	199.946	219.6	211.772	197.093	196.503	196.973	202.332	217.649	229.854	235.429	218.851	202.062	219.418	223.144	235.981	241.425	242.249	223.8	214.868	219.171	214.879	203.92	204.909	210.918	231.778	228.874	213.809	203.9	198.624	195.72	178.64	166.001	174.209	206.687	228.899	232.677	225.155	204.111	184.963
	0.313269	209.786	213.414	219.535	215.852	225.024	230.831	210.495	211.433	206.13	195.039	219.614	212.236	198.935	196.707	201.083	205.695	221.332	235.956	237.652	220.809	202.924	222.512	226.464	237.071	242.604	245.262	228.108	219.838	221.826	216.834	204.583	209.122	211.556	234.484	230.796	218.158	204.975	196.865	193.045	182.064	170.821	179.28	207.255	229.23	230.39	222.197	204.7	188.074
	0.312332	209.104	214.354	224.862	224.914	229.004	231.017	209.652	220.859	214.123	193.027	214.076	211.342	207.573	200.243	212.051	209.957	224.056	236.367	236.925	225.739	210.49	223.846	225.405	233.927	239.762	235.119	222.756	216.805	219.41	214.857	200.253	208.267	203.491	228.622	225.373	223.034	206.348	197.263	195.798	189.602	183.255	192.406	211.076	232.084	225.552	211.698	197.303	183.938
	0.311395	208.553	215.235	230.312	234.019	232.961	231.058	208.748	230.259	222.03	190.839	208.32	210.204	216.032	203.758	222.876	214.162	226.78	236.681	235.9	230.388	217.739	224.96	224.268	230.892	236.932	225.116	217.56	213.864	216.999	213.044	196.15	207.407	195.432	222.79	219.927	227.89	207.662	197.45	198.403	196.942	195.553	205.439	214.943	234.972	220.78	201.328	189.952	179.9
	0.310458	208.907	216.53	235.975	242.092	237.373	231.807	209.901	237.93	229.527	190.697	204.739	210.679	224.614	208.187	231.053	218.735	229.651	237	234.113	233.395	224.638	227.075	224.261	228.345	233.134	218.016	214.315	211.481	215.434	212.072	193.177	205.587	187.56	216.333	214.927	231.293	208.5	197.638	200.316	203.062	206.417	215.835	217.736	236.698	217.731	194.98	184.875	177.976
	0.309521	212.245	219.6	241.897	245.979	243.544	235.733	219.055	239.035	235.608	198.795	210.008	218.064	234.226	216.08	229.564	224.868	233.014	237.61	230.431	231.005	231.251	233.79	228.894	227.321	225.665	221.518	217.919	210.923	217.091	213.72	193.67	200.01	180.358	207.313	211.676	229.208	207.781	198.703	200.119	205.133	212.157	216.413	216.193	233.807	220.92	203.388	188.282	183.743
	0.308584	215.54	222.672	247.598	249.689	249.617	239.63	228.127	240.052	241.438	206.604	214.943	225.299	243.762	223.813	227.997	230.918	236.246	238.124	226.735	228.456	237.817	240.57	233.624	226.357	218.292	225.03	221.427	210.382	218.754	215.311	194.045	194.252	173.114	198.168	208.37	227.103	207.146	200.017	199.95	207.098	217.703	216.864	214.514	230.812	223.905	211.547	191.626	189.434
	0.307647	219.812	226.841	252.616	253.649	255.301	243.004	234.839	240.68	245.592	213.217	218.475	231.254	252.061	230.891	227.225	235.679	239.289	239.124	224.491	228.266	244.344	246.541	237.301	224.533	211.429	226.512	223.562	210.276	219.878	216.976	195.117	189.852	168.705	191.282	205.913	224.401	207.161	202.316	200.663	207.961	220.179	214.79	211.872	227.032	225.831	217.812	193.985	194.099
	0.30671	228.465	235.643	255.402	259.231	259.513	244.115	231.532	239.899	243.494	215.83	217.329	232.303	255.305	235.78	230.213	235.168	242.056	242.566	228.485	238.851	250.857	248.755	236.099	218.731	206.379	219.092	220.076	211.952	218.587	219.094	199.598	192.037	176.75	194.65	207.307	219.188	209.695	207.914	205.123	204.487	210.171	202.295	205.54	220.195	223.878	216.78	192.247	194.557
	0.305773	237.084	244.253	257.94	264.543	263.434	245.042	228.043	239.01	241.454	218.518	216.342	233.458	258.562	240.699	233.235	234.649	244.875	245.944	232.282	249.3	257.328	250.993	235.026	212.906	201.306	211.577	216.523	213.551	217.212	221.052	203.942	194.2	184.77	197.963	208.628	213.977	212.274	213.531	209.643	201.044	200.267	189.85	199.113	213.245	221.758	215.637	190.395	194.938
	0.304836	245.213	251.587	260.378	268.588	265.68	245.361	225.639	237.953	238.9	220.13	215.998	235.501	261.503	245.404	237.041	236.087	248.394	248.763	235.749	257.298	262.167	252.798	233.823	208.361	197.708	205.788	214.296	216.106	217.377	223.581	209.077	197.63	193.637	202.087	209.896	209.583	214.405	218.128	213.461	198.573	191.606	178.89	192.539	206.271	219.143	214.376	189.153	194.645
	0.303899	251.131	253.473	263.389	267.52	260.868	243.481	229.551	236.658	233.646	216.173	218.28	241.687	263.032	249.054	244.678	247.388	255.178	249.048	238.472	253.739	259.112	252.357	231.402	210.391	201.546	208.983	218.907	223.628	225.486	229.561	218.672	207.437	206.709	210.354	211.105	209.107	213.942	217.507	213.557	201.015	188.825	175.184	185.738	199.737	214.906	213.077	191.482	191.311
	0.302963	257.192	255.426	266.292	266.388	255.996	241.583	233.611	235.55	228.607	212.447	220.796	248.209	264.931	252.969	252.441	258.82	261.99	249.249	241.197	250.245	256.135	251.961	228.996	212.571	205.36	212.099	223.367	230.891	233.39	235.323	228.095	217.154	219.551	218.359	212.092	208.393	213.219	216.776	213.732	203.8	186.314	171.617	179.062	193.28	210.822	211.845	193.809	187.928
	0.302026	262.867	257.367	268.145	264.484	251.31	240.351	237.526	234.127	223.117	208.374	222.606	254.176	267.353	257.387	260.159	270.008	268.471	249.893	243.92	246.828	253.164	251.247	227.664	216.126	209.595	215.111	227.411	237.622	240.998	241.383	236.883	225.86	231.11	225.817	212.731	207.096	211.578	215.569	213.947	206.159	183.96	168.903	173.701	187.848	207.296	210.64	195.82	184.951
	0.301089	265.536	258.939	264.567	258.51	248.103	243.177	239.921	230.016	214.038	201.19	219.121	255.147	270.874	263.384	267.073	279.181	272.99	253.71	246.818	243.757	249.942	248.463	232.537	226.96	216.55	218.039	229.878	242.695	248.009	250.342	242.898	229.145	236.493	231.617	212.572	203.668	205.966	212.177	214.043	204.256	181.111	170.444	175.32	187.975	206.207	209.271	196.054	184.577
	0.300152	268.215	260.615	261.16	252.67	245.033	246.159	242.527	226.147	205.284	194.272	215.75	256.219	274.482	269.518	274.217	288.549	277.705	257.809	250.078	241.131	246.972	245.725	237.487	237.954	223.748	221.138	232.393	247.845	255.048	259.283	248.886	232.396	241.959	237.584	212.481	200.18	200.292	208.768	214.256	202.45	178.335	172.067	176.966	188.155	205.154	207.983	196.362	184.195
	0.299215	269.868	261.698	257.775	246.901	242.272	249.193	245.644	224.326	199.461	189.979	214.19	257.324	277.131	274.592	279.51	295.807	282.236	262.829	253.745	239.596	245.062	243.875	242.523	248.05	230.932	225.124	235.718	253.52	262.499	267.908	253.75	234.673	245.829	241.579	211.166	196.223	195.387	206.049	214.445	201.153	176.667	174.283	179.046	188.831	204.092	206.731	196.583	184.009
	0.298278	264.363	258.013	253.481	240.795	240.784	251.6	250.867	235.021	211.695	202.134	224.434	257.981	272.568	271.473	270.521	287.258	284.243	272.437	257.904	242.683	248.825	247.862	247.641	250.916	236.531	234.292	244.482	262.423	272.726	274.615	251.166	230.567	238.304	230.93	200.993	189.501	196.295	208.202	213.625	202.612	182.041	179.948	183.876	192.588	202.808	205.307	195.833	185.349
	0.297341	258.849	254.314	249.237	234.743	239.358	254.018	256.009	245.613	223.844	214.377	234.789	258.599	267.95	268.354	261.502	278.713	286.274	282.114	262.121	245.725	252.581	251.859	252.717	253.786	242.266	243.757	253.527	271.534	283.165	281.581	248.795	226.658	231.031	220.391	190.864	182.93	197.378	210.382	212.635	203.822	187.171	185.381	188.575	196.357	201.673	204.051	195.274	186.908
	0.296404	254.016	250.921	245.268	230.402	239.113	256.996	261.433	255.799	235.49	225.999	244.499	258.785	263.059	265.079	253.333	270.411	287.309	289.998	265.707	249.142	256.099	255.271	256.682	255.997	248.038	252.949	261.913	280.265	292.729	287.636	246.757	224.21	225.869	211.981	183.064	178.592	199.633	212.724	212.103	205.193	192.932	190.855	193.326	200.467	201.226	203.386	194.752	188.863
	0.295467	255.073	250.29	243.239	240.068	248.382	264.591	269.86	263.338	243.565	231.631	247.865	255.607	256.298	260.516	252.571	264.068	279.642	282.086	263.46	256.067	257.657	253.64	251.518	252.506	252.936	257.368	262.499	284.188	293.399	284.108	245.922	232.523	236.485	220.717	194.623	191.951	210.369	216.148	216.694	209.812	205.962	198.578	199.68	207.452	205.384	206.382	193.085	192.525
	0.29453	256.279	249.809	241.267	249.824	257.766	272.194	278.292	270.809	251.57	237.131	251.162	252.332	249.496	255.975	251.862	257.639	271.732	273.867	261.081	262.95	259.214	251.899	246.124	248.779	257.661	261.554	263.049	288.195	294.324	280.831	245.267	240.919	247.177	229.662	206.423	205.497	221.154	219.467	221.171	214.313	219.039	206.403	206.24	214.615	209.53	209.433	191.554	196.393
	0.293593	257.593	250.071	239.991	259.051	266.898	279.888	286.446	278.218	259.575	242.813	254.215	249.388	243.34	251.626	250.769	251.577	263.649	265.018	257.93	268.214	259.534	249.167	240.844	244.983	261.779	265.394	263.405	291.317	295.447	278.693	245.612	249.75	257.484	238.772	218.682	218.771	231.223	222.34	225.268	218.25	230.574	213.651	212.73	221.265	213.038	211.999	190.781	200.034
	0.292656	258.56	256.807	245.669	261.781	272.144	288.46	291.508	285.626	268.209	251.749	255.308	250.836	244.328	249.083	245.016	250.248	256.19	252.591	247.908	256.672	246.682	236.877	239.038	242.768	261.073	267.95	262.078	284.259	296.129	286.212	254.815	262.415	262.993	247.573	233.415	227.229	233.085	221.491	226.454	217.483	225.266	213.85	216.371	220.599	209.811	208.784	196.623	199.105
	0.291719	259.564	263.746	251.62	264.608	277.288	297	296.397	292.932	276.691	260.664	256.257	252.133	245.131	246.475	239.196	248.832	248.706	240.165	237.857	245.074	233.685	224.352	237.113	240.429	260.135	270.536	260.782	277.289	296.915	293.975	264.14	275.213	268.606	256.526	248.251	235.623	234.796	220.523	227.615	216.851	220.008	214.266	220.01	219.809	206.453	205.466	202.358	198.045
	0.290782	260.637	270.434	257.802	267.753	282.196	304.983	301.4	299.648	284.55	269.324	257.121	253.477	245.744	244.045	233.818	247.381	241.751	228.326	228.707	234.48	221.696	213.042	235.635	238.713	258.937	273.054	259.482	270.502	297.018	300.873	272.699	286.505	273.849	264.954	262.209	243.502	236.426	219.659	228.724	216.514	215.186	215.17	223.31	218.326	202.995	202.079	207.258	197.286
	0.289845	262.235	270.808	263.422	274.062	285.198	305.462	310.441	299.382	285.691	274.638	258.743	257.557	246.106	245.011	235.688	246.775	242.815	224.953	232.915	238.938	225.943	222.188	242.09	247.54	257.363	274.218	257.824	265.117	285.893	291.975	268.619	274.492	272.335	263.735	262.154	244.85	238.943	221.838	229.391	218.487	216.011	220.105	221.902	208.71	199.962	199.121	201.722	202.595
	0.288908	263.936	271.229	268.939	280.328	288.256	305.897	319.55	299.123	286.935	279.964	260.353	261.626	246.314	245.867	237.705	246.461	244.198	221.81	237.464	243.538	230.113	231.355	248.436	256.409	255.944	275.456	256.397	259.83	274.554	282.799	264.388	262.286	270.667	262.358	261.9	245.983	241.36	223.873	229.963	220.362	217.091	225.16	220.639	199.114	196.986	196.17	196.11	207.873
	0.287971	265.696	271.768	274.024	286.147	291.266	306.18	328.042	298.644	288.031	284.801	261.433	265.513	246.878	246.925	240.102	246.771	245.847	219.153	242.335	248.414	234.207	240.216	254.34	264.73	254.742	276.37	255.082	254.599	263.223	273.467	260.282	250.527	268.715	260.838	261.308	246.644	243.582	225.625	230.249	222.123	218.797	230.257	219.758	190.262	194.313	193.441	190.85	212.772
	0.287034	266.544	273.753	272.217	283.48	292.203	304.243	322.296	293.467	283.974	279.138	251.651	265.839	258.213	254.547	247.53	254.302	246.659	222.128	247.019	256.21	238.352	242.268	253.309	260.745	254.916	268.968	251.282	248.407	256.325	266.321	261.813	252.053	263.936	259.413	257.701	241.869	243.791	224.462	226.558	223.555	228.41	233.788	223.944	196.665	196.981	195.271	194.523	210.374
	0.286097	267.287	275.632	270.463	280.861	293.288	302.433	316.636	288.466	279.978	273.449	241.907	266.253	269.821	262.353	255.085	262.051	247.747	225.487	251.826	264.122	242.653	244.457	252.49	256.867	255.144	261.583	247.242	241.917	249.155	258.792	263.177	253.512	258.966	257.713	254.025	237.2	244.093	223.449	222.918	225.133	238.015	237.354	228.217	203.269	199.869	197.152	198.182	207.955
	0.285161	267.724	277.238	268.799	278.32	294.448	300.836	311.043	283.771	276.005	267.743	232.383	266.68	281.346	270.023	262.534	269.829	249.24	229.548	256.897	271.951	246.999	246.681	251.766	252.995	255.346	254.409	243.011	235.348	241.939	250.991	264.309	254.914	253.948	255.918	250.584	233.021	244.54	222.711	219.544	226.974	247.491	241.166	232.739	210.192	203.177	199.351	202.037	205.767
	0.284224	260.337	272.456	268.687	277.082	293.046	302.735	304.792	284.16	270.556	262.338	229.851	264.293	279.372	265.589	261.06	270.478	255.86	246.064	267.523	272.227	247.228	245.099	246.77	245.372	252.509	254.657	240.437	237.114	243.316	247.331	262.892	256.623	254.222	260.887	258.795	243.706	247.009	226.874	224.515	233.368	252.336	253.142	243.501	221.818	214.306	211.883	214.003	213.216
	0.283287	253.01	267.837	268.766	276.155	291.853	304.808	298.584	284.455	265.051	256.897	227.266	261.906	277.52	261.332	259.643	271.158	262.508	262.617	278.189	272.62	247.57	243.727	242.05	237.818	249.6	254.681	237.753	238.803	244.716	243.74	261.502	258.285	254.409	265.85	267.086	254.469	249.541	231.119	229.592	239.796	257.191	265.181	254.257	233.448	225.424	224.395	225.951	220.607
	0.28235	245.811	263.42	269.054	275.573	290.887	307.015	292.435	284.647	259.522	251.456	224.658	259.506	275.766	257.282	258.303	271.871	269.167	279.139	288.866	273.135	248.039	242.579	237.633	230.389	246.653	254.482	234.993	240.38	246.074	240.238	260.171	259.926	254.55	270.796	275.408	265.25	252.115	235.434	234.793	246.274	262.087	277.259	264.955	245.026	236.48	236.856	237.862	227.922
	0.281413	252.204	266.917	273.153	282.126	293.909	301.717	289.605	283.004	260.391	253.309	227.962	254.673	269.817	258.721	261.071	272.683	272.104	282.223	293.647	274.268	251.032	244.746	238.327	234.012	250.189	254.215	238.613	234.83	234.679	240.691	265.185	266.725	262.434	273.949	274.378	264.016	250.501	237.087	243.846	256.17	273.426	284.711	265.431	245.297	236.961	243.386	246.393	231.734
	0.280476	258.921	270.757	277.563	288.885	296.983	296.422	286.843	281.498	261.448	255.236	231.261	249.808	263.75	259.916	263.584	273.304	274.936	285.193	298.364	275.302	254.017	246.891	238.963	237.705	253.821	254.004	242.271	229.279	223.281	241.316	270.354	273.639	270.481	277.211	273.372	262.826	248.94	238.778	253.004	266.306	285.005	292.172	265.804	245.481	237.355	249.894	254.984	235.655
	0.279539	265.961	274.94	282.285	295.849	300.109	291.132	284.149	280.129	262.694	257.237	234.555	244.912	257.566	260.868	265.84	273.736	277.664	288.049	303.019	276.236	256.995	249.014	239.541	241.466	257.548	253.847	245.968	223.727	211.88	242.113	275.677	280.669	278.69	280.579	272.388	261.679	247.432	240.504	262.267	276.684	296.824	299.641	266.076	245.576	237.663	256.379	263.633	239.686
	0.278602	285.05	288.2	285.101	288.708	287.231	277.8	279.345	281.175	267.414	260.532	237.722	239.586	248.295	255.006	265.756	273.68	279.255	288.888	300.886	281.327	257.115	245.538	239.181	240.866	253.928	252.439	245.887	232.282	226.276	250.41	276.649	281.092	280.359	279.222	270.873	263.983	251.504	240.075	254.866	273.856	295.266	298.335	272.25	251.785	245.294	260.848	266.171	239.213
	0.277665	304.359	301.556	287.761	281.098	273.83	264.124	274.462	282.353	272.22	263.894	240.945	234.197	238.826	248.903	265.63	273.626	280.859	289.712	298.571	286.482	257.141	241.865	238.694	240.118	250.183	251.053	245.663	241.049	241.223	258.943	277.561	281.395	282.067	278.045	269.603	266.547	255.731	239.646	247.229	270.846	293.524	296.957	278.645	258.183	253.149	265.452	268.816	238.771
	0.276728	323.703	314.871	290.298	273.238	260.151	250.224	269.533	283.627	277.062	267.305	244.228	228.753	229.206	242.664	265.495	273.581	282.494	290.551	296.177	291.635	257.118	238.081	238.094	239.288	246.425	249.71	245.357	249.808	256.323	267.598	278.481	281.679	283.916	277.125	268.587	269.319	260.026	239.251	239.615	267.858	291.807	295.644	285.171	264.674	261.116	270.224	271.664	238.432
	0.275791	321.205	310.548	286.289	269.754	255.278	246.306	264.381	275.972	278.698	268.621	244.072	231.206	236.513	252.93	275.402	279.943	283.395	287.052	289.053	284.75	261.316	251.894	250.75	243.561	246.044	251.047	251.007	259.36	266.112	270.339	275.683	275.36	276.307	270.794	264.472	267.013	260.032	242.348	240.08	262.495	283.419	290.234	288.551	280.165	273.272	272.443	268.995	240.987
	0.274854	317.688	305.362	281.815	266.236	250.582	242.695	259.097	267.761	280.072	269.735	243.673	233.94	244.666	264.132	285.968	286.752	284.36	283.54	282.041	277.717	266.06	266.759	264.139	248.205	245.977	252.627	257.027	269.081	275.729	272.814	272.802	268.953	268.415	264.247	260.214	264.473	259.876	245.646	240.798	256.832	274.547	284.588	291.957	296.24	285.865	274.778	266.241	243.781
	0.273917	313.954	299.955	277.111	262.514	245.731	239.017	253.686	259.321	281.299	270.724	243.156	236.664	253.044	275.665	296.828	293.775	285.419	280.177	275.317	270.983	271.199	282.034	277.776	253.035	246.104	254.356	263.199	278.942	285.37	275.245	269.974	262.704	260.591	257.687	255.931	261.887	259.717	249.018	241.471	250.955	265.43	278.856	295.51	312.574	298.749	277.331	263.614	246.711
	0.27298	303.185	284.877	266.311	264.658	249.75	241.88	249.304	253.372	273.248	260.732	237.407	232.342	252.877	273.989	294.436	288.011	279.581	279.729	278.81	270.956	269.789	283.48	286.747	269.749	262.932	262.407	268.377	280.636	286.691	272.206	265.669	264.379	256.682	248.582	244.368	247.335	248.366	241.813	236.897	247.795	262.379	276.321	290.927	306.524	297.152	276.319	258.907	242.077
	0.272043	292.046	269.142	255.124	267.278	254.5	245.274	244.972	247.473	264.538	249.987	231.364	227.803	252.489	271.754	291.395	281.493	273.352	279.513	282.975	271.38	268.018	284.171	295.602	287.408	280.954	271.047	273.736	282.08	287.717	268.896	261.324	266.699	253.126	239.369	232.29	231.971	236.326	233.951	231.989	244.799	259.596	273.885	285.735	298.924	294.47	274.949	253.952	236.913
	0.271106	280.945	253.314	243.903	270.023	259.456	248.815	240.625	241.466	255.709	239.129	225.333	223.467	252.398	269.755	288.502	274.98	267.143	279.365	287.219	271.87	266.286	284.937	304.629	305.326	299.197	279.913	279.345	283.767	288.945	265.638	257.031	269.206	249.699	230.197	220.124	216.497	224.26	226.057	227.055	241.802	256.712	271.354	280.415	291.097	291.559	273.434	248.872	231.665
	0.270169	278.318	251.963	245.26	267.625	264.574	253.954	242.491	243.18	258.412	243.592	230.985	221.451	247.581	265.137	281.936	267.834	260.998	263.562	278.543	267.765	260.772	281.772	307.821	312.464	314.081	285.132	276.806	282.979	282.998	262.396	254.532	267.537	248.742	233.307	223.057	215.97	227.003	226.469	236.686	252.573	258.798	271.772	269.407	275.291	277.783	267.456	248.293	233.939
	0.269232	276.441	251.944	247.855	264.94	269.809	259.367	245.058	245.763	262.268	249.521	237.768	219.595	242.208	260.168	274.979	260.486	254.65	246.154	268.439	263.025	254.795	278.151	310.47	318.565	328.655	290.003	273.527	281.943	276.29	258.998	252.086	265.465	248.052	237.468	227.215	216.626	230.928	227.569	247.715	264.616	261.375	272.49	257.832	258.735	262.998	261.061	248.033	236.788
	0.268295	274.621	252.066	250.659	262.403	275.162	264.934	247.822	248.587	266.333	255.661	244.731	217.72	236.677	255.069	267.935	252.98	248.084	228.419	257.958	258.018	248.66	274.396	313.063	324.522	343.207	294.837	270.186	280.873	269.414	255.44	249.544	263.342	247.434	241.675	231.35	217.227	234.816	228.671	258.953	276.804	264.033	273.265	246.147	242.068	248.08	254.61	247.715	239.588
	0.267359	266.088	245.058	246.633	269.16	278.174	271.125	252.843	255.127	266.603	256.419	246.401	216.031	231.473	247.684	261.311	249.693	240.751	232.109	253.755	255.619	246.946	271.598	314.25	318.566	339.465	291.403	269.573	274.064	265.537	250.51	245.055	260.586	247.642	244.058	233.37	223.847	241.828	241.298	268.602	287.945	268.07	264.504	243.129	231.905	242.214	253.563	248.478	235.717
	0.266422	256.759	237.159	241.791	277.089	281.1	277.526	258.253	262.228	266.603	256.723	247.543	214.294	226.19	239.909	254.683	246.842	233.377	238.174	250.217	253.474	245.621	268.735	315.177	311.097	333.581	286.936	269.253	266.64	262.036	245.458	240.32	257.732	247.953	246.245	235.198	231.213	249.331	255.368	278.194	299.124	272.387	254.78	241.157	222.407	237.318	253.208	249.508	231.139
	0.265485	247.351	229.129	236.869	285.217	284.206	284.087	263.83	269.517	266.758	257.162	248.734	212.482	220.78	231.974	247.998	243.968	226.033	244.317	246.651	251.291	244.202	265.688	315.985	303.363	327.491	282.306	268.933	259.212	258.582	240.421	235.539	254.843	248.282	248.434	237.059	238.687	256.998	269.664	287.916	310.469	276.849	245.115	239.308	212.872	232.422	252.971	250.695	226.561
	0.264548	249.227	236.817	247.66	293.069	290.021	286.755	269.284	267.305	265.148	253.933	244.004	215.515	222.076	230.581	247.317	250.206	234.622	245.171	241.441	241.082	239.071	259.748	305.406	296.049	317.676	274.917	270.418	264.181	258.245	238.65	237.391	255.303	247.627	248.606	239.258	238.875	257.139	267.901	291.634	311.581	275.81	245.804	238.691	218.09	233.099	251.42	255.851	232.788
	0.263611	252.521	246.716	260.627	300.858	296.195	288.928	274.693	263.795	263.329	250.291	238.461	219.244	224.296	230.174	247.367	257.682	245.257	245.183	235.934	229.683	233.441	253.468	293.251	288.841	307.378	267.165	272.175	270.985	258.531	237.499	240.298	256.211	246.822	248.518	241.462	238.134	256.36	264.095	294.702	311.489	274.153	247.896	238.241	225.374	234.507	249.714	261.699	240.69
	0.262674	255.734	256.751	273.697	308.636	302.385	291.134	280.086	260.254	261.548	246.736	232.888	223.03	226.547	229.887	247.348	265.195	255.836	245.048	230.341	218.14	227.792	247.216	281.007	281.666	297.072	259.402	273.967	278.002	259.047	236.55	243.393	257.123	245.998	248.435	243.625	237.436	255.671	260.385	297.929	311.565	272.623	250.031	237.804	232.782	235.909	248.036	267.738	248.858
	0.261737	262.464	266.451	276.112	299.242	292.854	279.243	265.863	254.604	263	248.887	229.759	221.892	227.263	238.177	255.994	267.929	257.141	239.075	221.748	208.554	216.049	239.779	268.02	276.005	293.963	263.255	274.158	275.21	257.333	237.439	245.709	257.545	244.974	245.842	237.841	236.929	257.361	266.203	296.792	302.857	266.472	245.38	231.2	230.673	236.353	244.199	261.545	254.338
	0.2608	269.741	276.009	276.647	286.877	280.63	264.897	248.316	248.549	264.97	251.892	226.954	219.847	227.649	247.808	266.034	269.857	256.905	232.082	212.605	199.199	203.178	232.16	255.025	270.742	292.024	269.033	274.101	270.732	255.166	238.66	248.104	258.092	243.848	242.724	230.671	236.222	259.265	273.496	294.965	292.695	259.567	239.571	223.509	226.935	236.68	239.933	253.373	259.448
	0.259863	276.999	285.484	276.988	274.241	268.191	250.317	230.534	242.415	266.95	254.852	224.079	217.672	227.944	257.433	276.091	271.736	256.588	224.972	203.373	189.745	190.133	224.551	242.137	265.651	290.117	274.901	274.056	266.134	252.915	239.944	250.736	258.855	242.644	239.469	223.364	235.272	261.003	280.76	293.155	282.481	252.651	233.677	215.701	223.077	237.045	235.575	245.175	264.643
	0.258926	263.181	269.918	264.768	257.401	252.453	237.654	223.035	242.872	268.324	256.454	228.839	219.914	229.037	260.447	279.497	278.143	256.278	221.412	199.262	187.971	191.472	218.422	238.202	265.082	286.527	269.521	264.674	255.783	241.697	236.51	251.237	256.687	242.261	234.915	222.22	232.914	256.456	280.149	291.723	278.353	248.217	225.029	213.974	220.459	231.709	227.802	238.634	257.742
	0.257989	245.152	249.379	250.057	239.678	235.94	225.253	217.444	244.531	269.504	257.698	235.016	222.972	230.146	262.09	281.646	285.42	255.982	218.485	196.061	187.64	195.549	212.49	235.955	265.497	282.798	262.114	253.486	244.239	228.655	232.157	251.265	253.924	242.099	230.144	222.343	230.404	250.793	278.126	290.404	275.377	244.148	215.715	213.247	218.03	225.232	219.301	232.281	248.457
	0.257052	226.811	228.497	235.16	221.816	219.228	212.723	211.816	246.153	270.599	258.823	241.18	226.008	231.1	263.578	283.776	292.719	255.691	215.512	192.801	187.312	199.669	206.475	233.743	266.086	279.262	254.79	242.227	232.548	215.437	227.767	251.235	251.134	242.003	225.384	222.579	227.987	245.171	276.158	289.134	272.414	239.973	206.225	212.363	215.538	218.674	210.689	225.793	239.042
	0.256115	221.668	223.982	227.541	214.052	209.61	208.486	209.127	240.069	263.301	253.265	238.629	226.504	227.405	253.549	274.848	286.391	253.818	215.323	197.871	195.244	208.537	216.911	238.945	262.152	270.431	246.195	235.389	230.147	221.421	235.378	250.775	247.151	238.71	229.645	224.906	228.165	246.241	271.864	280.712	265.273	235.478	209.137	215.186	215.687	217.446	214.805	230.514	245.044
	0.255178	219.345	222.981	221.433	208.351	201.517	206.007	207.004	232.206	254.042	246.169	234.142	226.498	222.858	241.104	263.523	277.108	251.7	215.921	204.941	205.067	218.44	231.007	245.764	257.144	260.342	237.195	229.378	229.708	231.658	245.59	250.131	242.815	234.68	235.976	227.799	229.075	248.956	267.179	270.669	257.119	230.924	214.864	218.88	216.353	217.307	221.651	237.597	254.409
	0.254241	216.954	221.916	215.236	202.506	193.391	203.478	204.805	224.209	244.601	238.952	229.59	226.538	218.455	228.709	252.183	267.808	249.688	216.719	212.23	215.009	228.362	245.218	252.607	252.052	250.15	228.063	223.217	229.204	242	255.811	249.38	238.37	230.606	242.445	230.837	230.189	251.899	262.624	260.545	248.843	226.366	220.724	222.632	216.955	217.092	228.467	244.601	263.801
	0.253304	220.11	224.17	214.46	204.043	196.236	200.678	199.02	210.989	226.024	224.645	219.448	219.103	215.085	227.778	249.203	255.921	240.829	218.618	215.348	218.265	233.744	249.837	252.014	246.117	238.303	220.515	220.76	226.634	237.916	247.572	239.212	228.523	223.985	240.542	233.701	229.239	248.377	258.867	251.882	240.581	229.425	229.493	225.515	218.19	219.694	228.819	241.4	258.138
	0.252367	224.905	227.445	215.133	207.458	201.757	197.75	192.37	196.403	205.048	208.551	208.034	209.896	211.904	229.483	248.078	243.243	230.241	220.907	217.517	219.92	237.981	251.838	249.262	239.753	225.957	213.464	219.465	223.7	230.17	234.502	226.468	217.219	216.727	236.447	236.38	227.642	242.94	254.881	243.224	232.087	234.285	239.031	228.347	219.816	223.13	227.571	235.559	248.542
	0.25143	229.833	230.787	215.851	210.869	207.239	194.861	185.781	181.951	184.324	192.708	196.835	200.809	208.728	231.077	246.92	230.8	219.896	223.316	219.73	221.63	242.186	253.64	246.281	233.318	213.728	206.564	218.242	220.739	222.348	221.355	213.688	205.99	209.569	232.232	238.831	225.849	237.296	250.766	234.589	223.713	239.211	248.634	231.351	221.643	226.676	226.47	229.819	238.934
	0.250494	233.408	232.019	215.52	212.704	207.932	190.851	182.283	177.943	178.038	183.883	190.885	196.301	203.832	224.098	236.21	219.667	217.081	226.606	223.817	224.808	240.069	246.534	237.726	224.63	206.362	202.147	217.018	219.108	216.448	212.688	205.781	196.664	199.595	222.58	236	226.996	236.724	246.612	229.03	217.853	234.346	247.303	235.236	227.578	228.334	223.824	221.51	230.564
	0.249557	236.565	232.717	214.816	213.921	207.106	186.418	179.634	176.787	175.746	177.073	186.434	193.115	198.573	214.998	223.024	208.88	216.295	230.071	228.4	228.44	236.319	237.153	227.847	215.47	200.417	198.429	215.732	217.855	211.12	205.339	199.29	187.952	188.937	211.517	231.742	229.001	237.533	242.401	224.321	212.766	226.854	242.963	239.366	234.675	229.549	220.784	212.532	222.52
	0.24862	239.682	233.47	214.015	214.928	206.054	181.862	176.968	175.586	173.475	170.378	182.052	189.996	193.462	206.21	210.074	198.143	215.479	233.462	232.946	232.121	232.704	227.988	218.211	206.495	194.576	194.737	214.365	216.587	205.826	198.081	192.886	179.359	178.412	200.556	227.504	231.026	238.299	238.169	219.66	207.824	219.502	238.673	243.512	241.805	230.859	217.811	203.635	214.47
	0.247683	235.925	234.052	217.539	213.913	205.357	182.633	179.855	181.31	179.018	173.283	182.848	189.112	189.197	196.825	199.169	188.86	212.078	229.551	232.089	230.517	229.043	224.998	215.822	205.099	193.609	196.169	213.346	213.191	200.21	190.157	183.63	172.757	168.252	191.462	216.703	221.52	224.893	226.188	210.624	201.256	217.581	235.745	236.819	236.469	227.367	213.5	200.106	211.921
	0.246746	229.926	234.349	222.367	212.279	204.753	184.971	184.297	189.096	186.909	179.076	185.145	188.76	185.044	187.052	188.765	179.988	207.783	223.263	229.379	227.071	225.315	223.955	215.594	205.861	193.958	199.098	212.486	209.121	194.443	182.017	173.421	166.654	158.095	182.905	203.903	208.463	207.177	211.852	200.2	194.051	217.121	233.056	226.768	227.257	222.323	208.713	198.166	211.113
	0.245809	223.807	234.394	227.119	210.614	204.08	187.171	188.529	196.757	194.699	184.767	187.323	188.235	180.749	177.121	178.256	171.079	203.384	216.848	226.472	223.42	221.559	222.979	215.304	206.425	194.097	201.913	211.662	205.038	188.626	173.887	163.159	160.437	147.842	174.315	191.166	195.47	189.585	197.585	189.765	186.731	216.425	230.168	216.75	218.074	217.24	203.874	196.141	210.328
	0.244872	214.11	220.724	223.374	210.908	210.724	195.577	193.173	199.612	195.714	189.911	193.815	191.256	184.289	178.923	175.77	170.022	200.777	209.991	220.163	219.191	222.332	226.261	216.103	204.103	191.581	201.335	213.397	205.483	191.517	179.04	167.265	164.116	152.76	176.214	188.802	196.234	191.412	195.833	187.275	183.946	207.004	218.792	208.778	210.91	210.891	200.818	195.467	212.894
	0.243935	203.215	202.451	216.721	211.88	219.832	206.082	197.941	200.747	194.32	194.777	201.672	195.42	190.47	184.664	175.976	171.554	198.713	202.964	212.704	214.821	224.624	230.82	217.132	200.753	188.098	199.538	215.92	207.349	197.189	188.57	176.271	171.118	162.793	181.677	189.915	201.655	199.863	198.318	187.465	182.603	194.454	204.46	201.405	204.459	204.154	198.354	195.303	216.697
	0.242998	192.348	184.317	210.109	212.841	228.825	216.482	202.633	201.798	192.847	199.517	209.342	199.433	196.516	190.195	176.04	172.91	196.529	195.887	205.236	210.467	226.843	235.156	217.975	197.328	184.511	197.67	218.337	209.036	202.559	197.813	185.143	177.948	172.604	187.029	190.889	206.938	208.185	200.682	187.552	181.074	181.741	190.08	193.911	198.026	197.469	195.843	195.161	220.588
	0.242061	183.63	179.294	208.482	217.468	236.177	219.842	203.252	195.099	187.675	196.876	208.485	205.252	200.14	196.157	181.814	179.175	190.477	188.844	195.334	207.071	226.477	241.119	219.22	197.33	181.962	194.563	216.449	213.649	211.873	203.085	194.732	190.235	183.098	196.442	195.584	209.12	206.835	192.362	180.707	175.492	170.506	183.924	194.56	197.915	195.837	199.413	199.048	222.369
	0.241124	175.886	179.348	208.725	223.383	242.849	220.512	202.366	185.527	181.07	191.35	204.37	211.73	202.733	202.203	189.672	187.265	182.924	181.905	184.715	204.188	225.027	247.589	220.521	198.621	179.88	190.978	212.767	219.172	222.561	206.812	204.565	204.61	193.804	207.329	201.758	210.068	201.918	180.136	171.311	168.527	160.071	180.989	198.35	200.184	196.172	205.36	204.405	223.243
	0.240187	168.318	179.459	208.915	229.145	249.436	221.183	201.536	176.072	174.436	185.748	200.238	218.121	205.174	208.092	197.348	195.224	175.327	175.057	174.353	201.479	223.456	253.854	221.654	199.848	177.847	187.373	208.9	224.386	232.986	210.445	214.321	218.913	204.384	218.072	207.938	210.935	197.16	168.127	162.032	161.72	149.857	178.091	202.102	202.385	196.539	211.328	209.667	224.035
	0.23925	167.988	181.947	208.198	229.942	246.751	217.316	196.542	169.603	170.241	185.273	200.596	218.975	206.493	214.806	207.247	197.361	172.386	168.272	164.889	196.402	217.899	249.055	224.059	202.672	177.54	181.341	201.921	216.948	226.648	214.313	219.341	220.257	206.236	214.808	209.599	206.878	191.371	167.912	159.618	163.848	151.383	175.192	197.784	197.554	197.551	211.984	211.568	227.699
	0.238313	170.626	185.309	207.05	228.73	240.236	211.598	189.808	164.424	167.136	187.002	202.821	217.512	207.455	221.911	218.048	196.931	171.413	161.457	155.752	190.233	210.701	239.677	227.156	206.208	177.925	174.301	193.757	204.361	213.446	218.336	222.344	216.154	204.418	205.633	209.387	200.928	185.161	172.667	160.098	169.668	157.86	172.355	190.113	189.905	198.901	210.44	212.018	232.42
	0.237376	173.185	188.526	205.83	227.596	233.835	205.977	183.134	159.305	164.083	188.731	204.985	216.072	208.51	229.011	228.738	196.357	170.407	154.609	146.633	184.023	203.532	230.395	230.373	209.762	178.275	167.285	185.699	191.958	200.49	222.39	225.325	212.116	202.619	196.478	209.24	195.195	179.022	177.427	160.576	175.404	164.343	169.604	182.529	182.446	200.335	208.978	212.414	236.921
	0.236439	178.793	189.608	201.88	220.193	227.654	204.873	179.388	161.09	170.542	190.329	208.072	219.785	216.219	235.638	229.764	195.989	170.87	152.12	141.969	176.66	197.551	223.677	231.44	212.915	177.98	164.121	180.979	184.183	193.052	222.094	221.625	207.39	196.26	186.721	199.919	191.593	180.813	183.574	167.672	180.244	168.536	169.205	177.063	176.185	195.211	205.329	210.694	234.444
	0.235502	185.73	189.719	196.641	209.857	221.641	205.866	177.047	166.061	181.323	191.837	211.656	225.997	226.997	242.004	226.268	195.715	171.955	151.655	139.293	168.697	192.095	218.099	231.473	215.891	177.395	162.687	177.672	178.572	188.205	219.797	214.905	202.342	187.857	176.771	186.373	188.944	186.226	190.223	177.752	184.606	171.476	169.797	172.431	170.294	186.939	200.559	207.992	228.668
	0.234565	192.52	189.813	191.367	199.556	215.746	206.871	174.767	170.997	191.961	193.31	215.299	232.316	237.752	248.322	222.738	195.382	172.947	151.154	136.506	160.648	186.61	212.483	231.519	218.882	176.811	161.17	174.225	173.026	183.454	217.555	208.31	197.32	179.57	166.936	172.936	186.319	191.554	196.695	187.692	188.865	174.206	170.29	167.645	164.244	178.609	195.703	205.282	222.773
	0.233628	197.208	192.573	190.698	197.789	217.735	213.623	183.081	180.21	196.619	193.774	209.966	228.175	234.694	244.13	219.946	199.801	182.617	158.591	143.087	163.902	189.151	209.367	229.376	219.583	179.584	164.529	173.108	172.274	180.585	210.668	203.037	191.661	173.842	167.265	171.276	186.57	194.009	198.693	189.742	189.146	176.141	172.122	170.183	164.302	174.095	188.174	197.019	212.682
	0.232692	200.721	196.582	192.373	200.305	223.614	223.194	196.658	191.484	198.239	193.82	200.277	218.866	224.676	234.607	217.626	206.788	196.75	169.992	154.293	172.809	195.653	207.535	226.042	218.996	183.937	170.278	173.166	173.914	178.653	201.454	198.391	185.66	169.378	172.768	175.55	188.158	194.876	198.382	187.689	187.353	177.716	174.57	176.389	167.346	171.413	179.27	185.895	200.511
	0.231755	204.057	200.44	194.008	202.714	229.349	232.607	210.043	202.577	199.838	193.973	190.917	209.849	214.808	225.148	215.405	213.905	210.855	181.24	165.225	181.495	201.951	205.688	222.633	218.281	188.117	175.854	173.139	175.495	176.727	192.337	193.736	179.653	164.903	178.261	179.729	189.586	195.573	197.986	185.518	185.481	179.259	176.891	182.415	170.143	168.554	170.328	174.76	188.384
	0.230818	206.235	203.756	197.065	203.672	228.962	235.438	214.424	203.46	196.849	191.617	187.846	204.951	210.666	220.818	217.536	219.131	218.711	191.075	175.54	188.897	204.01	204.616	218.632	216.01	190.245	182.23	175.201	176.732	179.499	195.063	194.664	178.09	163.462	179.499	182.82	191.318	194.43	193.744	183.887	185.276	184.483	184.302	190.08	176.03	170.349	166.116	170.494	184.241
	0.229881	207.815	206.738	200.812	203.883	225.216	234.567	213.755	198.634	191.288	187.762	188.086	202.239	209.701	219.418	222.112	223.308	223.087	200.028	185.4	195.481	203.705	203.96	214.318	212.842	191.177	189.024	178.463	177.804	184.971	204.434	198.791	179.103	163.759	178.326	185.273	193.223	192.323	187.426	182.606	186.003	191.732	194.531	198.624	183.601	174.632	164.426	170.03	184.691
	0.228944	209.38	209.617	204.407	204.124	221.501	233.613	213.004	193.753	185.725	183.845	188.211	199.506	208.759	218.112	226.732	227.563	227.486	208.802	194.998	201.845	203.322	203.274	209.993	209.587	191.975	195.697	181.718	178.881	190.521	213.842	202.993	180.21	164.09	177.122	187.648	195.057	190.222	181.173	181.33	186.686	198.914	204.655	207.033	190.994	178.683	162.553	169.492	185.297
	0.228007	210.731	211.562	206.275	205.519	217.65	227.421	208.604	188.036	181.324	183.859	190.924	201.895	210.493	215.958	223.32	226.358	226.3	211.288	200.263	202.002	196.366	194.06	200.481	202.964	189.067	194.124	183.417	181.518	192.651	213.152	203.611	182.695	168.364	178.212	187.817	194.374	189.385	179.277	181.45	186.866	200.462	208.769	209.483	194.098	181.135	164.424	170.669	182.404
	0.22707	211.962	213.012	207.231	207.646	213.832	218.226	202.098	181.893	177.625	186.222	195.097	207.208	213.743	213.266	215.047	221.758	221.66	209.976	202.936	198.466	185.568	179.774	187.899	194.384	184.022	187.615	184.174	185.025	192.559	206.286	202.002	185.923	175.018	180.767	186.785	192.377	189.483	180.088	182.476	186.791	198.589	209.252	208.403	194.606	182.607	168.626	172.988	177.396
	0.226133	213.197	214.502	208.29	209.823	210.174	209.244	195.707	175.83	173.913	188.479	199.056	212.248	216.852	210.601	206.869	217.138	216.991	208.634	205.549	194.947	174.957	165.661	175.443	185.892	179.069	181.182	184.942	188.43	192.35	199.454	200.395	189.073	181.644	183.379	185.897	190.624	189.783	180.978	183.564	186.76	196.718	209.74	207.399	195.06	183.958	172.779	175.382	172.505
	0.225196	210.697	211.094	203.895	205.788	206.211	203.511	195.849	179.342	177.335	193.381	203.715	214.823	217.279	209.705	203.9	212.309	212.035	205.212	203.047	190.361	168.999	159.387	170.671	181.816	175.598	176.51	184.388	189.267	190.455	194.777	199.085	192.387	186.689	185.581	186.218	191.019	190.697	181.736	184.569	188.409	197.293	210.747	211.236	200.425	187.262	176.451	175.582	169.379
	0.224259	205.708	204.437	195.928	197.707	201.99	199.914	200.344	189.198	185.536	200.038	208.844	215.816	215.961	209.898	204.222	207.22	206.829	200.447	197.323	185.244	166.161	158.303	170.959	180.629	173.085	172.965	182.911	188.457	187.51	191.498	197.941	195.829	190.65	187.43	187.261	192.684	191.899	182.379	185.46	191.037	199.356	212.025	218.199	209.09	191.977	179.88	174.373	167.496
	0.223322	200.723	197.824	188.101	189.774	197.794	196.403	204.899	199.046	193.756	206.62	213.848	216.728	214.617	209.991	204.369	201.968	201.535	195.723	191.802	180.366	163.456	157.271	171.239	179.422	170.588	169.411	181.388	187.67	184.588	188.189	196.756	199.251	194.561	189.216	188.284	194.289	193.065	183.036	186.315	193.516	201.24	213.212	225.076	217.754	196.758	183.378	173.276	165.763
	0.222385	198.361	195.314	185.906	187.911	200.284	201.863	213.229	210.197	203.648	212.727	216.525	216.698	213.543	211.799	207.353	201.126	199.679	195.847	191.834	180.431	163.671	159.403	174.3	179.584	171.646	167.585	176.447	183.668	182.446	184.706	193.456	199.432	195.258	192.719	191.778	195.536	191.982	182.243	184.132	192.63	200.26	211.647	226.508	223.469	202.962	187.339	174.66	166.72
	0.221448	198.013	195.928	187.89	190.565	207.814	213.851	224.216	222.293	214.749	218.593	217.692	216.127	212.723	214.887	212.466	203.644	200.44	199.512	195.869	184.044	165.984	163.788	179.389	180.809	175.28	167.029	169.082	177.337	180.853	181.1	188.614	197.229	193.642	197.469	196.95	196.453	189.193	180.333	179.787	189.459	197.408	208.181	224.037	227.029	210.107	191.503	177.683	169.423
	0.220511	197.809	196.76	190.087	193.463	215.601	225.925	235.141	234.384	225.86	224.538	219.004	215.681	211.959	217.955	217.555	206.26	201.296	203.234	200.004	187.763	168.359	168.154	184.483	182.109	178.924	166.486	161.756	171.025	179.253	177.478	183.735	194.967	192.013	202.179	201.959	197.238	186.288	178.351	175.472	186.386	194.699	204.778	221.569	230.569	217.181	195.542	180.572	171.961
	0.219574	202.185	200.592	191.419	196.217	223.427	236.324	241.759	240.266	232.107	227.952	221.075	217.851	212.252	218.513	219.706	210.547	204.704	204.551	200.037	189.304	172.514	170.442	184.614	178.452	175.782	163.898	155.779	164.309	175.896	175.437	180.949	194.2	192.815	204.787	206.255	199.598	187.011	179.218	171.575	180.197	188.584	200.318	221.55	233.329	221.454	199.616	185.462	175.105
	0.218637	210.075	206.646	191.974	198.768	231.096	245.248	245.038	241.36	234.592	229.398	223.648	221.897	213.301	217.142	219.59	216.073	210.06	203.987	196.847	189.083	177.977	171.083	180.855	170.861	167.298	159.723	150.939	157.376	171.213	174.695	179.914	194.727	195.57	205.75	210.017	203.167	190.596	182.384	167.99	171.496	179.697	194.949	223.346	235.329	223.44	203.707	191.876	178.699
	0.2177	217.948	212.675	192.559	201.378	238.716	254.034	248.34	242.584	237.174	230.936	226.203	225.798	214.292	215.822	219.518	221.572	215.407	203.483	193.742	188.879	183.363	171.697	177.125	163.288	158.825	155.589	146.219	150.584	166.601	174.008	178.984	195.361	198.365	206.7	213.698	206.597	194.104	185.569	164.408	162.796	170.801	189.53	224.999	237.129	225.269	207.696	198.124	182.14
	0.216763	219.959	215.888	196.146	206.946	241.701	253.259	247.61	242.737	239.053	232.069	225.652	226.722	213.104	212.109	215.79	222.454	217.715	202.916	192.936	186.715	185.266	174.322	178.148	161.782	156.605	155.293	146.376	151.042	166.816	175.127	181.552	194.389	200.071	207.192	213.209	206.801	197.425	188.934	168.029	164.044	168.978	184.662	221.523	232.676	220.722	205.91	197.339	182.679
	0.215826	216.947	216.636	202.175	214.882	240.699	244.435	243.426	241.92	240.326	232.871	222.56	225.313	210.212	206.444	208.906	219.327	217.373	202.305	194.118	182.86	184.228	178.687	183.238	165.419	159.731	158.303	150.715	157.756	171.197	177.754	186.997	191.921	200.647	207.077	209.06	204.268	200.645	192.458	177.793	173.833	173.249	180.395	213.888	223.193	211.007	199.329	190.727	180.846
	0.21489	213.908	217.286	208.065	222.66	239.623	235.659	239.255	241.138	241.673	233.767	219.6	224.061	207.482	200.943	202.019	216.102	216.953	201.752	195.401	178.998	183.176	183.061	188.354	169.014	162.864	161.381	155.171	164.66	175.687	180.381	192.377	189.38	200.996	206.675	204.721	201.65	203.879	196.005	187.541	183.667	177.571	176.258	206.429	213.959	201.533	192.85	184.222	179.029
	0.213953	216.163	220.02	211.262	222.863	235.214	231.097	235.36	236.165	239.755	233.94	219.053	222.785	207.445	197.953	198.353	212.662	215.84	200.523	197.125	181.316	184.04	189.556	198.2	179.253	171.751	169.772	161.896	170.413	179.527	182.921	196.168	191.112	202.717	205.967	202.045	200.246	202.118	195.936	195.539	191.717	182.585	175.771	203.284	208.601	195.379	187.065	180.769	179.611
	0.213016	223.268	224.637	211.919	216.05	227.728	230.418	231.711	227.155	234.724	233.328	220.617	221.434	209.843	197.254	197.76	209.182	214.227	198.652	199.176	189.348	186.699	198.02	212.336	195.596	185.877	182.974	170.552	174.852	182.716	185.384	198.42	196.665	205.688	205.017	201.033	200.11	195.883	192.629	202.118	198.26	188.319	178.705	204.105	206.778	192.231	181.961	180.139	182.467
	0.212079	230.27	229.1	212.397	209.103	220.197	229.749	228.058	217.979	229.646	232.649	222.135	220.158	212.304	196.652	197.277	205.819	212.732	196.815	201.212	197.352	189.368	206.49	226.368	211.825	199.882	196.086	179.082	179.14	185.939	187.851	200.525	201.966	208.423	203.862	200.014	200.084	189.87	189.493	208.952	205.036	194.203	181.801	205.041	205.098	189.206	176.999	179.598	185.399
	0.211142	230.982	226.789	212.961	208.598	219.971	230.05	226.821	215.774	231.037	235.089	226.752	222.768	216.959	201.751	200.287	206.031	212.736	198.861	205.9	206.697	194.193	210.044	232.47	220.34	209.736	204.428	182.755	177.697	185.265	192.952	202.438	206.825	210.162	203.468	199.25	200.382	190.974	188.862	209.199	207.405	198.623	186.42	204.375	201.217	186.778	175.078	180.136	190.775
	0.210205	225.508	217.791	213.71	214.642	227.044	231.255	228.02	220.677	238.801	240.545	234.393	229.176	223.698	212.374	206.679	209.804	214.129	204.828	213.207	217.375	201.19	208.695	230.768	221.314	215.606	207.993	181.628	170.57	180.467	200.564	204.128	211.453	211.205	204.32	198.977	201.054	199.079	190.623	202.629	205.137	201.514	192.62	202.174	195.021	184.845	176.149	181.753	198.621
	0.209268	220.117	208.806	214.408	220.644	234.009	232.374	229.223	225.541	246.341	245.774	241.866	235.517	230.338	222.814	213.01	213.651	215.481	210.852	220.434	228.005	208.203	207.409	229.192	222.465	221.607	211.495	180.49	163.396	175.431	207.993	205.631	216.11	212.416	205.601	199.008	201.905	207.198	192.386	196.055	202.828	204.484	199.053	200.194	188.838	182.892	177.273	183.449	206.559
	0.208331	215.507	202.158	216.55	227.319	238.558	233.425	234.65	230.659	249.229	247.146	244.756	240.014	237.879	231.511	218.025	214.413	216.997	216.252	225.587	235.271	212.878	207.662	228.935	222.125	223.561	212.9	180.714	162.174	173.544	210.834	209.361	220.49	214.531	207.19	201.561	204.612	211.412	193.672	192.531	202.123	206.006	204.04	198.797	184.824	181.745	177.971	186.829	211.807
	0.207394	211.728	198.119	220.316	234.705	240.524	234.501	244.773	236.116	247.326	244.63	242.936	242.556	246.429	238.376	221.668	211.769	218.747	220.84	228.42	238.811	214.948	209.525	230.006	220.086	221.006	212.044	182.368	167.444	175.359	208.821	215.89	224.697	217.707	208.957	206.771	209.226	211.352	194.43	192.275	203.096	205.86	207.112	197.834	183.274	181.622	178.25	192.01	214.084
	0.206457	208.015	194.176	224.091	242.015	242.439	235.615	255.021	241.612	245.553	242.289	241.319	245.098	254.904	245.128	225.329	209.151	220.522	225.31	231.087	242.225	216.964	211.368	231.067	218.148	218.467	211.151	183.938	172.661	177.264	206.807	222.712	229.109	221.178	210.996	212.197	213.881	211.291	195.173	191.938	203.926	205.684	209.987	196.848	181.872	181.673	178.652	197.235	216.416
	0.20552	206.461	193.404	224.163	243.834	243.138	238.507	261.62	244.112	241.953	238.299	236.076	241.312	254.944	244.945	228.934	212.295	225.342	229.499	232.423	242.547	217.749	212.329	229.851	216.266	217.694	210.88	188.47	179.786	182.964	206.59	226.783	231.654	226.058	214.679	216.42	215.404	208.983	193.165	191.113	203.474	207.383	212.789	197.683	181.922	181.693	179.16	199.712	216.039
	0.204583	207.63	196.543	220.031	239.295	242.565	243.556	263.779	243.205	236.261	232.387	226.499	230.167	245.116	236.747	232.575	222.337	233.859	233.527	232.554	239.514	217.19	212.215	225.87	214.18	218.896	211.305	196.51	189.145	193.114	208.7	227.496	231.924	232.385	220.022	218.934	213.249	204.044	187.893	189.679	201.476	211.131	215.569	200.716	183.647	181.524	179.699	198.875	212.299
	0.203646	209.116	200.015	216.149	234.85	242.151	248.725	265.927	242.537	230.827	226.733	217.116	219.202	235.348	228.67	236.374	232.519	242.541	237.648	232.984	236.734	216.722	212.034	221.778	211.85	219.964	211.632	204.45	198.409	203.322	211.087	228.432	232.358	238.774	225.311	221.328	211.18	199.142	182.592	188.099	199.261	214.609	218.193	203.776	185.495	181.365	180.26	198.011	208.41
	0.202709	216.852	207.823	214.585	230.821	241.753	251.198	264.273	241.127	229.081	224.652	210.871	209.781	224.519	221.862	236.569	237.099	244.105	237.288	230.447	233.003	218.227	215.526	221.266	212.057	219.781	211.243	208.23	204.968	211.43	214.373	229.149	233.461	243.284	227.33	219.056	206.461	192.478	178.066	187.445	198.699	215.174	220.122	206.849	186.671	182.935	181.381	195.696	204.418
	0.201772	232.237	220.863	215.767	227.226	241.123	250.052	257.869	238.648	231.865	226.876	208.399	202.125	212.363	216.613	231.959	234.314	236.418	231.185	223.844	227.838	222.14	223.699	225.423	215.779	218.153	210.157	206.828	208.236	216.834	218.617	229.406	235.295	245.299	225.127	210.93	198.264	183.528	174.517	188.1	200.574	212.317	221.334	209.895	186.884	186.807	183.225	191.459	200.313
	0.200835	247.544	233.903	216.977	223.622	240.364	248.859	251.632	236.341	234.723	229.067	205.839	194.416	200.338	211.432	227.325	231.49	228.808	225.224	217.307	222.73	226.008	231.731	229.524	219.516	216.562	209.238	205.51	211.618	222.306	222.969	229.727	237.186	247.286	222.817	202.83	190.084	174.594	170.899	188.718	202.58	209.525	222.569	212.917	187.13	190.808	185.104	187.104	196.022
	0.199898	256.292	243.304	220.027	222.562	238.344	244.623	244.634	234.43	237.211	230.37	205.819	191.486	195.885	210.032	224.992	229.977	226.406	220.516	212.378	217.324	226.539	235.689	234.23	225.556	219.81	210.276	206.639	215.219	227.363	226.593	230.398	235.758	244.274	220.05	198.057	186.314	172.086	170.934	189.801	204.87	210.071	220.446	211.245	188.249	193.768	187.486	186.391	194.34
	0.198961	255.866	247.462	225.526	225.071	234.745	236.226	236.424	232.892	239.11	230.453	209.396	195.213	201.815	213.802	225.84	230.224	231.112	217.371	209.54	211.311	222.333	234.08	239.866	234.893	229.913	214.039	211.338	219.143	231.923	229.251	231.556	229.65	234.321	216.77	197.885	188.686	178.552	176.149	191.617	207.498	215.311	213.67	203.071	190.502	195.114	190.523	190.973	196.595
	0.198025	255.281	251.383	230.901	227.594	231.202	227.871	228.264	231.371	241.02	230.504	212.913	198.85	207.702	217.531	226.607	230.314	235.71	214.193	206.592	205.118	217.944	232.412	245.538	244.372	240.22	218.056	216.388	223.275	236.703	232.145	232.811	223.555	224.377	213.502	197.701	191.067	185.058	181.372	193.492	210.25	220.703	206.973	194.923	192.69	196.433	193.549	195.669	198.981
	0.197088	251.023	248.831	232.882	229.273	229.148	222.535	223.665	231.141	241.862	232.592	218.567	205.336	214.04	222.027	227.639	231.083	238	214.027	206.882	202.735	216.171	232.801	249.831	250.146	247.498	223.492	221.168	226.536	240	235.294	233.154	219.323	217.711	213.073	201.381	197.444	193.675	187.641	196.804	212.835	222.512	202.086	190.329	194.575	197.896	195.925	199.419	202.655
	0.196151	241.364	236.79	229.928	229.696	229.325	221.715	224.372	232.872	241.139	237.88	227.532	216.238	221.05	227.686	229.141	233.105	236.932	218.44	212.155	206.369	218.631	236.437	252.037	250.174	249.941	230.775	225.116	228.187	240.662	238.363	231.869	217.855	216.052	216.993	210.973	209.86	205.371	195.449	202.26	215.039	218.742	199.967	191.138	196.067	199.595	197.399	201.756	208.287
	0.195214	231.676	224.811	227.065	230.178	229.56	220.874	225.025	234.634	240.521	243.268	236.491	227.111	227.967	233.273	230.601	235.177	235.886	222.804	217.334	210.027	221.151	240.148	254.314	250.269	252.395	238.064	229.07	229.787	241.149	241.181	230.401	216.321	214.46	220.99	220.616	222.261	216.961	203.208	207.766	217.278	215.029	198.011	192.013	197.541	201.274	198.969	204.33	214.158
	0.194277	226.129	217.637	225.659	230.458	230.84	222.904	227.618	237.903	241.758	246.222	240.365	232.582	231.721	236.408	231.934	236.413	234.257	224.23	219.809	213.154	223.986	242.633	253.058	246.878	250.238	241.623	232	230.025	239.267	240.593	228.647	215.419	215.347	226.165	228.129	231.097	224.804	209.224	212.518	218.082	210.983	195.226	190.938	196.535	199.677	197.573	203.67	215.31
	0.19334	227.561	218.375	226.607	230.461	233.872	229.71	233.408	243.509	245.841	245.036	235.9	229.257	230.5	235.717	233.185	236.253	231.687	220.834	217.883	215.304	227.231	242.977	245.892	237.681	240.486	238.942	233.039	227.933	233.576	234.574	226.624	215.723	220.32	233.235	232.062	234.08	226.655	212.559	216.098	216.515	206.31	190.82	186.517	191.432	192.668	191.072	197.203	208.257
	0.192403	229.133	219.191	227.655	230.668	237.049	236.526	239.077	248.953	249.803	243.874	231.509	226.065	229.468	235.22	234.54	236.169	229.194	217.386	215.868	217.352	230.438	243.3	238.758	228.552	230.79	236.166	233.804	225.626	227.701	228.351	224.542	216.131	225.405	240.387	236.003	237.09	228.591	216.089	219.877	215.016	201.638	186.366	182.04	186.298	185.621	184.461	190.527	201.072
	0.191466	233.014	222.445	230.019	232.618	240.261	241.844	242.703	251.897	252.366	245.044	232.658	227.106	231	236.153	235.809	235.143	225.554	213.545	213.235	218.232	231.754	240.184	231.497	219.811	220.957	231.967	232.794	223.585	223.639	225.073	224.463	217.605	228.784	246.156	241.007	240.556	231.048	219.564	221.782	213.155	198.527	183.678	180.084	183.833	182.653	180.668	184.264	193.863
	0.190529	240.823	229.969	234.616	237.429	243.375	244.517	242.821	250.512	252.515	250.32	243.653	235.562	236.872	239.442	236.846	232.33	219.687	209.038	209.628	217.204	229.814	230.984	224.012	211.709	210.777	225.3	228.972	222.368	223.173	227.53	228.259	220.983	228.974	249.269	247.865	244.816	234.397	222.81	220.191	210.644	198.181	184.144	182.735	186.186	186.995	181.989	178.927	186.728
	0.189592	248.589	237.48	239.228	242.274	246.567	247.293	242.94	249.04	252.566	255.503	254.61	243.992	242.737	242.825	238	229.548	213.751	204.484	206.033	216.255	228.02	221.915	216.607	203.662	200.574	218.57	225.127	221.19	222.784	230.168	232.32	224.567	229.245	252.324	254.653	249.088	237.859	226.291	218.865	208.288	197.761	184.472	185.357	188.474	191.185	183.126	173.399	179.476
	0.188655	256.859	244.64	242.509	245.649	249.079	249.347	242.036	246.296	252.315	257.883	259.669	248.31	245.247	243.209	236.852	225.483	208.856	200.694	203.666	216.378	226.79	216.776	212.584	198.803	194.462	214.295	223.562	220.872	223.011	232.212	236.004	228.672	230.409	254.244	259.539	252.984	241.436	229.287	218.712	207.025	196.491	184.816	189.081	193.129	196.851	184.431	167.868	171.797
	0.187718	266.24	251.117	243.044	245.975	250.114	249.87	239.171	241.166	251.513	254.729	253.034	244.493	241.038	237.355	230.812	218.737	206.065	198.461	203.76	218.524	226.423	219.193	215.167	200.218	196.591	215.124	226.676	222.303	224.436	232.799	238.399	233.31	233.032	253.886	260.663	255.934	244.845	230.837	220.447	207.729	193.713	185.448	194.961	202.497	205.665	186.352	162.612	163.456
	0.186781	275.696	257.577	243.429	246.153	251.138	250.482	236.39	236.006	250.537	251.333	246.201	240.57	236.66	231.246	224.531	211.843	203.184	196.195	203.938	220.721	226.048	221.65	217.847	201.744	198.924	216.185	229.997	223.902	226.025	233.406	240.621	237.718	235.401	253.326	261.594	258.606	247.947	232.23	222.197	208.534	191.012	186.123	200.745	211.775	214.467	188.24	157.304	155.095
	0.185844	280.073	261.057	244.303	247.475	249.741	248.259	234.569	231.908	249.219	248.545	243.205	241.028	235.128	227.643	220.691	209.249	203.107	196.67	206.973	224.433	227.107	225.318	220.356	204.828	203.132	217.433	231.276	223.668	227.373	232.916	239.458	237.797	234.764	249.948	260.026	258.689	248.182	232.753	222.396	208.323	189.487	186.624	204.466	218.924	221.598	192.267	157.793	153.94
	0.184907	273.294	258.119	246.53	251.564	243.11	239.712	234.682	230.119	247.399	247.46	248.859	251.157	240.038	229.931	222.589	216.229	209.224	203.099	215.95	231.318	231.311	231.578	222.281	211.032	211.005	218.708	227.843	219.17	227.793	229.882	231.116	228.685	227.859	240.685	253.275	253.571	242.737	231.574	218.969	205.49	190.245	186.6	203.865	221.625	225.128	200.975	170.904	168.39
	0.18397	266.462	255.165	248.79	255.695	236.445	231.115	234.821	228.263	245.46	246.298	254.505	261.291	244.918	232.23	224.516	223.218	215.289	209.476	224.806	238.187	235.563	237.903	224.15	217.168	218.845	220.054	224.53	214.685	228.044	226.652	222.503	219.184	220.606	231.175	246.317	248.283	237.229	230.231	215.168	202.296	190.822	186.461	203.215	224.313	228.644	209.674	184.003	182.829
	0.183033	260.928	251.837	250.918	258.133	232.978	227.272	236.609	230.966	247.199	247.502	259.667	268.529	248.237	232.241	225.623	229.331	222.051	215.289	232.892	244.385	238.534	243.808	227.118	222.55	225.305	221.756	223.009	212.615	227.598	223.238	215.254	210.64	214.631	224.501	240.485	243.495	235.11	231.239	213.996	201.229	192.001	187.829	203.427	224.655	230.977	217.168	195.41	196.089
	0.182096	258.509	247.664	252.74	256.417	237.085	234.655	242.046	244.548	257.868	254.504	263.691	268.849	247.928	226.848	224.844	233.48	230.638	219.856	239.46	249.035	238.394	248.617	232.826	226.258	228.493	224.067	225.393	216.132	225.704	219.62	211.701	205.153	212.485	225.258	237.989	240.419	241.302	238.201	219.829	205.946	194.965	192.987	205.784	219.468	230.518	221.821	202.864	206.63
	0.181159	255.966	243.508	254.666	254.633	241.038	241.759	247.136	257.984	268.454	261.529	267.717	269.14	247.657	221.55	224.257	237.847	239.319	224.412	246.13	253.712	238.304	253.483	238.558	229.945	231.598	226.225	227.605	219.443	223.613	215.741	208	199.656	210.47	226.301	235.864	237.624	247.693	245.211	225.645	210.648	197.904	198.103	208.133	214.324	230.051	226.492	210.395	217.268
	0.180223	256.424	243.524	259.289	255.586	245.585	247.065	250.268	267.213	276.137	268.009	270.182	267.765	245.915	218.426	224.986	242.892	247.094	229.052	251.636	257.747	240.984	259.19	244.567	234.551	235.364	228.921	228.771	221.978	222.47	213.636	206.426	197.507	208.948	226.989	234.343	235.223	251.738	250.87	229.975	214.19	200.507	203.364	211.78	212.389	229.979	229.518	217.833	228.113
	0.179286	265.004	254.324	270.584	263.757	251.824	248.083	248.95	265.713	276.433	273.116	268.613	262.155	240.241	220.844	228.796	249.259	252.35	234.015	253.83	260.003	250.783	266.99	251.306	241.67	241.027	233.362	227.513	222.864	224.179	216.728	210.705	204.126	208.468	226.121	233.604	233.253	249.188	252.944	230.479	214.843	202.417	209.143	218.803	218.718	230.978	228.158	224.909	239.425
	0.178349	273.519	264.914	281.601	271.739	257.724	248.799	247.491	264.192	276.808	278.391	267.161	256.661	234.59	223.347	232.695	255.679	257.727	239.1	255.99	262.207	260.514	274.809	258.134	248.862	246.645	237.786	226.157	223.618	225.753	219.725	214.866	210.66	208.049	225.295	232.925	231.338	246.652	255.135	231.049	215.683	204.535	214.987	225.747	224.939	231.996	226.763	232.08	250.959
	0.177412	281.024	273.433	290.415	280.183	263.396	250.509	246.337	263.441	277.745	284.248	267.094	255.314	232.569	224.717	234.892	259.296	260.806	243.056	256.366	261.515	264.94	279.402	262.33	254.34	252.693	242.573	228.322	225.291	228.506	224.273	219.222	216.685	207.503	225.007	232.944	230.155	243.919	255.614	231.494	217.585	206.832	219.869	230.156	228.336	232.532	225.949	237.26	257.647
	0.176475	285.671	276.364	293.455	290.351	269.225	255.886	246.47	265.072	280.242	291.446	270.857	265.773	241.089	222.584	231.853	254.6	256.877	243.465	251.651	252.525	254.04	274.489	258.596	254.58	260.1	248.43	241.045	230.072	235.108	233.654	224.497	221.523	206.392	226.108	234.728	230.919	240.464	250.606	231.269	221.958	208.984	221.762	227.349	223.775	231.575	226.995	236.525	249.743
	0.175538	290.19	279.147	296.392	300.348	274.987	261.267	246.676	266.846	282.943	298.753	274.759	276.246	249.65	220.472	228.743	249.892	252.937	243.959	246.975	243.549	243.084	269.488	254.824	254.726	267.488	254.246	253.841	235.001	241.818	243.154	229.86	226.498	205.215	227.091	236.33	231.613	236.837	245.278	230.818	226.094	210.922	223.621	224.499	219.215	230.557	228.172	235.986	241.986
	0.174601	291.147	279.74	297.979	305.391	278.257	265.381	247.638	267.524	283.804	303.436	280.198	286.265	257.461	219.802	225.389	245.053	250.251	245.252	244.952	238.195	234.932	264.847	251.425	255.051	273.704	258.096	264.553	241.132	248.129	250.666	234.487	228.938	203.8	227.32	237.468	231.568	232.851	240.467	230.64	229.457	211.515	223.152	220.376	215.265	227.994	228.231	234.101	235.771
	0.173664	280.838	273.659	295.518	294.832	273.644	265.453	250.958	264.288	278.142	299.251	290.237	294.79	262.713	223.651	221.387	239.757	251.717	248.893	251.491	244.613	236.137	261.608	249.284	256.149	276.093	255.668	268.384	250.86	252.958	251.405	236.5	222.698	201.745	225.384	237.523	229.172	228.055	238.154	231.948	230.979	208.366	215.197	212.283	213.31	220.656	224.237	227.197	234.135
	0.172727	270.44	267.62	293.124	284.295	269.082	265.661	254.452	261.15	272.549	295.026	300.282	303.359	267.975	227.331	217.289	234.359	253.258	252.519	258.103	251.084	237.478	258.342	247.026	257.115	278.376	253.224	272.384	260.779	257.994	252.193	238.559	216.376	199.609	223.368	237.413	226.521	223.032	235.678	233.186	232.475	205.248	207.223	204.264	211.372	213.435	220.178	220.158	232.469
	0.17179	263.153	263.521	292.19	275.639	265.585	266.63	256.545	256.423	266.878	290.296	307.693	308.681	272.268	231.427	214.306	230.188	256.021	257.198	264.902	257.059	240.349	255.667	245.214	258.996	280.444	253.573	275.409	269.716	264.031	254.195	239.91	212.611	199.593	222.722	236.916	225.287	219.375	233.517	233.348	233.422	202.836	200.548	197.38	209.565	209.257	217.066	214.552	232.701
	0.170853	267.609	266.522	296.461	273.796	265.794	269.942	252.864	245.462	260.515	283.749	305.391	301.972	272.918	237.567	215.738	230.836	262.969	265.764	272.16	261.016	248.334	255.231	245.346	264.517	281.98	264.192	274.258	274.418	273.061	260.525	238.534	218.527	207.671	227.379	235.606	230.12	221.501	233.108	229.865	232.486	202.911	198.662	194.438	208.253	215.869	217.659	214.501	239.752
	0.169916	272.222	269.763	300.887	271.974	265.978	273.267	249.042	234.307	253.846	277.038	302.96	295.219	273.443	243.666	217.222	231.493	269.866	274.326	279.453	264.918	256.274	254.798	245.367	269.839	283.379	274.832	273	279.078	282.105	266.93	237.168	224.558	215.896	232.105	234.402	235.053	223.722	232.816	226.475	231.61	203.001	196.742	191.556	207.067	222.578	218.312	214.244	246.46
	0.168979	276.375	273.016	303.013	270.864	267.38	276.803	246.232	226.238	248.715	271.043	299.189	288.141	273.672	249.379	220.487	233.911	276.147	280.757	285.095	268.362	262.881	254.885	245.795	274.238	284.65	284.336	273.531	284.914	290.267	271.814	237.951	231.443	224.346	237.708	234.409	238.98	226.28	233.907	225.742	233.242	205.744	196.677	190.897	207.897	228.153	219.881	215.087	253.657
	0.168042	278.088	275.467	295.093	272.652	273.968	281.189	248.155	231.589	251.103	268.59	290.278	279.81	273.236	253.746	230.974	243.607	280.087	278.384	283.662	270.107	264.108	257.142	248.372	275.598	285.912	288.982	281.787	295.772	294.756	270.139	247.652	241.458	233.272	246.824	239.217	238.482	229.899	240.132	235.58	244.986	219.344	204.397	199.167	216.553	228.565	224.922	221.281	264.116
	0.167105	279.88	277.982	287.239	274.489	280.652	285.613	250.116	236.829	253.5	266.072	281.26	271.358	272.955	258.273	241.547	253.343	284.066	275.987	282.046	271.834	265.282	259.444	251.04	277.02	287.193	293.498	289.903	306.63	299.302	268.503	257.462	251.518	242.359	256.179	244.338	238.181	233.544	246.111	245.298	256.684	232.842	212.074	207.37	225.15	228.788	229.804	227.528	274.508
	0.166168	282.32	281.783	282.401	276.886	285.878	289.697	254.126	242.787	256.142	264.164	274.758	265.092	273.276	261.733	251.808	260.788	286.493	275.244	281.306	273.41	266.838	261.808	253.228	277.328	287.248	296.077	295.398	315.017	303.732	267.976	265.344	261.088	252.064	264.375	248.932	237.831	236.858	251.253	254.321	267.207	244.837	219.84	215.427	233.368	230.068	234.571	233.981	283.012
	0.165231	287.505	291.391	291.541	281.765	283.823	292.026	267.668	252.627	259.885	265.333	280.554	269.616	275.649	259.329	260.134	257.093	281.272	282.432	285.59	274.426	270.439	264.195	252.679	272.073	281.384	289.976	289.009	311.611	307.239	272.368	263.513	268.095	263.974	266.064	249.686	236.366	238.384	253.521	260.554	272.367	250.224	228.326	223.172	240.145	237.241	239.487	241.124	282.798
	0.164294	292.737	300.996	300.671	286.725	281.82	294.379	281.207	262.471	263.59	266.344	286.231	274.015	277.802	256.719	268.299	253.193	275.827	289.624	290.01	275.56	274.054	266.442	252.007	266.77	275.462	283.754	282.499	308.026	310.53	276.483	261.491	275.02	275.847	267.77	250.453	234.867	239.749	255.841	266.751	277.545	255.718	236.996	231.084	247.088	244.537	244.399	248.174	282.472
	0.163357	298.844	309.747	308.89	291.728	281.034	296.185	293.498	272.552	268.154	268.788	291.886	279.416	281.025	255.802	275.808	251.153	271.913	296.035	294.689	278.174	278.183	269.612	252.502	262.784	269.373	277.058	276.07	303.698	311.117	278.555	260.357	281.584	286.269	269.659	251.273	233.664	240.187	258.151	272.633	282.412	262.126	246.481	239.929	254.648	252.024	249.401	254.968	282.426
	0.162421	309.532	313.809	312.113	296.542	286.66	294.923	298.988	283.907	277.481	279.696	297.862	290.923	291.162	265.143	280.435	260.269	277.411	298.015	300.068	288.253	285.025	278.54	260.011	266.248	262.648	268.349	270.673	296.104	297.811	270.754	265	286.591	288.925	272.437	252.268	234.241	236.468	260.248	277.04	285.481	273.057	259.579	253.134	264.818	260.031	255	260.798	284.328
	0.161484	320.236	317.822	315.262	301.316	292.299	293.757	304.54	295.255	286.562	290.286	303.548	302.366	301.177	274.349	284.879	269.235	282.706	299.783	305.393	298.246	291.807	287.455	267.528	269.689	255.899	259.602	265.24	288.341	284.252	262.815	269.522	291.613	291.601	275.171	253.176	234.789	232.937	262.534	281.587	288.542	284.074	272.799	266.477	275.102	268.195	260.765	266.568	285.95
	0.160547	328.3	320.814	317.975	306.322	298.513	294.088	309.588	305.304	294.306	298.693	308.09	312.109	309.616	283.019	289.391	277.853	287.225	300.751	309.53	307.888	298.243	295.581	274.987	273.846	251.196	253.213	261.497	281.479	272.267	256.082	273.49	296.3	295.011	278.339	254.38	235.582	231.232	265.139	286.175	291.748	294.108	285.736	279.721	284.898	276.072	266.218	270.803	285.925
	0.15961	319.088	317.394	318.221	313.064	308.398	303.526	310.946	306.968	294.952	295.05	307.063	311.253	308.623	289.062	295.479	285.157	287.944	297.775	306.184	315.593	302.622	298.618	282.019	282.831	259.876	262.344	268.972	281.54	272.106	258.118	274.748	298.834	303.071	284.527	257.992	238.162	240.255	268.691	290.224	296.005	297.271	296.071	291.469	290.84	281.181	268.65	265.407	276.885
	0.158673	309.683	313.813	318.317	319.781	318.332	312.957	312.207	308.577	295.703	291.663	306.177	310.424	307.672	295.118	301.633	292.556	288.659	294.701	302.602	322.96	306.679	301.553	289.032	291.905	268.581	271.535	276.54	281.74	272.134	260.385	276.277	301.544	311.161	290.639	261.531	240.784	249.376	272.276	294.348	300.372	300.469	306.368	303.195	296.772	286.345	271.071	259.903	267.732
	0.157736	301.49	310.552	318.081	325.141	327.093	321.772	313.653	310.524	297.118	288.872	304.947	309.864	307.083	301.072	307.399	298.829	289.294	291.957	298.928	327.44	309.278	304.514	296.199	300.562	277.346	280.073	283.178	282.61	273.112	263.166	278.121	303.746	317.071	294.807	264.712	243.879	257.603	275.741	298.022	304.272	303.488	315.398	313.512	301.646	289.985	272.434	254.888	259.781
	0.156799	304.229	310.965	316.294	320.081	326.371	325.866	317.365	315.673	303.119	288.979	300.107	311.2	308.968	306.119	309.597	295.569	289.412	292.578	296.272	311.87	302.832	308.362	304.67	305.298	286.407	283.123	281.949	287.792	280.253	268.43	280.534	300.704	305.728	284.347	265.596	250.296	258.109	278.035	297.625	303.719	304.871	314.884	312.991	298.283	281.208	265.587	254.572	262.244
	0.155862	307.059	311.361	314.394	314.973	325.662	330.002	321.264	321.087	309.405	289.35	295.483	312.537	310.801	311.14	311.668	292.203	289.643	293.346	293.639	296.253	296.328	312.094	313.081	310.006	295.499	286.258	280.869	293.16	287.633	274.009	283.156	297.69	294.285	273.801	266.418	256.641	258.556	280.329	297.205	303.143	306.288	314.453	312.458	294.79	272.205	258.638	254.421	265.08
	0.154925	309.845	312.049	312.782	310.267	324.64	333.392	324.97	325.751	314.438	289.395	291.122	313.21	312.197	315.659	313.631	289.868	290.699	294.646	291.855	282.896	291.344	315.708	320.801	314.684	304.365	289.703	280.535	298.414	295.087	280.577	286.647	295.498	284.346	264.642	267.227	262.668	259.733	282.964	296.888	302.501	307.542	314.296	311.711	290.912	263.811	252.978	255.301	268.966
	0.153988	311.311	315.708	315.005	309.9	320.38	329.12	325.053	320.656	304.625	283.776	287.261	307.404	309.858	315.554	315.734	298.533	298.754	299.815	298.174	291.999	301.692	319.285	322.382	319.366	310.816	295.429	286.068	300.866	301.115	293.905	296.65	300.988	289.921	269.677	268.402	266.183	268.457	288.799	297.707	301.412	306.948	316.07	308.975	284.407	263.327	260.731	264.685	279.733
	0.153051	312.694	319.31	317.25	309.508	316.012	324.757	325.096	315.494	294.722	278.047	283.285	301.529	307.562	315.488	317.847	307.242	306.861	305.104	304.639	301.265	312.163	322.897	323.991	324.104	317.377	301.281	291.608	303.373	307.296	307.359	306.715	306.462	295.469	274.616	269.418	269.544	277.022	294.466	298.361	300.276	306.419	317.915	306.231	277.749	262.662	268.413	274.142	290.758
	0.152114	313.635	322.173	319.238	309.257	311.866	320.451	324.995	310.766	285.278	272.393	279.615	296.006	305.183	315.301	320.166	315.924	314.948	310.499	310.731	310.184	322.297	326.087	324.988	328.265	323.76	307.326	297.293	306.327	314.031	320.583	316.42	311.802	301.004	279.784	270.892	272.919	285.051	299.707	298.936	299.37	306.04	319.279	303.812	272.471	262.804	275.662	283.255	301.279
	0.151177	309.926	316.271	317.626	311.092	311.87	317.983	323.544	312.346	282.675	268.934	281.102	295.742	301.222	313.142	325.042	323.8	322.209	315.844	310.419	312.901	326.89	323.641	317.924	324.418	326.489	314.182	304.681	314.273	325.916	329.367	320.806	315.703	306.763	289.05	280.128	278.353	288.219	301.615	300.533	301.912	306.749	313.651	305.64	286.628	275.389	278.24	287.075	302.233
	0.15024	306.123	310.209	315.923	312.871	311.85	315.5	322.034	313.841	279.964	265.257	282.377	295.4	297.235	311.05	330.036	331.75	329.551	321.284	310.288	315.964	331.891	321.481	310.897	320.5	329.115	320.849	311.952	322.212	337.856	338.199	325.192	319.679	312.628	298.373	289.392	283.817	291.425	303.549	302.135	304.452	307.452	307.966	307.453	300.874	287.992	280.715	290.801	303.142
	0.149303	303.098	304.955	314.799	314.675	311.922	313.5	320.779	315.345	277.851	262.14	283.411	294.984	293.733	309.406	334.822	339.101	336.205	326.352	310.527	319.288	336.707	319.415	304.566	317.326	331.792	327.152	318.92	329.596	349.21	346.987	329.828	323.544	317.671	306.63	298.201	289.362	294.678	305.174	303.422	306.807	308.294	303.046	309.514	314.362	299.681	282.737	293.962	303.644
	0.148366	315.719	316.961	325.695	318.002	314.155	320.427	325.12	318.498	288.452	273.041	283.994	294.75	299.425	314.701	333.914	334.522	329.138	323.09	314.227	321.289	331.081	313.961	309.993	328.69	337.191	330.203	322.386	327.039	348.995	354.105	338.946	324.026	306.056	294.755	298.389	295.895	298.121	300.785	298.992	305.853	311.695	312.746	316.266	312.665	294.683	278.441	288.642	297.507
	0.147429	328.409	329.029	336.694	321.543	316.581	327.438	329.422	321.649	299.222	284.289	284.929	294.736	305.259	320.151	333.21	330.133	322.123	319.812	317.945	323.294	325.394	308.397	315.292	339.953	342.546	333.185	325.71	324.249	348.609	361.138	348.014	324.434	294.268	282.741	298.564	302.487	301.616	296.4	294.583	304.898	314.997	322.404	323.024	310.93	289.663	274.155	283.296	291.125
	0.146492	340.796	340.762	347.635	325.645	319.678	334.566	333.597	324.792	310.186	295.686	286.271	294.974	310.97	325.615	332.873	326.228	315.304	316.474	321.343	325.195	320.038	303.341	320.703	351.089	347.999	336.088	328.683	321.203	347.975	367.781	356.697	324.798	282.753	271.04	298.533	308.701	304.813	291.972	290.332	303.682	317.825	331.611	329.429	308.945	284.512	269.79	278.097	284.858
	0.145556	342.237	340.869	353.87	340.279	337.118	342.748	335.138	327.798	321.985	301.378	289.469	296.273	308.978	326.959	337.438	331.055	312.736	311.698	314.628	323.674	326.098	316.515	333.236	361.528	357.751	338.751	325.386	317.253	344.775	365.218	355.275	325.885	284.291	272.686	292.809	301.99	297.73	286.194	290.118	294.701	309.428	328.636	325.168	300.642	276.065	262.74	277.929	289.107
	0.144619	343.759	341.106	360.218	355.102	354.714	351.003	336.713	330.83	333.791	307.101	292.806	297.654	307.024	328.228	341.904	335.74	310.026	306.675	307.619	321.847	331.905	329.635	345.848	372.084	367.6	341.484	322.024	313.102	341.238	362.331	353.624	326.811	285.776	274.383	287.064	295.226	290.646	280.464	289.948	285.611	300.908	325.599	320.922	292.305	267.507	255.639	277.735	293.287
	0.143682	345.137	341.319	366.453	369.887	372.195	359.178	338.251	333.812	345.369	312.799	296.347	299.178	305.122	329.278	346.034	340.086	307.211	301.508	300.535	319.841	337.522	342.734	358.532	382.674	377.309	344.172	318.562	308.794	337.409	359.161	351.772	327.612	287.316	276.261	281.437	288.487	283.612	274.813	289.737	276.475	292.3	322.4	316.67	284.001	258.941	248.67	277.584	297.407
	0.142745	328.637	329.342	354.653	366.715	367.993	355.247	334.104	330.82	338.226	313.993	305.299	305.515	304.263	318.738	331.176	328.46	307.265	304.262	310.765	327.888	347.959	358.265	370.541	386.737	368.244	337.654	312.199	307.971	336.947	359.15	351.973	331.148	297.449	288.712	286.94	287.886	280.478	271.803	282.679	272.296	286.437	311.061	310.573	281.007	258.612	256.379	282.746	302.121
	0.141808	312.151	317.314	342.727	363.3	363.595	351.208	329.942	327.766	330.884	315.07	314.173	311.843	303.407	308.144	316.167	316.748	307.25	306.902	320.894	335.736	358.09	373.548	382.537	390.948	359.291	331.07	305.733	307.054	336.396	359.119	352.203	334.65	307.533	301.19	292.494	287.195	277.237	268.807	275.612	268.127	280.474	299.509	304.268	277.946	258.407	264.207	287.896	306.775
	0.140871	295.679	305.234	330.675	359.644	359	347.061	325.764	324.65	323.344	316.03	322.97	318.164	302.555	297.497	301.006	304.949	307.166	309.427	330.922	343.387	367.914	388.583	394.52	395.307	350.45	324.422	299.163	306.043	335.754	359.068	352.46	338.117	317.57	313.695	298.098	286.415	273.891	265.827	268.537	263.968	274.411	287.745	297.753	274.817	258.328	272.154	293.033	311.368
	0.139934	300.086	301.24	319.395	348.045	356.081	348.273	335.311	342.264	331.877	317.25	320.269	313.597	298.437	294.648	304.25	308.969	314.162	326.598	333.088	343.585	364.942	380.25	383.533	389.422	350.675	317.802	291.574	303.727	338.047	360.262	356.858	347.672	325.073	315.658	307.506	293.262	275.793	272.963	279.014	271.078	283.465	295.041	297.635	278.786	268.873	285.475	309.615	331.406
	0.138997	304.727	297.51	308.272	336.317	353.082	349.458	344.994	360.231	340.657	318.551	317.547	309.051	294.39	292.011	307.87	313.243	321.351	344.137	335.342	343.852	361.829	371.538	372.121	383.208	350.719	311.046	283.948	301.561	340.649	361.665	361.455	357.334	332.576	317.49	316.893	300.125	277.665	280.181	289.66	278.214	292.482	302.378	297.417	282.665	279.548	299.005	326.504	351.848
	0.13806	309.436	293.982	297.302	324.522	349.989	350.573	354.702	378.386	349.556	319.931	314.895	304.613	290.439	289.525	311.719	317.645	328.677	361.929	337.745	344.248	358.675	362.632	360.467	376.747	350.51	304.155	276.293	299.556	343.537	363.266	366.218	367.056	340.098	319.275	326.228	306.943	279.467	287.399	300.336	285.286	301.342	309.604	297.048	286.395	290.269	312.703	343.611	372.57
	0.137123	325.057	310.183	306.706	325.692	349.29	350.665	361.872	379.993	352.693	315.311	305.86	302.669	295.476	294.226	311.838	323.38	326.553	357.418	335.686	338.66	342.799	346.475	352.288	371.945	345.269	301.736	278.266	293.917	334.457	357.407	358.639	361.94	345.286	330.069	329.671	308.981	284.149	289.445	303.087	292.338	310.223	312.1	297.282	281.359	292.775	316.075	347.793	379.528
	0.136186	341.258	327.265	316.999	327.44	348.633	350.716	369.043	381.215	355.856	310.663	296.698	300.836	300.75	299.116	311.759	329.183	324.222	352.286	333.585	332.964	326.692	330.198	344.311	367.218	339.818	299.426	280.532	288.137	324.993	351.208	350.472	356.189	350.184	341.116	332.912	310.927	289.006	291.347	305.407	299.154	319.074	314.422	297.428	275.971	294.994	319.284	351.865	386.406
	0.135249	357.731	344.665	327.597	329.395	347.945	350.753	376.29	382.534	359.216	306.163	287.595	299.043	306.003	303.99	311.592	335.017	321.961	347.184	331.575	327.335	310.725	314.009	336.432	362.513	334.298	297.093	282.813	282.324	315.499	344.886	342.073	350.234	354.858	352.153	336.121	312.917	293.954	293.254	307.522	305.732	327.89	316.706	297.463	270.484	297.163	322.632	356.211	393.613
	0.134312	362.315	355.311	338.732	341.312	353.794	355.161	369.623	372.902	347.814	307.777	292.45	304.707	313.246	311.804	314.389	330.884	320.553	343.648	332.669	325.312	310.739	305.941	328.323	343.903	325.866	303.346	284.528	286.481	308.764	332.339	345.375	342.124	347.121	348.785	341.323	323.028	310	299.411	308.138	308.72	325.995	318.321	302.128	273.509	296.089	322.97	348.474	371.461
	0.133375	366.257	365.519	349.911	353.882	360.182	359.939	362.296	362.662	335.597	309.61	297.763	310.483	320.341	319.624	317.196	325.974	318.928	339.933	333.662	323.353	311.574	298.335	320.204	324.449	317.307	310.136	286.314	291.223	302.086	319.381	349.103	333.77	338.693	344.531	346.626	333.614	326.699	305.801	308.669	311.484	323.47	319.839	306.951	276.866	294.702	322.982	339.89	347.601
	0.132438	370.168	375.637	361.115	366.606	366.779	364.868	355.022	352.372	323.318	311.354	302.82	315.986	327.182	327.294	319.856	320.789	317.04	335.956	334.393	321.273	312.422	290.78	312.09	304.857	308.766	317.027	288.204	296.043	295.321	306.322	352.649	325.273	330.197	340.119	351.926	344.266	343.493	312.207	309.185	314.201	320.858	321.294	311.69	280.116	293.162	322.821	331.075	323.53
	0.131501	370.523	381.287	371.887	373.737	363.187	358.828	345.439	355.172	330.003	322.901	314.112	323.786	323.938	333.558	328.426	327.834	328.26	353.577	342.768	332.316	326.518	301.161	312.87	311.383	310.643	319.279	309.139	304.644	303.404	310.814	349.727	334.089	337.044	341.047	352.163	355.929	354.978	318.407	311.239	309.195	323.375	324.006	316.302	287.845	295.739	316.306	324.435	321.858
	0.130564	370.48	386.565	382.549	380.442	358.871	352.115	335.603	358.87	338.166	335.118	325.803	331.606	319.938	339.651	337.456	335.958	340.498	372.773	351.675	344.431	341.752	313.119	314.264	319.84	313.21	321.215	331.646	313.695	312.669	316.536	346.374	344.257	345.073	342.432	352.08	367.861	366.308	324.705	313.389	303.607	326.37	326.868	321.019	296.144	298.717	309.248	317.923	321.802
	0.129627	370.296	391.796	393.133	387.141	354.592	345.548	325.684	362.498	346.412	347.278	337.42	339.26	315.914	345.669	346.503	344.257	352.778	391.938	360.54	356.649	357.153	325.344	315.617	328.296	315.696	323.184	354.333	322.927	322.02	322.186	343.06	354.497	353.153	343.874	352.052	379.998	377.886	331.121	315.523	298.005	329.466	329.785	325.851	304.689	301.789	302.104	311.369	321.699
	0.12869	358.348	381.851	383.377	375.108	348.163	337.836	329.347	361.998	352.232	356.031	334.904	335.032	317.029	337.951	349.766	357.656	361.636	397.928	370.303	364.063	360.304	326.643	312.839	330.167	316.182	338.078	362.188	328.461	316.213	312.278	342.588	349.973	350.804	348.011	352.591	371.561	372.069	334.668	318.138	303.922	339.445	342.29	338.531	316.128	308.133	310.49	325.572	334.893
	0.127754	345.203	370.324	371.474	361.089	341.562	329.932	334.368	361.237	357.867	364.506	331.029	329.708	318.72	328.923	352.426	371.622	370.318	402.709	380.366	371.189	362.375	326.885	309.771	331.46	316.569	354.205	368.558	333.46	308.786	300.845	342.423	344.071	347.602	352.531	353.399	361.133	364.51	337.851	320.768	311.081	350.181	356.015	352.321	328.144	314.958	320.644	342.029	349.536
	0.126817	332.001	358.689	359.399	346.903	335.001	321.95	339.419	360.619	363.559	373.034	327.172	324.443	320.487	319.921	355.048	385.67	379.168	407.571	390.649	378.513	364.578	327.153	306.816	332.821	317.053	370.306	374.899	338.287	301.216	289.399	342.291	338.238	344.575	357.18	354.433	350.736	356.919	340.952	323.365	318.361	361.013	370.041	366.477	340.48	321.96	331.059	358.72	364.332
	0.12588	320.966	352.086	348.971	341.604	326.351	322.769	337.31	366.029	359.648	366.714	316.535	324.499	318.803	315.176	337.032	371.021	374.847	410.096	396.119	372.204	361.804	322.481	309.697	333.326	319.381	359.837	366.867	339.388	304.036	301.964	339.816	337.074	348.144	361.232	359.101	338.341	341.52	326.129	309.822	313.453	365.963	382.201	381.447	357.671	342.605	339.782	365.924	368.35
	0.124943	310.267	345.89	338.545	337.225	317.26	324.569	334.36	372.149	354.581	358.777	305.469	325.646	316.963	311.217	316.775	352.886	368.811	412.46	400.848	364.031	358.392	317.352	313.514	333.918	322.099	346.495	357.343	340.351	308.427	317.722	337.307	336.902	352.846	365.298	363.903	325.489	324.849	309.113	294.677	307.559	370.301	393.986	396.3	375.222	364.84	347.951	371.463	370.504
	0.124006	299.693	339.738	328.228	332.929	308.393	326.388	331.446	378.266	349.705	350.986	294.624	326.903	315.335	307.495	296.818	335.133	362.959	414.979	405.637	356.126	355.024	312.065	317.037	334.294	324.767	333.251	348.019	341.37	312.88	333.463	334.91	336.733	357.391	369.089	368.445	312.794	308.395	292.26	279.53	301.563	374.373	405.477	410.754	392.516	386.793	355.857	376.793	372.494
	0.123069	296.621	330.479	327.79	332.419	316.83	322.336	333.882	372.015	346.349	348.201	308.884	332.741	314.964	309.558	314.237	338.411	363.913	416.709	402.565	356.31	349.585	315.466	325.113	343.03	330.32	328.07	338.555	339.354	312.019	338.378	330.401	334.993	354.676	363.054	354.811	313.06	294.927	289.735	280.502	303.942	373.967	396.429	400.573	389.918	381.083	352.745	370.725	368.705
	0.122132	294.677	320.921	328.932	332.489	327.796	317.542	337.318	364.136	343.399	346.27	326.904	339.282	314.874	312.474	337.184	344.81	365.93	418.337	398.468	357.79	343.937	320.191	333.875	352.846	336.225	324.118	329.074	337.01	310.503	341.797	325.703	333.141	350.94	355.615	338.578	315.117	281.909	289.258	283.819	307.349	372.783	384.2	386.543	384.08	371.088	347.863	362.764	363.881
	0.121195	292.759	311.543	330.202	332.585	338.735	312.888	340.975	356.482	340.658	344.469	344.973	345.856	314.902	315.402	360.125	351.237	368.018	419.997	394.529	359.392	338.399	324.937	342.619	362.467	342.043	320.207	319.616	334.802	309.138	345.335	321.146	331.419	347.251	348.21	322.434	317.043	268.917	288.709	287.079	310.516	371.454	371.807	372.28	377.915	360.884	342.814	354.574	358.855
	0.120258	294.915	313.432	324.745	332.596	340.714	319.659	339.373	353.114	342.846	350.315	357.538	349.856	329.281	334.451	362.723	358.446	370.224	410.697	401.883	371.358	340.798	328.486	340.488	355.04	343.862	315.133	312.002	329.403	315.476	344.637	322.842	326.071	336.552	338.318	314.038	311.952	269.606	281.918	294.384	313.686	365.823	364.545	372.36	376.453	359.601	345.938	359.924	357.46
	0.119321	297.918	317.379	318.21	332.705	341.228	328.525	336.916	350.401	345.662	357.249	368.993	353.289	345.845	355.969	361.428	365.51	372.297	399.407	411.167	385.02	344.466	331.751	336.366	344.741	344.938	309.566	304.621	323.355	323.152	343.263	325.681	320.056	324.657	328.052	307.112	305.691	272.682	274.011	302.357	317.073	359.734	358.3	375.005	375.767	359.829	350.521	367.636	356.783
	0.118384	301.063	321.426	311.804	332.939	341.863	337.499	334.558	347.604	348.242	363.916	380.301	356.603	362.053	377.09	359.794	372.273	374.209	388.052	420.405	398.559	348.01	334.941	332.16	334.56	345.964	303.693	297.141	317.228	330.826	341.977	328.583	314.023	312.809	317.858	300.311	299.485	275.74	266.079	310.278	320.667	353.954	352.158	377.668	374.991	359.969	355.107	375.299	356.166
	0.117447	306.482	320.262	310.179	330.636	341.495	335.843	330.679	348.004	351.283	365.103	384.401	362.718	366.622	374.874	354.441	362.078	366.686	378.975	404.184	390.011	352.502	329.497	323.457	324.157	339.646	304.859	299.537	319.172	334.443	343.294	334.574	318.532	311.63	319.609	303.42	302.948	286.426	280.909	312.447	318.149	353.277	352.397	372.958	369.834	359.574	359.651	363.097	346.206
	0.11651	312.264	318.035	309.667	327.988	341.034	332.098	326.471	349.04	354.311	364.997	386.85	369.23	368.716	368.011	348.423	348.482	357.248	370.392	382.742	376.961	357.181	322.281	313.902	313.692	331.744	307.361	303.757	322.643	337.054	345.023	340.981	324.949	312.489	323.707	308.488	308.405	298.731	300.469	313.588	314.539	353.676	353.982	366.763	363.951	359.223	364.248	347.118	334.548
	0.115573	317.954	315.825	309.318	325.548	340.712	328.463	322.257	350.045	357.191	364.669	389.086	375.531	370.663	361.24	342.466	334.926	347.806	361.831	361.288	363.919	361.834	315.05	304.412	303.225	323.747	309.705	307.748	325.965	339.472	346.63	347.162	331.09	313.192	327.709	313.494	313.885	311.097	320.102	314.887	311.132	354.147	355.625	360.598	358.24	359.029	368.912	331.449	323.133
	0.114636	312.795	320.13	317.577	329.029	333.922	318.244	312.841	343.503	360.234	363.995	379.5	366.399	361.201	352.868	335.702	327.19	333.916	344.227	343.527	347.848	351.928	309.034	295.828	304	318.441	309.106	309.286	324.154	329.035	341.089	344.458	331.153	319.964	331.455	317.022	313.92	312.101	317.945	312.638	310.037	344.539	349.732	352.547	348.866	352.015	354.687	324.538	309.038
	0.113699	305.023	325.775	327.667	333.848	325.786	306.598	302.29	335.251	363.326	363.311	367.125	353.674	349.179	344.138	328.769	320.792	318.964	324.481	326.654	331.076	338.645	303.332	287.528	307.483	313.91	307.943	310.327	321.209	315.727	333.936	339.797	329.846	328.091	335.118	320.237	312.863	310.652	310.991	309.773	309.452	332.642	342.095	344.069	338.694	343.525	336.234	319.753	294.441
	0.112762	297.164	331.213	337.569	338.643	317.865	295.099	291.836	327.065	366.407	362.672	354.704	340.953	337.265	335.44	321.869	314.368	303.991	304.721	309.802	314.315	325.406	297.66	279.314	311.04	309.523	306.896	311.419	318.321	302.553	326.838	335.243	328.558	336.118	338.742	323.482	312.017	309.449	304.403	307.173	308.86	320.842	334.495	335.614	328.618	335.197	318.024	315.092	280.022
	0.111825	288.391	322.843	329.048	325.706	305.509	286.08	283.931	311.931	352.195	347.566	339.432	330.784	330.169	329.618	314.765	304.157	297.226	298.591	299.37	303.082	313.627	293.912	281.368	310.323	306.716	304.423	310.129	316.52	295.1	317.203	322.789	322.009	336.64	337.981	325.554	318.25	315.087	310.228	307.885	305.881	316.021	332.272	333.654	324.613	330.21	309.786	314.854	286.376
	0.110889	279.273	310.77	315.505	307.856	291.612	277.494	276.582	294.939	333.441	328.607	323.398	321.293	324.348	324.579	307.596	292.962	292.696	296.142	290.744	293.445	302.29	290.636	286.086	308.498	304.426	301.682	308.265	315.087	289.322	307.169	308.413	314.164	335.21	336.1	327.337	326.209	322.311	319.064	309.285	302.249	312.999	331.493	333.514	322.307	326.104	304.231	315.881	298.303
	0.109952	270.024	298.636	301.805	289.792	277.353	268.682	269.113	277.954	314.763	309.658	307.355	311.799	318.535	319.563	300.421	281.794	288.212	293.741	282.225	283.949	291.019	287.32	290.74	306.723	302.269	299.089	306.477	313.753	283.735	297.455	294.262	306.444	333.817	334.267	329.15	334.026	329.315	327.632	310.516	298.595	309.927	330.731	333.48	320.11	322.015	298.746	317.027	310.3
	0.109015	262.926	286.824	290.389	279.347	273.81	265.389	264.156	270.711	298.727	297.534	301.892	308.097	312.427	311.742	296.298	281.363	288.991	298.315	285.499	279.62	278.665	276.895	286.495	298.126	292.989	292.666	297.171	300.273	276.833	284.711	283.158	296.497	322.748	331.581	333.848	336.097	330.347	327.807	315.109	307.018	312.706	330.417	336.925	324.711	323.426	305.071	319.355	316.643
	0.108078	256.538	275.191	279.809	271.35	273.651	263.916	260.073	266.482	283.592	287.512	299.596	306.104	306.287	303.151	293.121	284.187	291.423	305.034	292.338	276.86	266.141	264.6	279.757	287.534	281.496	285.035	285.701	283.277	269.59	271.046	272.903	285.848	308.763	328.576	339.22	336.281	329.407	325.265	320.506	318.871	317.195	330.316	341.516	331.342	326.442	314.827	321.927	321.099
	0.107141	250.196	263.637	269.366	263.493	273.606	262.584	256.1	262.359	268.593	277.554	297.29	304.076	300.21	294.643	289.976	287.053	293.949	311.824	299.231	274.151	253.807	252.595	273.206	277.011	269.943	277.368	274.35	266.446	262.448	257.437	262.621	275.188	294.772	325.507	344.384	336.25	328.219	322.44	325.638	330.503	321.623	330.309	346.243	337.984	329.412	324.473	324.396	325.353
	0.106204	250.757	263.13	264.142	258.276	271.412	261.748	258.425	264.104	265.977	275.074	295.03	297.318	288.266	284.744	288.351	293.927	299.357	317.069	306.515	278.322	254.108	249.955	266.205	270.328	267.783	276.654	272.671	265.949	263.707	261.759	267.015	273.374	286.738	316.604	336.452	331.639	323.463	318.764	323.013	328.517	319.46	323.709	336.892	333.69	333.626	330.505	328.35	323.325
	0.105267	253.698	266.342	260.693	254.032	268.617	261.087	262.815	267.736	267.403	275.085	292.834	289.033	274.421	274.414	287.266	302.078	305.655	321.657	313.704	284.659	258.585	250.471	259.081	264.961	268.875	278.415	274.227	270.873	267.728	271.964	276.211	274.497	280.776	305.85	324.29	325.634	317.576	314.762	317.686	321.885	315.095	314.968	322.976	325.881	338.363	335.385	332.77	319.189
	0.10433	256.727	269.594	257.306	249.92	265.985	260.47	267.18	271.302	268.739	275.092	290.69	280.806	260.666	264.143	286.224	310.165	311.89	326.102	320.645	290.849	263.042	251.076	252.032	259.646	270.072	280.335	275.806	275.777	271.712	282.039	285.268	275.584	274.897	295.2	312.259	319.74	311.702	310.645	312.18	315.105	310.725	306.327	309.267	318.247	343.211	340.307	337.128	315.003
	0.103393	262.549	271.602	257.477	252.274	262.926	258.926	263.973	266.461	264.697	272.311	283.018	271.382	253.858	260.772	282.187	303.501	309.038	321.501	314.011	289.148	267.218	254.589	253.48	261.334	272.641	280.052	277.542	278.191	271.562	277.968	285.942	278.751	277.097	293.318	306.658	310.597	303.961	306.496	309.811	310.817	303.03	298.634	306.243	318.712	340.59	338.081	333.562	310.009
	0.102456	269.435	273.184	258.986	256.937	259.616	257.008	257.943	258.356	258.549	268.455	273.345	261.606	249.67	259.995	277.072	291.378	302.737	313.537	302.417	284.491	271.161	259.065	258.079	265.675	275.736	278.87	279.288	279.613	269.751	268.536	283.477	282.743	282.369	294.766	303.487	300.328	295.654	302.515	308.783	307.564	294.183	291.388	307.151	322.079	335.192	333.314	327.243	304.921
	0.101519	276.372	274.82	260.528	261.522	256.244	255.069	251.9	250.077	252.255	264.555	263.752	251.953	245.548	259.263	272.011	279.276	296.345	305.538	290.866	279.773	274.948	263.428	262.684	270.085	278.877	277.64	280.983	280.955	267.792	258.96	280.952	286.784	287.742	296.319	300.393	290.184	287.499	298.711	307.905	304.395	285.433	284.279	308.064	325.364	329.829	328.694	321.133	300.061
	0.100582	273.875	273.525	262.854	262.706	251.634	247.629	244.396	242.92	249.213	261.461	255.156	246.171	243.622	255.554	265.48	267.055	280.909	291.057	283.016	278.199	276.774	270.075	272.812	276.695	279.631	277.287	283.219	286.646	271.221	258.287	278.206	289.072	292.095	295.838	297.339	283.403	279.225	291.209	304.953	302.813	283.441	280.932	301.509	320.18	326.623	326.748	320.279	299.617
	0.0996451	267.576	271.101	265.538	262.569	246.583	238.005	236.435	236.5	247.736	258.823	247.029	241.982	242.497	250.551	258.257	254.678	261.74	273.93	276.653	277.823	277.734	277.568	285.042	284.116	279.368	277.234	285.635	294.08	276.882	261.333	275.421	290.587	295.945	294.485	294.345	278.09	271.023	282.337	301.27	302.039	284.33	279.166	291.984	311.57	324.195	325.727	321.486	300.96
	0.0987082	261.388	268.784	268.274	262.5	241.594	228.465	228.642	230.349	246.478	256.316	238.994	237.832	241.272	245.479	250.949	242.181	242.529	256.817	270.26	277.32	278.575	284.913	297.071	291.45	279.076	277.093	287.986	301.433	282.517	264.4	272.679	292.059	299.727	293.125	291.426	272.913	263.009	273.7	297.776	301.47	285.366	277.483	282.583	303.001	321.649	324.548	322.64	302.338
	0.0977713	256.487	265.531	268.934	264.422	243.585	225.708	223.836	227.69	243.437	250.868	236.71	238.816	242.588	243.539	246.201	239.973	239.746	252.162	266.626	272.574	276.797	287.693	298.365	292.007	277.959	275.93	287.839	301.882	285.249	268.18	269.46	286.109	295.932	288.979	287.801	271.985	259.118	267.214	291.287	295.226	280.363	269.962	273.991	294.447	313.489	317.917	317.782	300.04
	0.0968343	252.132	261.828	268.556	267.123	248.61	225.942	220.35	226.615	239.607	244.172	237.139	242.222	245.207	243.114	242.688	242.527	244.435	253.086	264.204	265.961	273.843	288.367	294.744	289.301	276.283	274.224	286.481	299.11	286.571	272.259	266.062	276.83	288.685	283.496	283.785	272.932	257.061	261.594	283.335	286.339	272.568	259.72	265.657	285.88	302.819	308.832	310.193	296.04
	0.0958974	247.771	258.13	268.08	269.7	253.505	226.107	216.884	225.634	235.876	237.621	237.726	245.756	247.971	242.779	239.233	245.156	249.144	253.938	261.726	259.366	270.86	288.945	290.991	286.333	274.38	272.394	285.006	296.202	287.771	276.315	262.72	267.573	281.389	277.923	279.711	273.87	255.03	255.926	275.324	277.437	264.761	249.416	257.238	277.303	292.146	299.712	302.576	292.009
	0.0949604	237.735	251.581	263.159	265.191	251.073	225.75	215.153	225.619	235.274	234.57	234.383	240.534	242.286	237.134	235.693	245.375	252.152	252.792	255.078	254.283	267.647	287.585	287.225	280.232	272.433	272.819	284.379	294.267	286.567	274.111	258.907	261.317	274.727	272.725	275.243	274.32	258.617	258.311	271.647	271.054	259.889	245.372	252.786	271.903	287.678	296.483	295.641	286.452
	0.0940235	224.844	243.598	256.053	257.098	244.902	224.97	214.016	225.804	236.095	233.27	229.159	231.06	232.502	228.94	232.216	244.543	254.438	250.809	246.517	250.012	264.307	285.166	283.38	272.628	270.509	274.421	284.247	292.847	284.171	268.726	254.78	256.553	268.383	267.672	270.511	274.434	264.892	264.609	270.022	265.79	256.349	244.358	250.234	267.993	286.227	296.16	289.015	280.081
	0.0930865	211.909	235.596	248.939	248.883	238.561	223.97	212.562	225.692	236.798	232.04	224.086	221.755	222.896	220.89	228.89	243.919	256.881	248.985	238.121	245.82	260.942	282.595	279.397	264.983	268.55	276.039	284.156	291.411	281.728	263.249	250.58	251.802	262.021	262.536	265.672	274.433	271.052	270.782	268.254	260.361	252.65	243.222	247.562	263.974	284.695	295.795	282.343	273.631
	0.0921496	203.8	229.899	244.101	248.224	240.831	227.04	216.731	226.547	235.141	229.969	220.055	215.049	215.307	216.435	228.359	241.13	251.723	246.282	235.989	242.732	256.578	276.522	274.035	259.09	265.055	274.8	279.314	280.886	271.047	252.7	242.874	246.593	257.416	264.433	270.116	278.399	276.66	272.403	263.021	254.644	248.7	240.716	244.498	261.066	281.645	290.388	276.086	267
	0.0912126	198.3	225.471	240.55	251.728	247.746	232.227	223.87	227.909	232.237	227.409	216.528	209.703	208.732	213.868	229.353	237.197	242.55	243.205	237.249	240.2	251.666	268.609	268.023	254.212	260.765	272.008	271.856	265.481	255.966	239.479	233.399	241.258	253.956	270.35	279.638	284.427	281.852	271.579	256.029	248.826	244.607	237.431	241.21	258.792	277.798	282.243	270.053	260.244
	0.0902757	192.763	221.051	237.054	255.241	254.537	237.198	230.76	229.116	229.321	224.845	212.993	204.367	202.135	211.285	230.422	233.399	233.59	240.323	238.564	237.65	246.735	260.706	262.072	249.391	256.508	269.222	264.379	250.142	240.965	226.321	224.06	236.079	250.72	276.468	289.148	290.283	286.853	270.735	249.124	243.003	240.439	234.047	237.852	256.507	273.95	274.086	263.999	253.418
	0.0893387	199.787	222.66	237.025	256.229	256.468	240.555	235.286	229.412	226.536	223.032	212.796	206.871	205.695	212.095	228.438	229.975	230.112	237.45	236.139	236.584	246.39	258.032	259.911	248.579	252.278	262.24	257.238	244.095	235.288	221.113	221.412	235.071	249.163	275.661	292.499	294.924	289.107	271.267	248.777	243.103	239.898	231.003	232.982	250.103	265.633	264.991	260.077	255.539
	0.0884018	214.197	227.827	239.043	255.768	255.62	242.972	238.389	229.155	223.767	221.603	214.443	213.822	215.095	214.788	224.514	226.638	229.71	234.418	231.495	236.441	248.75	258.475	260.07	250.247	248.134	252.828	250.415	243.601	235.113	220.577	222.585	236.436	248.581	270.766	292.209	298.796	289.749	272.661	252.353	246.761	241.527	228.247	227.333	241.321	254.799	255.509	257.525	263.02
	0.0874648	228.496	232.974	241.076	255.374	254.84	245.303	241.345	228.806	220.919	220.095	215.916	220.524	224.249	217.309	220.471	223.202	229.193	231.282	226.88	236.34	251.076	258.939	260.343	252.067	244.092	243.495	243.727	243.186	234.938	220.017	223.638	237.749	248.084	266.002	291.931	302.525	290.321	274.097	256.011	250.467	243.136	225.55	221.798	232.619	244.135	246.229	255.091	270.528
	0.0865279	231.363	233.404	241.533	253.085	251.003	243.119	239.085	224.989	213.509	211.833	210.267	216.683	222.866	216.904	220.072	224.899	233.159	232.349	227.24	239.076	253.087	260.402	264.469	257.049	244.105	239.762	241.254	241.325	234.598	222.511	225.518	236.911	245.946	258.517	281.291	292.198	286.369	274.451	257.843	250.985	241.257	221.392	218.214	227.719	238.416	241.7	255.101	277.463
	0.0855909	226.924	230.744	240.968	249.586	245.219	238.081	233.483	218.881	203.071	199.136	199.98	206.055	214.76	214.702	222.076	229.886	239.938	236.076	230.797	243.68	254.979	262.555	271.041	264.041	246.799	239.744	241.488	238.454	234.104	226.884	227.864	234.607	242.695	249.305	264.083	272.971	279.549	274.135	258.557	249.509	237.194	216.258	215.834	225.333	235.921	240.173	256.57	283.946
	0.084654	222.535	228.024	240.407	246.147	239.513	233.08	227.838	212.664	192.491	186.314	189.559	195.33	206.632	212.524	224.069	234.777	246.548	239.67	234.343	248.349	256.957	264.772	277.618	271.078	249.62	239.883	241.774	235.537	233.55	231.124	230.059	232.186	239.424	240.209	247.051	253.905	272.762	273.879	259.397	248.143	233.209	211.118	213.444	223.059	233.552	238.67	257.953	290.34
	0.0837171	218.75	225.477	238.486	241.691	233.76	227.317	221.643	207.795	186.41	177.865	179.233	185.35	201.873	211.732	227.301	238.855	247.813	241.809	237.242	247.097	252.664	261.288	276.96	273.332	252.357	238.81	238.854	231.114	233.873	236.154	233.273	231.708	236.424	233.645	235.203	240.556	261.622	266.746	256.199	243.771	230.356	212.78	213.685	225.311	237.179	239.867	256.224	283.435
	0.0827801	215.323	223.026	235.514	236.436	227.921	221.037	215.135	203.936	183.543	172.546	169.13	176.087	199.621	211.93	231.321	242.294	245.336	242.938	239.561	241.615	244.038	253.907	271.276	272.182	254.977	236.797	233.651	225.682	234.882	241.87	237.376	232.723	233.613	228.816	227.044	231.281	247.466	254.744	250.076	237.246	228.28	219.223	215.778	230.654	244.877	242.872	252.338	267.283
	0.0818432	211.843	220.507	232.425	231.112	222.067	214.805	208.695	200.085	180.651	167.215	159.139	167.005	197.523	212.165	235.228	245.591	242.777	244.004	241.716	236.096	235.567	246.713	265.682	271.009	257.607	234.775	228.448	220.28	235.942	247.666	241.604	233.82	230.789	223.999	219.046	222.171	233.392	242.744	243.926	230.743	226.227	225.656	217.862	235.946	252.465	245.776	248.439	251.22
	0.0809062	207.853	219.226	230.116	229.035	222.475	215.416	208.302	203	185.76	170.683	160.841	168.27	199.758	214.778	235.959	248.026	244.377	242.427	239.165	232.59	231.226	241.765	260.208	266.714	257.186	234.433	226.236	220.811	236.93	247.569	242.173	235.143	230.703	224.107	218.792	219.835	226.764	235.326	239.317	230.553	228.541	228.102	219.92	241.561	254.968	248.486	248.965	240.612
	0.0799693	203.506	218.86	228.353	229.391	227.656	221.291	212.584	211.153	197.006	180.928	171.514	177.453	205.28	219.166	234.281	249.832	249.176	238.882	233.149	230.693	230.022	238.526	254.856	260.094	254.382	235.302	226.21	225.735	237.676	242.808	239.814	236.534	232.625	227.862	224.278	222.55	225.759	231.334	235.851	235.138	234.144	227.478	221.94	247.428	253.611	251.092	252.927	234.249
	0.0790323	199.165	218.404	226.445	229.636	232.803	227.238	216.981	219.395	208.259	191.225	182.307	186.769	210.881	223.524	232.549	251.575	253.938	235.36	227.188	228.857	228.902	235.412	249.607	253.534	251.518	236.068	226.054	230.495	238.218	237.9	237.372	237.844	234.43	231.472	229.646	225.219	224.72	227.246	232.322	239.671	239.698	226.818	223.937	253.265	252.214	253.682	256.947	228.041
	0.0780954	198.179	216.228	221.912	228.323	232.539	229.695	221.91	226.082	214.666	198.903	191.243	194.343	216.192	227.677	228.547	244.547	252.164	233.725	223.712	231.417	228.915	230.714	243.096	246.001	247.871	239.709	232.789	235.318	238.386	234.331	235.467	236.136	232.42	232.78	231.081	224.073	221.375	221.647	226.151	238.954	239.96	224.976	223.009	251.443	252.403	258.684	260.015	229.578
	0.0771584	199.96	212.704	215.29	225.767	227.843	229.248	227.267	231.535	217.124	204.346	198.506	200.339	221.175	231.693	222.765	230.387	245.095	233.721	222.338	237.653	229.854	224.65	235.487	237.579	243.486	245.582	245.138	240.25	238.353	231.934	233.946	231.885	227.272	232.227	229.341	219.847	216.211	214.826	217.763	233.825	235.773	222.122	219.651	243.282	253.906	265.679	262.241	237.383
	0.0762215	201.717	209.212	208.671	223.187	223.2	228.849	232.695	237.127	219.683	209.753	205.694	206.266	226.102	235.729	217.073	216.371	238.166	233.817	221.056	243.971	230.839	218.616	227.893	229.103	238.941	251.178	257.251	245.125	238.302	229.501	232.28	227.524	222.071	231.624	227.626	215.696	211.144	207.972	209.297	228.587	231.474	219.2	216.269	235.121	255.371	272.651	264.442	245.096
	0.0752845	200.889	206.72	203.618	220.825	222.29	230.481	234.582	238.129	221.796	214.659	209.624	209.587	226.736	230.729	209.111	206.772	228.953	230.515	221.787	244.792	230.265	215.543	222.527	223.218	236.007	252.772	264.202	252.575	242.075	229.528	232.04	225.557	220.287	230.834	227.705	215.99	211.969	209.159	210.059	226.469	226.693	215.724	213.697	231.306	256.287	275.947	265.836	249.488
	0.0743476	197.682	205.052	199.995	218.698	224.688	233.867	233.193	234.824	223.33	219.105	210.664	210.579	223.513	217.518	199.002	201.041	217.599	224.097	224.253	240.617	228.308	215.132	219.155	219.68	234.655	251.019	266.648	262.297	249.267	231.81	233.287	225.925	221.722	229.988	229.444	220.38	218.209	217.831	219.239	227.229	221.544	211.731	211.861	231.418	256.76	275.893	266.422	250.896
	0.0734106	194.389	203.311	196.402	216.601	227.06	237.196	231.748	231.409	224.722	223.507	211.694	211.537	220.257	204.225	188.839	195.287	206.26	217.695	226.7	236.456	226.413	214.74	215.779	216.113	233.337	249.362	269.076	271.909	256.409	234.115	234.675	226.436	223.295	229.244	231.263	224.954	224.678	226.792	228.49	227.984	216.384	207.658	210.013	231.547	257.271	275.765	266.882	252.236
	0.0724737	193.432	200.741	194.926	214.036	223.752	236.986	230.053	226.874	225.108	227.642	215.837	211.643	215.516	197.094	183.876	189.953	200.706	215.506	226.733	230.302	220.151	212.976	213.979	214.407	230.94	243.683	265.521	274.562	257.507	234.159	234.247	226.119	226.28	233.425	233.605	227.652	228.601	231.122	234.836	230.81	215.047	208.854	214.078	236.208	255.87	269.99	262.106	250.982
	0.0715368	194.775	197.375	195.438	210.977	214.853	233.273	228.044	221.197	224.607	231.569	223.02	210.942	209.362	196.126	184.122	185.151	200.887	217.456	224.408	222.098	209.441	209.812	213.75	214.586	227.561	234.158	256.287	270.546	252.73	232.003	231.985	224.947	230.53	242.334	236.432	228.455	229.936	230.72	238.316	235.669	217.465	215.288	223.892	245.233	252.504	258.732	252.313	247.249
	0.0705998	196.056	193.958	195.876	207.898	205.87	229.442	225.892	215.352	224.092	235.523	230.194	210.242	203.228	195.275	184.487	180.49	201.195	219.453	222.061	213.768	198.546	206.59	213.559	214.826	224.311	224.835	247.25	266.593	247.943	229.881	229.781	223.852	234.762	251.232	239.301	229.358	231.356	230.319	241.827	240.534	219.9	221.768	233.66	254.193	249.045	247.447	242.522	243.517
	0.0696629	199.568	195.282	198.438	205.714	200.375	224.084	222.162	212.344	224.227	238.813	233.274	209.678	203.369	197.497	188.352	180.887	200.421	220.572	223.044	211.642	194.46	206.58	215.676	215.787	221.268	218.137	241.011	260.536	241.723	226.546	228.127	225.023	236.788	253.736	238.144	229.476	231.561	231.474	241.143	240.079	220.989	225.638	236.409	254.142	243.348	238.472	236.16	240.74
	0.0687259	205.547	201.713	203.29	204.454	198.592	217.199	216.933	212.617	225.196	241.469	232.062	209.289	210.218	202.981	195.938	186.571	198.41	220.729	227.533	216.132	197.707	209.955	220.176	217.441	218.32	214.031	237.548	252.227	234.058	221.902	226.957	228.475	236.409	249.424	232.617	228.579	230.297	234.183	235.908	233.914	220.628	226.695	231.723	244.48	235.238	231.824	233.301	238.881
	0.067789	211.597	208.205	208.113	203.138	196.746	210.311	211.785	213.075	226.348	244.248	230.897	208.944	217.173	208.606	203.674	192.313	196.412	220.895	231.97	220.544	200.918	213.245	224.638	219.066	215.342	209.89	234.046	243.956	226.481	217.262	225.717	231.847	235.919	245.043	226.992	227.542	228.876	236.767	230.557	227.66	220.252	227.734	226.984	234.661	226.972	224.986	230.274	236.901
	0.066852	212.823	210.248	207.118	201.023	196.907	207.954	208.196	214.246	227.665	244.115	231.73	212.069	222.208	213.986	209.084	199.082	199.048	221.221	234.364	224.399	206.089	218.543	230.065	221.455	216.295	212.346	233.68	240.355	225.535	215.372	222.961	231.383	235.476	241.102	224.943	226.78	229.262	239.447	229.104	223.782	217.858	224.516	222.14	229.604	225.429	222.996	226.775	234.172
	0.0659151	208.483	207.172	199.586	198.076	199.458	210.859	206.406	216.099	228.986	240.524	234.794	219.089	224.907	218.928	211.638	206.917	206.877	221.641	234.495	227.801	213.706	226.262	236.62	224.762	221.738	222.338	236.912	242.207	232.364	216.755	218.538	226.526	235.136	237.674	227.029	226.332	231.692	242.225	232.216	222.761	213.236	216.454	217.119	230.068	231.659	226.581	222.715	230.516
	0.0649781	204.193	204.16	192.223	195.175	202.046	213.834	204.722	217.987	230.275	236.923	237.829	226.034	227.555	223.824	214.118	214.666	214.541	221.946	234.678	231.368	221.546	234.032	243.154	228.089	227.113	232.228	240.091	244.227	239.515	218.295	214.132	221.592	234.724	234.173	229.035	225.715	233.895	244.835	235.306	221.803	208.719	208.438	211.956	230.407	237.769	229.947	218.425	226.628
	0.0640412	199.258	199.832	187.022	194.23	202.57	213.689	202.518	218.576	227.296	232.516	237.223	230.341	228.774	225.351	213.722	216.236	218.07	222.012	230.636	231.469	225.361	236.453	245.636	230.749	229.01	236.567	241.399	246.093	243.411	218.839	211.455	218.329	231.809	230.44	229.557	225.465	235.326	245.185	238.323	221.137	206.195	202.29	210.151	232.333	239.858	231.254	217.163	225.485
	0.0631042	193.426	193.753	184.358	195.766	200.518	209.574	199.619	217.587	219.064	227.086	232.085	231.392	228.172	222.6	209.666	210.004	216.555	221.892	221.422	227.369	224.195	232.357	243.201	232.692	226.755	234.177	240.508	247.631	242.928	218.052	210.972	217.256	225.925	226.5	228.311	225.814	236.03	242.811	241.203	220.85	206.152	198.471	212.726	236.449	237.129	230.371	219.996	227.976
	0.0621673	187.538	187.607	181.703	197.426	198.513	205.446	196.795	216.703	210.885	221.623	226.916	232.386	227.446	219.682	205.408	203.521	214.969	221.772	212.41	223.649	223.382	228.541	240.917	234.825	224.66	231.913	239.727	249.209	242.427	217.353	210.57	216.224	220.151	222.577	227.07	226.132	236.753	240.342	243.986	220.668	206.241	194.715	215.38	240.696	234.509	229.716	222.963	230.442
	0.0612303	186.726	184.756	182.244	199.126	196.893	202.276	196.453	212.593	203.22	215.822	222.233	230.041	226.33	216.909	203.255	200.36	214.107	220.036	206.843	221.184	221.492	225.3	238.21	235.73	224.177	229.358	238.834	247.995	238.686	214.504	208.45	214.192	217.887	223.23	227.123	226.155	236.88	236.42	243.314	222.686	208.606	194.032	217.192	241.71	231.458	228.665	223.982	230.015
	0.0602934	192.781	186.438	187.086	200.751	195.769	200.485	199.369	203.988	196.192	209.559	218.21	223.19	224.653	214.404	204.135	201.978	214.254	216.083	205.75	219.987	217.707	222.5	234.738	234.764	225.693	226.288	237.726	242.939	230.484	208.562	203.866	210.735	220.233	230.121	228.927	225.793	236.143	230.628	238.146	227.574	213.874	197.451	217.853	238.284	227.78	226.915	222.319	225.83
	0.0593564	198.747	188.116	191.902	202.377	194.68	198.787	202.253	195.363	189.163	203.242	214.139	216.274	222.743	211.748	204.973	203.614	214.334	212.092	204.692	218.756	213.837	219.646	231.228	233.789	227.192	223.237	236.692	237.853	222.151	202.495	199.21	207.233	222.55	237.102	230.74	225.399	235.351	224.835	233.081	232.469	219.084	200.888	218.619	234.962	224.206	225.278	220.793	221.835
	0.0584195	204.747	194.094	198.812	204.102	195.458	197.751	204.262	190.43	188.594	199.596	210.799	212.536	222.104	211.099	204.704	204.191	211.407	207.467	203.937	217.438	210.105	216.546	227.948	231.364	225.201	219.676	232.591	229.166	214.013	198.119	196.718	206.623	224.274	241.499	235.003	226.458	234.543	222.336	228.367	235.86	225.703	207.127	220.532	234.694	223.178	223.734	218.841	219.439
	0.0574826	210.867	206.39	208.8	205.91	198.903	197.512	204.959	190.87	197.52	199.949	208.614	213.572	223.647	213.583	202.793	203.116	204.075	201.886	203.441	215.823	206.439	213.023	225.011	226.777	218.186	215.45	224	215.216	206.178	196.247	197.436	210.306	225.169	242.015	242.954	229.801	233.899	224.829	224.08	237.01	234.434	217.428	224.005	238.791	225.771	222.203	216.119	219.274
	0.0565456	216.935	218.67	218.742	207.627	202.29	197.176	205.57	191.185	206.432	200.309	206.464	214.644	225.247	216.071	200.793	201.94	196.66	196.208	202.737	213.912	202.44	209.324	222.015	222.136	211.307	211.382	215.567	201.271	198.149	194.192	198.072	213.971	226.08	242.569	251.04	233.291	233.43	227.525	219.843	238.125	243.126	227.669	227.475	242.877	228.355	220.684	213.421	219.251
	0.0556087	221.362	226.632	225.666	210.652	207.669	199.21	206.272	191.938	211.642	203.189	207	214.752	226.942	215.826	198.285	201.485	192.927	192.612	201.536	210.886	199.03	205.78	216.639	215.309	206.425	208.64	209.492	192.527	192.888	192.915	198.59	215.416	225.347	238.809	253.599	234.508	233.257	226.557	214.624	234.879	246.152	233.238	230.987	244.697	231.392	221.084	213.315	221.058
	0.0546717	223.283	227.642	227.736	215.797	216.18	205.045	207.129	193.522	210.871	210.106	211.807	213.306	228.794	211.221	195.048	202.287	195.192	192.535	199.803	206.391	196.904	202.632	207.563	205.08	204.522	207.797	206.932	192.018	192.288	193.141	199.02	213.337	221.917	228.019	247.136	231.883	233.266	219.375	207.72	224.673	240.021	231.325	234.562	242.923	235.227	224.585	217.395	225.623
	0.0537348	225.285	228.568	229.689	220.815	224.5	210.704	207.84	195.066	210	217.038	216.637	211.908	230.752	206.641	191.773	203.049	197.442	192.544	198.063	201.798	194.642	199.37	198.54	194.891	202.55	206.923	204.292	191.373	191.653	193.405	199.45	211.27	218.426	217.132	240.68	229.251	233.184	212.075	200.747	214.445	233.694	229.298	238.129	241.181	239.155	228.146	221.565	230.207
	0.0527978	226.253	229.796	231.574	225.157	229.591	212.68	207.458	196.753	209.023	222.77	221.79	211.684	232.396	206.102	191.28	203.337	201.083	194.471	198.8	199.544	192.249	195.473	192.452	189.957	202.717	207.118	202.303	193.273	192.726	195.542	200.861	211.216	216.116	209.603	233.578	228.231	232.998	207.546	196.767	208.42	226.542	225.912	239.407	239.112	241.464	233.123	226.191	232.568
	0.0518609	225.338	231.694	233.505	228.473	229.308	208.529	205.395	198.702	207.954	226.324	227.407	213.463	233.45	212.736	195.849	202.924	207.245	199.651	203.926	201.566	189.866	190.71	191.418	194.04	206.565	209.023	201.429	199.78	196.864	200.925	204.043	214.67	215.946	208.067	225.256	229.959	232.729	207.938	198.058	209.702	218.15	220.282	236.664	236.525	240.948	240.602	231.569	230.997
	0.0509239	224.486	233.624	235.434	231.749	229.01	204.454	203.355	200.578	206.815	229.792	232.92	215.276	234.67	219.588	200.633	202.615	213.514	204.865	209.127	203.662	187.545	186.061	190.384	197.966	210.189	210.634	200.356	206.241	201.053	206.341	207.308	218.138	215.762	206.515	216.814	231.566	232.412	208.195	199.272	210.88	209.646	214.605	233.874	234.081	240.638	248.252	237.073	229.391
	0.049987	219.674	231.145	234.338	232.698	226.307	203.529	202.341	203.124	207.719	231.406	235.191	217.07	235.9	226.735	207.352	208.081	220.365	211.539	214.547	209.774	190.091	186.596	192.392	202.051	212.484	211.928	202.168	211.99	205.042	211.491	212.041	220.924	216.975	208.822	213.203	231.796	232.391	210.495	203.094	212.65	204.607	210.006	229.006	229.675	237.413	251.666	239.889	229.123
	0.04905	207.261	220.269	227.5	229.36	219.198	208.668	203.401	207.165	212.642	229.492	231.398	218.742	236.894	234.159	217.536	224.557	228.247	220.962	220.235	223.472	201.931	196.942	200.275	206.712	212.561	213.002	209.772	216.44	208.534	216.035	219.441	222.407	220.91	218.522	218.942	229.599	233.001	216.956	212.028	215.704	206.432	207.604	220.357	221.288	228.332	246.777	237.358	231.477
	0.0481131	194.927	209.497	220.708	226.163	212.333	214.067	204.691	211.356	217.576	227.386	227.551	220.366	237.9	241.672	227.882	241.259	236.26	230.405	225.876	237.237	213.93	207.438	208.262	211.408	212.591	213.953	217.329	220.877	211.976	220.51	226.835	223.921	224.89	228.227	224.59	227.415	233.605	223.496	220.977	218.743	208.372	205.301	211.874	212.885	219.304	241.956	234.801	233.853
	0.0471761	186.262	201.508	214.88	222.106	207.799	215.041	206.127	215.342	220.719	222.878	221.604	219.283	235.987	243.771	231.947	251.275	242.133	236.982	229.16	245.579	224.057	218.249	215.511	213.204	211.253	212.345	221.396	223.449	215.535	223.86	232.225	227.599	231.481	237.528	231.144	229.064	234.162	226.647	226.307	221.162	210.569	204.914	206.281	208.689	214.956	237.38	231.436	234.167
	0.0462392	185.113	199.186	211.09	216.127	207.814	206.351	207.546	218.716	220.14	213.746	211.307	212.558	227.891	234.32	222.592	246.951	243.436	237.622	227.666	242.442	229.906	229.348	220.958	208.919	207.231	205.684	218.282	222.171	219.432	225.026	233.505	235.842	243.564	246.003	239.686	238.624	234.598	222.592	224.039	222.262	213.14	208.421	206.434	213.302	220.183	233.064	226.343	230.063
	0.0453023	183.933	196.905	207.455	210.327	207.985	197.726	209.087	222.214	219.623	204.713	200.924	205.734	219.696	224.755	213.232	242.679	244.939	238.402	226.266	239.256	235.62	240.283	226.283	204.697	203.341	199.15	215.213	220.93	223.345	226.259	234.894	244.229	255.826	254.519	248.125	248.059	234.98	218.566	221.757	223.285	215.772	212.015	206.574	217.899	225.23	228.553	221.118	225.855
	0.0443653	183.927	195.593	205.662	207.962	209.226	191.657	209.373	222.846	217.877	197.359	191.443	197.642	212.581	216.463	205.05	236.079	243.607	240.292	225.697	235.849	238.067	245.89	229.078	202.55	201.591	195.52	211.616	218.69	225.804	228.03	237.779	250.264	263.103	259.063	251.425	251.469	233.542	214.874	218.982	222.242	217.288	213.744	207.395	220.569	228.997	225.116	216.362	220.966
	0.0434284	186.681	196.471	207.866	213.193	212.672	191.296	206.477	216.573	213.172	193.689	184.229	186.76	208.06	211.24	199.513	223.989	235.333	244.512	226.893	231.994	233.197	239.466	226.214	205.034	204.506	198.32	206.695	214.071	224.939	230.987	243.999	250.76	258.654	254.431	243.216	241.334	228.093	211.905	215.062	216.597	216.067	210.962	209.77	218.773	230.061	224.415	212.867	214.651
	0.0424914	189.435	197.424	210.172	218.505	216.197	190.877	203.481	210.173	208.452	190.044	177.057	175.765	203.427	205.895	193.87	211.836	226.998	248.803	228.158	228.086	228.205	232.872	223.224	207.496	207.439	201.13	201.746	209.44	224.149	234.066	250.394	251.476	254.314	249.842	235.14	231.287	222.738	208.953	211.085	210.947	214.759	208.1	212.1	216.866	230.95	223.541	209.258	208.236
	0.0415545	189.915	197.203	211.331	221.592	218.117	190.302	200.01	203.78	204.177	190.4	174.517	171.113	200.329	203.115	192.226	201.486	220.33	251.183	230.832	228.898	225.466	228.868	222.603	211.103	210.852	204.753	198.491	205.607	223.851	236.198	251.372	249.8	248.493	243.493	227.421	221.271	216.717	208.082	210.692	208.409	213.827	206.393	214.193	215.998	229.582	220.413	204.538	203.381
	0.0406175	184.702	193.817	209.368	218.946	215.864	189.52	195.572	197.697	201.112	200.927	183.659	182.831	201.362	207.048	200.815	195.773	217.952	248.467	236.814	241.735	228.726	231.841	228.24	217.622	215.425	210.498	199.697	203.943	224.729	235.703	238.198	241.437	238.589	232.626	220.384	211.223	208.85	212.481	219.587	213.822	213.995	207.755	215.726	218.024	222.953	212.012	197.255	202.766
	0.0396806	179.589	190.39	207.419	216.421	213.715	188.834	191.16	191.64	198.121	211.605	192.857	194.64	202.384	210.908	209.201	189.957	215.471	245.591	242.621	254.514	232.033	234.89	233.848	224.092	219.975	216.381	201.065	202.461	225.746	235.267	224.941	232.842	228.54	221.813	213.46	201.296	201.057	216.935	228.619	219.316	214.105	209.066	217.172	220.088	216.439	203.711	189.965	202.255
	0.0387436	175.637	185.886	203.299	211.61	211.29	190.829	190.678	187.743	194.366	219.025	200.682	204.066	204.996	213.083	213.62	185.958	210.831	241.463	244.932	265.041	235.851	238.406	238.236	228.357	223.813	222.001	204.05	202.873	226.666	236.334	216.102	224.974	219.616	213.451	207.977	194.101	196.017	220.421	234.633	224.694	215.914	212.226	219.599	222.194	212.666	197.221	184.795	203.368
	0.0378067	174.698	178.443	193.038	200.036	207.793	200.176	201.182	189.84	188.263	216.913	204.522	206.605	212.125	210.77	207.42	187.328	200.379	234.193	237.875	269.386	241.046	243.053	239.217	226.428	225.661	226.558	211.197	208.148	226.965	241.382	219.687	219.568	214.095	211.724	206.254	194.306	198.515	221.04	231.809	229.53	222.617	220.644	224.901	224.276	216.351	195.614	185.685	208.892
	0.0368697	173.762	170.978	182.749	188.363	204.229	209.634	211.726	191.937	182.125	214.755	208.363	209.177	219.312	208.551	201.249	188.721	189.91	226.889	230.832	273.718	246.323	247.711	240.103	224.309	227.427	231.126	218.385	213.402	227.251	246.288	223.004	213.938	208.403	209.817	204.517	194.56	201.002	221.627	228.922	234.322	229.298	228.97	230.061	226.284	220.111	194.087	186.729	214.588
	0.0359328	174.157	166.568	175.427	182.172	202.551	218.387	220.602	193.021	178.055	211.77	211.763	211.059	223.804	206.557	195.622	188.754	182.043	219.973	225.818	275.044	250.512	250.679	239.15	222.307	226.983	232.628	222.48	217.18	226.259	248.518	223.711	207.714	202.876	207.416	202.999	195.073	203.709	221.204	226.177	236.729	233.833	234.42	232.837	227.699	223.116	194.356	189.94	220.623
	0.0349958	178.684	171.739	177.367	193.281	206.947	224.598	224.151	190.868	180.442	206.184	213.759	210.702	219.73	205.001	191.705	184.498	182.379	214.338	227.065	267.004	251.031	248.335	232.731	221.212	219.879	224.497	216.772	216.377	221.25	242.724	216.952	200.246	198.325	203.987	202.165	196.242	207.111	217.637	223.949	231.712	231.675	231.175	228.595	227.493	223.556	200.096	199.509	227.33
	0.0340589	183.189	176.871	179.181	204.24	211.346	230.758	227.691	188.599	182.67	200.371	215.702	210.361	215.672	203.425	187.92	180.285	182.767	208.668	228.256	258.945	251.477	245.997	226.337	220.142	212.811	216.321	211.018	215.525	216.144	236.84	210.115	192.771	193.765	200.597	201.265	197.375	210.476	213.952	221.567	226.537	229.438	227.983	224.412	227.33	223.994	205.961	209.103	234.179
	0.0331219	187.222	181.896	182.53	212.839	216.603	236.477	231.699	188.211	184.085	196.268	216.17	210.965	214.902	205.288	187.387	179.86	185.351	205.388	229.684	253.235	250.157	244.366	221.906	219.027	207.116	208.07	204.447	213.064	212.615	230.665	205.436	188.226	191.181	197.74	199.236	197.927	212.085	210.877	219.43	222.578	227.938	225.238	220.512	228.06	225.056	211.697	218.492	241.696
	0.032185	189.655	186.661	191.564	213.547	224.725	240.76	237.383	194.84	183.156	198.823	211.554	214.749	225.531	219.267	197.827	192.556	195.449	210.61	232.112	255.783	242.849	245.133	224.314	217.827	206.231	199.707	195.088	205.078	214.898	223.794	208.644	194.034	195.592	196.614	193.389	196.519	207.671	210.412	218.731	223.472	229.405	223.956	217.494	231.81	228.277	216.526	227.152	251.054
	0.0312481	192.066	191.401	200.474	214.098	232.631	244.947	243.087	201.593	182.226	201.326	206.795	218.412	236.072	233.284	208.276	205.259	205.528	215.887	234.527	258.293	235.483	245.817	226.802	216.888	205.535	191.355	185.613	197.008	217.163	216.994	212.002	199.972	200.092	195.465	187.436	195.053	203.269	210.13	218.188	224.545	231.112	222.788	214.596	235.595	231.46	221.251	235.921	260.326
[truncated: 546 more rows]
[truncated: 798 more columns]

## Sheet: Fig2e
		-0.243	-0.242658	-0.242316	-0.241974	-0.241632	-0.24129	-0.240948	-0.240606	-0.240264	-0.239922	-0.23958	-0.239238	-0.238896	-0.238554	-0.238212	-0.23787	-0.237528	-0.237186	-0.236844	-0.236502	-0.23616	-0.235818	-0.235476	-0.235134	-0.234792	-0.23445	-0.234108	-0.233766	-0.233424	-0.233082	-0.23274	-0.232398	-0.232056	-0.231714	-0.231372	-0.23103	-0.230688	-0.230346	-0.230004	-0.229662	-0.22932	-0.228978	-0.228636	-0.228294	-0.227952	-0.22761	-0.227268	-0.226926
[truncated: 1,996 more rows]
[truncated: 852 more columns]
