# Supplementary material for: Evidence of superconducting Fermi arcs
Source: Nature. 2024 Feb 7;626(7998):294–9. doi: 10.1038/s41586-023-06977-7 (PMC10849961; doi:10.1038/s41586-023-06977-7)
Supplement: Supplementary file 4 — Source Data Fig. 4 [file 41586_2023_6977_MOESM4_ESM.xlsx]

## Sheet: Fig4a
Fig1_1
		-0.316	-0.315601	-0.315201	-0.314802	-0.314402	-0.314002	-0.313603	-0.313203	-0.312804	-0.312404	-0.312005	-0.311605	-0.311206	-0.310806	-0.310407	-0.310007	-0.309608	-0.309208	-0.308809	-0.308409	-0.30801	-0.30761	-0.307211	-0.306811	-0.306412	-0.306012	-0.305613	-0.305213	-0.304814	-0.304414	-0.304015	-0.303615	-0.303216	-0.302816	-0.302417	-0.302017	-0.301618	-0.301218	-0.300819	-0.300419	-0.30002	-0.29962	-0.299221	-0.298821	-0.298422	-0.298022	-0.297623	-0.297223
	-0.235221	0	0	0	0	0	0	0	0	0	0	0	0	0	0	0	0	0	0	0	0	0	0	0	0	0	0	0	0	0	0	0	0	0	0	0	0	0	0	0	0	0	0	0	0	0	0	0	0
	-0.234098	0	0	0	0	0	0	0	0	0	0	0	0	0	0	0	0	0	0	0	0	0	0	0	0	0	0	0	0	0	0	0	0	0	0	0	0	0	0	0	0	0	0	0	0	0	0	0	0
	-0.232976	0	0	0	0	0	0	0	0	0	0	0	0	0	0	0	0	0	0	0	0	0	0	0	0	0	0	0	0	0	0	0	0	0	0	0	0	0	0	0	0	0	0	0	0	0	0	0	0
	-0.231853	0	0	0	0	0	0	0	0	0	0	0	0	0	0	0	0	0	0	0	0	0	0	0	0	0	0	0	0	0	0	0	0	0	0	0	0	0	0	0	0	0	0	0	0	0	0	0	0
	-0.23073	0	0	0	0	0	0	0	0	0	0	0	0	0	0	0	0	0	0	0	0	0	0	0	0	0	0	0	0	0	0	0	0	0	0	0	0	0	0	0	0	0	0	0	0	0	0	0	0
	-0.229608	0	0	0	0	0	0	0	0	0	0	0	0	0	0	0	0	0	0	0	0	0	0	0	0	0	0	0	0	0	0	0	0	0	0	0	0	0	0	0	0	0	0	0	0	0	0	0	0
	-0.228485	0	0	0	0	0	0	0	0	0	0	0	0	0	0	0	0	0	0	0	0	0	0	0	0	0	0	0	0	0	0	0	0	0	0	0	0	0	0	0	0	0	0	0	0	0	0	0	0
	-0.227363	0	0	0	0	0	0	0	0	0	0	0	0	0	0	0	0	0	0	0	0	0	0	0	0	0	0	0	0	0	0	0	0	0	0	0	0	0	0	0	0	0	0	0	0	0	0	0	0
	-0.22624	0	0	0	0	0	0	0	0	0	0	0	0	0	0	0	0	0	0	0	0	0	0	0	0	0	0	0	0	0	0	0	0	0	0	0	0	0	0	0	0	0	0	0	0	0	0	0	0
	-0.225117	0	0	0	0	0	0	0	0	0	0	0	0	0	0	0	0	0	0	0	0	0	0	0	0	0	0	0	0	0	0	0	0	0	0	0	0	0	0	0	0	0	0	0	0	0	0	0	0
	-0.223995	0	0	0	0	0	0	0	0	0	0	0	0	0	0	0	0	0	0	0	0	0	0	0	0	0	0	0	0	0	0	0	0	0	0	0	0	0	0	0	0	0	0	0	0	0	0	0	0
	-0.222872	0	0	0	0	0	0	0	0	0	0	0	0	0	0	0	0	0	0	0	0	0	0	0	0	0	0	0	0	0	0	0	0	0	0	0	0	0	0	0	0	0	0	0	0	0	0	0	0
	-0.22175	0	0	0	0	0	0	0	0	0	0	0	0	0	0	0	0	0	0	0	0	0	0	0	0	0	0	0	0	0	0	0	0	0	0	0	0	0	0	0	0	0	0	0	0	0	0	0	0
	-0.220627	0	0	0	0	0	0	0	0	0	0	0	0	0	0	0	0	0	0	0	0	0	0	0	0	0	0	0	0	0	0	0	0	0	0	0	0	0	0	0	0	0	0	0	0	0	0	0	0
	-0.219504	0	0	0	0	0	0	0	0	0	0	0	0	0	0	0	0	0	0	0	0	0	0	0	0	0	0	0	0	0	0	0	0	0	0	0	0	0	0	0	0	0	0	0	0	0	0	0	0
	-0.218382	0	0	0	0	0	0	0	0	0	0	0	0	0	0	0	0	0	0	0	0	0	0	0	0	0	0	0	0	0	0	0	0	0	0	0	0	0	0	0	0	0	0	0	0	0	0	0	0
	-0.217259	0	0	0	0	0	0	0	0	0	0	0	0	0	0	0	0	0	0	0	0	0	0	0	0	0	0	0	0	0	0	0	0	0	0	0	0	0	0	0	0	0	0	0	0	0	0	0	0
	-0.216137	0	0	0	0	0	0	0	0	0	0	0	0	0	0	0	0	0	0	0	0	0	0	0	0	0	0	0	0	0	0	0	0	0	0	0	0	0	0	0	0	0	0	0	0	0	0	0	0
	-0.215014	0	0	0	0	0	0	0	0	0	0	0	0	0	0	0	0	0	0	0	0	0	0	0	0	0	0	0	0	0	0	0	0	0	0	0	0	0	0	0	0	0	0	0	0	0	0	0	0
	-0.213891	0	0	0	0	0	0	0	0	0	0	0	0	0	0	0	0	0	0	0	0	0	0	0	0	0	0	0	0	0	0	0	0	0	0	0	0	0	0	0	0	0	0	0	0	0	0	0	0
	-0.212769	0	0	0	0	0	0	0	0	0	0	0	0	0	0	0	0	0	0	0	0	0	0	0	0	0	0	0	0	0	0	0	0	0	0	0	0	0	0	0	0	0	0	0	0	0	0	0	0
	-0.211646	0	0	0	0	0	0	0	0	0	0	0	0	0	0	0	0	0	0	0	0	0	0	0	0	0	0	0	0	0	0	0	0	0	0	0	0	0	0	0	0	0	0	0	0	0	0	0	0
	-0.210524	0	0	0	0	0	0	0	0	0	0	0	0	0	0	0	0	0	0	0	0	0	0	0	0	0	0	0	0	0	0	0	0	0	0	0	0	0	0	0	0	0	0	0	0	0	0	0	0
	-0.209401	0	0	0	0	0	0	0	0	0	0	0	0	0	0	0	0	0	0	0	0	0	0	0	0	0	0	0	0	0	0	0	0	0	0	0	0	0	0	0	0	0	0	0	0	0	0	0	0
	-0.208278	0	0	0	0	0	0	0	0	0	0	0	0	0	0	0	0	0	0	0	0	0	0	0	0	0	0	0	0	0	0	0	0	0	0	0	0	0	0	0	0	0	0	0	0	0	0	0	0
	-0.207156	0	0	0	0	0	0	0	0	0	0	0	0	0	0	0	0	0	0	0	0	0	0	0	0	0	0	0	0	0	0	0	0	0	0	0	0	0	0	0	0	0	0	0	0	0	0	0	0
	-0.206033	0	0	0	0	0	0	0	0	0	0	0	0	0	0	0	0	0	0	0	0	0	0	0	0	0	0	0	0	0	0	0	0	0	0	0	0	0	0	0	0	0	0	0	0	0	0	0	0
	-0.204911	0	0	0	0	0	0	0	0	0	0	0	0	0	0	0	0	0	0	0	0	0	0	0	0	0	0	0	0	0	0	0	0	0	0	0	0	0	0	0	0	0	0	0	0	0	0	0	0
	-0.203788	0	0	0	0	0	0	0	0	0	0	0	0	0	0	0	0	0	0	0	0	0	0	0	0	0	0	0	0	0	0	0	0	0	0	0	0	0	0	0	0	0	0	0	0	0	0	0	0
	-0.202665	0	0	0	0	0	0	0	0	0	0	0	0	0	0	0	0	0	0	0	0	0	0	0	0	0	0	0	0	0	0	0	0	0	0	0	0	0	0	0	0	0	0	0	0	0	0	0	0
	-0.201543	0	0	0	0	0	0	0	0	0	0	0	0	0	0	0	0	0	0	0	0	0	0	0	0	0	0	0	0	0	0	0	0	0	0	0	0	0	0	0	0	0	0	0	0	0	0	0	0
	-0.20042	0	0	0	0	0	0	0	0	0	0	0	0	0	0	0	0	0	0	0	0	0	0	0	0	0	0	0	0	0	0	0	0	0	0	0	0	0	0	0	0	0	0	0	0	0	0	0	0
	-0.199298	0	0	0	0	0	0	0	0	0	0	0	0	0	0	0	0	0	0	0	0	0	0	0	0	0	0	0	0	0	0	0	0	0	0	0	0	0	0	0	0	0	0	0	0	0	0	0	0
	-0.198175	0	0	0	0	0	0	0	0	0	0	0	0	0	0	0	0	0	0	0	0	0	0	0	0	0	0	0	0	0	0	0	0	0	0	0	0	0	0	0	0	0	0	0	0	0	0	0	0
	-0.197052	0	0	0	0	0	0	0	0	0	0	0	0	0	0	0	0	0	0	0	0	0	0	0	0	0	0	0	0	0	0	0	0	0	0	0	0	0	0	0	0	0	0	0	0	0	0	0	0
	-0.19593	0	0	0	0	0	0	0	0	0	0	0	0	0	0	0	0	0	0	0	0	0	0	0	0	0	0	0	0	0	0	0	0	0	0	0	0	0	0	0	0	0	0	0	0	0	0	0	0
	-0.194807	0	0	0	0	0	0	0	0	0	0	0	0	0	0	0	0	0	0	0	0	0	0	0	0	0	0	0	0	0	0	0	0	0	0	0	0	0	0	0	0	0	0	0	0	0	0	0	0
	-0.193685	0	0	0	0	0	0	0	0	0	0	0	0	0	0	0	0	0	0	0	0	0	0	0	0	0	0	0	0	0	0	0	0	0	0	0	0	0	0	0	0	0	0	0	0	0	0	0	0
	-0.192562	0	0	0	0	0	0	0	0	0	0	0	0	0	0	0	0	0	0	0	0	0	0	0	0	0	0	0	0	0	0	0	0	0	0	0	0	0	0	0	0	0	0	0	0	0	0	0	0
	-0.191439	0	0	0	0	0	0	0	0	0	0	0	0	0	0	0	0	0	0	0	0	0	0	0	0	0	0	0	0	0	0	0	0	0	0	0	0	0	0	0	0	0	0	0	0	0	0	0	0
	-0.190317	0	0	0	0	0	0	0	0	0	0	0	0	0	0	0	0	0	0	0	0	0	0	0	0	0	0	0	0	0	0	0	0	0	0	0	0	0	0	0	0	0	0	0	0	0	0	0	0
	-0.189194	0	0	0	0	0	0	0	0	0	0	0	0	0	0	0	0	0	0	0	0	0	0	0	0	0	0	0	0	0	0	0	0	0	0	0	0	0	0	0	0	0	0	0	0	0	0	0	0
	-0.188072	0	0	0	0	0	0	0	0	0	0	0	0	0	0	0	0	0	0	0	0	0	0	0	0	0	0	0	0	0	0	0	0	0	0	0	0	0	0	0	0	0	0	0	0	0	0	0	0
	-0.186949	0	0	0	0	0	0	0	0	0	0	0	0	0	0	0	0	0	0	0	0	0	0	0	0	0	0	0	0	0	0	0	0	0	0	0	0	0	0	0	0	0	0	0	0	0	0	0	0
	-0.185826	0	0	0	0	0	0	0	0	0	0	0	0	0	0	0	0	0	0	0	0	0	0	0	0	0	0	0	0	0	0	0	0	0	0	0	0	0	0	0	0	0	0	0	0	0	0	0	0
	-0.184704	0	0	0	0	0	0	0	0	0	0	0	0	0	0	0	0	0	0	0	0	0	0	0	0	0	0	0	0	0	0	0	0	0	0	0	0	0	0	0	0	0	0	0	0	0	0	0	0
	-0.183581	0	0	0	0	0	0	0	0	0	0	0	0	0	0	0	0	0	0	0	0	0	0	0	0	0	0	0	0	0	0	0	0	0	0	0	0	0	0	0	0	0	0	0	0	0	0	0	0
	-0.182459	0	0	0	0	0	0	0	0	0	0	0	0	0	0	0	0	0	0	0	0	0	0	0	0	0	0	0	0	0	0	0	0	0	0	0	0	0	0	0	0	0	0	0	0	0	0	0	0
	-0.181336	0	0	0	0	0	0	0	0	0	0	0	0	0	0	0	0	0	0	0	0	0	0	0	0	0	0	0	0	0	0	0	0	0	0	0	0	0	0	0	0	0	0	0	0	0	0	0	0
	-0.180213	0	0	0	0	0	0	0	0	0	0	0	0	0	0	0	0	0	0	0	0	0	0	0	0	0	0	0	0	0	0	0	0	0	0	0	0	0	0	0	0	0	0	0	0	0	0	0	0
	-0.179091	0	0	0	0	0	0	0	0	0	0	0	0	0	0	0	0	0	0	0	0	0	0	0	0	0	0	0	0	0	0	0	0	0	0	0	0	0	0	0	0	0	0	0	0	0	0	0	0
	-0.177968	0	0	0	0	0	0	0	0	0	0	0	0	0	0	0	0	0	0	0	0	0	0	0	0	0	0	0	0	0	0	0	0	0	0	0	0	0	0	0	0	0	0	0	0	0	0	0	0
	-0.176846	0	0	0	0	0	0	0	0	0	0	0	0	0	0	0	0	0	0	0	0	0	0	0	0	0	0	0	0	0	0	0	0	0	0	0	0	0	0	0	0	0	0	0	0	0	0	0	0
	-0.175723	0	0	0	0	0	0	0	0	0	0	0	0	0	0	0	0	0	0	0	0	0	0	0	0	0	0	0	0	0	0	0	0	0	0	0	0	0	0	0	0	0	0	0	0	0	0	0	0
	-0.1746	0	0	0	0	0	0	0	0	0	0	0	0	0	0	0	0	0	0	0	0	0	0	0	0	0	0	0	0	0	0	0	0	0	0	0	0	0	0	0	0	0	0	0	0	0	0	0	0
	-0.173478	0	0	0	0	0	0	0	0	0	0	0	0	0	0	0	0	0	0	0	0	0	0	0	0	0	0	0	0	0	0	0	0	0	0	0	0	0	0	0	0	0	0	0	0	0	0	0	0
	-0.172355	0	0	0	0	0	0	0	0	0	0	0	0	0	0	0	0	0	0	0	0	0	0	0	0	0	0	0	0	0	0	0	0	0	0	0	0	0	0	0	0	0	0	0	0	0	0	0	0
	-0.171233	0	0	0	0	0	0	0	0	0	0	0	0	0	0	0	0	0	0	0	0	0	0	0	0	0	0	0	0	0	0	0	0	0	0	0	0	0	0	0	0	0	0	0	0	0	0	0	0
	-0.17011	0	0	0	0	0	0	0	0	0	0	0	0	0	0	0	0	0	0	0	0	0	0	0	0	0	0	0	0	0	0	0	0	0	0	0	0	0	0	0	0	0	0	0	0	0	0	0	0
	-0.168987	0	0	0	0	0	0	0	0	0	0	0	0	0	0	0	0	0	0	0	0	0	0	0	0	0	0	0	0	0	0	0	0	0	0	0	0	0	0	0	0	0	0	0	0	0	0	0	0
	-0.167865	0	0	0	0	0	0	0	0	0	0	0	0	0	0	0	0	0	0	0	0	0	0	0	0	0	0	0	0	0	0	0	0	0	0	0	0	0	0	0	0	0	0	0	0	0	0	0	0
	-0.166742	0	0	0	0	0	0	0	0	0	0	0	0	0	0	0	0	0	0	0	0	0	0	0	0	0	0	0	0	0	0	0	0	0	0	0	0	0	0	0	0	0	0	0	0	0	0	0	0
	-0.16562	0	0	0	0	0	0	0	0	0	0	0	0	0	0	0	0	0	0	0	0	0	0	0	0	0	0	0	0	0	0	0	0	0	0	0	0	0	0	0	0	0	0	0	0	0	0	0	0
	-0.164497	0	0	0	0	0	0	0	0	0	0	0	0	0	0	0	0	0	0	0	0	0	0	0	0	0	0	0	0	0	0	0	0	0	0	0	0	0	0	0	0	0	0	0	0	0	0	0	0
	-0.163374	0	0	0	0	0	0	0	0	0	0	0	0	0	0	0	0	0	0	0	0	0	0	0	0	0	0	0	0	0	0	0	0	0	0	0	0	0	0	0	0	0	0	0	0	0	0	0	0
	-0.162252	0	0	0	0	0	0	0	0	0	0	0	0	0	0	0	0	0	0	0	0	0	0	0	0	0	0	0	0	0	0	0	0	0	0	0	0	0	0	0	0	0	0	0	0	0	0	0	0
	-0.161129	0	0	0	0	0	0	0	0	0	0	0	0	0	0	0	0	0	0	0	0	0	0	0	0	0	0	0	0	0	0	0	0	0	0	0	0	0	0	0	0	0	0	0	0	0	0	0	0
	-0.160007	0	0	0	0	0	0	0	0	0	0	0	0	0	0	0	0	0	0	0	0	0	0	0	0	0	0	0	0	0	0	0	0	0	0	0	0	0	0	0	0	0	0	0	0	0	0	0	0
	-0.158884	0	0	0	0	0	0	0	0	0	0	0	0	0	0	0	0	0	0	0	0	0	0	0	0	0	0	0	0	0	0	0	0	0	0	0	0	0	0	0	0	0	0	0	0	0	0	0	0
	-0.157761	0	0	0	0	0	0	0	0	0	0	0	0	0	0	0	0	0	0	0	0	0	0	0	0	0	0	0	0	0	0	0	0	0	0	0	0	0	0	0	0	0	0	0	0	0	0	0	0
	-0.156639	0	0	0	0	0	0	0	0	0	0	0	0	0	0	0	0	0	0	0	0	0	0	0	0	0	0	0	0	0	0	0	0	0	0	0	0	0	0	0	0	0	0	0	0	0	0	0	0
	-0.155516	0	0	0	0	0	0	0	0	0	0	0	0	0	0	0	0	0	0	0	0	0	0	0	0	0	0	0	0	0	0	0	0	0	0	0	0	0	0	0	0	0	0	0	0	0	0	0	0
	-0.154394	0	0	0	0	0	0	0	0	0	0	0	0	0	0	0	0	0	0	0	0	0	0	0	0	0	0	0	0	0	0	0	0	0	0	0	0	0	0	0	0	0	0	0	0	0	0	0	0
	-0.153271	0	0	0	0	0	0	0	0	0	0	0	0	0	0	0	0	0	0	0	0	0	0	0	0	0	0	0	0	0	0	0	0	0	0	0	0	0	0	0	0	0	0	0	0	0	0	0	0
	-0.152148	0	0	0	0	0	0	0	0	0	0	0	0	0	0	0	0	0	0	0	0	0	0	0	0	0	0	0	0	0	0	0	0	0	0	0	0	0	0	0	0	0	0	0	0	0	0	0	0
	-0.151026	0	0	0	0	0	0	0	0	0	0	0	0	0	0	0	0	0	0	0	0	0	0	0	0	0	0	0	0	0	0	0	0	0	0	0	0	0	0	0	0	0	0	0	0	0	0	0	0
	-0.149903	0	0	0	0	0	0	0	0	0	0	0	0	0	0	0	0	0	0	0	0	0	0	0	0	0	0	0	0	0	0	0	0	0	0	0	0	0	0	0	0	0	0	0	0	0	0	0	0
	-0.148781	0	0	0	0	0	0	0	0	0	0	0	0	0	0	0	0	0	0	0	0	0	0	0	0	0	0	0	0	0	0	0	0	0	0	0	0	0	0	0	0	0	0	0	0	0	0	0	0
	-0.147658	0	0	0	0	0	0	0	0	0	0	0	0	0	0	0	0	0	0	0	0	0	0	0	0	0	0	0	0	0	0	0	0	0	0	0	0	0	0	0	0	0	0	0	0	0	0	0	0
	-0.146535	0	0	0	0	0	0	0	0	0	0	0	0	0	0	0	0	0	0	0	0	0	0	0	0	0	0	0	0	0	0	0	0	0	0	0	0	0	0	0	0	0	0	0	0	0	0	0	0
	-0.145413	0	0	0	0	0	0	0	0	0	0	0	0	0	0	0	0	0	0	0	0	0	0	0	0	0	0	0	0	0	0	0	0	0	0	0	0	0	0	0	0	0	0	0	0	0	0	0	0
	-0.14429	0	0	0	0	0	0	0	0	0	0	0	0	0	0	0	0	0	0	0	0	0	0	0	0	0	0	0	0	0	0	0	0	0	0	0	0	0	0	0	0	0	0	0	0	0	0	0	0
	-0.143168	0	0	0	0	0	0	0	0	0	0	0	0	0	0	0	0	0	0	0	0	0	0	0	0	0	0	0	0	0	0	0	0	0	0	0	0	0	0	0	0	0	0	0	0	0	0	0	0
	-0.142045	0	0	0	0	0	0	0	0	0	0	0	0	0	0	0	0	0	0	0	0	0	0	0	0	0	0	0	0	0	0	0	0	0	0	0	0	0	0	0	0	0	0	0	0	0	0	0	0
	-0.140923	0	0	0	0	0	0	0	0	0	0	0	0	0	0	0	0	0	0	0	0	0	0	0	0	0	0	0	0	0	0	0	0	0	0	0	0	0	0	0	0	0	0	0	0	0	0	0	0
	-0.1398	0	0	0	0	0	0	0	0	0	0	0	0	0	0	0	0	0	0	0	0	0	0	0	0	0	0	0	0	0	0	0	0	0	0	0	0	0	0	0	0	0	0	0	0	0	0	0	0
	-0.138677	0	0	0	0	0	0	0	0	0	0	0	0	0	0	0	0	0	0	0	0	0	0	0	0	0	0	0	0	0	0	0	0	0	0	0	0	0	0	0	0	0	0	0	0	0	0	0	0
	-0.137555	0	0	0	0	0	0	0	0	0	0	0	0	0	0	0	0	0	0	0	0	0	0	0	0	0	0	0	0	0	0	0	0	0	0	0	0	0	0	0	0	0	0	0	0	0	0	0	0
	-0.136432	0	0	0	0	0	0	0	0	0	0	0	0	0	0	0	0	0	0	0	0	0	0	0	0	0	0	0	0	0	0	0	0	0	0	0	0	0	0	0	0	0	0	0	0	0	0	0	0
	-0.13531	0	0	0	0	0	0	0	0	0	0	0	0	0	0	0	0	0	0	0	0	0	0	0	0	0	0	0	0	0	0	0	0	0	0	0	0	0	0	0	0	0	0	0	0	0	0	0	3.99575
	-0.134187	0	0	0	0	0	0	0	0	0	0	0	0	0	0	0	0	0	0	0	0	0	0	0	0	0	0	0	0	0	0	0	0	0	0	0	0	0	0	0	0	0	0	0	0	0	0	0	142.996
	-0.133064	0	0	0	0	0	0	0	0	0	0	0	0	0	0	0	0	0	0	0	0	0	0	0	0	0	0	0	0	0	0	0	0	0	0	0	0	0	0	0	0	0	0	0	0	0	0	92.9958	754.996
	-0.131942	0	0	0	0	0	0	0	0	0	0	0	0	0	0	0	0	0	0	0	0	0	0	0	0	0	0	0	0	0	0	0	0	0	0	0	0	0	0	0	0	0	0	0	0	0	50.9958	704.996	1007
	-0.130819	0	0	0	0	0	0	0	0	0	0	0	0	0	0	0	0	0	0	0	0	0	0	0	0	0	0	0	0	0	0	0	0	0	0	0	0	0	0	0	0	0	0	0	0	10.9958	518.996	984.996	1033
	-0.129697	0	0	0	0	0	0	0	0	0	0	0	0	0	0	0	0	0	0	0	0	0	0	0	0	0	0	0	0	0	0	0	0	0	0	0	0	0	0	0	0	0	0	0	4.99575	347.996	936.996	985.996	958.996
	-0.128574	0	0	0	0	0	0	0	0	0	0	0	0	0	0	0	0	0	0	0	0	0	0	0	0	0	0	0	0	0	0	0	0	0	0	0	0	0	0	0	0	0	0	2.99575	193.996	840.996	919.996	949.996	999.996
	-0.127451	0	0	0	0	0	0	0	0	0	0	0	0	0	0	0	0	0	0	0	0	0	0	0	0	0	0	0	0	0	0	0	0	0	0	0	0	0	0	0	0	0	0	113.996	768.996	940.996	989.996	1006	996.996
	-0.126329	0	0	0	0	0	0	0	0	0	0	0	0	0	0	0	0	0	0	0	0	0	0	0	0	0	0	0	0	0	0	0	0	0	0	0	0	0	0	0	0	0	34.9958	738.996	1056	1033	983.996	971.996	891.996
	-0.125206	0	0	0	0	0	0	0	0	0	0	0	0	0	0	0	0	0	0	0	0	0	0	0	0	0	0	0	0	0	0	0	0	0	0	0	0	0	0	0	0	21.9958	607.996	1032	1045	1052	958.996	871.996	881.996
	-0.124084	0	0	0	0	0	0	0	0	0	0	0	0	0	0	0	0	0	0	0	0	0	0	0	0	0	0	0	0	0	0	0	0	0	0	0	0	0	0	0	1.99575	321.996	956.996	1037	1025	953.996	907.996	932.996	1009
	-0.122961	0	0	0	0	0	0	0	0	0	0	0	0	0	0	0	0	0	0	0	0	0	0	0	0	0	0	0	0	0	0	0	0	0	0	0	0	0	0	1.99575	126.996	834.996	956.996	949.996	881.996	932.996	896.996	874.996	892.996
	-0.121838	0	0	0	0	0	0	0	0	0	0	0	0	0	0	0	0	0	0	0	0	0	0	0	0	0	0	0	0	0	0	0	0	0	0	0	0	0	0	64.9958	711.996	871.996	855.996	877.996	905.996	843.996	853.996	847.996	897.996
	-0.120716	0	0	0	0	0	0	0	0	0	0	0	0	0	0	0	0	0	0	0	0	0	0	0	0	0	0	0	0	0	0	0	0	0	0	0	0	0	15.9958	515.996	865.996	869.996	911.996	897.996	887.996	877.996	843.996	843.996	879.996
	-0.119593	0	0	0	0	0	0	0	0	0	0	0	0	0	0	0	0	0	0	0	0	0	0	0	0	0	0	0	0	0	0	0	0	0	0	0	0	1.99575	313.996	889.996	912.996	916.996	902.996	894.996	890.996	895.996	864.996	844.996	928.996
	-0.118471	0	0	0	0	0	0	0	0	0	0	0	0	0	0	0	0	0	0	0	0	0	0	0	0	0	0	0	0	0	0	0	0	0	0	0	1.99575	153.996	858.996	950.996	909.996	900.996	894.996	884.996	804.996	874.996	892.996	947.996	926.996
	-0.117348	0	0	0	0	0	0	0	0	0	0	0	0	0	0	0	0	0	0	0	0	0	0	0	0	0	0	0	0	0	0	0	0	0	0	0	45.9958	677.996	943.996	922.996	866.996	871.996	831.996	804.996	811.996	837.996	872.996	913.996	987.996
	-0.116225	0	0	0	0	0	0	0	0	0	0	0	0	0	0	0	0	0	0	0	0	0	0	0	0	0	0	0	0	0	0	0	0	0	0	3.99575	407.996	888.996	887.996	797.996	714.996	757.996	778.996	766.996	751.996	847.996	862.996	892.996	896.996
	-0.115103	0	0	0	0	0	0	0	0	0	0	0	0	0	0	0	0	0	0	0	0	0	0	0	0	0	0	0	0	0	0	0	0	0	2.99575	169.996	723.996	790.996	771.996	775.996	707.996	659.996	712.996	783.996	815.996	802.996	883.996	918.996	917.996
	-0.11398	0	0	0	0	0	0	0	0	0	0	0	0	0	0	0	0	0	0	0	0	0	0	0	0	0	0	0	0	0	0	0	0	0	48.9958	629.996	771.996	832.996	820.996	837.996	757.996	765.996	749.996	770.996	777.996	841.996	901.996	843.996	791.996
	-0.112858	0	0	0	0	0	0	0	0	0	0	0	0	0	0	0	0	0	0	0	0	0	0	0	0	0	0	0	0	0	0	0	0	5.99575	456.996	843.996	824.996	797.996	795.996	826.996	859.996	854.996	865.996	826.996	823.996	847.996	798.996	777.996	773.996
	-0.111735	0	0	0	0	0	0	0	0	0	0	0	0	0	0	0	0	0	0	0	0	0	0	0	0	0	0	0	0	0	0	0	0.995752	216.996	792.996	836.996	800.996	784.996	793.996	757.996	768.996	837.996	830.996	839.996	789.996	842.996	858.996	826.996	825.996
	-0.110612	0	0	0	0	0	0	0	0	0	0	0	0	0	0	0	0	0	0	0	0	0	0	0	0	0	0	0	0	0	0	0	77.9958	670.996	790.996	772.996	777.996	752.996	754.996	737.996	784.996	796.996	794.996	845.996	836.996	865.996	882.996	905.996	901.996
	-0.10949	0	0	0	0	0	0	0	0	0	0	0	0	0	0	0	0	0	0	0	0	0	0	0	0	0	0	0	0	0	0	13.9958	485.996	844.996	857.996	813.996	774.996	760.996	727.996	722.996	816.996	840.996	848.996	820.996	771.996	815.996	875.996	908.996	924.996
	-0.108367	0	0	0	0	0	0	0	0	0	0	0	0	0	0	0	0	0	0	0	0	0	0	0	0	0	0	0	0	0	0.995752	193.996	811.996	885.996	865.996	846.996	808.996	710.996	825.996	879.996	925.996	828.996	775.996	810.996	770.996	789.996	809.996	824.996	857.996
	-0.107245	0	0	0	0	0	0	0	0	0	0	0	0	0	0	0	0	0	0	0	0	0	0	0	0	0	0	0	0	0	26.9958	595.996	764.996	782.996	777.996	790.996	765.996	770.996	808.996	823.996	824.996	804.996	791.996	766.996	769.996	775.996	776.996	770.996	781.996
	-0.106122	0	0	0	0	0	0	0	0	0	0	0	0	0	0	0	0	0	0	0	0	0	0	0	0	0	0	0	0	2.99575	292.996	719.996	748.996	688.996	695.996	734.996	788.996	721.996	776.996	812.996	814.996	804.996	845.996	777.996	775.996	778.996	770.996	798.996	834.996
	-0.104999	0	0	0	0	0	0	0	0	0	0	0	0	0	0	0	0	0	0	0	0	0	0	0	0	0	0	0	0	93.9958	612.996	635.996	659.996	671.996	709.996	720.996	745.996	747.996	739.996	740.996	756.996	822.996	872.996	830.996	810.996	822.996	821.996	768.996	819.996
	-0.103877	0	0	0	0	0	0	0	0	0	0	0	0	0	0	0	0	0	0	0	0	0	0	0	0	0	0	0	14.9958	469.996	662.996	665.996	646.996	636.996	682.996	751.996	699.996	620.996	584.996	655.996	751.996	715.996	695.996	786.996	755.996	738.996	716.996	674.996	707.996
	-0.102754	0	0	0	0	0	0	0	0	0	0	0	0	0	0	0	0	0	0	0	0	0	0	0	0	0	0	0	189.996	693.996	702.996	626.996	645.996	603.996	614.996	617.996	560.996	536.996	591.996	624.996	634.996	670.996	688.996	674.996	674.996	677.996	688.996	644.996	672.996
	-0.101632	0	0	0	0	0	0	0	0	0	0	0	0	0	0	0	0	0	0	0	0	0	0	0	0	0	0	31.9958	457.996	581.996	559.996	620.996	607.996	520.996	541.996	587.996	544.996	549.996	538.996	553.996	592.996	619.996	592.996	655.996	721.996	636.996	624.996	650.996	642.996
	-0.100509	0	0	0	0	0	0	0	0	0	0	0	0	0	0	0	0	0	0	0	0	0	0	0	0	0	0.995752	255.996	541.996	628.996	646.996	594.996	586.996	533.996	593.996	543.996	594.996	633.996	617.996	519.996	513.996	599.996	680.996	687.996	666.996	623.996	595.996	562.996	591.996
	-0.0993864	0	0	0	0	0	0	0	0	0	0	0	0	0	0	0	0	0	0	0	0	0	0	0	0	0	86.9958	534.996	607.996	631.996	672.996	625.996	533.996	479.996	474.996	523.996	501.996	532.996	568.996	619.996	603.996	634.996	688.996	706.996	654.996	609.996	599.996	597.996	601.996
	-0.0982638	0	0	0	0	0	0	0	0	0	0	0	0	0	0	0	0	0	0	0	0	0	0	0	0	14.9958	431.996	629.996	603.996	604.996	597.996	524.996	467.996	444.996	456.996	509.996	491.996	471.996	514.996	586.996	669.996	585.996	636.996	665.996	664.996	689.996	671.996	598.996	637.996
	-0.0971412	0	0	0	0	0	0	0	0	0	0	0	0	0	0	0	0	0	0	0	0	0	0	0	1.99575	219.996	554.996	620.996	569.996	529.996	504.996	489.996	475.996	460.996	466.996	424.996	448.996	488.996	546.996	624.996	657.996	586.996	572.996	610.996	631.996	635.996	649.996	680.996	652.996
	-0.0960186	0	0	0	0	0	0	0	0	0	0	0	0	0	0	0	0	0	0	0	0	0	0	0	32.9958	441.996	543.996	547.996	479.996	529.996	520.996	455.996	477.996	514.996	446.996	458.996	495.996	561.996	637.996	638.996	532.996	527.996	517.996	542.996	545.996	583.996	642.996	651.996	666.996
	-0.094896	0	0	0	0	0	0	0	0	0	0	0	0	0	0	0	0	0	0	0	0	0	0	6.99575	269.996	474.996	488.996	511.996	564.996	425.996	378.996	464.996	490.996	522.996	489.996	552.996	598.996	593.996	564.996	546.996	504.996	479.996	473.996	476.996	530.996	544.996	556.996	557.996	631.996
	-0.0937734	0	0	0	0	0	0	0	0	0	0	0	0	0	0	0	0	0	0	0	0	0	0	95.9958	508.996	522.996	458.996	435.996	409.996	419.996	416.996	472.996	454.996	513.996	519.996	487.996	465.996	564.996	535.996	500.996	460.996	467.996	489.996	441.996	438.996	501.996	529.996	557.996	582.996
	-0.0926508	0	0	0	0	0	0	0	0	0	0	0	0	0	0	0	0	0	0	0	0	0	13.9958	405.996	537.996	457.996	376.996	394.996	369.996	366.996	420.996	447.996	450.996	454.996	462.996	483.996	489.996	462.996	490.996	528.996	523.996	477.996	475.996	447.996	494.996	482.996	474.996	505.996	509.996
	-0.0915282	0	0	0	0	0	0	0	0	0	0	0	0	0	0	0	0	0	0	0	0	0	134.996	416.996	468.996	411.996	367.996	353.996	342.996	398.996	414.996	414.996	453.996	505.996	532.996	468.996	421.996	413.996	467.996	464.996	472.996	495.996	568.996	560.996	519.996	555.996	544.996	464.996	428.996
	-0.0904056	0	0	0	0	0	0	0	0	0	0	0	0	0	0	0	0	0	0	0	0	5.99575	264.996	389.996	386.996	390.996	365.996	361.996	398.996	374.996	421.996	454.996	514.996	462.996	418.996	392.996	364.996	347.996	380.996	447.996	475.996	467.996	525.996	518.996	486.996	439.996	456.996	516.996	496.996
	-0.089283	0	0	0	0	0	0	0	0	0	0	0	0	0	0	0	0	0	0	0	0	124.996	299.996	341.996	324.996	337.996	346.996	361.996	365.996	434.996	389.996	349.996	390.996	354.996	352.996	335.996	296.996	337.996	386.996	415.996	427.996	491.996	529.996	489.996	446.996	497.996	458.996	483.996	516.996
	-0.0881604	0	0	0	0	0	0	0	0	0	0	0	0	0	0	0	0	0	0	0	20.9958	260.996	320.996	332.996	361.996	274.996	246.996	291.996	322.996	317.996	290.996	305.996	345.996	347.996	319.996	370.996	318.996	331.996	342.996	371.996	418.996	415.996	439.996	390.996	397.996	354.996	344.996	399.996	448.996
	-0.0870378	0	0	0	0	0	0	0	0	0	0	0	0	0	0	0	0	0	0	0.995752	150.996	337.996	323.996	273.996	252.996	247.996	226.996	263.996	298.996	356.996	302.996	294.996	327.996	364.996	409.996	389.996	356.996	357.996	398.996	409.996	415.996	489.996	488.996	412.996	333.996	321.996	347.996	298.996	333.996
	-0.0859152	0	0	0	0	0	0	0	0	0	0	0	0	0	0	0	0	0	0	31.9958	320.996	324.996	347.996	333.996	294.996	270.996	262.996	279.996	337.996	318.996	287.996	277.996	307.996	332.996	312.996	305.996	332.996	376.996	375.996	397.996	420.996	413.996	393.996	399.996	369.996	347.996	353.996	357.996	382.996
	-0.0847926	0	0	0	0	0	0	0	0	0	0	0	0	0	0	0	0	0	0.995752	127.996	296.996	367.996	355.996	378.996	291.996	245.996	305.996	259.996	282.996	323.996	293.996	232.996	250.996	240.996	236.996	284.996	328.996	415.996	389.996	348.996	385.996	426.996	445.996	385.996	384.996	417.996	388.996	364.996	393.996
	-0.08367	0	0	0	0	0	0	0	0	0	0	0	0	0	0	0	0	0	15.9958	214.996	255.996	268.996	275.996	306.996	293.996	251.996	249.996	292.996	305.996	256.996	247.996	235.996	225.996	238.996	296.996	368.996	410.996	368.996	382.996	386.996	375.996	406.996	442.996	448.996	454.996	443.996	378.996	415.996	477.996
	-0.0825474	0	0	0	0	0	0	0	0	0	0	0	0	0	0	0	0	0	83.9958	215.996	255.996	258.996	279.996	287.996	258.996	228.996	185.996	270.996	302.996	308.996	282.996	241.996	230.996	310.996	353.996	388.996	378.996	354.996	354.996	349.996	329.996	383.996	431.996	400.996	414.996	444.996	474.996	368.996	327.996
	-0.0814248	0	0	0	0	0	0	0	0	0	0	0	0	0	0	0	0	9.99575	175.996	263.996	277.996	275.996	286.996	283.996	279.996	235.996	202.996	243.996	274.996	290.996	279.996	303.996	326.996	331.996	335.996	367.996	312.996	292.996	271.996	299.996	331.996	301.996	301.996	333.996	344.996	348.996	408.996	368.996	350.996
	-0.0803022	0	0	0	0	0	0	0	0	0	0	0	0	0	0	0	0	69.9958	236.996	228.996	251.996	289.996	284.996	223.996	171.996	155.996	194.996	221.996	208.996	248.996	263.996	267.996	263.996	283.996	279.996	268.996	230.996	260.996	277.996	275.996	256.996	236.996	239.996	269.996	284.996	317.996	322.996	297.996	304.996
	-0.0791796	0	0	0	0	0	0	0	0	0	0	0	0	0	0	0	6.99575	179.996	222.996	233.996	262.996	223.996	197.996	190.996	155.996	121.996	165.996	201.996	204.996	227.996	261.996	298.996	286.996	258.996	230.996	245.996	248.996	272.996	290.996	309.996	291.996	248.996	270.996	328.996	369.996	315.996	249.996	206.996	243.996
	-0.078057	0	0	0	0	0	0	0	0	0	0	0	0	0	0	0	34.9958	167.996	193.996	170.996	145.996	200.996	183.996	159.996	179.996	161.996	157.996	166.996	181.996	218.996	269.996	244.996	231.996	238.996	245.996	241.996	230.996	257.996	271.996	285.996	301.996	309.996	277.996	307.996	317.996	265.996	296.996	262.996	242.996
	-0.0769344	0	0	0	0	0	0	0	0	0	0	0	0	0	0	0	130.996	231.996	210.996	173.996	177.996	158.996	141.996	184.996	208.996	206.996	172.996	178.996	199.996	221.996	230.996	249.996	219.996	223.996	212.996	227.996	235.996	216.996	217.996	270.996	297.996	282.996	266.996	299.996	286.996	264.996	259.996	255.996	275.996
	-0.0758118	0	0	0	0	0	0	0	0	0	0	0	0	0	0	30.9958	166.996	211.996	191.996	169.996	161.996	155.996	148.996	161.996	178.996	216.996	228.996	206.996	195.996	229.996	232.996	188.996	193.996	194.996	195.996	164.996	161.996	203.996	237.996	232.996	236.996	251.996	305.996	254.996	285.996	324.996	311.996	269.996	238.996
	-0.0746892	0	0	0	0	0	0	0	0	0	0	0	0	0	1.99575	127.996	214.996	159.996	156.996	142.996	139.996	134.996	118.996	183.996	178.996	178.996	176.996	199.996	203.996	208.996	204.996	224.996	194.996	143.996	136.996	212.996	230.996	192.996	242.996	264.996	263.996	221.996	202.996	210.996	202.996	196.996	184.996	174.996	217.996
	-0.0735666	0	0	0	0	0	0	0	0	0	0	0	0	0	13.9958	132.996	175.996	157.996	118.996	91.9958	83.9958	102.996	123.996	142.996	162.996	192.996	187.996	160.996	167.996	179.996	198.996	198.996	192.996	202.996	243.996	224.996	214.996	259.996	258.996	266.996	228.996	232.996	253.996	209.996	182.996	166.996	180.996	184.996	226.996
	-0.072444	0	0	0	0	0	0	0	0	0	0	0	0	0	45.9958	142.996	169.996	128.996	112.996	115.996	120.996	103.996	140.996	185.996	205.996	211.996	184.996	163.996	172.996	155.996	153.996	150.996	176.996	211.996	232.996	257.996	227.996	215.996	246.996	244.996	252.996	210.996	207.996	220.996	220.996	145.996	157.996	211.996	242.996
	-0.0713214	0	0	0	0	0	0	0	0	0	0	0	0	2.99575	88.9958	89.9958	94.9958	111.996	127.996	128.996	120.996	141.996	169.996	204.996	184.996	158.996	145.996	125.996	131.996	147.996	167.996	165.996	172.996	184.996	210.996	225.996	223.996	216.996	224.996	239.996	261.996	261.996	242.996	209.996	183.996	196.996	206.996	203.996	232.996
	-0.0701988	0	0	0	0	0	0	0	0	0	0	0	0	8.99575	69.9958	85.9958	108.996	88.9958	79.9958	86.9958	103.996	104.996	113.996	110.996	136.996	126.996	119.996	117.996	149.996	138.996	174.996	194.996	188.996	200.996	237.996	240.996	217.996	188.996	206.996	241.996	246.996	234.996	252.996	247.996	220.996	189.996	187.996	183.996	159.996
	-0.0690762	0	0	0	0	0	0	0	0	0	0	0	0	43.9958	77.9958	75.9958	69.9958	92.9958	114.996	104.996	96.9958	111.996	131.996	121.996	114.996	140.996	143.996	132.996	130.996	146.996	144.996	147.996	161.996	174.996	195.996	164.996	168.996	191.996	192.996	195.996	188.996	195.996	205.996	238.996	223.996	164.996	154.996	170.996	198.996
	-0.0679536	0	0	0	0	0	0	0	0	0	0	0	4.99575	72.9958	108.996	97.9958	100.996	106.996	121.996	131.996	139.996	103.996	103.996	131.996	125.996	125.996	115.996	126.996	140.996	116.996	128.996	114.996	136.996	110.996	124.996	123.996	124.996	103.996	127.996	130.996	140.996	146.996	159.996	164.996	189.996	139.996	136.996	183.996	237.996
	-0.066831	0	0	0	0	0	0	0	0	0	0	0	32.9958	107.996	130.996	121.996	118.996	120.996	140.996	134.996	96.9958	100.996	82.9958	78.9958	85.9958	103.996	119.996	122.996	120.996	129.996	123.996	145.996	148.996	176.996	144.996	128.996	121.996	131.996	137.996	119.996	125.996	143.996	133.996	137.996	135.996	137.996	137.996	154.996	180.996
	-0.0657084	0	0	0	0	0	0	0	0	0	0	0.995752	57.9958	69.9958	77.9958	89.9958	107.996	90.9958	82.9958	89.9958	90.9958	96.9958	77.9958	86.9958	80.9958	83.9958	115.996	139.996	142.996	159.996	163.996	158.996	159.996	157.996	156.996	178.996	183.996	175.996	165.996	166.996	177.996	168.996	162.996	143.996	136.996	117.996	125.996	149.996	133.996
	-0.0645858	0	0	0	0	0	0	0	0	0	0	15.9958	79.9958	85.9958	78.9958	86.9958	78.9958	69.9958	79.9958	71.9958	72.9958	86.9958	79.9958	80.9958	112.996	132.996	152.996	178.996	211.996	211.996	182.996	146.996	131.996	135.996	160.996	137.996	154.996	159.996	166.996	180.996	156.996	148.996	156.996	117.996	98.9958	108.996	99.9958	130.996	99.9958
	-0.0634632	0	0	0	0	0	0	0	0	0	0	38.9958	89.9958	94.9958	87.9958	90.9958	110.996	96.9958	80.9958	101.996	107.996	127.996	135.996	153.996	194.996	172.996	169.996	178.996	184.996	188.996	154.996	155.996	132.996	132.996	139.996	139.996	154.996	147.996	137.996	152.996	172.996	157.996	165.996	174.996	151.996	126.996	106.996	97.9958	123.996
	-0.0623406	0	0	0	0	0	0	0	0	0	0.995752	73.9958	115.996	114.996	136.996	93.9958	86.9958	92.9958	103.996	68.9958	75.9958	101.996	123.996	131.996	166.996	148.996	149.996	143.996	154.996	146.996	107.996	97.9958	107.996	125.996	138.996	138.996	128.996	148.996	192.996	158.996	126.996	145.996	161.996	146.996	154.996	137.996	132.996	133.996	165.996
	-0.061218	0	0	0	0	0	0	0	0	0	13.9958	100.996	133.996	127.996	120.996	94.9958	77.9958	72.9958	84.9958	107.996	113.996	93.9958	107.996	134.996	141.996	153.996	103.996	132.996	142.996	134.996	128.996	134.996	152.996	144.996	141.996	188.996	184.996	148.996	124.996	135.996	138.996	135.996	132.996	139.996	125.996	135.996	133.996	153.996	165.996
	-0.0600954	0	0	0	0	0	0	0	0	0	41.9958	98.9958	92.9958	92.9958	97.9958	84.9958	57.9958	49.9958	48.9958	66.9958	75.9958	82.9958	102.996	119.996	149.996	121.996	139.996	115.996	103.996	130.996	166.996	165.996	177.996	162.996	154.996	157.996	163.996	141.996	124.996	118.996	109.996	138.996	127.996	119.996	131.996	150.996	153.996	166.996	147.996
	-0.0589728	0	0	0	0	0	0	0	0	0.995752	53.9958	85.9958	68.9958	60.9958	75.9958	83.9958	68.9958	60.9958	62.9958	73.9958	69.9958	108.996	142.996	126.996	119.996	88.9958	85.9958	84.9958	106.996	125.996	122.996	140.996	148.996	137.996	123.996	126.996	127.996	116.996	106.996	98.9958	110.996	104.996	136.996	148.996	149.996	136.996	130.996	145.996	128.996
	-0.0578502	0	0	0	0	0	0	0	0	5.99575	49.9958	49.9958	51.9958	64.9958	56.9958	55.9958	52.9958	58.9958	74.9958	77.9958	63.9958	100.996	99.9958	112.996	88.9958	71.9958	83.9958	94.9958	97.9958	119.996	128.996	112.996	114.996	125.996	108.996	118.996	113.996	124.996	141.996	115.996	90.9958	106.996	108.996	142.996	195.996	216.996	155.996	102.996	102.996
	-0.0567276	0	0	0	0	0	0	0	0	19.9958	47.9958	48.9958	68.9958	60.9958	50.9958	44.9958	53.9958	50.9958	61.9958	63.9958	60.9958	67.9958	95.9958	101.996	100.996	84.9958	78.9958	92.9958	76.9958	84.9958	90.9958	111.996	138.996	102.996	93.9958	102.996	111.996	103.996	89.9958	87.9958	113.996	128.996	130.996	144.996	156.996	153.996	120.996	107.996	117.996
	-0.055605	0	0	0	0	0	0	0	0.995752	33.9958	61.9958	67.9958	46.9958	45.9958	42.9958	50.9958	44.9958	56.9958	78.9958	70.9958	62.9958	63.9958	94.9958	125.996	145.996	142.996	118.996	116.996	90.9958	101.996	107.996	91.9958	92.9958	98.9958	96.9958	85.9958	89.9958	100.996	103.996	103.996	92.9958	113.996	124.996	107.996	126.996	156.996	146.996	102.996	96.9958
	-0.0544824	0	0	0	0	0	0	0	2.99575	64.9958	77.9958	74.9958	66.9958	51.9958	50.9958	55.9958	55.9958	61.9958	69.9958	59.9958	49.9958	53.9958	91.9958	103.996	118.996	120.996	131.996	127.996	132.996	113.996	126.996	96.9958	86.9958	73.9958	60.9958	70.9958	88.9958	79.9958	96.9958	105.996	126.996	127.996	111.996	118.996	118.996	123.996	120.996	125.996	120.996
	-0.0533598	0	0	0	0	0	0	0	12.9958	48.9958	73.9958	77.9958	53.9958	70.9958	55.9958	53.9958	75.9958	72.9958	46.9958	45.9958	52.9958	63.9958	69.9958	71.9958	90.9958	100.996	119.996	110.996	110.996	100.996	116.996	112.996	103.996	85.9958	77.9958	79.9958	70.9958	117.996	116.996	128.996	141.996	131.996	139.996	133.996	113.996	120.996	92.9958	76.9958	106.996
	-0.0522372	0	0	0	0	0	0	0	20.9958	30.9958	30.9958	47.9958	43.9958	44.9958	54.9958	57.9958	56.9958	45.9958	39.9958	31.9958	56.9958	64.9958	54.9958	78.9958	89.9958	89.9958	121.996	139.996	126.996	103.996	81.9958	92.9958	112.996	115.996	118.996	118.996	123.996	109.996	127.996	137.996	142.996	106.996	104.996	114.996	106.996	96.9958	72.9958	94.9958	118.996
	-0.0511146	0	0	0	0	0	0	0	24.9958	49.9958	58.9958	48.9958	59.9958	57.9958	54.9958	56.9958	49.9958	60.9958	70.9958	72.9958	50.9958	72.9958	79.9958	69.9958	77.9958	79.9958	113.996	107.996	79.9958	80.9958	83.9958	69.9958	92.9958	113.996	118.996	107.996	104.996	101.996	103.996	91.9958	89.9958	87.9958	92.9958	83.9958	72.9958	79.9958	96.9958	101.996	124.996
	-0.049992	0	0	0	0	0	0	0.995752	41.9958	56.9958	61.9958	82.9958	85.9958	90.9958	62.9958	53.9958	53.9958	54.9958	66.9958	82.9958	85.9958	80.9958	68.9958	81.9958	84.9958	80.9958	73.9958	77.9958	52.9958	58.9958	64.9958	70.9958	80.9958	83.9958	73.9958	86.9958	100.996	68.9958	80.9958	99.9958	113.996	101.996	95.9958	106.996	101.996	98.9958	103.996	123.996	134.996
	-0.0488694	0	0	0	0	0	0	7.99575	39.9958	57.9958	69.9958	72.9958	67.9958	71.9958	60.9958	38.9958	34.9958	54.9958	65.9958	68.9958	68.9958	88.9958	95.9958	69.9958	68.9958	92.9958	92.9958	61.9958	72.9958	65.9958	63.9958	41.9958	59.9958	69.9958	89.9958	104.996	87.9958	101.996	91.9958	83.9958	85.9958	96.9958	113.996	135.996	142.996	126.996	117.996	107.996	108.996
	-0.0477468	0	0	0	0	0	0	22.9958	39.9958	52.9958	61.9958	64.9958	41.9958	32.9958	37.9958	45.9958	45.9958	56.9958	56.9958	60.9958	72.9958	76.9958	69.9958	80.9958	75.9958	82.9958	66.9958	75.9958	94.9958	73.9958	86.9958	92.9958	89.9958	89.9958	104.996	99.9958	86.9958	65.9958	64.9958	70.9958	71.9958	71.9958	78.9958	101.996	136.996	115.996	92.9958	81.9958	90.9958
	-0.0466242	0	0	0	0	0	0	27.9958	44.9958	56.9958	38.9958	39.9958	40.9958	34.9958	42.9958	35.9958	36.9958	40.9958	54.9958	62.9958	70.9958	76.9958	69.9958	62.9958	50.9958	53.9958	67.9958	80.9958	88.9958	106.996	101.996	109.996	105.996	120.996	97.9958	72.9958	52.9958	61.9958	52.9958	51.9958	41.9958	59.9958	62.9958	58.9958	81.9958	97.9958	91.9958	91.9958	108.996
	-0.0455016	0	0	0	0	0	2.99575	40.9958	46.9958	26.9958	23.9958	25.9958	33.9958	38.9958	45.9958	43.9958	40.9958	37.9958	60.9958	72.9958	74.9958	59.9958	48.9958	51.9958	63.9958	65.9958	66.9958	66.9958	79.9958	74.9958	92.9958	93.9958	86.9958	61.9958	49.9958	78.9958	58.9958	65.9958	56.9958	54.9958	79.9958	61.9958	84.9958	88.9958	97.9958	90.9958	77.9958	76.9958	87.9958
	-0.044379	0	0	0	0	0	9.99575	26.9958	29.9958	35.9958	35.9958	26.9958	29.9958	35.9958	41.9958	46.9958	37.9958	38.9958	27.9958	27.9958	28.9958	31.9958	39.9958	41.9958	56.9958	72.9958	75.9958	70.9958	64.9958	86.9958	87.9958	75.9958	48.9958	46.9958	62.9958	73.9958	89.9958	105.996	103.996	88.9958	98.9958	105.996	108.996	90.9958	84.9958	90.9958	84.9958	67.9958	83.9958
	-0.0432564	0	0	0	0	0	19.9958	34.9958	38.9958	30.9958	25.9958	30.9958	19.9958	14.9958	16.9958	21.9958	41.9958	54.9958	48.9958	44.9958	44.9958	46.9958	49.9958	53.9958	58.9958	43.9958	65.9958	62.9958	47.9958	56.9958	44.9958	46.9958	41.9958	52.9958	58.9958	62.9958	95.9958	92.9958	105.996	108.996	88.9958	94.9958	114.996	100.996	80.9958	73.9958	73.9958	66.9958	79.9958
	-0.0421338	0	0	0	0	0	26.9958	44.9958	34.9958	29.9958	21.9958	15.9958	7.99575	10.9958	18.9958	47.9958	55.9958	64.9958	48.9958	51.9958	54.9958	67.9958	78.9958	71.9958	48.9958	50.9958	62.9958	44.9958	33.9958	46.9958	49.9958	40.9958	41.9958	70.9958	79.9958	71.9958	77.9958	73.9958	80.9958	70.9958	69.9958	62.9958	88.9958	72.9958	66.9958	80.9958	69.9958	65.9958	62.9958
	-0.0410112	0	0	0	0	0	27.9958	46.9958	35.9958	23.9958	14.9958	16.9958	25.9958	19.9958	32.9958	65.9958	59.9958	42.9958	35.9958	52.9958	60.9958	50.9958	53.9958	62.9958	56.9958	49.9958	51.9958	48.9958	62.9958	64.9958	52.9958	52.9958	45.9958	44.9958	56.9958	55.9958	58.9958	49.9958	61.9958	60.9958	66.9958	69.9958	53.9958	78.9958	84.9958	102.996	102.996	107.996	100.996
	-0.0398886	0	0	0	0	3.99575	12.9958	12.9958	18.9958	22.9958	44.9958	32.9958	29.9958	33.9958	39.9958	48.9958	35.9958	32.9958	34.9958	34.9958	34.9958	52.9958	53.9958	50.9958	37.9958	55.9958	61.9958	52.9958	66.9958	88.9958	70.9958	56.9958	60.9958	57.9958	56.9958	42.9958	54.9958	71.9958	71.9958	57.9958	64.9958	64.9958	58.9958	56.9958	71.9958	105.996	90.9958	91.9958	85.9958
	-0.038766	0	0	0	0	2.99575	18.9958	25.9958	19.9958	21.9958	20.9958	32.9958	20.9958	16.9958	25.9958	32.9958	31.9958	36.9958	33.9958	30.9958	36.9958	51.9958	60.9958	55.9958	47.9958	49.9958	50.9958	49.9958	61.9958	67.9958	78.9958	81.9958	92.9958	93.9958	64.9958	62.9958	61.9958	65.9958	64.9958	56.9958	56.9958	48.9958	45.9958	62.9958	86.9958	87.9958	87.9958	68.9958	77.9958
	-0.0376434	0	0	0	0	12.9958	22.9958	19.9958	19.9958	20.9958	16.9958	18.9958	14.9958	17.9958	25.9958	32.9958	24.9958	44.9958	47.9958	41.9958	49.9958	66.9958	66.9958	51.9958	37.9958	35.9958	34.9958	37.9958	36.9958	51.9958	66.9958	59.9958	58.9958	73.9958	75.9958	58.9958	56.9958	55.9958	54.9958	55.9958	46.9958	58.9958	52.9958	59.9958	73.9958	90.9958	66.9958	89.9958	107.996
	-0.0365208	0	0	0	0	15.9958	21.9958	16.9958	20.9958	19.9958	19.9958	21.9958	17.9958	17.9958	32.9958	33.9958	37.9958	42.9958	42.9958	41.9958	38.9958	49.9958	52.9958	43.9958	30.9958	29.9958	44.9958	44.9958	46.9958	35.9958	43.9958	42.9958	53.9958	68.9958	65.9958	64.9958	50.9958	48.9958	58.9958	67.9958	77.9958	87.9958	74.9958	68.9958	95.9958	77.9958	66.9958	63.9958	64.9958
	-0.0353982	0	0	0	0.995752	17.9958	27.9958	20.9958	33.9958	39.9958	26.9958	17.9958	15.9958	23.9958	22.9958	36.9958	31.9958	28.9958	44.9958	43.9958	32.9958	30.9958	24.9958	32.9958	38.9958	42.9958	59.9958	42.9958	38.9958	34.9958	43.9958	38.9958	41.9958	55.9958	54.9958	44.9958	47.9958	52.9958	63.9958	70.9958	85.9958	95.9958	90.9958	90.9958	62.9958	76.9958	65.9958	42.9958	33.9958
	-0.0342756	0	0	0	3.99575	20.9958	32.9958	48.9958	43.9958	34.9958	16.9958	11.9958	10.9958	14.9958	24.9958	21.9958	25.9958	23.9958	49.9958	40.9958	44.9958	26.9958	26.9958	47.9958	71.9958	64.9958	50.9958	48.9958	44.9958	42.9958	36.9958	47.9958	59.9958	45.9958	38.9958	32.9958	32.9958	36.9958	42.9958	53.9958	59.9958	68.9958	72.9958	61.9958	43.9958	41.9958	43.9958	38.9958	40.9958
	-0.033153	0	0	0	2.99575	17.9958	23.9958	19.9958	16.9958	16.9958	12.9958	4.99575	7.99575	21.9958	21.9958	18.9958	19.9958	36.9958	39.9958	38.9958	20.9958	20.9958	26.9958	33.9958	33.9958	39.9958	38.9958	39.9958	43.9958	34.9958	43.9958	50.9958	43.9958	46.9958	50.9958	31.9958	32.9958	31.9958	34.9958	34.9958	45.9958	39.9958	31.9958	30.9958	33.9958	41.9958	36.9958	42.9958	47.9958
	-0.0320304	0	0	0	3.99575	13.9958	15.9958	22.9958	20.9958	12.9958	9.99575	10.9958	12.9958	18.9958	10.9958	12.9958	9.99575	12.9958	17.9958	16.9958	19.9958	27.9958	26.9958	35.9958	35.9958	24.9958	28.9958	39.9958	51.9958	59.9958	51.9958	55.9958	52.9958	45.9958	49.9958	49.9958	44.9958	37.9958	36.9958	36.9958	42.9958	45.9958	38.9958	29.9958	33.9958	28.9958	35.9958	46.9958	62.9958
	-0.0309078	0	0	0	2.99575	16.9958	19.9958	15.9958	12.9958	10.9958	8.99575	21.9958	11.9958	16.9958	17.9958	14.9958	10.9958	12.9958	14.9958	8.99575	10.9958	22.9958	21.9958	18.9958	22.9958	25.9958	31.9958	50.9958	52.9958	48.9958	48.9958	39.9958	46.9958	60.9958	73.9958	62.9958	35.9958	37.9958	29.9958	22.9958	43.9958	53.9958	46.9958	34.9958	24.9958	36.9958	41.9958	43.9958	45.9958
	-0.0297852	0	0	0	5.99575	17.9958	14.9958	13.9958	10.9958	12.9958	9.99575	16.9958	22.9958	16.9958	16.9958	18.9958	15.9958	25.9958	26.9958	27.9958	23.9958	25.9958	27.9958	24.9958	23.9958	29.9958	41.9958	47.9958	47.9958	34.9958	30.9958	41.9958	41.9958	38.9958	37.9958	45.9958	58.9958	39.9958	33.9958	39.9958	39.9958	38.9958	33.9958	48.9958	42.9958	33.9958	23.9958	28.9958	30.9958
	-0.0286626	0	0	0	8.99575	14.9958	13.9958	11.9958	12.9958	20.9958	24.9958	19.9958	19.9958	27.9958	26.9958	20.9958	10.9958	25.9958	34.9958	36.9958	40.9958	52.9958	48.9958	33.9958	27.9958	37.9958	41.9958	35.9958	24.9958	25.9958	35.9958	30.9958	30.9958	31.9958	23.9958	32.9958	42.9958	36.9958	34.9958	30.9958	41.9958	34.9958	30.9958	32.9958	33.9958	48.9958	42.9958	29.9958	34.9958
	-0.02754	0	0	0.995752	11.9958	20.9958	21.9958	23.9958	28.9958	18.9958	15.9958	22.9958	21.9958	24.9958	27.9958	21.9958	9.99575	13.9958	10.9958	17.9958	25.9958	32.9958	34.9958	25.9958	33.9958	35.9958	33.9958	26.9958	22.9958	25.9958	20.9958	21.9958	27.9958	27.9958	30.9958	45.9958	48.9958	52.9958	45.9958	30.9958	33.9958	42.9958	53.9958	50.9958	69.9958	53.9958	33.9958	29.9958	40.9958
	-0.0264174	0	0	2.99575	10.9958	22.9958	24.9958	22.9958	21.9958	18.9958	12.9958	22.9958	20.9958	8.99575	8.99575	14.9958	13.9958	21.9958	17.9958	18.9958	23.9958	22.9958	39.9958	37.9958	29.9958	33.9958	36.9958	24.9958	26.9958	24.9958	19.9958	19.9958	17.9958	29.9958	47.9958	54.9958	58.9958	43.9958	36.9958	28.9958	26.9958	39.9958	49.9958	44.9958	37.9958	42.9958	45.9958	28.9958	38.9958
	-0.0252948	0	0	3.99575	10.9958	12.9958	17.9958	17.9958	17.9958	20.9958	15.9958	13.9958	16.9958	10.9958	11.9958	16.9958	17.9958	11.9958	17.9958	14.9958	20.9958	23.9958	28.9958	27.9958	20.9958	19.9958	15.9958	13.9958	30.9958	35.9958	42.9958	34.9958	24.9958	28.9958	36.9958	39.9958	30.9958	28.9958	23.9958	34.9958	34.9958	38.9958	44.9958	40.9958	29.9958	28.9958	32.9958	26.9958	16.9958
	-0.0241722	0	0	2.99575	11.9958	17.9958	17.9958	18.9958	18.9958	21.9958	14.9958	8.99575	14.9958	10.9958	19.9958	17.9958	21.9958	19.9958	20.9958	30.9958	25.9958	19.9958	21.9958	15.9958	29.9958	16.9958	25.9958	22.9958	27.9958	31.9958	45.9958	32.9958	19.9958	22.9958	31.9958	22.9958	26.9958	28.9958	39.9958	33.9958	33.9958	24.9958	32.9958	33.9958	32.9958	45.9958	50.9958	31.9958	23.9958
	-0.0230496	0	0	1.99575	9.99575	11.9958	9.99575	10.9958	19.9958	11.9958	7.99575	10.9958	15.9958	15.9958	9.99575	20.9958	23.9958	26.9958	16.9958	14.9958	14.9958	9.99575	16.9958	23.9958	24.9958	27.9958	26.9958	19.9958	24.9958	27.9958	33.9958	43.9958	33.9958	28.9958	23.9958	24.9958	38.9958	49.9958	37.9958	37.9958	30.9958	35.9958	38.9958	52.9958	63.9958	52.9958	40.9958	29.9958	27.9958
	-0.021927	0	0	1.99575	5.99575	5.99575	7.99575	16.9958	13.9958	10.9958	15.9958	16.9958	15.9958	19.9958	18.9958	19.9958	20.9958	22.9958	18.9958	2.99575	9.99575	21.9958	18.9958	16.9958	14.9958	22.9958	26.9958	21.9958	26.9958	26.9958	29.9958	35.9958	32.9958	24.9958	36.9958	31.9958	33.9958	39.9958	43.9958	50.9958	36.9958	45.9958	44.9958	61.9958	51.9958	50.9958	53.9958	26.9958	27.9958
	-0.0208045	0	0	5.99575	12.9958	10.9958	11.9958	9.99575	7.99575	9.99575	13.9958	21.9958	18.9958	18.9958	13.9958	17.9958	15.9958	13.9958	9.99575	11.9958	7.99575	9.99575	15.9958	22.9958	25.9958	29.9958	32.9958	35.9958	33.9958	21.9958	20.9958	21.9958	26.9958	20.9958	17.9958	19.9958	37.9958	30.9958	34.9958	50.9958	45.9958	46.9958	30.9958	50.9958	55.9958	48.9958	42.9958	41.9958	37.9958
	-0.0196819	0	0.995752	3.99575	5.99575	6.99575	14.9958	16.9958	13.9958	7.99575	6.99575	13.9958	9.99575	12.9958	13.9958	7.99575	15.9958	13.9958	17.9958	17.9958	19.9958	24.9958	16.9958	15.9958	25.9958	30.9958	32.9958	31.9958	28.9958	37.9958	35.9958	15.9958	23.9958	25.9958	27.9958	27.9958	33.9958	39.9958	41.9958	41.9958	49.9958	50.9958	40.9958	36.9958	43.9958	43.9958	38.9958	43.9958	39.9958
	-0.0185593	0	0	10.9958	15.9958	20.9958	9.99575	14.9958	14.9958	5.99575	13.9958	13.9958	7.99575	9.99575	10.9958	13.9958	20.9958	16.9958	17.9958	22.9958	22.9958	13.9958	15.9958	10.9958	19.9958	19.9958	14.9958	23.9958	16.9958	30.9958	33.9958	34.9958	40.9958	30.9958	25.9958	36.9958	35.9958	38.9958	42.9958	47.9958	46.9958	38.9958	27.9958	20.9958	29.9958	32.9958	29.9958	30.9958	35.9958
	-0.0174367	0	0.995752	5.99575	12.9958	17.9958	13.9958	9.99575	6.99575	7.99575	12.9958	9.99575	10.9958	12.9958	14.9958	18.9958	25.9958	20.9958	19.9958	17.9958	13.9958	10.9958	17.9958	16.9958	13.9958	21.9958	28.9958	22.9958	15.9958	16.9958	26.9958	31.9958	30.9958	35.9958	29.9958	34.9958	23.9958	29.9958	36.9958	49.9958	36.9958	31.9958	27.9958	21.9958	26.9958	27.9958	21.9958	18.9958	25.9958
	-0.0163141	0	1.99575	6.99575	8.99575	11.9958	10.9958	11.9958	9.99575	9.99575	7.99575	9.99575	8.99575	5.99575	21.9958	20.9958	23.9958	22.9958	22.9958	18.9958	19.9958	13.9958	13.9958	19.9958	28.9958	21.9958	24.9958	28.9958	19.9958	16.9958	24.9958	18.9958	11.9958	21.9958	15.9958	23.9958	16.9958	16.9958	23.9958	20.9958	18.9958	21.9958	29.9958	31.9958	27.9958	23.9958	23.9958	22.9958	28.9958
	-0.0151915	0	1.99575	8.99575	8.99575	11.9958	3.99575	5.99575	6.99575	15.9958	13.9958	19.9958	18.9958	13.9958	13.9958	14.9958	14.9958	26.9958	34.9958	25.9958	22.9958	19.9958	13.9958	18.9958	23.9958	20.9958	17.9958	22.9958	15.9958	25.9958	27.9958	20.9958	23.9958	21.9958	18.9958	19.9958	15.9958	11.9958	15.9958	20.9958	32.9958	26.9958	21.9958	14.9958	14.9958	22.9958	41.9958	35.9958	39.9958
	-0.0140689	0	2.99575	11.9958	14.9958	17.9958	7.99575	10.9958	8.99575	7.99575	9.99575	12.9958	12.9958	12.9958	15.9958	18.9958	16.9958	18.9958	18.9958	24.9958	22.9958	18.9958	12.9958	24.9958	31.9958	24.9958	25.9958	20.9958	31.9958	20.9958	24.9958	24.9958	17.9958	25.9958	17.9958	23.9958	13.9958	17.9958	19.9958	35.9958	36.9958	33.9958	38.9958	39.9958	28.9958	24.9958	22.9958	20.9958	32.9958
	-0.0129463	0	3.99575	8.99575	10.9958	14.9958	17.9958	17.9958	10.9958	6.99575	15.9958	13.9958	10.9958	10.9958	11.9958	12.9958	16.9958	17.9958	16.9958	18.9958	26.9958	20.9958	20.9958	20.9958	17.9958	27.9958	31.9958	26.9958	21.9958	17.9958	17.9958	21.9958	19.9958	27.9958	17.9958	15.9958	16.9958	16.9958	13.9958	19.9958	13.9958	21.9958	27.9958	37.9958	39.9958	32.9958	23.9958	30.9958	34.9958
	-0.0118237	0	0	9.99575	13.9958	14.9958	15.9958	16.9958	15.9958	19.9958	14.9958	18.9958	9.99575	17.9958	12.9958	27.9958	21.9958	18.9958	10.9958	13.9958	27.9958	30.9958	21.9958	24.9958	19.9958	19.9958	22.9958	28.9958	20.9958	17.9958	18.9958	10.9958	14.9958	14.9958	11.9958	14.9958	20.9958	18.9958	21.9958	27.9958	23.9958	18.9958	25.9958	29.9958	29.9958	20.9958	15.9958	23.9958	24.9958
	-0.0107011	0	2.99575	7.99575	5.99575	8.99575	12.9958	19.9958	10.9958	16.9958	23.9958	23.9958	23.9958	20.9958	25.9958	27.9958	15.9958	13.9958	10.9958	13.9958	21.9958	13.9958	11.9958	16.9958	18.9958	25.9958	28.9958	31.9958	28.9958	23.9958	23.9958	10.9958	17.9958	18.9958	19.9958	17.9958	16.9958	16.9958	30.9958	28.9958	30.9958	36.9958	39.9958	32.9958	28.9958	20.9958	19.9958	25.9958	22.9958
	-0.00957847	0	4.99575	7.99575	15.9958	21.9958	21.9958	16.9958	13.9958	13.9958	13.9958	10.9958	14.9958	15.9958	22.9958	17.9958	14.9958	13.9958	19.9958	14.9958	17.9958	15.9958	12.9958	13.9958	25.9958	23.9958	28.9958	17.9958	24.9958	12.9958	13.9958	19.9958	18.9958	19.9958	22.9958	27.9958	23.9958	23.9958	24.9958	35.9958	43.9958	36.9958	34.9958	47.9958	30.9958	20.9958	18.9958	28.9958	23.9958
	-0.00845587	0	4.99575	12.9958	12.9958	21.9958	15.9958	9.99575	8.99575	8.99575	7.99575	4.99575	9.99575	9.99575	9.99575	10.9958	16.9958	22.9958	21.9958	21.9958	26.9958	28.9958	29.9958	27.9958	18.9958	23.9958	26.9958	27.9958	26.9958	14.9958	17.9958	18.9958	18.9958	18.9958	20.9958	16.9958	18.9958	34.9958	39.9958	36.9958	44.9958	55.9958	52.9958	39.9958	34.9958	29.9958	32.9958	38.9958	39.9958
	-0.00733327	0	0.995752	5.99575	12.9958	4.99575	3.99575	5.99575	5.99575	2.99575	3.99575	10.9958	7.99575	5.99575	20.9958	23.9958	28.9958	17.9958	15.9958	21.9958	31.9958	38.9958	27.9958	32.9958	28.9958	19.9958	19.9958	31.9958	25.9958	22.9958	22.9958	32.9958	21.9958	17.9958	16.9958	22.9958	18.9958	28.9958	48.9958	46.9958	35.9958	40.9958	47.9958	52.9958	34.9958	38.9958	29.9958	19.9958	14.9958
	-0.00621067	0	0.995752	4.99575	6.99575	8.99575	8.99575	10.9958	13.9958	13.9958	5.99575	8.99575	16.9958	22.9958	28.9958	30.9958	27.9958	14.9958	23.9958	20.9958	11.9958	9.99575	12.9958	31.9958	25.9958	31.9958	15.9958	13.9958	20.9958	36.9958	35.9958	21.9958	23.9958	24.9958	19.9958	20.9958	22.9958	27.9958	40.9958	33.9958	31.9958	29.9958	39.9958	48.9958	53.9958	48.9958	43.9958	44.9958	33.9958
	-0.00508807	0	3.99575	0.995752	5.99575	8.99575	9.99575	8.99575	14.9958	10.9958	7.99575	17.9958	18.9958	28.9958	26.9958	17.9958	17.9958	10.9958	13.9958	16.9958	13.9958	18.9958	20.9958	29.9958	31.9958	24.9958	19.9958	26.9958	32.9958	25.9958	36.9958	22.9958	27.9958	25.9958	13.9958	19.9958	28.9958	24.9958	23.9958	19.9958	20.9958	19.9958	29.9958	46.9958	56.9958	49.9958	56.9958	49.9958	45.9958
	-0.00396547	0	2.99575	8.99575	10.9958	18.9958	9.99575	3.99575	4.99575	6.99575	16.9958	21.9958	18.9958	23.9958	23.9958	18.9958	18.9958	14.9958	21.9958	19.9958	27.9958	25.9958	45.9958	33.9958	33.9958	35.9958	30.9958	34.9958	26.9958	27.9958	28.9958	31.9958	29.9958	21.9958	20.9958	22.9958	11.9958	18.9958	8.99575	9.99575	14.9958	18.9958	29.9958	36.9958	29.9958	35.9958	29.9958	44.9958	29.9958
	-0.00284287	0	1.99575	12.9958	18.9958	14.9958	8.99575	4.99575	8.99575	6.99575	16.9958	20.9958	22.9958	23.9958	17.9958	23.9958	32.9958	29.9958	20.9958	20.9958	24.9958	37.9958	45.9958	40.9958	38.9958	33.9958	22.9958	36.9958	23.9958	20.9958	19.9958	33.9958	31.9958	24.9958	22.9958	14.9958	32.9958	26.9958	16.9958	24.9958	32.9958	20.9958	21.9958	28.9958	42.9958	48.9958	45.9958	36.9958	34.9958
	-0.00172028	0	3.99575	13.9958	13.9958	9.99575	4.99575	2.99575	13.9958	20.9958	20.9958	10.9958	14.9958	16.9958	16.9958	13.9958	18.9958	32.9958	31.9958	21.9958	18.9958	26.9958	30.9958	30.9958	32.9958	30.9958	18.9958	11.9958	12.9958	25.9958	19.9958	25.9958	21.9958	15.9958	15.9958	26.9958	38.9958	35.9958	36.9958	29.9958	27.9958	27.9958	39.9958	34.9958	37.9958	63.9958	54.9958	31.9958	31.9958
	-0.000597676	0	3.99575	11.9958	15.9958	17.9958	14.9958	11.9958	14.9958	16.9958	11.9958	16.9958	11.9958	20.9958	18.9958	16.9958	11.9958	16.9958	22.9958	17.9958	19.9958	21.9958	22.9958	30.9958	30.9958	27.9958	27.9958	30.9958	16.9958	17.9958	18.9958	15.9958	6.99575	11.9958	23.9958	25.9958	26.9958	15.9958	24.9958	31.9958	36.9958	30.9958	48.9958	40.9958	39.9958	34.9958	39.9958	26.9958	16.9958
	0.000524922	0	4.99575	11.9958	21.9958	27.9958	27.9958	17.9958	13.9958	8.99575	7.99575	9.99575	11.9958	21.9958	21.9958	21.9958	15.9958	16.9958	16.9958	15.9958	10.9958	12.9958	11.9958	22.9958	18.9958	14.9958	18.9958	17.9958	19.9958	19.9958	17.9958	14.9958	15.9958	22.9958	30.9958	19.9958	11.9958	20.9958	22.9958	19.9958	24.9958	20.9958	19.9958	21.9958	22.9958	21.9958	25.9958	32.9958	35.9958
	0.00164752	0	4.99575	12.9958	7.99575	16.9958	10.9958	19.9958	17.9958	6.99575	3.99575	4.99575	9.99575	13.9958	11.9958	6.99575	14.9958	20.9958	18.9958	11.9958	11.9958	15.9958	16.9958	13.9958	18.9958	15.9958	8.99575	13.9958	13.9958	13.9958	25.9958	36.9958	37.9958	25.9958	35.9958	32.9958	19.9958	22.9958	24.9958	27.9958	27.9958	39.9958	39.9958	24.9958	20.9958	42.9958	44.9958	57.9958	62.9958
	0.00277012	0	0.995752	16.9958	16.9958	15.9958	15.9958	3.99575	4.99575	5.99575	9.99575	22.9958	24.9958	15.9958	19.9958	21.9958	24.9958	18.9958	23.9958	16.9958	19.9958	21.9958	20.9958	10.9958	13.9958	14.9958	19.9958	16.9958	24.9958	20.9958	23.9958	37.9958	41.9958	38.9958	42.9958	30.9958	27.9958	21.9958	31.9958	29.9958	31.9958	44.9958	40.9958	22.9958	23.9958	21.9958	39.9958	43.9958	58.9958
	0.00389272	0	3.99575	15.9958	27.9958	18.9958	9.99575	6.99575	6.99575	9.99575	13.9958	18.9958	17.9958	16.9958	23.9958	32.9958	35.9958	25.9958	25.9958	27.9958	25.9958	36.9958	23.9958	17.9958	17.9958	23.9958	24.9958	25.9958	25.9958	21.9958	37.9958	33.9958	38.9958	44.9958	35.9958	35.9958	28.9958	25.9958	27.9958	39.9958	39.9958	42.9958	34.9958	39.9958	37.9958	44.9958	37.9958	37.9958	43.9958
	0.00501532	0	0.995752	8.99575	8.99575	4.99575	6.99575	5.99575	3.99575	2.99575	7.99575	7.99575	13.9958	16.9958	30.9958	20.9958	32.9958	47.9958	38.9958	30.9958	29.9958	35.9958	28.9958	18.9958	23.9958	23.9958	32.9958	36.9958	22.9958	25.9958	28.9958	18.9958	19.9958	35.9958	36.9958	47.9958	28.9958	36.9958	44.9958	42.9958	52.9958	40.9958	28.9958	30.9958	24.9958	32.9958	38.9958	29.9958	36.9958
	0.00613792	0	0	6.99575	12.9958	14.9958	13.9958	11.9958	8.99575	12.9958	11.9958	17.9958	11.9958	24.9958	34.9958	28.9958	23.9958	30.9958	37.9958	42.9958	52.9958	42.9958	43.9958	34.9958	42.9958	35.9958	31.9958	22.9958	31.9958	16.9958	21.9958	35.9958	34.9958	29.9958	36.9958	27.9958	36.9958	37.9958	44.9958	49.9958	51.9958	50.9958	43.9958	41.9958	40.9958	29.9958	28.9958	35.9958	39.9958
	0.00726051	0	0	9.99575	17.9958	21.9958	20.9958	20.9958	21.9958	14.9958	10.9958	13.9958	20.9958	29.9958	29.9958	15.9958	16.9958	29.9958	36.9958	34.9958	35.9958	41.9958	42.9958	39.9958	40.9958	36.9958	22.9958	27.9958	21.9958	14.9958	23.9958	29.9958	30.9958	35.9958	39.9958	26.9958	17.9958	26.9958	44.9958	45.9958	31.9958	46.9958	55.9958	54.9958	52.9958	47.9958	44.9958	44.9958	55.9958
	0.00838311	0	0	5.99575	11.9958	19.9958	26.9958	29.9958	24.9958	17.9958	14.9958	17.9958	23.9958	28.9958	18.9958	15.9958	20.9958	25.9958	27.9958	29.9958	18.9958	11.9958	22.9958	33.9958	39.9958	33.9958	31.9958	24.9958	24.9958	25.9958	23.9958	24.9958	33.9958	22.9958	24.9958	30.9958	31.9958	17.9958	19.9958	19.9958	25.9958	22.9958	27.9958	28.9958	43.9958	41.9958	40.9958	31.9958	37.9958
	0.00950571	0	0	7.99575	7.99575	10.9958	21.9958	13.9958	16.9958	9.99575	14.9958	16.9958	19.9958	30.9958	26.9958	25.9958	30.9958	23.9958	16.9958	24.9958	23.9958	42.9958	39.9958	28.9958	26.9958	33.9958	21.9958	19.9958	13.9958	34.9958	46.9958	28.9958	21.9958	25.9958	32.9958	33.9958	40.9958	38.9958	27.9958	26.9958	32.9958	31.9958	47.9958	38.9958	40.9958	38.9958	30.9958	19.9958	29.9958
	0.0106283	0	0.995752	7.99575	8.99575	8.99575	7.99575	16.9958	17.9958	21.9958	17.9958	21.9958	24.9958	37.9958	45.9958	41.9958	34.9958	32.9958	21.9958	13.9958	25.9958	34.9958	24.9958	29.9958	29.9958	28.9958	20.9958	18.9958	26.9958	36.9958	29.9958	29.9958	30.9958	39.9958	35.9958	35.9958	41.9958	38.9958	40.9958	35.9958	36.9958	44.9958	38.9958	42.9958	58.9958	67.9958	56.9958	62.9958	54.9958
	0.0117509	0	0	7.99575	10.9958	12.9958	20.9958	25.9958	34.9958	25.9958	11.9958	14.9958	19.9958	36.9958	33.9958	40.9958	34.9958	36.9958	39.9958	46.9958	39.9958	29.9958	28.9958	20.9958	13.9958	13.9958	24.9958	30.9958	22.9958	22.9958	27.9958	36.9958	36.9958	36.9958	47.9958	67.9958	63.9958	55.9958	45.9958	31.9958	28.9958	37.9958	45.9958	44.9958	63.9958	65.9958	61.9958	60.9958	56.9958
	0.0128735	0	0	2.99575	9.99575	21.9958	35.9958	29.9958	26.9958	28.9958	23.9958	18.9958	14.9958	12.9958	14.9958	22.9958	26.9958	27.9958	22.9958	28.9958	25.9958	18.9958	10.9958	13.9958	20.9958	25.9958	16.9958	27.9958	41.9958	37.9958	36.9958	31.9958	18.9958	16.9958	23.9958	29.9958	54.9958	59.9958	43.9958	34.9958	38.9958	37.9958	47.9958	58.9958	67.9958	65.9958	47.9958	48.9958	52.9958
	0.0139961	0	0	6.99575	5.99575	9.99575	11.9958	2.99575	7.99575	7.99575	14.9958	15.9958	13.9958	18.9958	18.9958	17.9958	28.9958	40.9958	37.9958	33.9958	21.9958	23.9958	27.9958	26.9958	28.9958	22.9958	29.9958	30.9958	51.9958	80.9958	68.9958	47.9958	37.9958	39.9958	41.9958	39.9958	30.9958	46.9958	58.9958	53.9958	43.9958	42.9958	42.9958	45.9958	49.9958	65.9958	51.9958	34.9958	38.9958
	0.0151187	0	0	3.99575	14.9958	18.9958	23.9958	23.9958	23.9958	17.9958	12.9958	8.99575	11.9958	17.9958	18.9958	24.9958	42.9958	25.9958	24.9958	13.9958	21.9958	29.9958	42.9958	44.9958	48.9958	40.9958	37.9958	59.9958	66.9958	80.9958	48.9958	42.9958	36.9958	37.9958	29.9958	31.9958	41.9958	47.9958	57.9958	58.9958	48.9958	46.9958	41.9958	40.9958	48.9958	72.9958	58.9958	72.9958	57.9958
	0.0162413	0	0	7.99575	17.9958	21.9958	24.9958	19.9958	24.9958	17.9958	20.9958	35.9958	32.9958	31.9958	31.9958	18.9958	21.9958	25.9958	20.9958	15.9958	16.9958	19.9958	26.9958	37.9958	52.9958	48.9958	56.9958	45.9958	44.9958	56.9958	54.9958	41.9958	40.9958	41.9958	36.9958	40.9958	50.9958	50.9958	58.9958	56.9958	53.9958	36.9958	32.9958	36.9958	47.9958	57.9958	59.9958	54.9958	59.9958
	0.0173639	0	0	4.99575	15.9958	17.9958	13.9958	21.9958	19.9958	14.9958	33.9958	47.9958	58.9958	41.9958	43.9958	23.9958	30.9958	26.9958	30.9958	37.9958	27.9958	27.9958	32.9958	32.9958	50.9958	42.9958	49.9958	53.9958	54.9958	59.9958	45.9958	61.9958	52.9958	52.9958	32.9958	40.9958	52.9958	54.9958	57.9958	60.9958	48.9958	41.9958	34.9958	54.9958	38.9958	32.9958	42.9958	49.9958	60.9958
	0.0184865	0	0	0	13.9958	11.9958	10.9958	8.99575	7.99575	11.9958	23.9958	23.9958	18.9958	24.9958	49.9958	46.9958	35.9958	48.9958	45.9958	33.9958	31.9958	30.9958	48.9958	48.9958	59.9958	68.9958	54.9958	38.9958	49.9958	44.9958	40.9958	47.9958	59.9958	64.9958	61.9958	47.9958	47.9958	48.9958	63.9958	52.9958	40.9958	44.9958	45.9958	45.9958	37.9958	57.9958	46.9958	37.9958	51.9958
	0.0196091	0	0	0	3.99575	19.9958	25.9958	26.9958	20.9958	15.9958	23.9958	24.9958	25.9958	21.9958	30.9958	31.9958	44.9958	50.9958	61.9958	60.9958	50.9958	45.9958	51.9958	63.9958	61.9958	45.9958	32.9958	35.9958	28.9958	41.9958	52.9958	49.9958	60.9958	67.9958	53.9958	64.9958	55.9958	53.9958	58.9958	50.9958	41.9958	47.9958	38.9958	48.9958	54.9958	64.9958	48.9958	49.9958	68.9958
	0.0207317	0	0	0	11.9958	13.9958	17.9958	27.9958	23.9958	24.9958	20.9958	24.9958	16.9958	25.9958	32.9958	29.9958	37.9958	46.9958	68.9958	66.9958	56.9958	45.9958	46.9958	45.9958	41.9958	52.9958	36.9958	36.9958	27.9958	39.9958	55.9958	36.9958	41.9958	52.9958	61.9958	56.9958	47.9958	43.9958	45.9958	43.9958	38.9958	35.9958	33.9958	42.9958	50.9958	50.9958	56.9958	66.9958	58.9958
	0.0218543	0	0	0	16.9958	30.9958	29.9958	31.9958	25.9958	14.9958	17.9958	24.9958	25.9958	31.9958	42.9958	46.9958	40.9958	39.9958	41.9958	62.9958	53.9958	53.9958	43.9958	46.9958	63.9958	47.9958	53.9958	44.9958	40.9958	35.9958	47.9958	55.9958	79.9958	83.9958	68.9958	54.9958	55.9958	45.9958	39.9958	42.9958	42.9958	37.9958	51.9958	54.9958	48.9958	46.9958	58.9958	52.9958	52.9958
	0.0229769	0	0	0	10.9958	27.9958	26.9958	27.9958	22.9958	16.9958	29.9958	29.9958	29.9958	32.9958	41.9958	55.9958	35.9958	37.9958	26.9958	32.9958	38.9958	42.9958	50.9958	45.9958	42.9958	52.9958	52.9958	57.9958	55.9958	53.9958	69.9958	86.9958	93.9958	87.9958	59.9958	38.9958	38.9958	50.9958	59.9958	58.9958	56.9958	60.9958	72.9958	75.9958	73.9958	76.9958	84.9958	63.9958	67.9958
	0.0240995	0	0	0	12.9958	32.9958	42.9958	33.9958	24.9958	33.9958	49.9958	56.9958	50.9958	44.9958	51.9958	37.9958	35.9958	30.9958	33.9958	47.9958	43.9958	36.9958	30.9958	30.9958	22.9958	36.9958	40.9958	42.9958	49.9958	67.9958	55.9958	60.9958	59.9958	53.9958	52.9958	53.9958	68.9958	73.9958	78.9958	56.9958	61.9958	66.9958	79.9958	101.996	80.9958	64.9958	56.9958	70.9958	73.9958
	0.0252221	0	0	0	7.99575	39.9958	55.9958	49.9958	29.9958	23.9958	31.9958	21.9958	21.9958	37.9958	30.9958	22.9958	21.9958	43.9958	52.9958	43.9958	47.9958	37.9958	31.9958	32.9958	29.9958	32.9958	40.9958	40.9958	44.9958	48.9958	46.9958	35.9958	43.9958	67.9958	81.9958	79.9958	61.9958	64.9958	58.9958	67.9958	73.9958	98.9958	98.9958	76.9958	80.9958	78.9958	89.9958	72.9958	84.9958
	0.0263447	0	0	0	6.99575	27.9958	38.9958	31.9958	24.9958	15.9958	15.9958	21.9958	13.9958	20.9958	20.9958	29.9958	38.9958	44.9958	42.9958	41.9958	46.9958	40.9958	36.9958	31.9958	25.9958	27.9958	53.9958	70.9958	74.9958	68.9958	52.9958	52.9958	65.9958	74.9958	75.9958	75.9958	73.9958	76.9958	59.9958	59.9958	76.9958	86.9958	92.9958	80.9958	82.9958	77.9958	86.9958	89.9958	99.9958
	0.0274673	0	0	0	1.99575	16.9958	25.9958	18.9958	9.99575	6.99575	15.9958	23.9958	32.9958	36.9958	43.9958	61.9958	59.9958	55.9958	57.9958	61.9958	67.9958	76.9958	69.9958	53.9958	45.9958	65.9958	75.9958	76.9958	61.9958	60.9958	52.9958	53.9958	44.9958	72.9958	59.9958	48.9958	61.9958	77.9958	62.9958	38.9958	54.9958	75.9958	80.9958	74.9958	67.9958	80.9958	83.9958	84.9958	90.9958
	0.0285899	0	0	0	0	11.9958	23.9958	14.9958	23.9958	26.9958	29.9958	30.9958	36.9958	47.9958	52.9958	50.9958	47.9958	45.9958	47.9958	42.9958	63.9958	78.9958	79.9958	75.9958	58.9958	69.9958	83.9958	64.9958	67.9958	70.9958	64.9958	47.9958	57.9958	55.9958	47.9958	63.9958	68.9958	69.9958	70.9958	66.9958	65.9958	73.9958	89.9958	105.996	115.996	106.996	91.9958	101.996	85.9958
	0.0297125	0	0	0	0	2.99575	32.9958	57.9958	58.9958	43.9958	66.9958	53.9958	53.9958	59.9958	57.9958	41.9958	37.9958	41.9958	46.9958	49.9958	48.9958	44.9958	60.9958	62.9958	55.9958	61.9958	67.9958	64.9958	65.9958	88.9958	69.9958	63.9958	57.9958	60.9958	66.9958	72.9958	72.9958	84.9958	73.9958	65.9958	62.9958	84.9958	104.996	87.9958	83.9958	87.9958	97.9958	61.9958	59.9958
	0.0308351	0	0	0	0	4.99575	34.9958	47.9958	53.9958	48.9958	40.9958	49.9958	38.9958	44.9958	37.9958	29.9958	37.9958	50.9958	63.9958	66.9958	53.9958	56.9958	57.9958	69.9958	69.9958	59.9958	55.9958	73.9958	75.9958	80.9958	90.9958	88.9958	69.9958	55.9958	62.9958	88.9958	78.9958	69.9958	72.9958	60.9958	68.9958	68.9958	84.9958	75.9958	64.9958	60.9958	53.9958	60.9958	75.9958
	0.0319577	0	0	0	0	2.99575	28.9958	37.9958	37.9958	42.9958	35.9958	38.9958	60.9958	56.9958	61.9958	57.9958	58.9958	51.9958	63.9958	58.9958	57.9958	56.9958	68.9958	70.9958	63.9958	44.9958	55.9958	57.9958	43.9958	47.9958	65.9958	81.9958	70.9958	58.9958	65.9958	56.9958	66.9958	52.9958	63.9958	69.9958	70.9958	75.9958	85.9958	68.9958	51.9958	60.9958	73.9958	88.9958	100.996
	0.0330803	0	0	0	0	0	14.9958	26.9958	52.9958	59.9958	70.9958	68.9958	75.9958	67.9958	63.9958	66.9958	60.9958	78.9958	90.9958	91.9958	88.9958	82.9958	75.9958	79.9958	77.9958	48.9958	51.9958	43.9958	42.9958	25.9958	43.9958	37.9958	37.9958	32.9958	33.9958	47.9958	49.9958	52.9958	60.9958	64.9958	61.9958	53.9958	63.9958	61.9958	82.9958	107.996	116.996	91.9958	80.9958
	0.0342029	0	0	0	0	0	14.9958	40.9958	74.9958	65.9958	62.9958	67.9958	51.9958	51.9958	50.9958	55.9958	42.9958	71.9958	104.996	103.996	98.9958	102.996	80.9958	88.9958	70.9958	55.9958	50.9958	41.9958	38.9958	56.9958	55.9958	38.9958	50.9958	61.9958	56.9958	35.9958	35.9958	50.9958	50.9958	46.9958	46.9958	36.9958	50.9958	91.9958	112.996	125.996	86.9958	69.9958	68.9958
	0.0353255	0	0	0	0	0	18.9958	61.9958	54.9958	46.9958	30.9958	22.9958	37.9958	31.9958	25.9958	42.9958	52.9958	53.9958	74.9958	88.9958	79.9958	101.996	90.9958	75.9958	63.9958	54.9958	30.9958	34.9958	52.9958	67.9958	77.9958	85.9958	87.9958	70.9958	65.9958	65.9958	77.9958	85.9958	84.9958	87.9958	86.9958	75.9958	92.9958	104.996	115.996	104.996	91.9958	101.996	121.996
	0.0364481	0	0	0	0	0	4.99575	39.9958	51.9958	39.9958	36.9958	32.9958	29.9958	32.9958	40.9958	50.9958	35.9958	36.9958	44.9958	41.9958	46.9958	59.9958	60.9958	62.9958	56.9958	43.9958	46.9958	55.9958	70.9958	93.9958	108.996	87.9958	75.9958	70.9958	83.9958	73.9958	76.9958	82.9958	111.996	100.996	90.9958	92.9958	96.9958	104.996	131.996	160.996	136.996	131.996	148.996
	0.0375707	0	0	0	0	0	0.995752	29.9958	38.9958	37.9958	38.9958	50.9958	51.9958	48.9958	40.9958	72.9958	61.9958	59.9958	51.9958	50.9958	49.9958	32.9958	38.9958	30.9958	28.9958	45.9958	64.9958	77.9958	73.9958	72.9958	95.9958	94.9958	92.9958	79.9958	75.9958	63.9958	82.9958	73.9958	90.9958	101.996	108.996	98.9958	92.9958	102.996	114.996	127.996	132.996	158.996	179.996
	0.0386933	0	0	0	0	0	0	1.99575	11.9958	33.9958	37.9958	43.9958	63.9958	60.9958	45.9958	37.9958	45.9958	27.9958	34.9958	31.9958	28.9958	45.9958	61.9958	49.9958	53.9958	64.9958	98.9958	115.996	89.9958	79.9958	92.9958	110.996	117.996	116.996	98.9958	73.9958	73.9958	107.996	90.9958	96.9958	77.9958	107.996	86.9958	96.9958	96.9958	107.996	120.996	114.996	103.996
	0.0398159	0	0	0	0	0	0	2.99575	28.9958	40.9958	42.9958	51.9958	58.9958	57.9958	56.9958	54.9958	49.9958	56.9958	56.9958	51.9958	38.9958	55.9958	65.9958	73.9958	87.9958	76.9958	93.9958	99.9958	91.9958	82.9958	76.9958	81.9958	96.9958	118.996	113.996	116.996	83.9958	85.9958	90.9958	90.9958	86.9958	66.9958	75.9958	77.9958	90.9958	80.9958	90.9958	101.996	114.996
	0.0409385	0	0	0	0	0	0	0.995752	30.9958	43.9958	53.9958	63.9958	68.9958	70.9958	50.9958	49.9958	58.9958	73.9958	73.9958	73.9958	80.9958	79.9958	80.9958	66.9958	69.9958	95.9958	90.9958	85.9958	81.9958	76.9958	72.9958	68.9958	70.9958	85.9958	101.996	99.9958	85.9958	92.9958	96.9958	76.9958	79.9958	81.9958	95.9958	90.9958	85.9958	87.9958	70.9958	77.9958	86.9958
	0.0420611	0	0	0	0	0	0	0.995752	29.9958	54.9958	56.9958	73.9958	91.9958	71.9958	51.9958	46.9958	42.9958	56.9958	50.9958	70.9958	66.9958	70.9958	60.9958	76.9958	75.9958	72.9958	80.9958	71.9958	85.9958	79.9958	66.9958	82.9958	84.9958	72.9958	83.9958	83.9958	97.9958	89.9958	95.9958	104.996	114.996	123.996	113.996	100.996	72.9958	63.9958	59.9958	91.9958	96.9958
	0.0431837	0	0	0	0	0	0	0	12.9958	50.9958	74.9958	55.9958	61.9958	49.9958	40.9958	46.9958	49.9958	53.9958	60.9958	59.9958	37.9958	49.9958	58.9958	58.9958	73.9958	70.9958	93.9958	78.9958	80.9958	81.9958	93.9958	104.996	95.9958	94.9958	102.996	94.9958	107.996	100.996	118.996	96.9958	93.9958	99.9958	89.9958	98.9958	87.9958	80.9958	81.9958	90.9958	107.996
	0.0443063	0	0	0	0	0	0	0	12.9958	53.9958	80.9958	73.9958	67.9958	44.9958	45.9958	57.9958	56.9958	50.9958	59.9958	76.9958	75.9958	67.9958	79.9958	90.9958	81.9958	92.9958	114.996	119.996	126.996	110.996	107.996	124.996	133.996	132.996	147.996	111.996	101.996	107.996	94.9958	96.9958	96.9958	72.9958	62.9958	81.9958	95.9958	97.9958	84.9958	129.996	129.996
	0.0454289	0	0	0	0	0	0	0	0	51.9958	77.9958	77.9958	80.9958	82.9958	78.9958	63.9958	60.9958	55.9958	75.9958	81.9958	72.9958	88.9958	87.9958	63.9958	48.9958	40.9958	50.9958	66.9958	75.9958	81.9958	97.9958	81.9958	96.9958	105.996	103.996	91.9958	74.9958	97.9958	105.996	83.9958	49.9958	41.9958	63.9958	105.996	137.996	126.996	107.996	113.996	115.996
	0.0465515	0	0	0	0	0	0	0	0	25.9958	43.9958	65.9958	69.9958	83.9958	92.9958	87.9958	92.9958	66.9958	75.9958	77.9958	71.9958	48.9958	48.9958	42.9958	31.9958	26.9958	43.9958	59.9958	70.9958	76.9958	71.9958	61.9958	54.9958	39.9958	40.9958	56.9958	70.9958	67.9958	69.9958	56.9958	58.9958	71.9958	87.9958	149.996	146.996	119.996	95.9958	97.9958	111.996
	0.0476741	0	0	0	0	0	0	0	0	4.99575	34.9958	47.9958	55.9958	57.9958	70.9958	55.9958	63.9958	63.9958	55.9958	59.9958	49.9958	48.9958	43.9958	25.9958	39.9958	55.9958	73.9958	93.9958	107.996	121.996	120.996	103.996	80.9958	84.9958	102.996	89.9958	99.9958	100.996	93.9958	95.9958	123.996	157.996	156.996	133.996	126.996	124.996	118.996	90.9958	114.996
	0.0487967	0	0	0	0	0	0	0	0	0.995752	18.9958	31.9958	24.9958	28.9958	35.9958	44.9958	55.9958	59.9958	46.9958	48.9958	50.9958	37.9958	39.9958	54.9958	74.9958	85.9958	86.9958	127.996	141.996	131.996	92.9958	78.9958	66.9958	93.9958	93.9958	94.9958	98.9958	111.996	132.996	137.996	143.996	132.996	128.996	109.996	126.996	107.996	103.996	109.996	108.996
	0.0499193	0	0	0	0	0	0	0	0	0	21.9958	39.9958	41.9958	48.9958	41.9958	54.9958	59.9958	43.9958	42.9958	25.9958	33.9958	63.9958	92.9958	87.9958	108.996	96.9958	101.996	109.996	106.996	104.996	85.9958	80.9958	75.9958	78.9958	85.9958	84.9958	72.9958	84.9958	106.996	103.996	95.9958	103.996	134.996	138.996	122.996	147.996	143.996	118.996	108.996
	0.0510419	0	0	0	0	0	0	0	0	0	2.99575	33.9958	41.9958	40.9958	53.9958	55.9958	37.9958	32.9958	34.9958	31.9958	52.9958	58.9958	82.9958	85.9958	99.9958	88.9958	89.9958	83.9958	99.9958	92.9958	107.996	105.996	96.9958	80.9958	100.996	98.9958	103.996	90.9958	105.996	109.996	87.9958	106.996	83.9958	109.996	135.996	132.996	144.996	151.996	129.996
	0.0521645	0	0	0	0	0	0	0	0	0	1.99575	56.9958	74.9958	74.9958	64.9958	65.9958	45.9958	35.9958	47.9958	51.9958	66.9958	84.9958	66.9958	74.9958	89.9958	121.996	122.996	111.996	97.9958	105.996	130.996	109.996	131.996	116.996	96.9958	120.996	117.996	147.996	128.996	106.996	85.9958	106.996	120.996	86.9958	110.996	121.996	144.996	168.996	139.996
	0.0532871	0	0	0	0	0	0	0	0	0	0	57.9958	93.9958	90.9958	91.9958	96.9958	81.9958	79.9958	61.9958	69.9958	71.9958	69.9958	82.9958	84.9958	109.996	106.996	99.9958	98.9958	103.996	103.996	99.9958	125.996	144.996	134.996	97.9958	114.996	121.996	131.996	108.996	107.996	110.996	93.9958	81.9958	86.9958	107.996	118.996	133.996	143.996	161.996
	0.0544097	0	0	0	0	0	0	0	0	0	0	21.9958	77.9958	94.9958	95.9958	109.996	107.996	101.996	83.9958	75.9958	75.9958	78.9958	89.9958	89.9958	76.9958	81.9958	96.9958	91.9958	87.9958	102.996	91.9958	93.9958	92.9958	111.996	99.9958	79.9958	98.9958	122.996	117.996	92.9958	66.9958	74.9958	52.9958	60.9958	87.9958	119.996	143.996	153.996	146.996
	0.0555323	0	0	0	0	0	0	0	0	0	0	0.995752	43.9958	62.9958	73.9958	76.9958	85.9958	77.9958	61.9958	73.9958	76.9958	63.9958	80.9958	65.9958	60.9958	79.9958	81.9958	81.9958	98.9958	106.996	94.9958	102.996	110.996	104.996	116.996	115.996	129.996	106.996	100.996	93.9958	57.9958	48.9958	73.9958	80.9958	90.9958	115.996	111.996	118.996	126.996
	0.0566549	0	0	0	0	0	0	0	0	0	0	0	18.9958	66.9958	70.9958	69.9958	59.9958	63.9958	75.9958	76.9958	62.9958	69.9958	73.9958	101.996	116.996	111.996	109.996	109.996	108.996	109.996	99.9958	107.996	131.996	131.996	116.996	89.9958	79.9958	47.9958	45.9958	49.9958	76.9958	101.996	111.996	119.996	141.996	159.996	138.996	129.996	106.996
	0.0577775	0	0	0	0	0	0	0	0	0	0	0	1.99575	38.9958	61.9958	62.9958	74.9958	55.9958	52.9958	66.9958	57.9958	56.9958	57.9958	71.9958	97.9958	126.996	137.996	143.996	114.996	97.9958	95.9958	120.996	114.996	109.996	93.9958	78.9958	60.9958	54.9958	48.9958	97.9958	124.996	122.996	117.996	145.996	149.996	177.996	183.996	180.996	142.996
	0.0589	0	0	0	0	0	0	0	0	0	0	0	0	51.9958	79.9958	55.9958	48.9958	67.9958	85.9958	89.9958	67.9958	76.9958	55.9958	53.9958	59.9958	74.9958	91.9958	100.996	97.9958	101.996	91.9958	87.9958	99.9958	74.9958	81.9958	78.9958	60.9958	56.9958	94.9958	103.996	128.996	161.996	174.996	167.996	140.996	180.996	166.996	188.996	201.996
	0.0600226	0	0	0	0	0	0	0	0	0	0	0	0	23.9958	62.9958	50.9958	73.9958	74.9958	91.9958	88.9958	74.9958	53.9958	63.9958	69.9958	86.9958	102.996	115.996	143.996	143.996	151.996	147.996	124.996	119.996	121.996	139.996	120.996	119.996	114.996	116.996	129.996	174.996	183.996	172.996	163.996	151.996	140.996	124.996	135.996	153.996
	0.0611452	0	0	0	0	0	0	0	0	0	0	0	0	0	49.9958	77.9958	86.9958	112.996	104.996	85.9958	80.9958	88.9958	82.9958	86.9958	100.996	118.996	139.996	152.996	159.996	136.996	148.996	116.996	105.996	135.996	142.996	151.996	153.996	150.996	154.996	147.996	127.996	140.996	138.996	124.996	127.996	117.996	124.996	111.996	118.996
	0.0622678	0	0	0	0	0	0	0	0	0	0	0	0	0	34.9958	101.996	96.9958	89.9958	108.996	128.996	151.996	140.996	112.996	121.996	123.996	166.996	179.996	168.996	140.996	108.996	105.996	107.996	119.996	114.996	108.996	133.996	178.996	162.996	135.996	146.996	164.996	146.996	135.996	143.996	113.996	108.996	121.996	139.996	141.996
	0.0633904	0	0	0	0	0	0	0	0	0	0	0	0	0	3.99575	71.9958	61.9958	72.9958	89.9958	107.996	99.9958	140.996	131.996	124.996	133.996	157.996	151.996	139.996	104.996	109.996	136.996	128.996	123.996	126.996	152.996	125.996	131.996	146.996	132.996	160.996	158.996	173.996	177.996	157.996	153.996	171.996	153.996	151.996	155.996
	0.064513	0	0	0	0	0	0	0	0	0	0	0	0	0	0	30.9958	56.9958	62.9958	82.9958	96.9958	103.996	80.9958	98.9958	112.996	113.996	100.996	129.996	134.996	129.996	147.996	122.996	130.996	148.996	145.996	152.996	171.996	183.996	149.996	141.996	157.996	171.996	146.996	143.996	170.996	173.996	174.996	173.996	196.996	184.996
	0.0656356	0	0	0	0	0	0	0	0	0	0	0	0	0	0	5.99575	67.9958	78.9958	97.9958	109.996	97.9958	127.996	122.996	131.996	112.996	126.996	157.996	147.996	153.996	162.996	137.996	153.996	149.996	175.996	202.996	209.996	185.996	162.996	154.996	168.996	176.996	135.996	149.996	146.996	177.996	168.996	186.996	154.996	161.996
	0.0667582	0	0	0	0	0	0	0	0	0	0	0	0	0	0	0.995752	59.9958	107.996	128.996	123.996	122.996	129.996	163.996	142.996	125.996	98.9958	80.9958	113.996	153.996	150.996	151.996	186.996	186.996	172.996	181.996	133.996	124.996	111.996	107.996	94.9958	87.9958	107.996	104.996	111.996	122.996	122.996	134.996	138.996	146.996
	0.0678808	0	0	0	0	0	0	0	0	0	0	0	0	0	0	0	20.9958	150.996	162.996	142.996	158.996	184.996	174.996	146.996	116.996	100.996	110.996	119.996	141.996	157.996	149.996	158.996	153.996	161.996	150.996	130.996	126.996	127.996	82.9958	58.9958	92.9958	103.996	120.996	119.996	152.996	165.996	143.996	112.996	104.996
	0.0690034	0	0	0	0	0	0	0	0	0	0	0	0	0	0	0	1.99575	70.9958	136.996	150.996	154.996	157.996	164.996	168.996	152.996	119.996	129.996	136.996	149.996	158.996	158.996	158.996	175.996	161.996	152.996	136.996	125.996	119.996	145.996	152.996	158.996	149.996	137.996	152.996	169.996	149.996	133.996	127.996	145.996
	0.070126	0	0	0	0	0	0	0	0	0	0	0	0	0	0	0	0	24.9958	135.996	146.996	129.996	160.996	176.996	182.996	144.996	130.996	153.996	132.996	155.996	201.996	235.996	228.996	198.996	152.996	136.996	104.996	97.9958	117.996	138.996	169.996	169.996	155.996	186.996	183.996	192.996	178.996	168.996	147.996	161.996
	0.0712486	0	0	0	0	0	0	0	0	0	0	0	0	0	0	0	0	3.99575	91.9958	110.996	105.996	121.996	129.996	130.996	132.996	120.996	121.996	125.996	174.996	165.996	178.996	197.996	179.996	141.996	111.996	133.996	122.996	158.996	160.996	166.996	177.996	179.996	181.996	228.996	255.996	187.996	185.996	168.996	157.996
	0.0723712	0	0	0	0	0	0	0	0	0	0	0	0	0	0	0	0	0.995752	24.9958	111.996	126.996	150.996	151.996	148.996	146.996	156.996	124.996	132.996	135.996	160.996	163.996	140.996	118.996	140.996	161.996	158.996	193.996	202.996	193.996	205.996	229.996	223.996	203.996	192.996	194.996	220.996	198.996	179.996	201.996
	0.0734938	0	0	0	0	0	0	0	0	0	0	0	0	0	0	0	0	0	1.99575	100.996	145.996	165.996	148.996	168.996	156.996	176.996	181.996	165.996	185.996	195.996	202.996	247.996	236.996	207.996	207.996	196.996	216.996	198.996	222.996	244.996	248.996	222.996	186.996	189.996	198.996	188.996	185.996	187.996	230.996
	0.0746164	0	0	0	0	0	0	0	0	0	0	0	0	0	0	0	0	0	0	37.9958	142.996	184.996	184.996	163.996	176.996	223.996	223.996	166.996	146.996	169.996	173.996	173.996	234.996	287.996	255.996	219.996	200.996	205.996	225.996	220.996	221.996	227.996	217.996	203.996	196.996	240.996	242.996	231.996	230.996
	0.075739	0	0	0	0	0	0	0	0	0	0	0	0	0	0	0	0	0	0	1.99575	112.996	163.996	161.996	190.996	227.996	183.996	167.996	158.996	147.996	154.996	165.996	198.996	194.996	188.996	196.996	240.996	211.996	207.996	237.996	225.996	238.996	232.996	215.996	220.996	232.996	202.996	221.996	252.996	256.996
	0.0768616	0	0	0	0	0	0	0	0	0	0	0	0	0	0	0	0	0	0	0	49.9958	158.996	169.996	160.996	178.996	181.996	185.996	142.996	150.996	174.996	200.996	175.996	166.996	178.996	197.996	240.996	256.996	253.996	281.996	309.996	293.996	298.996	262.996	236.996	210.996	235.996	235.996	213.996	200.996
	0.0779842	0	0	0	0	0	0	0	0	0	0	0	0	0	0	0	0	0	0	0	0.995752	106.996	159.996	161.996	173.996	189.996	179.996	174.996	171.996	166.996	174.996	175.996	211.996	206.996	238.996	229.996	240.996	222.996	207.996	239.996	243.996	275.996	307.996	313.996	266.996	212.996	206.996	206.996	202.996
	0.0791068	0	0	0	0	0	0	0	0	0	0	0	0	0	0	0	0	0	0	0	0	51.9958	173.996	152.996	139.996	151.996	169.996	178.996	178.996	164.996	166.996	182.996	208.996	281.996	235.996	191.996	161.996	151.996	171.996	171.996	154.996	211.996	231.996	228.996	221.996	191.996	191.996	203.996	218.996
	0.0802294	0	0	0	0	0	0	0	0	0	0	0	0	0	0	0	0	0	0	0	0	1.99575	94.9958	139.996	143.996	106.996	118.996	159.996	179.996	191.996	180.996	186.996	160.996	162.996	144.996	106.996	129.996	111.996	127.996	163.996	171.996	166.996	188.996	221.996	238.996	208.996	173.996	192.996	197.996
	0.081352	0	0	0	0	0	0	0	0	0	0	0	0	0	0	0	0	0	0	0	0	0	22.9958	103.996	126.996	128.996	117.996	110.996	139.996	222.996	240.996	172.996	149.996	150.996	166.996	147.996	138.996	135.996	173.996	201.996	176.996	236.996	287.996	267.996	231.996	193.996	163.996	159.996	179.996
	0.0824746	0	0	0	0	0	0	0	0	0	0	0	0	0	0	0	0	0	0	0	0	0	0	71.9958	150.996	137.996	137.996	160.996	201.996	247.996	213.996	194.996	171.996	139.996	161.996	219.996	228.996	189.996	208.996	214.996	231.996	238.996	252.996	242.996	219.996	196.996	166.996	184.996	184.996
	0.0835972	0	0	0	0	0	0	0	0	0	0	0	0	0	0	0	0	0	0	0	0	0	0	12.9958	104.996	129.996	160.996	167.996	209.996	219.996	181.996	158.996	161.996	163.996	162.996	194.996	215.996	233.996	244.996	211.996	196.996	213.996	221.996	235.996	199.996	191.996	174.996	187.996	196.996
	0.0847198	0	0	0	0	0	0	0	0	0	0	0	0	0	0	0	0	0	0	0	0	0	0	0.995752	105.996	184.996	192.996	141.996	139.996	114.996	131.996	158.996	162.996	162.996	161.996	213.996	207.996	206.996	266.996	271.996	245.996	218.996	237.996	287.996	268.996	214.996	181.996	232.996	255.996
	0.0858424	0	0	0	0	0	0	0	0	0	0	0	0	0	0	0	0	0	0	0	0	0	0	0	12.9958	178.996	210.996	167.996	173.996	171.996	187.996	209.996	202.996	205.996	210.996	208.996	208.996	233.996	291.996	258.996	203.996	208.996	222.996	219.996	255.996	283.996	308.996	275.996	302.996
	0.086965	0	0	0	0	0	0	0	0	0	0	0	0	0	0	0	0	0	0	0	0	0	0	0	0	64.9958	150.996	143.996	155.996	162.996	205.996	232.996	233.996	201.996	200.996	247.996	283.996	267.996	244.996	241.996	224.996	191.996	199.996	225.996	217.996	213.996	230.996	248.996	254.996
	0.0880876	0	0	0	0	0	0	0	0	0	0	0	0	0	0	0	0	0	0	0	0	0	0	0	0	1.99575	107.996	133.996	104.996	119.996	176.996	215.996	226.996	256.996	215.996	253.996	251.996	252.996	210.996	202.996	235.996	192.996	192.996	203.996	183.996	215.996	289.996	281.996	270.996
	0.0892102	0	0	0	0	0	0	0	0	0	0	0	0	0	0	0	0	0	0	0	0	0	0	0	0	0	24.9958	105.996	125.996	150.996	159.996	206.996	254.996	213.996	241.996	272.996	248.996	244.996	232.996	211.996	206.996	164.996	160.996	189.996	232.996	235.996	244.996	248.996	239.996
	0.0903328	0	0	0	0	0	0	0	0	0	0	0	0	0	0	0	0	0	0	0	0	0	0	0	0	0	0	53.9958	116.996	161.996	205.996	209.996	235.996	256.996	255.996	242.996	195.996	252.996	267.996	236.996	251.996	234.996	225.996	259.996	268.996	314.996	279.996	255.996	185.996
	0.0914554	0	0	0	0	0	0	0	0	0	0	0	0	0	0	0	0	0	0	0	0	0	0	0	0	0	0	8.99575	94.9958	146.996	201.996	248.996	282.996	221.996	170.996	141.996	146.996	161.996	137.996	179.996	236.996	246.996	275.996	251.996	227.996	226.996	218.996	226.996	208.996
	0.092578	0	0	0	0	0	0	0	0	0	0	0	0	0	0	0	0	0	0	0	0	0	0	0	0	0	0	0	31.9958	134.996	189.996	207.996	156.996	125.996	114.996	127.996	142.996	169.996	177.996	175.996	171.996	189.996	200.996	176.996	155.996	195.996	185.996	179.996	168.996
	0.0937006	0	0	0	0	0	0	0	0	0	0	0	0	0	0	0	0	0	0	0	0	0	0	0	0	0	0	0	1.99575	115.996	157.996	161.996	135.996	148.996	171.996	184.996	182.996	199.996	204.996	226.996	228.996	234.996	219.996	197.996	209.996	197.996	213.996	234.996	271.996
	0.0948232	0	0	0	0	0	0	0	0	0	0	0	0	0	0	0	0	0	0	0	0	0	0	0	0	0	0	0	0	22.9958	102.996	146.996	246.996	279.996	254.996	216.996	224.996	233.996	242.996	268.996	244.996	236.996	238.996	211.996	208.996	224.996	209.996	198.996	209.996
	0.0959458	0	0	0	0	0	0	0	0	0	0	0	0	0	0	0	0	0	0	0	0	0	0	0	0	0	0	0	0	0	62.9958	161.996	210.996	243.996	269.996	290.996	289.996	225.996	231.996	262.996	261.996	216.996	202.996	204.996	221.996	177.996	179.996	196.996	212.996
	0.0970684	0	0	0	0	0	0	0	0	0	0	0	0	0	0	0	0	0	0	0	0	0	0	0	0	0	0	0	0	0	6.99575	105.996	152.996	199.996	193.996	205.996	216.996	223.996	246.996	223.996	236.996	217.996	213.996	190.996	197.996	203.996	200.996	198.996	240.996
	0.098191	0	0	0	0	0	0	0	0	0	0	0	0	0	0	0	0	0	0	0	0	0	0	0	0	0	0	0	0	0	0	17.9958	141.996	180.996	205.996	216.996	234.996	273.996	243.996	248.996	249.996	250.996	255.996	274.996	231.996	224.996	248.996	241.996	303.996
	0.0993136	0	0	0	0	0	0	0	0	0	0	0	0	0	0	0	0	0	0	0	0	0	0	0	0	0	0	0	0	0	0	0.995752	70.9958	188.996	278.996	290.996	289.996	281.996	248.996	242.996	228.996	212.996	219.996	254.996	294.996	309.996	305.996	296.996	307.996
	0.100436	0	0	0	0	0	0	0	0	0	0	0	0	0	0	0	0	0	0	0	0	0	0	0	0	0	0	0	0	0	0	0	8.99575	187.996	270.996	275.996	233.996	175.996	206.996	214.996	212.996	217.996	211.996	247.996	260.996	272.996	269.996	277.996	257.996
	0.101559	0	0	0	0	0	0	0	0	0	0	0	0	0	0	0	0	0	0	0	0	0	0	0	0	0	0	0	0	0	0	0	0	49.9958	241.996	242.996	225.996	200.996	174.996	164.996	194.996	217.996	239.996	255.996	240.996	284.996	289.996	231.996	188.996
	0.102681	0	0	0	0	0	0	0	0	0	0	0	0	0	0	0	0	0	0	0	0	0	0	0	0	0	0	0	0	0	0	0	0	0.995752	119.996	259.996	268.996	242.996	239.996	226.996	244.996	241.996	238.996	302.996	287.996	223.996	196.996	157.996	133.996
	0.103804	0	0	0	0	0	0	0	0	0	0	0	0	0	0	0	0	0	0	0	0	0	0	0	0	0	0	0	0	0	0	0	0	0	6.99575	139.996	238.996	277.996	363.996	338.996	310.996	289.996	290.996	283.996	249.996	200.996	145.996	137.996	188.996
	0.104927	0	0	0	0	0	0	0	0	0	0	0	0	0	0	0	0	0	0	0	0	0	0	0	0	0	0	0	0	0	0	0	0	0	0	14.9958	143.996	168.996	198.996	222.996	215.996	213.996	243.996	257.996	176.996	160.996	148.996	188.996	224.996
	0.106049	0	0	0	0	0	0	0	0	0	0	0	0	0	0	0	0	0	0	0	0	0	0	0	0	0	0	0	0	0	0	0	0	0	0	0.995752	68.9958	205.996	230.996	234.996	269.996	267.996	251.996	246.996	264.996	270.996	283.996	246.996	240.996
	0.107172	0	0	0	0	0	0	0	0	0	0	0	0	0	0	0	0	0	0	0	0	0	0	0	0	0	0	0	0	0	0	0	0	0	0	0	0.995752	132.996	265.996	326.996	300.996	250.996	229.996	242.996	230.996	253.996	298.996	332.996	368.996
	0.108294	0	0	0	0	0	0	0	0	0	0	0	0	0	0	0	0	0	0	0	0	0	0	0	0	0	0	0	0	0	0	0	0	0	0	0	0	19.9958	277.996	339.996	308.996	278.996	246.996	238.996	246.996	257.996	287.996	287.996	306.996
	0.109417	0	0	0	0	0	0	0	0	0	0	0	0	0	0	0	0	0	0	0	0	0	0	0	0	0	0	0	0	0	0	0	0	0	0	0	0	0	80.9958	311.996	345.996	313.996	264.996	282.996	279.996	257.996	271.996	278.996	319.996
	0.11054	0	0	0	0	0	0	0	0	0	0	0	0	0	0	0	0	0	0	0	0	0	0	0	0	0	0	0	0	0	0	0	0	0	0	0	0	0	4.99575	171.996	317.996	335.996	324.996	294.996	297.996	294.996	320.996	321.996	318.996
	0.111662	0	0	0	0	0	0	0	0	0	0	0	0	0	0	0	0	0	0	0	0	0	0	0	0	0	0	0	0	0	0	0	0	0	0	0	0	0	0	3.99575	226.996	345.996	366.996	365.996	360.996	343.996	347.996	375.996	336.996
	0.112785	0	0	0	0	0	0	0	0	0	0	0	0	0	0	0	0	0	0	0	0	0	0	0	0	0	0	0	0	0	0	0	0	0	0	0	0	0	0	0	20.9958	253.996	333.996	353.996	340.996	340.996	325.996	292.996	229.996
	0.113907	0	0	0	0	0	0	0	0	0	0	0	0	0	0	0	0	0	0	0	0	0	0	0	0	0	0	0	0	0	0	0	0	0	0	0	0	0	0	0	0	49.9958	209.996	311.996	329.996	288.996	291.996	293.996	340.996
	0.11503	0	0	0	0	0	0	0	0	0	0	0	0	0	0	0	0	0	0	0	0	0	0	0	0	0	0	0	0	0	0	0	0	0	0	0	0	0	0	0	0	0	87.9958	279.996	276.996	264.996	298.996	324.996	348.996
	0.116153	0	0	0	0	0	0	0	0	0	0	0	0	0	0	0	0	0	0	0	0	0	0	0	0	0	0	0	0	0	0	0	0	0	0	0	0	0	0	0	0	0	0.995752	147.996	278.996	283.996	294.996	345.996	340.996
	0.117275	0	0	0	0	0	0	0	0	0	0	0	0	0	0	0	0	0	0	0	0	0	0	0	0	0	0	0	0	0	0	0	0	0	0	0	0	0	0	0	0	0	0	5.99575	206.996	337.996	388.996	383.996	387.996
	0.118398	0	0	0	0	0	0	0	0	0	0	0	0	0	0	0	0	0	0	0	0	0	0	0	0	0	0	0	0	0	0	0	0	0	0	0	0	0	0	0	0	0	0	0	42.9958	309.996	369.996	397.996	419.996
	0.11952	0	0	0	0	0	0	0	0	0	0	0	0	0	0	0	0	0	0	0	0	0	0	0	0	0	0	0	0	0	0	0	0	0	0	0	0	0	0	0	0	0	0	0	0	82.9958	419.996	436.996	419.996
	0.120643	0	0	0	0	0	0	0	0	0	0	0	0	0	0	0	0	0	0	0	0	0	0	0	0	0	0	0	0	0	0	0	0	0	0	0	0	0	0	0	0	0	0	0	0	0	194.996	458.996	528.996
	0.121766	0	0	0	0	0	0	0	0	0	0	0	0	0	0	0	0	0	0	0	0	0	0	0	0	0	0	0	0	0	0	0	0	0	0	0	0	0	0	0	0	0	0	0	0	0	2.99575	303.996	576.996
	0.122888	0	0	0	0	0	0	0	0	0	0	0	0	0	0	0	0	0	0	0	0	0	0	0	0	0	0	0	0	0	0	0	0	0	0	0	0	0	0	0	0	0	0	0	0	0	0	15.9958	351.996
	0.124011	0	0	0	0	0	0	0	0	0	0	0	0	0	0	0	0	0	0	0	0	0	0	0	0	0	0	0	0	0	0	0	0	0	0	0	0	0	0	0	0	0	0	0	0	0	0	0	28.9958
	0.125133	0	0	0	0	0	0	0	0	0	0	0	0	0	0	0	0	0	0	0	0	0	0	0	0	0	0	0	0	0	0	0	0	0	0	0	0	0	0	0	0	0	0	0	0	0	0	0	0
	0.126256	0	0	0	0	0	0	0	0	0	0	0	0	0	0	0	0	0	0	0	0	0	0	0	0	0	0	0	0	0	0	0	0	0	0	0	0	0	0	0	0	0	0	0	0	0	0	0	0
	0.127379	0	0	0	0	0	0	0	0	0	0	0	0	0	0	0	0	0	0	0	0	0	0	0	0	0	0	0	0	0	0	0	0	0	0	0	0	0	0	0	0	0	0	0	0	0	0	0	0
	0.128501	0	0	0	0	0	0	0	0	0	0	0	0	0	0	0	0	0	0	0	0	0	0	0	0	0	0	0	0	0	0	0	0	0	0	0	0	0	0	0	0	0	0	0	0	0	0	0	0
	0.129624	0	0	0	0	0	0	0	0	0	0	0	0	0	0	0	0	0	0	0	0	0	0	0	0	0	0	0	0	0	0	0	0	0	0	0	0	0	0	0	0	0	0	0	0	0	0	0	0
	0.130746	0	0	0	0	0	0	0	0	0	0	0	0	0	0	0	0	0	0	0	0	0	0	0	0	0	0	0	0	0	0	0	0	0	0	0	0	0	0	0	0	0	0	0	0	0	0	0	0
	0.131869	0	0	0	0	0	0	0	0	0	0	0	0	0	0	0	0	0	0	0	0	0	0	0	0	0	0	0	0	0	0	0	0	0	0	0	0	0	0	0	0	0	0	0	0	0	0	0	0
	0.132992	0	0	0	0	0	0	0	0	0	0	0	0	0	0	0	0	0	0	0	0	0	0	0	0	0	0	0	0	0	0	0	0	0	0	0	0	0	0	0	0	0	0	0	0	0	0	0	0
	0.134114	0	0	0	0	0	0	0	0	0	0	0	0	0	0	0	0	0	0	0	0	0	0	0	0	0	0	0	0	0	0	0	0	0	0	0	0	0	0	0	0	0	0	0	0	0	0	0	0
	0.135237	0	0	0	0	0	0	0	0	0	0	0	0	0	0	0	0	0	0	0	0	0	0	0	0	0	0	0	0	0	0	0	0	0	0	0	0	0	0	0	0	0	0	0	0	0	0	0	0
	0.136359	0	0	0	0	0	0	0	0	0	0	0	0	0	0	0	0	0	0	0	0	0	0	0	0	0	0	0	0	0	0	0	0	0	0	0	0	0	0	0	0	0	0	0	0	0	0	0	0
	0.137482	0	0	0	0	0	0	0	0	0	0	0	0	0	0	0	0	0	0	0	0	0	0	0	0	0	0	0	0	0	0	0	0	0	0	0	0	0	0	0	0	0	0	0	0	0	0	0	0
	0.138605	0	0	0	0	0	0	0	0	0	0	0	0	0	0	0	0	0	0	0	0	0	0	0	0	0	0	0	0	0	0	0	0	0	0	0	0	0	0	0	0	0	0	0	0	0	0	0	0
	0.139727	0	0	0	0	0	0	0	0	0	0	0	0	0	0	0	0	0	0	0	0	0	0	0	0	0	0	0	0	0	0	0	0	0	0	0	0	0	0	0	0	0	0	0	0	0	0	0	0
	0.14085	0	0	0	0	0	0	0	0	0	0	0	0	0	0	0	0	0	0	0	0	0	0	0	0	0	0	0	0	0	0	0	0	0	0	0	0	0	0	0	0	0	0	0	0	0	0	0	0
	0.141972	0	0	0	0	0	0	0	0	0	0	0	0	0	0	0	0	0	0	0	0	0	0	0	0	0	0	0	0	0	0	0	0	0	0	0	0	0	0	0	0	0	0	0	0	0	0	0	0
	0.143095	0	0	0	0	0	0	0	0	0	0	0	0	0	0	0	0	0	0	0	0	0	0	0	0	0	0	0	0	0	0	0	0	0	0	0	0	0	0	0	0	0	0	0	0	0	0	0	0
	0.144218	0	0	0	0	0	0	0	0	0	0	0	0	0	0	0	0	0	0	0	0	0	0	0	0	0	0	0	0	0	0	0	0	0	0	0	0	0	0	0	0	0	0	0	0	0	0	0	0
	0.14534	0	0	0	0	0	0	0	0	0	0	0	0	0	0	0	0	0	0	0	0	0	0	0	0	0	0	0	0	0	0	0	0	0	0	0	0	0	0	0	0	0	0	0	0	0	0	0	0
	0.146463	0	0	0	0	0	0	0	0	0	0	0	0	0	0	0	0	0	0	0	0	0	0	0	0	0	0	0	0	0	0	0	0	0	0	0	0	0	0	0	0	0	0	0	0	0	0	0	0
	0.147585	0	0	0	0	0	0	0	0	0	0	0	0	0	0	0	0	0	0	0	0	0	0	0	0	0	0	0	0	0	0	0	0	0	0	0	0	0	0	0	0	0	0	0	0	0	0	0	0
	0.148708	0	0	0	0	0	0	0	0	0	0	0	0	0	0	0	0	0	0	0	0	0	0	0	0	0	0	0	0	0	0	0	0	0	0	0	0	0	0	0	0	0	0	0	0	0	0	0	0
	0.149831	0	0	0	0	0	0	0	0	0	0	0	0	0	0	0	0	0	0	0	0	0	0	0	0	0	0	0	0	0	0	0	0	0	0	0	0	0	0	0	0	0	0	0	0	0	0	0	0
	0.150953	0	0	0	0	0	0	0	0	0	0	0	0	0	0	0	0	0	0	0	0	0	0	0	0	0	0	0	0	0	0	0	0	0	0	0	0	0	0	0	0	0	0	0	0	0	0	0	0
	0.152076	0	0	0	0	0	0	0	0	0	0	0	0	0	0	0	0	0	0	0	0	0	0	0	0	0	0	0	0	0	0	0	0	0	0	0	0	0	0	0	0	0	0	0	0	0	0	0	0
	0.153198	0	0	0	0	0	0	0	0	0	0	0	0	0	0	0	0	0	0	0	0	0	0	0	0	0	0	0	0	0	0	0	0	0	0	0	0	0	0	0	0	0	0	0	0	0	0	0	0
	0.154321	0	0	0	0	0	0	0	0	0	0	0	0	0	0	0	0	0	0	0	0	0	0	0	0	0	0	0	0	0	0	0	0	0	0	0	0	0	0	0	0	0	0	0	0	0	0	0	0
	0.155444	0	0	0	0	0	0	0	0	0	0	0	0	0	0	0	0	0	0	0	0	0	0	0	0	0	0	0	0	0	0	0	0	0	0	0	0	0	0	0	0	0	0	0	0	0	0	0	0
	0.156566	0	0	0	0	0	0	0	0	0	0	0	0	0	0	0	0	0	0	0	0	0	0	0	0	0	0	0	0	0	0	0	0	0	0	0	0	0	0	0	0	0	0	0	0	0	0	0	0
	0.157689	0	0	0	0	0	0	0	0	0	0	0	0	0	0	0	0	0	0	0	0	0	0	0	0	0	0	0	0	0	0	0	0	0	0	0	0	0	0	0	0	0	0	0	0	0	0	0	0
	0.158811	0	0	0	0	0	0	0	0	0	0	0	0	0	0	0	0	0	0	0	0	0	0	0	0	0	0	0	0	0	0	0	0	0	0	0	0	0	0	0	0	0	0	0	0	0	0	0	0
	0.159934	0	0	0	0	0	0	0	0	0	0	0	0	0	0	0	0	0	0	0	0	0	0	0	0	0	0	0	0	0	0	0	0	0	0	0	0	0	0	0	0	0	0	0	0	0	0	0	0
	0.161057	0	0	0	0	0	0	0	0	0	0	0	0	0	0	0	0	0	0	0	0	0	0	0	0	0	0	0	0	0	0	0	0	0	0	0	0	0	0	0	0	0	0	0	0	0	0	0	0
	0.162179	0	0	0	0	0	0	0	0	0	0	0	0	0	0	0	0	0	0	0	0	0	0	0	0	0	0	0	0	0	0	0	0	0	0	0	0	0	0	0	0	0	0	0	0	0	0	0	0
	0.163302	0	0	0	0	0	0	0	0	0	0	0	0	0	0	0	0	0	0	0	0	0	0	0	0	0	0	0	0	0	0	0	0	0	0	0	0	0	0	0	0	0	0	0	0	0	0	0	0
	0.164424	0	0	0	0	0	0	0	0	0	0	0	0	0	0	0	0	0	0	0	0	0	0	0	0	0	0	0	0	0	0	0	0	0	0	0	0	0	0	0	0	0	0	0	0	0	0	0	0
	0.165547	0	0	0	0	0	0	0	0	0	0	0	0	0	0	0	0	0	0	0	0	0	0	0	0	0	0	0	0	0	0	0	0	0	0	0	0	0	0	0	0	0	0	0	0	0	0	0	0
	0.16667	0	0	0	0	0	0	0	0	0	0	0	0	0	0	0	0	0	0	0	0	0	0	0	0	0	0	0	0	0	0	0	0	0	0	0	0	0	0	0	0	0	0	0	0	0	0	0	0
	0.167792	0	0	0	0	0	0	0	0	0	0	0	0	0	0	0	0	0	0	0	0	0	0	0	0	0	0	0	0	0	0	0	0	0	0	0	0	0	0	0	0	0	0	0	0	0	0	0	0
	0.168915	0	0	0	0	0	0	0	0	0	0	0	0	0	0	0	0	0	0	0	0	0	0	0	0	0	0	0	0	0	0	0	0	0	0	0	0	0	0	0	0	0	0	0	0	0	0	0	0
	0.170037	0	0	0	0	0	0	0	0	0	0	0	0	0	0	0	0	0	0	0	0	0	0	0	0	0	0	0	0	0	0	0	0	0	0	0	0	0	0	0	0	0	0	0	0	0	0	0	0
	0.17116	0	0	0	0	0	0	0	0	0	0	0	0	0	0	0	0	0	0	0	0	0	0	0	0	0	0	0	0	0	0	0	0	0	0	0	0	0	0	0	0	0	0	0	0	0	0	0	0
	0.172283	0	0	0	0	0	0	0	0	0	0	0	0	0	0	0	0	0	0	0	0	0	0	0	0	0	0	0	0	0	0	0	0	0	0	0	0	0	0	0	0	0	0	0	0	0	0	0	0
	0.173405	0	0	0	0	0	0	0	0	0	0	0	0	0	0	0	0	0	0	0	0	0	0	0	0	0	0	0	0	0	0	0	0	0	0	0	0	0	0	0	0	0	0	0	0	0	0	0	0
	0.174528	0	0	0	0	0	0	0	0	0	0	0	0	0	0	0	0	0	0	0	0	0	0	0	0	0	0	0	0	0	0	0	0	0	0	0	0	0	0	0	0	0	0	0	0	0	0	0	0
	0.17565	0	0	0	0	0	0	0	0	0	0	0	0	0	0	0	0	0	0	0	0	0	0	0	0	0	0	0	0	0	0	0	0	0	0	0	0	0	0	0	0	0	0	0	0	0	0	0	0
	0.176773	0	0	0	0	0	0	0	0	0	0	0	0	0	0	0	0	0	0	0	0	0	0	0	0	0	0	0	0	0	0	0	0	0	0	0	0	0	0	0	0	0	0	0	0	0	0	0	0
	0.177896	0	0	0	0	0	0	0	0	0	0	0	0	0	0	0	0	0	0	0	0	0	0	0	0	0	0	0	0	0	0	0	0	0	0	0	0	0	0	0	0	0	0	0	0	0	0	0	0
	0.179018	0	0	0	0	0	0	0	0	0	0	0	0	0	0	0	0	0	0	0	0	0	0	0	0	0	0	0	0	0	0	0	0	0	0	0	0	0	0	0	0	0	0	0	0	0	0	0	0
	0.180141	0	0	0	0	0	0	0	0	0	0	0	0	0	0	0	0	0	0	0	0	0	0	0	0	0	0	0	0	0	0	0	0	0	0	0	0	0	0	0	0	0	0	0	0	0	0	0	0
	0.181263	0	0	0	0	0	0	0	0	0	0	0	0	0	0	0	0	0	0	0	0	0	0	0	0	0	0	0	0	0	0	0	0	0	0	0	0	0	0	0	0	0	0	0	0	0	0	0	0
	0.182386	0	0	0	0	0	0	0	0	0	0	0	0	0	0	0	0	0	0	0	0	0	0	0	0	0	0	0	0	0	0	0	0	0	0	0	0	0	0	0	0	0	0	0	0	0	0	0	0
	0.183508	0	0	0	0	0	0	0	0	0	0	0	0	0	0	0	0	0	0	0	0	0	0	0	0	0	0	0	0	0	0	0	0	0	0	0	0	0	0	0	0	0	0	0	0	0	0	0	0
	0.184631	0	0	0	0	0	0	0	0	0	0	0	0	0	0	0	0	0	0	0	0	0	0	0	0	0	0	0	0	0	0	0	0	0	0	0	0	0	0	0	0	0	0	0	0	0	0	0	0
	0.185754	0	0	0	0	0	0	0	0	0	0	0	0	0	0	0	0	0	0	0	0	0	0	0	0	0	0	0	0	0	0	0	0	0	0	0	0	0	0	0	0	0	0	0	0	0	0	0	0
	0.186876	0	0	0	0	0	0	0	0	0	0	0	0	0	0	0	0	0	0	0	0	0	0	0	0	0	0	0	0	0	0	0	0	0	0	0	0	0	0	0	0	0	0	0	0	0	0	0	0
	0.187999	0	0	0	0	0	0	0	0	0	0	0	0	0	0	0	0	0	0	0	0	0	0	0	0	0	0	0	0	0	0	0	0	0	0	0	0	0	0	0	0	0	0	0	0	0	0	0	0
	0.189121	0	0	0	0	0	0	0	0	0	0	0	0	0	0	0	0	0	0	0	0	0	0	0	0	0	0	0	0	0	0	0	0	0	0	0	0	0	0	0	0	0	0	0	0	0	0	0	0
	0.190244	0	0	0	0	0	0	0	0	0	0	0	0	0	0	0	0	0	0	0	0	0	0	0	0	0	0	0	0	0	0	0	0	0	0	0	0	0	0	0	0	0	0	0	0	0	0	0	0
	0.191367	0	0	0	0	0	0	0	0	0	0	0	0	0	0	0	0	0	0	0	0	0	0	0	0	0	0	0	0	0	0	0	0	0	0	0	0	0	0	0	0	0	0	0	0	0	0	0	0
	0.192489	0	0	0	0	0	0	0	0	0	0	0	0	0	0	0	0	0	0	0	0	0	0	0	0	0	0	0	0	0	0	0	0	0	0	0	0	0	0	0	0	0	0	0	0	0	0	0	0
	0.193612	0	0	0	0	0	0	0	0	0	0	0	0	0	0	0	0	0	0	0	0	0	0	0	0	0	0	0	0	0	0	0	0	0	0	0	0	0	0	0	0	0	0	0	0	0	0	0	0
	0.194734	0	0	0	0	0	0	0	0	0	0	0	0	0	0	0	0	0	0	0	0	0	0	0	0	0	0	0	0	0	0	0	0	0	0	0	0	0	0	0	0	0	0	0	0	0	0	0	0
	0.195857	0	0	0	0	0	0	0	0	0	0	0	0	0	0	0	0	0	0	0	0	0	0	0	0	0	0	0	0	0	0	0	0	0	0	0	0	0	0	0	0	0	0	0	0	0	0	0	0
	0.19698	0	0	0	0	0	0	0	0	0	0	0	0	0	0	0	0	0	0	0	0	0	0	0	0	0	0	0	0	0	0	0	0	0	0	0	0	0	0	0	0	0	0	0	0	0	0	0	0
	0.198102	0	0	0	0	0	0	0	0	0	0	0	0	0	0	0	0	0	0	0	0	0	0	0	0	0	0	0	0	0	0	0	0	0	0	0	0	0	0	0	0	0	0	0	0	0	0	0	0
	0.199225	0	0	0	0	0	0	0	0	0	0	0	0	0	0	0	0	0	0	0	0	0	0	0	0	0	0	0	0	0	0	0	0	0	0	0	0	0	0	0	0	0	0	0	0	0	0	0	0
	0.200347	0	0	0	0	0	0	0	0	0	0	0	0	0	0	0	0	0	0	0	0	0	0	0	0	0	0	0	0	0	0	0	0	0	0	0	0	0	0	0	0	0	0	0	0	0	0	0	0
	0.20147	0	0	0	0	0	0	0	0	0	0	0	0	0	0	0	0	0	0	0	0	0	0	0	0	0	0	0	0	0	0	0	0	0	0	0	0	0	0	0	0	0	0	0	0	0	0	0	0
	0.202593	0	0	0	0	0	0	0	0	0	0	0	0	0	0	0	0	0	0	0	0	0	0	0	0	0	0	0	0	0	0	0	0	0	0	0	0	0	0	0	0	0	0	0	0	0	0	0	0
	0.203715	0	0	0	0	0	0	0	0	0	0	0	0	0	0	0	0	0	0	0	0	0	0	0	0	0	0	0	0	0	0	0	0	0	0	0	0	0	0	0	0	0	0	0	0	0	0	0	0
	0.204838	0	0	0	0	0	0	0	0	0	0	0	0	0	0	0	0	0	0	0	0	0	0	0	0	0	0	0	0	0	0	0	0	0	0	0	0	0	0	0	0	0	0	0	0	0	0	0	0
	0.20596	0	0	0	0	0	0	0	0	0	0	0	0	0	0	0	0	0	0	0	0	0	0	0	0	0	0	0	0	0	0	0	0	0	0	0	0	0	0	0	0	0	0	0	0	0	0	0	0
	0.207083	0	0	0	0	0	0	0	0	0	0	0	0	0	0	0	0	0	0	0	0	0	0	0	0	0	0	0	0	0	0	0	0	0	0	0	0	0	0	0	0	0	0	0	0	0	0	0	0
	0.208206	0	0	0	0	0	0	0	0	0	0	0	0	0	0	0	0	0	0	0	0	0	0	0	0	0	0	0	0	0	0	0	0	0	0	0	0	0	0	0	0	0	0	0	0	0	0	0	0
	0.209328	0	0	0	0	0	0	0	0	0	0	0	0	0	0	0	0	0	0	0	0	0	0	0	0	0	0	0	0	0	0	0	0	0	0	0	0	0	0	0	0	0	0	0	0	0	0	0	0
	0.210451	0	0	0	0	0	0	0	0	0	0	0	0	0	0	0	0	0	0	0	0	0	0	0	0	0	0	0	0	0	0	0	0	0	0	0	0	0	0	0	0	0	0	0	0	0	0	0	0
	0.211573	0	0	0	0	0	0	0	0	0	0	0	0	0	0	0	0	0	0	0	0	0	0	0	0	0	0	0	0	0	0	0	0	0	0	0	0	0	0	0	0	0	0	0	0	0	0	0	0
	0.212696	0	0	0	0	0	0	0	0	0	0	0	0	0	0	0	0	0	0	0	0	0	0	0	0	0	0	0	0	0	0	0	0	0	0	0	0	0	0	0	0	0	0	0	0	0	0	0	0
	0.213819	0	0	0	0	0	0	0	0	0	0	0	0	0	0	0	0	0	0	0	0	0	0	0	0	0	0	0	0	0	0	0	0	0	0	0	0	0	0	0	0	0	0	0	0	0	0	0	0
	0.214941	0	0	0	0	0	0	0	0	0	0	0	0	0	0	0	0	0	0	0	0	0	0	0	0	0	0	0	0	0	0	0	0	0	0	0	0	0	0	0	0	0	0	0	0	0	0	0	0
	0.216064	0	0	0	0	0	0	0	0	0	0	0	0	0	0	0	0	0	0	0	0	0	0	0	0	0	0	0	0	0	0	0	0	0	0	0	0	0	0	0	0	0	0	0	0	0	0	0	0
	0.217186	0	0	0	0	0	0	0	0	0	0	0	0	0	0	0	0	0	0	0	0	0	0	0	0	0	0	0	0	0	0	0	0	0	0	0	0	0	0	0	0	0	0	0	0	0	0	0	0
	0.218309	0	0	0	0	0	0	0	0	0	0	0	0	0	0	0	0	0	0	0	0	0	0	0	0	0	0	0	0	0	0	0	0	0	0	0	0	0	0	0	0	0	0	0	0	0	0	0	0
	0.219432	0	0	0	0	0	0	0	0	0	0	0	0	0	0	0	0	0	0	0	0	0	0	0	0	0	0	0	0	0	0	0	0	0	0	0	0	0	0	0	0	0	0	0	0	0	0	0	0
	0.220554	0	0	0	0	0	0	0	0	0	0	0	0	0	0	0	0	0	0	0	0	0	0	0	0	0	0	0	0	0	0	0	0	0	0	0	0	0	0	0	0	0	0	0	0	0	0	0	0
	0.221677	0	0	0	0	0	0	0	0	0	0	0	0	0	0	0	0	0	0	0	0	0	0	0	0	0	0	0	0	0	0	0	0	0	0	0	0	0	0	0	0	0	0	0	0	0	0	0	0
	0.222799	0	0	0	0	0	0	0	0	0	0	0	0	0	0	0	0	0	0	0	0	0	0	0	0	0	0	0	0	0	0	0	0	0	0	0	0	0	0	0	0	0	0	0	0	0	0	0	0
	0.223922	0	0	0	0	0	0	0	0	0	0	0	0	0	0	0	0	0	0	0	0	0	0	0	0	0	0	0	0	0	0	0	0	0	0	0	0	0	0	0	0	0	0	0	0	0	0	0	0
	0.225045	0	0	0	0	0	0	0	0	0	0	0	0	0	0	0	0	0	0	0	0	0	0	0	0	0	0	0	0	0	0	0	0	0	0	0	0	0	0	0	0	0	0	0	0	0	0	0	0
	0.226167	0	0	0	0	0	0	0	0	0	0	0	0	0	0	0	0	0	0	0	0	0	0	0	0	0	0	0	0	0	0	0	0	0	0	0	0	0	0	0	0	0	0	0	0	0	0	0	0
	0.22729	0	0	0	0	0	0	0	0	0	0	0	0	0	0	0	0	0	0	0	0	0	0	0	0	0	0	0	0	0	0	0	0	0	0	0	0	0	0	0	0	0	0	0	0	0	0	0	0
	0.228412	0	0	0	0	0	0	0	0	0	0	0	0	0	0	0	0	0	0	0	0	0	0	0	0	0	0	0	0	0	0	0	0	0	0	0	0	0	0	0	0	0	0	0	0	0	0	0	0
	0.229535	0	0	0	0	0	0	0	0	0	0	0	0	0	0	0	0	0	0	0	0	0	0	0	0	0	0	0	0	0	0	0	0	0	0	0	0	0	0	0	0	0	0	0	0	0	0	0	0
	0.230658	0	0	0	0	0	0	0	0	0	0	0	0	0	0	0	0	0	0	0	0	0	0	0	0	0	0	0	0	0	0	0	0	0	0	0	0	0	0	0	0	0	0	0	0	0	0	0	0
	0.23178	0	0	0	0	0	0	0	0	0	0	0	0	0	0	0	0	0	0	0	0	0	0	0	0	0	0	0	0	0	0	0	0	0	0	0	0	0	0	0	0	0	0	0	0	0	0	0	0
	0.232903	0	0	0	0	0	0	0	0	0	0	0	0	0	0	0	0	0	0	0	0	0	0	0	0	0	0	0	0	0	0	0	0	0	0	0	0	0	0	0	0	0	0	0	0	0	0	0	0
	0.234025	0	0	0	0	0	0	0	0	0	0	0	0	0	0	0	0	0	0	0	0	0	0	0	0	0	0	0	0	0	0	0	0	0	0	0	0	0	0	0	0	0	0	0	0	0	0	0	0
	0.235148	0	0	0	0	0	0	0	0	0	0	0	0	0	0	0	0	0	0	0	0	0	0	0	0	0	0	0	0	0	0	0	0	0	0	0	0	0	0	0	0	0	0	0	0	0	0	0	0
	0.236271	0	0	0	0	0	0	0	0	0	0	0	0	0	0	0	0	0	0	0	0	0	0	0	0	0	0	0	0	0	0	0	0	0	0	0	0	0	0	0	0	0	0	0	0	0	0	0	0
	0.237393	0	0	0	0	0	0	0	0	0	0	0	0	0	0	0	0	0	0	0	0	0	0	0	0	0	0	0	0	0	0	0	0	0	0	0	0	0	0	0	0	0	0	0	0	0	0	0	0
	0.238516	0	0	0	0	0	0	0	0	0	0	0	0	0	0	0	0	0	0	0	0	0	0	0	0	0	0	0	0	0	0	0	0	0	0	0	0	0	0	0	0	0	0	0	0	0	0	0	0
	0.239638	0	0	0	0	0	0	0	0	0	0	0	0	0	0	0	0	0	0	0	0	0	0	0	0	0	0	0	0	0	0	0	0	0	0	0	0	0	0	0	0	0	0	0	0	0	0	0	0
Fig1_2
		-0.15	-0.1496	-0.149201	-0.148802	-0.148402	-0.148002	-0.147603	-0.147203	-0.146804	-0.146404	-0.146005	-0.145605	-0.145206	-0.144806	-0.144407	-0.144007	-0.143608	-0.143208	-0.142809	-0.142409	-0.14201	-0.14161	-0.141211	-0.140811	-0.140412	-0.140012	-0.139613	-0.139213	-0.138814	-0.138414	-0.138015	-0.137615	-0.137216	-0.136816	-0.136417	-0.136017	-0.135618	-0.135218	-0.134819	-0.134419	-0.13402	-0.13362	-0.133221	-0.132821	-0.132422	-0.132022	-0.131623	-0.131223
	-0.217221	0	0	0	0	0	0	0	0	0	0	0	0	0	0	0	0	0	0	0	0	0	0	0	0	0	0	0	0	0	0	0	0	0	0	0	0	0	0	0	0	0	0	0	0	0	0	0	0
	-0.216103	0	0	0	0	0	0	0	0	0	0	0	0	0	0	0	0	0	0	0	0	0	0	0	0	0	0	0	0	0	0	0	0	0	0	0	0	0	0	0	0	0	0	0	0	0	0	0	0
	-0.214984	0	0	0	0	0	0	0	0	0	0	0	0	0	0	0	0	0	0	0	0	0	0	0	0	0	0	0	0	0	0	0	0	0	0	0	0	0	0	0	0	0	0	0	0	0	0	0	0
	-0.213866	0	0	0	0	0	0	0	0	0	0	0	0	0	0	0	0	0	0	0	0	0	0	0	0	0	0	0	0	0	0	0	0	0	0	0	0	0	0	0	0	0	0	0	0	0	0	0	0
	-0.212748	0	0	0	0	0	0	0	0	0	0	0	0	0	0	0	0	0	0	0	0	0	0	0	0	0	0	0	0	0	0	0	0	0	0	0	0	0	0	0	0	0	0	0	0	0	0	0	0
	-0.21163	0	0	0	0	0	0	0	0	0	0	0	0	0	0	0	0	0	0	0	0	0	0	0	0	0	0	0	0	0	0	0	0	0	0	0	0	0	0	0	0	0	0	0	0	0	0	0	0
	-0.210512	0	0	0	0	0	0	0	0	0	0	0	0	0	0	0	0	0	0	0	0	0	0	0	0	0	0	0	0	0	0	0	0	0	0	0	0	0	0	0	0	0	0	0	0	0	0	0	0
	-0.209393	0	0	0	0	0	0	0	0	0	0	0	0	0	0	0	0	0	0	0	0	0	0	0	0	0	0	0	0	0	0	0	0	0	0	0	0	0	0	0	0	0	0	0	0	0	0	0	0
	-0.208275	0	0	0	0	0	0	0	0	0	0	0	0	0	0	0	0	0	0	0	0	0	0	0	0	0	0	0	0	0	0	0	0	0	0	0	0	0	0	0	0	0	0	0	0	0	0	0	0
	-0.207157	0	0	0	0	0	0	0	0	0	0	0	0	0	0	0	0	0	0	0	0	0	0	0	0	0	0	0	0	0	0	0	0	0	0	0	0	0	0	0	0	0	0	0	0	0	0	0	0
	-0.206039	0	0	0	0	0	0	0	0	0	0	0	0	0	0	0	0	0	0	0	0	0	0	0	0	0	0	0	0	0	0	0	0	0	0	0	0	0	0	0	0	0	0	0	0	0	0	0	0
	-0.204921	0	0	0	0	0	0	0	0	0	0	0	0	0	0	0	0	0	0	0	0	0	0	0	0	0	0	0	0	0	0	0	0	0	0	0	0	0	0	0	0	0	0	0	0	0	0	0	0
	-0.203802	0	0	0	0	0	0	0	0	0	0	0	0	0	0	0	0	0	0	0	0	0	0	0	0	0	0	0	0	0	0	0	0	0	0	0	0	0	0	0	0	0	0	0	0	0	0	0	0
	-0.202684	0	0	0	0	0	0	0	0	0	0	0	0	0	0	0	0	0	0	0	0	0	0	0	0	0	0	0	0	0	0	0	0	0	0	0	0	0	0	0	0	0	0	0	0	0	0	0	0
	-0.201566	0	0	0	0	0	0	0	0	0	0	0	0	0	0	0	0	0	0	0	0	0	0	0	0	0	0	0	0	0	0	0	0	0	0	0	0	0	0	0	0	0	0	0	0	0	0	0	0
	-0.200448	0	0	0	0	0	0	0	0	0	0	0	0	0	0	0	0	0	0	0	0	0	0	0	0	0	0	0	0	0	0	0	0	0	0	0	0	0	0	0	0	0	0	0	0	0	0	0	0
	-0.19933	0	0	0	0	0	0	0	0	0	0	0	0	0	0	0	0	0	0	0	0	0	0	0	0	0	0	0	0	0	0	0	0	0	0	0	0	0	0	0	0	0	0	0	0	0	0	0	0
	-0.198211	0	0	0	0	0	0	0	0	0	0	0	0	0	0	0	0	0	0	0	0	0	0	0	0	0	0	0	0	0	0	0	0	0	0	0	0	0	0	0	0	0	0	0	0	0	0	0	0
	-0.197093	0	0	0	0	0	0	0	0	0	0	0	0	0	0	0	0	0	0	0	0	0	0	0	0	0	0	0	0	0	0	0	0	0	0	0	0	0	0	0	0	0	0	0	0	0	0	0	0
	-0.195975	0	0	0	0	0	0	0	0	0	0	0	0	0	0	0	0	0	0	0	0	0	0	0	0	0	0	0	0	0	0	0	0	0	0	0	0	0	0	0	0	0	0	0	0	0	0	0	0
	-0.194857	0	0	0	0	0	0	0	0	0	0	0	0	0	0	0	0	0	0	0	0	0	0	0	0	0	0	0	0	0	0	0	0	0	0	0	0	0	0	0	0	0	0	0	0	0	0	0	0
	-0.193739	0	0	0	0	0	0	0	0	0	0	0	0	0	0	0	0	0	0	0	0	0	0	0	0	0	0	0	0	0	0	0	0	0	0	0	0	0	0	0	0	0	0	0	0	0	0	0	0
	-0.19262	0	0	0	0	0	0	0	0	0	0	0	0	0	0	0	0	0	0	0	0	0	0	0	0	0	0	0	0	0	0	0	0	0	0	0	0	0	0	0	0	0	0	0	0	0	0	0	0
	-0.191502	0	0	0	0	0	0	0	0	0	0	0	0	0	0	0	0	0	0	0	0	0	0	0	0	0	0	0	0	0	0	0	0	0	0	0	0	0	0	0	0	0	0	0	0	0	0	0	0
	-0.190384	0	0	0	0	0	0	0	0	0	0	0	0	0	0	0	0	0	0	0	0	0	0	0	0	0	0	0	0	0	0	0	0	0	0	0	0	0	0	0	0	0	0	0	0	0	0	0	0
	-0.189266	0	0	0	0	0	0	0	0	0	0	0	0	0	0	0	0	0	0	0	0	0	0	0	0	0	0	0	0	0	0	0	0	0	0	0	0	0	0	0	0	0	0	0	0	0	0	0	0
	-0.188148	0	0	0	0	0	0	0	0	0	0	0	0	0	0	0	0	0	0	0	0	0	0	0	0	0	0	0	0	0	0	0	0	0	0	0	0	0	0	0	0	0	0	0	0	0	0	0	0
	-0.187029	0	0	0	0	0	0	0	0	0	0	0	0	0	0	0	0	0	0	0	0	0	0	0	0	0	0	0	0	0	0	0	0	0	0	0	0	0	0	0	0	0	0	0	0	0	0	0	0
	-0.185911	0	0	0	0	0	0	0	0	0	0	0	0	0	0	0	0	0	0	0	0	0	0	0	0	0	0	0	0	0	0	0	0	0	0	0	0	0	0	0	0	0	0	0	0	0	0	0	0
	-0.184793	0	0	0	0	0	0	0	0	0	0	0	0	0	0	0	0	0	0	0	0	0	0	0	0	0	0	0	0	0	0	0	0	0	0	0	0	0	0	0	0	0	0	0	0	0	0	0	0
	-0.183675	0	0	0	0	0	0	0	0	0	0	0	0	0	0	0	0	0	0	0	0	0	0	0	0	0	0	0	0	0	0	0	0	0	0	0	0	0	0	0	0	0	0	0	0	0	0	0	0
	-0.182557	0	0	0	0	0	0	0	0	0	0	0	0	0	0	0	0	0	0	0	0	0	0	0	0	0	0	0	0	0	0	0	0	0	0	0	0	0	0	0	0	0	0	0	0	0	0	0	0
	-0.181438	0	0	0	0	0	0	0	0	0	0	0	0	0	0	0	0	0	0	0	0	0	0	0	0	0	0	0	0	0	0	0	0	0	0	0	0	0	0	0	0	0	0	0	0	0	0	0	0
	-0.18032	0	0	0	0	0	0	0	0	0	0	0	0	0	0	0	0	0	0	0	0	0	0	0	0	0	0	0	0	0	0	0	0	0	0	0	0	0	0	0	0	0	0	0	0	0	0	0	0
	-0.179202	0	0	0	0	0	0	0	0	0	0	0	0	0	0	0	0	0	0	0	0	0	0	0	0	0	0	0	0	0	0	0	0	0	0	0	0	0	0	0	0	0	0	0	0	0	0	0	0
	-0.178084	0	0.999557	0	0	0	0	0	0	0	0	0	0	0	0	0	0	0	0	0	0	0	0	0	0	0	0	0	0	0	0	0	0	0	0	0	0	0	0	0	0	0	0	0	0	0	0	0	0
	-0.176966	1.99956	3.99956	1.99956	3.99956	0	0	0	0	0	0	0	0	0	0	0	0	0	0	0	0	0	0	0	0	0	0	0	0	0	0	0	0	0	0	0	0	0	0	0	0	0	0	0	0	0	0	0	0
	-0.175847	24.9996	16.9996	8.99956	6.99956	0	0	0	0	0	0	0	0	0	0	0	0	0	0	0	0	0	0	0	0	0	0	0	0	0	0	0	0	0	0	0	0	0	0	0	0	0	0	0	0	0	0	0	0
	-0.174729	57.9996	76.9996	82.9996	87.9996	0	0	0	0	0	0	0	0	0	0	0	0	0	0	0	0	0	0	0	0	0	0	0	0	0	0	0	0	0	0	0	0	0	0	0	0	0	0	0	0	0	0	0	0
	-0.173611	138	183	141	123	0	0	0	0	0	0	0	0	0	0	0	0	0	0	0	0	0	0	0	0	0	0	0	0	0	0	0	0	0	0	0	0	0	0	0	0	0	0	0	0	0	0	0	0
	-0.172493	69.9996	45.9996	64.9996	60.9996	0	0	0	0	0	0	0	0	0	0	0	0	0	0	0	0	0	0	0	0	0	0	0	0	0	0	0	0	0	0	0	0	0	0	0	0	0	0	0	0	0	0	0	0
	-0.171375	15.9996	13.9996	7.99956	21.9996	0	0	0	0	0	0	0	0	0	0	0	0	0	0	0	0	0	0	0	0	0	0	0	0	0	0	0	0	0	0	0	0	0	0	0	0	0	0	0	0	0	0	0	0
	-0.170256	26.9996	21.9996	13.9996	19.9996	0	0	0	0	0	0	0	0	0	0	0	0	0	0	0	0	0	0	0	0	0	0	0	0	0	0	0	0	0	0	0	0	0	0	0	0	0	0	0	0	0	0	0	0
	-0.169138	18.9996	21.9996	22.9996	22.9996	0	0	0	0	0	0	0	0	0	0	0	0	0	0	0	0	0	0	0	0	0	0	0	0	0	0	0	0	0	0	0	0	0	0	0	1.99956	0.999557	1.99956	3.99956	3.99956	1.99956	0	0.999557	1.99956
	-0.16802	10.9996	7.99956	8.99956	12.9996	0	0	0	0	0	0	0	0	0	0	0	0	0	0	0	0	0	0	0	1.99956	1.99956	3.99956	1.99956	1.99956	0.999557	0	1.99956	2.99956	2.99956	4.99956	4.99956	3.99956	6.99956	4.99956	2.99956	1.99956	1.99956	2.99956	4.99956	1.99956	1.99956	2.99956	0.999557	0.999557
	-0.166902	10.9996	7.99956	9.99956	6.99956	0	0	0	0	0	0	10.9996	16.9996	9.99956	6.99956	1.99956	0	1.99956	2.99956	3.99956	1.99956	9.99956	6.99956	3.99956	1.99956	0.999557	0	0	0.999557	0.999557	1.99956	0	0.999557	4.99956	4.99956	1.99956	8.99956	6.99956	5.99956	4.99956	5.99956	9.99956	3.99956	0.999557	0.999557	1.99956	0	2.99956	2.99956
	-0.165784	2.99956	3.99956	7.99956	7.99956	9.99956	3.99956	3.99956	5.99956	5.99956	0.999557	5.99956	15.9996	11.9996	7.99956	5.99956	4.99956	0.999557	0.999557	1.99956	4.99956	7.99956	8.99956	4.99956	0	0.999557	2.99956	3.99956	1.99956	0.999557	0.999557	0.999557	0	1.99956	1.99956	0	1.99956	3.99956	7.99956	4.99956	3.99956	4.99956	1.99956	1.99956	3.99956	1.99956	3.99956	2.99956	0.999557
	-0.164665	2.99956	3.99956	8.99956	7.99956	9.99956	4.99956	0	2.99956	5.99956	0.999557	3.99956	9.99956	9.99956	5.99956	1.99956	0.999557	0	0.999557	1.99956	7.99956	4.99956	4.99956	2.99956	0.999557	2.99956	4.99956	3.99956	1.99956	2.99956	4.99956	1.99956	0	7.99956	8.99956	2.99956	0.999557	1.99956	0	1.99956	3.99956	0.999557	2.99956	3.99956	1.99956	1.99956	1.99956	3.99956	1.99956
	-0.163547	0	0	3.99956	2.99956	0.999557	2.99956	0.999557	3.99956	2.99956	2.99956	0	2.99956	1.99956	1.99956	4.99956	3.99956	0	0	2.99956	4.99956	2.99956	3.99956	3.99956	2.99956	4.99956	6.99956	1.99956	0.999557	2.99956	2.99956	1.99956	0.999557	1.99956	2.99956	2.99956	1.99956	2.99956	0.999557	0.999557	1.99956	0.999557	1.99956	1.99956	1.99956	0.999557	2.99956	4.99956	0.999557
	-0.162429	0	0.999557	1.99956	2.99956	3.99956	3.99956	4.99956	2.99956	3.99956	4.99956	1.99956	1.99956	3.99956	1.99956	3.99956	1.99956	0	0.999557	1.99956	4.99956	6.99956	10.9996	5.99956	2.99956	0.999557	0.999557	0	2.99956	1.99956	5.99956	4.99956	0.999557	1.99956	0.999557	0.999557	1.99956	1.99956	4.99956	3.99956	2.99956	2.99956	1.99956	4.99956	2.99956	5.99956	4.99956	4.99956	4.99956
	-0.161311	3.99956	3.99956	4.99956	2.99956	0.999557	6.99956	4.99956	0	0	3.99956	5.99956	0.999557	0.999557	1.99956	1.99956	4.99956	1.99956	0.999557	7.99956	7.99956	5.99956	3.99956	1.99956	1.99956	0	0.999557	1.99956	0	0	0.999557	3.99956	1.99956	0.999557	0	0.999557	3.99956	2.99956	1.99956	0	2.99956	3.99956	2.99956	5.99956	3.99956	0.999557	3.99956	2.99956	0.999557
	-0.160193	4.99956	5.99956	5.99956	3.99956	5.99956	1.99956	3.99956	1.99956	3.99956	4.99956	5.99956	6.99956	5.99956	4.99956	5.99956	2.99956	3.99956	1.99956	3.99956	2.99956	0.999557	0.999557	0	1.99956	2.99956	3.99956	2.99956	0.999557	0.999557	2.99956	1.99956	0	0	0	0.999557	0.999557	0	0	1.99956	2.99956	4.99956	4.99956	0.999557	0.999557	2.99956	0.999557	0	0.999557
	-0.159074	9.99956	6.99956	3.99956	4.99956	1.99956	2.99956	6.99956	4.99956	4.99956	5.99956	3.99956	5.99956	1.99956	0.999557	3.99956	0.999557	3.99956	4.99956	3.99956	0	2.99956	3.99956	1.99956	1.99956	1.99956	0.999557	3.99956	3.99956	3.99956	1.99956	0	0	0	0	0	0	0	0	0	1.99956	1.99956	1.99956	0.999557	1.99956	2.99956	0.999557	0.999557	1.99956
	-0.157956	5.99956	7.99956	0.999557	5.99956	4.99956	1.99956	6.99956	4.99956	7.99956	5.99956	1.99956	0.999557	1.99956	2.99956	1.99956	0.999557	2.99956	0.999557	2.99956	1.99956	5.99956	5.99956	0.999557	0.999557	1.99956	0.999557	1.99956	2.99956	1.99956	0.999557	3.99956	1.99956	0	0	0	0	1.99956	3.99956	0.999557	0.999557	1.99956	0.999557	0.999557	0.999557	1.99956	0	1.99956	1.99956
	-0.156838	2.99956	3.99956	6.99956	5.99956	4.99956	5.99956	3.99956	1.99956	2.99956	0.999557	1.99956	2.99956	4.99956	2.99956	2.99956	3.99956	6.99956	5.99956	3.99956	3.99956	3.99956	4.99956	1.99956	1.99956	2.99956	0	0	0	0	1.99956	2.99956	4.99956	1.99956	0	0	0	0.999557	2.99956	2.99956	1.99956	0.999557	0	0.999557	0	0	0.999557	2.99956	2.99956
	-0.15572	4.99956	1.99956	0.999557	0.999557	0.999557	1.99956	1.99956	2.99956	1.99956	2.99956	4.99956	4.99956	5.99956	6.99956	3.99956	5.99956	7.99956	4.99956	0.999557	1.99956	2.99956	0.999557	0	0	0	0	0	0	0	0	0	0	0.999557	1.99956	1.99956	1.99956	0	0	0.999557	1.99956	0	1.99956	0.999557	0	0	0	0.999557	0.999557
	-0.154602	2.99956	0.999557	0.999557	1.99956	1.99956	1.99956	2.99956	1.99956	1.99956	0	0	0.999557	2.99956	3.99956	2.99956	3.99956	3.99956	1.99956	1.99956	0.999557	0.999557	0	0	0	0	0	0	0	1.99956	0.999557	2.99956	1.99956	0.999557	1.99956	0.999557	0.999557	1.99956	1.99956	0	1.99956	2.99956	1.99956	0.999557	1.99956	0.999557	2.99956	0.999557	2.99956
	-0.153483	1.99956	1.99956	1.99956	4.99956	5.99956	4.99956	2.99956	3.99956	0.999557	0	0	1.99956	2.99956	0.999557	0	0.999557	0	0	0	1.99956	3.99956	1.99956	0.999557	0	0	0	0	0	0	0	0.999557	0.999557	0.999557	1.99956	2.99956	2.99956	1.99956	0.999557	4.99956	3.99956	4.99956	5.99956	2.99956	0.999557	0	1.99956	0	3.99956
	-0.152365	1.99956	0.999557	1.99956	4.99956	4.99956	5.99956	0.999557	0.999557	2.99956	1.99956	1.99956	0	0.999557	1.99956	0	0	0.999557	0.999557	0	0	0.999557	0	1.99956	3.99956	0.999557	0	0.999557	0.999557	1.99956	0	0.999557	1.99956	1.99956	0.999557	0	0.999557	3.99956	2.99956	1.99956	3.99956	0.999557	0	0	0	2.99956	4.99956	4.99956	2.99956
	-0.151247	3.99956	0.999557	1.99956	2.99956	8.99956	7.99956	4.99956	0.999557	0.999557	0	0	0	0.999557	0	0.999557	0.999557	4.99956	4.99956	1.99956	0	0.999557	0	0	0	0	0	0	0.999557	0.999557	2.99956	0.999557	2.99956	4.99956	4.99956	1.99956	1.99956	0	0	0	0	0	0	0	0	0	3.99956	0.999557	1.99956
	-0.150129	0.999557	4.99956	1.99956	0	0	0.999557	0.999557	0	0	0	0	0	0	0.999557	2.99956	3.99956	0	1.99956	1.99956	0	0.999557	0.999557	0.999557	0	0	0	0	0.999557	0.999557	3.99956	2.99956	0.999557	0.999557	0.999557	0.999557	0.999557	0	1.99956	0.999557	1.99956	1.99956	0.999557	0	2.99956	5.99956	2.99956	0.999557	0
	-0.149011	1.99956	0	1.99956	0.999557	0.999557	0.999557	0	0	0	0.999557	1.99956	0	0	0	0.999557	0.999557	2.99956	2.99956	1.99956	0	0	0.999557	0	0.999557	0.999557	0	0	0	0	2.99956	0.999557	0.999557	1.99956	0.999557	0	1.99956	0.999557	0	0	2.99956	3.99956	1.99956	2.99956	0.999557	1.99956	0	1.99956	0.999557
	-0.147892	0	0.999557	2.99956	2.99956	2.99956	0	1.99956	2.99956	0	0	0	0	0	0	0	0	0	0	2.99956	1.99956	1.99956	1.99956	1.99956	1.99956	0	0.999557	0.999557	0	0	0.999557	0	0	0	0	0.999557	0	0	0	0	0	0.999557	1.99956	1.99956	1.99956	1.99956	0.999557	0.999557	0
	-0.146774	0.999557	0	0	0	0	0	1.99956	1.99956	0	0	0	0	0	0	0	0	0	0.999557	0.999557	0	0	0.999557	2.99956	0.999557	0	1.99956	2.99956	2.99956	2.99956	2.99956	0	0	0	0.999557	0.999557	0	0	0	0	0	0	1.99956	1.99956	4.99956	0.999557	0.999557	0.999557	0
	-0.145656	3.99956	0.999557	0	0	0	0	0	0	0	0	0	0.999557	0.999557	1.99956	1.99956	1.99956	0.999557	0	1.99956	1.99956	0.999557	0	0	0.999557	5.99956	2.99956	1.99956	1.99956	2.99956	6.99956	4.99956	1.99956	0	0	0.999557	2.99956	1.99956	0	0	0.999557	2.99956	4.99956	6.99956	0.999557	1.99956	2.99956	1.99956	1.99956
	-0.144538	0	0	0	0.999557	0	0.999557	2.99956	0.999557	0	0	0	0	0.999557	0.999557	2.99956	3.99956	1.99956	0.999557	0	0	1.99956	1.99956	0.999557	0	1.99956	0	0	3.99956	3.99956	0.999557	0.999557	0	0	0	0	0.999557	2.99956	1.99956	0	0.999557	4.99956	5.99956	5.99956	5.99956	1.99956	0.999557	1.99956	2.99956
	-0.14342	0	0.999557	0.999557	1.99956	3.99956	1.99956	4.99956	1.99956	1.99956	3.99956	0	0	1.99956	2.99956	0.999557	2.99956	1.99956	0	0	0.999557	0	0	0	0.999557	1.99956	1.99956	0	1.99956	1.99956	0	0.999557	0	0	0	0	0.999557	1.99956	0.999557	0.999557	1.99956	0.999557	0.999557	1.99956	1.99956	2.99956	1.99956	0	1.99956
	-0.142301	2.99956	2.99956	4.99956	1.99956	1.99956	1.99956	1.99956	0.999557	0.999557	0.999557	0	0	0	0.999557	0.999557	0.999557	0.999557	0.999557	1.99956	3.99956	2.99956	0	0	1.99956	2.99956	0.999557	0	0.999557	0	0	0	0	0	0	0	0	0	0	0	0	0	0	1.99956	0.999557	0	0	0	0
	-0.141183	1.99956	0.999557	1.99956	0	0.999557	0.999557	0	0	0	0.999557	0	0	0	1.99956	0	0.999557	0	0	0	0	0	0	0	1.99956	1.99956	0	0	0	0	0	0.999557	1.99956	0	0.999557	2.99956	2.99956	0	0	0.999557	0	0	1.99956	1.99956	0	0	0.999557	0.999557	0
	-0.140065	3.99956	1.99956	0	0	0.999557	0.999557	0	0	0	0	0	0	0.999557	2.99956	1.99956	0.999557	0.999557	0	0	0	0	0	0	0	0	0.999557	0	0	0	0	0.999557	0	1.99956	1.99956	2.99956	1.99956	0	0.999557	0.999557	0	0	1.99956	0.999557	0	0	0.999557	0	0
	-0.138947	0	0	0.999557	1.99956	0	0	0	0	0	0	0	0	0.999557	0.999557	2.99956	1.99956	2.99956	2.99956	0	0	0	0	0	0.999557	1.99956	3.99956	2.99956	1.99956	1.99956	0	1.99956	2.99956	0	0	1.99956	1.99956	0	0	0	0	0	0	0	0	0	0	0	2.99956
	-0.137828	0	0	0	0	0	0	0	0	0	0	0	0.999557	0.999557	0.999557	1.99956	0	0	0	0	0	0.999557	1.99956	0	0	0	0	0	0	0	0	0	0.999557	0.999557	0	0	0	0	0	0	0	0	0	0	0	0	0	0.999557	1.99956
	-0.13671	0	0.999557	0	0	0	0	0	0	0	0	0	1.99956	3.99956	0.999557	1.99956	0	0	0	0	0.999557	1.99956	0	0	0	0	0	0	0	0	0	0.999557	0	0	0	0	0	0	0	3.99956	2.99956	2.99956	0.999557	0	0	0	0	0	0
	-0.135592	2.99956	3.99956	3.99956	0.999557	0	0.999557	1.99956	0	2.99956	2.99956	1.99956	0	3.99956	1.99956	1.99956	0.999557	1.99956	1.99956	0	0	0	0	0	0	0.999557	0.999557	0	0	0.999557	1.99956	0.999557	0	0.999557	1.99956	0	0	0	1.99956	2.99956	0.999557	2.99956	0.999557	0	0	0	0	0	0
	-0.134474	0.999557	0.999557	0	0	0	0	0	0.999557	1.99956	0	0	0	0	2.99956	2.99956	2.99956	0	0	0	0	0.999557	0.999557	0	2.99956	2.99956	1.99956	0	0	0.999557	0	0	0	0	0	0	0	0	0.999557	0.999557	3.99956	1.99956	0	0	0	0.999557	0	0.999557	1.99956
	-0.133356	0	0	0	0	0	0	0	0	0	0	0	0	0	0.999557	2.99956	2.99956	0.999557	0.999557	0.999557	0	1.99956	1.99956	0	0.999557	0.999557	0.999557	0.999557	0	0	0	0.999557	2.99956	0.999557	0	0	0	0	0	0	0.999557	0	0	1.99956	2.99956	0.999557	0	0	0
	-0.132237	0	0	0	0	0	0	0	0	0	0	0	1.99956	0.999557	0	0	0.999557	2.99956	0	0.999557	0.999557	0.999557	1.99956	0	0	0	0	0	0	0	0	0.999557	0	0	0	0	0	0.999557	2.99956	1.99956	0	0	0.999557	0.999557	0	0	0	0	0.999557
	-0.131119	0	0	0	0	0	0	0	0	0	0	0	0.999557	0.999557	0	0	0	0	0	0	0	0	0	0	0	0	0	0	0.999557	0.999557	0	0	0	0	0	0	0	0	0	0	0	0	0	2.99956	1.99956	0	0	0	2.99956
	-0.130001	0.999557	1.99956	1.99956	1.99956	0	0	0	0	0	0	0	0.999557	0	0	0	0	0	0	0	0	0	0	0	0	0.999557	0.999557	0	1.99956	0.999557	0.999557	0.999557	0.999557	0	0	0	0.999557	0.999557	0.999557	1.99956	0.999557	0	0	0	1.99956	0.999557	0	0	0.999557
	-0.128883	0.999557	0	0.999557	0	0.999557	1.99956	0	0	0	0	0	0	0.999557	0.999557	1.99956	0	0	0	0	0	0	0	0	0	0	0.999557	0	0.999557	2.99956	2.99956	0.999557	0	0	0	0	0.999557	1.99956	1.99956	0	0	0	0	0.999557	0	0	0	0	0
	-0.127765	0	0	0	0	0	0	0	0	0.999557	0.999557	0	0.999557	2.99956	0.999557	0.999557	0	0.999557	0.999557	0	0	0	0	0	0	0	0	1.99956	2.99956	1.99956	0	0	0	0	0	0	0	0	0	0	0	0	0	1.99956	2.99956	1.99956	0	0	0
	-0.126646	0	0	0	0	0	0	0	0.999557	1.99956	0.999557	0	0	0	0.999557	0.999557	0.999557	0.999557	1.99956	1.99956	0	0	0	0	0	0	0	0	0	0	0	0	0	0.999557	0	0	0	0	0	0.999557	0.999557	0	0.999557	0	0.999557	0.999557	0	0.999557	1.99956
	-0.125528	0	0	0	0	0	0	0	0	0	0	0	0	0	0.999557	1.99956	1.99956	0.999557	0	0	0.999557	0	0	0	0	0	0	0	0	0	0	0	0.999557	1.99956	0	2.99956	0.999557	0	0	1.99956	0	0	0.999557	0.999557	0	0.999557	0	0	0
	-0.12441	0	0	0	0	0	0.999557	0	0	0	0	0	0	0	0	0	0	0	0	0	0.999557	2.99956	0.999557	0	0.999557	0.999557	0	0	0	0	0	0.999557	0.999557	0	0.999557	0.999557	0	0	0	0.999557	0.999557	0	1.99956	1.99956	0	0.999557	2.99956	1.99956	0.999557
	-0.123292	0	0	0	0.999557	1.99956	2.99956	1.99956	0.999557	0	0	0	0	0	0	0	0	0	0	0	0	1.99956	1.99956	0	0.999557	0.999557	0	2.99956	0	0	0	1.99956	0	0	0	0	0	0	0	0	0	0	0	0	0	0	0	0	0
	-0.122174	0	0	0	0	0	0	0	0	0	0	0.999557	1.99956	0	0	0	0	0	0	0	0	0.999557	2.99956	0.999557	0	0	0	1.99956	1.99956	0	0.999557	0.999557	1.99956	0.999557	0	0	0	0	0	0	0	0	0	0	0	0	0	0	0
	-0.121055	0.999557	0	0	0	0	0	1.99956	1.99956	0.999557	0	1.99956	1.99956	0	0	0	0	0	0	0	0	0.999557	0	0	0	0	0	0	0	0	0	0	0	0	0	0	0.999557	1.99956	0.999557	0	0	0	0.999557	0.999557	0	0	0.999557	0.999557	0.999557
	-0.119937	0	0	0	0	0	0	0	0	0	0	0	0	0	0	0	0	0	0	0	0	0	0	0	0	0	0	0	0	0	0	0	0	0	1.99956	3.99956	4.99956	1.99956	0	0	0	0	0.999557	0	0	0.999557	3.99956	1.99956	0
	-0.118819	0	0	0	0	0	0	0	0	0	0	0	1.99956	0.999557	0	0.999557	1.99956	0	0	0	0.999557	1.99956	0.999557	0	0	0	0	0	0	0	0	0	0	0.999557	0.999557	0	0	0	0	0	0	0	0	0.999557	1.99956	1.99956	2.99956	0.999557	0
	-0.117701	0	0.999557	0	0	0	0	0	0	0	0	0	0	2.99956	0.999557	0	0	0.999557	0.999557	3.99956	2.99956	0	0	0	1.99956	0.999557	0	0	0	0	0	0	0.999557	2.99956	0.999557	0	1.99956	1.99956	0	0	0	0	0	0	0	0	0.999557	0.999557	0
	-0.116583	0	0.999557	0.999557	0	0	0	0	0	0	0	0	1.99956	0.999557	0	0	0	0	0	0	0	0	0	0	0.999557	0	0	0	0	0	0	0	0	1.99956	0	0	0	0	0.999557	0	0	0	0.999557	1.99956	0	0	0.999557	1.99956	0
	-0.115464	0.999557	1.99956	0	0	0	0	0	0	0	0	0	0	0.999557	1.99956	0	0	0	0.999557	0	0	0.999557	0	0	0	0	0	0	0	0	0	0	0	2.99956	1.99956	0	0	0.999557	0.999557	0	0	0	0	0	0	0.999557	2.99956	0	0.999557
	-0.114346	0	0.999557	0.999557	0.999557	0.999557	0.999557	0.999557	1.99956	0	0	0	0	0	0	0	0	0	0.999557	0.999557	0	1.99956	1.99956	0.999557	0	0	0	0	0	0	0	0	0	0.999557	0	0	0	0	0	0	0	0	0.999557	0	0	0	0	0	0
	-0.113228	0	0	0	0	0.999557	0.999557	0.999557	0	2.99956	3.99956	0	0	0	0	0	0	0	0	0	0	0	0.999557	0.999557	0.999557	0.999557	1.99956	0.999557	0	0	0	0	0	0	0	0	0	0	0	0	0	1.99956	1.99956	0.999557	0	0	0	0	0
	-0.11211	0	0	0.999557	0.999557	0	0	0	0	0	0	0	0	0	0	0	0	0	0.999557	1.99956	0	0	0	0.999557	1.99956	0.999557	1.99956	0.999557	0	0	0	0	0	0	0	0	0	0.999557	0	0	0	0	0	0	0	0.999557	0	0	0
	-0.110992	0	0	0.999557	2.99956	0.999557	1.99956	0.999557	0	0	0	0.999557	0	0	0	0	0	0	0	0	0	0	0	0	0	0	1.99956	0	0	0	0	0	0	0	0.999557	1.99956	0.999557	1.99956	0	0.999557	0	0	0	0	0.999557	0.999557	0.999557	0	0
	-0.109873	0	0	1.99956	1.99956	0	0	0	0	0	0	0.999557	0.999557	1.99956	0.999557	0	0	0	0	0	0	0	0	0	0	0	1.99956	2.99956	2.99956	1.99956	0	0	0	0	0	0	0	0	0	0.999557	0.999557	0	0	0	1.99956	0.999557	0	0	0
	-0.108755	0	0	0	0	0	0	0	0	0.999557	1.99956	0.999557	0	0	0	0	0	0	0	0	0.999557	0.999557	0	0	0	0	0	0	0	1.99956	0.999557	0	0	0	0	0	0	0	0	0	0	0	0	0	0	0	0	0	0
	-0.107637	0	0	0	0	0	0	0	0	1.99956	1.99956	0	0	0	0	0	0	0	0	0	0	0.999557	0	0	0.999557	1.99956	0	0	0	0	0	0	0	0	0	0	0	0	0	0	0	0	0	0	0	0	0	0	0
	-0.106519	0	0	0	0	0	0.999557	1.99956	0	0	0.999557	0	0	0	0	0	0.999557	0	0	0	0	0	0	0	0	0	0	0	0	0	0	1.99956	0.999557	0	0	0	0	0	0	0	0	0.999557	2.99956	0	0	0.999557	0.999557	0	0
	-0.105401	0	0	0	0	0.999557	0.999557	0.999557	0	0	0	0	0	0	0	0	0.999557	1.99956	0	0	0	0	0	0	0	0	0	0	0.999557	1.99956	0	0	0	0	0	0	0	0	0	0	0	0	0.999557	0.999557	0	0	0.999557	0	0
	-0.104282	0	0	0	0	0.999557	0.999557	0	0	0	0	0	0	0	0	0	0	0	0	0	0	0	0	0	0	0	0	0	0	0	0	0	0	0	1.99956	0.999557	0	0	0	0	0	0	0	0	0	0	0	0	0
	-0.103164	1.99956	1.99956	0	0	0	0	0	0	0	0	0	0	0	0	0	0	0	0	0	0	0	0	0	0	0	1.99956	0.999557	0	0	0	0	0	0.999557	0.999557	0	0	0	0	0	0	0	0	0	0	0	0	0	0.999557
	-0.102046	0	0	0	0	0	0	0	0	0	1.99956	0.999557	0	0	0	0	0	0	0	0	0	0	0.999557	0.999557	0	0	0	0	0	0	0	0	0	0.999557	1.99956	0	0	0	0	0	0	0	0	0	0	0	0.999557	1.99956	1.99956
	-0.100928	0	0	0	0	0	0	0	0	0.999557	0.999557	0	0	0	0.999557	1.99956	0.999557	0	0.999557	1.99956	0	0	0	0.999557	0	0	0.999557	0	0	0	0	0	1.99956	0.999557	0.999557	0.999557	0	0	0	0	0	0	0	0	0	0	0.999557	0.999557	0
	-0.0998097	0	0	0	0	0	0	0	0	0	0.999557	0	0	0.999557	1.99956	0	0	0	1.99956	0.999557	0	0	0	1.99956	0.999557	0.999557	0.999557	0	0	0	0	0	0	0	0.999557	0.999557	0.999557	0	0	0	0	0	0	0	0	0	0	0	0
	-0.0986915	1.99956	0.999557	0	0	0	0	0	0	0	0	0	0	0	1.99956	1.99956	0	0	0	0	0	0	0	0	0.999557	0.999557	0.999557	0	0	0	0	0	0	0	0	0	0	0	0	0	0	0	0	0	0	0	0	0.999557	0
	-0.0975733	0	0	0	0	0	0	0	0	0	0	1.99956	0.999557	0.999557	0	0	0	0	0	0	0	0	0	0	0.999557	0	0	0	0	0	0	0	0	0	0	0	0	1.99956	0.999557	0	0	0.999557	1.99956	1.99956	1.99956	2.99956	1.99956	0.999557	0
	-0.0964551	0.999557	0.999557	0	0.999557	1.99956	0	0	0	0	0	0	0	0	0	0	0	0	0	0	0	0	0	0	0	0	0	0	0	0	0	0	0	0	0	0.999557	1.99956	0	0	0	0.999557	0	0	0	0	0.999557	2.99956	0	0
	-0.0953368	0	0.999557	0	0	0	0	0	0	0	0	0	0	0	0	1.99956	0.999557	0	1.99956	1.99956	0.999557	0	0	0	0	0	0	0	0	0	0	0	0	0	0	0	0	0	0	0	0.999557	0.999557	0	0	0	0	0.999557	0	0.999557
	-0.0942186	0	0	0	0	0	0.999557	1.99956	3.99956	1.99956	0.999557	0.999557	1.99956	0	0.999557	0.999557	0.999557	0.999557	0	0	0.999557	0.999557	0.999557	0	0	0	0	1.99956	0.999557	0	0	0.999557	2.99956	1.99956	0	0	0	0.999557	0.999557	0	0	0	0	0.999557	1.99956	1.99956	2.99956	3.99956	1.99956
	-0.0931004	1.99956	0.999557	0	0.999557	1.99956	0.999557	0	0	0	0.999557	0.999557	1.99956	0.999557	0.999557	2.99956	3.99956	0	0	0	0	1.99956	0.999557	0	0	0	0.999557	1.99956	0.999557	0	0	0	0.999557	0	0	0	0	0.999557	0	1.99956	0.999557	0	1.99956	1.99956	1.99956	0.999557	0.999557	0.999557	0.999557
	-0.0919822	0	0.999557	0	0	0	1.99956	0.999557	0	0	0	0	0	0.999557	1.99956	0	0	0	0.999557	0.999557	0	0	0	0	0.999557	1.99956	2.99956	1.99956	0	0	0	0	0.999557	3.99956	3.99956	1.99956	0	0	0	0	0	0	0	0.999557	1.99956	0.999557	0.999557	2.99956	1.99956
	-0.090864	0	0	0	0	0	0	0	0	0	0	0	0	0.999557	0.999557	0	0	0	0.999557	3.99956	0.999557	0.999557	0.999557	0.999557	1.99956	1.99956	3.99956	0.999557	0	0	0	0	0.999557	0	0.999557	0	0	0	0.999557	1.99956	1.99956	0.999557	1.99956	1.99956	1.99956	0.999557	0.999557	2.99956	1.99956
	-0.0897458	0	0	0	0	0	0	0	0	0	0	0	0	0	0	0	0	0	0.999557	1.99956	1.99956	0	0	0	0.999557	0	0.999557	2.99956	1.99956	0.999557	0	0	0	0	0	0	0.999557	0.999557	0	1.99956	0.999557	0	0.999557	0.999557	0	0	0	0.999557	1.99956
	-0.0886276	0	0	0	0	0	0	0	0.999557	0	0	0	1.99956	1.99956	0	0	1.99956	0.999557	1.99956	0.999557	0	0	0	0	0.999557	0.999557	0	0.999557	1.99956	0	0	0	0	0	0	0.999557	2.99956	0.999557	0	0	0	0	0.999557	0	0	0	0	0	0
	-0.0875094	0	0	0	0	0	0	0	1.99956	1.99956	0.999557	0	0	0.999557	1.99956	0	0	0	0	0.999557	0	0	0	0	0	0	0	0	0	0	0	1.99956	1.99956	0	0	0	0	1.99956	0.999557	0.999557	0	0	0	0	0	0	0	0	0
	-0.0863912	0.999557	0.999557	0	0.999557	1.99956	1.99956	0	0	1.99956	0	0	0	0.999557	0.999557	0	0	0	0	0	0	0	0	0	0	0	0	0	0	0	0	0	0	1.99956	0.999557	0	0	0.999557	0.999557	0.999557	0	0.999557	0.999557	0.999557	0.999557	0	0	1.99956	1.99956
	-0.085273	2.99956	0	0	0.999557	0	0	0	0	0	0	0	0	0.999557	0	0	0	0	0	0	0	0	0	0	0	0	0	0	0	0	0	0	0.999557	3.99956	1.99956	0	0	0	0	0	0	1.99956	3.99956	2.99956	1.99956	0	0	2.99956	3.99956
	-0.0841548	0.999557	0.999557	0	0.999557	2.99956	0.999557	0	0	0	0	0	0	0	0	0	1.99956	0.999557	1.99956	0.999557	0	0	0	0	0	0	0	0	0	0	0	0	0	0	0	0	0	0.999557	0.999557	1.99956	1.99956	2.99956	2.99956	0.999557	0.999557	2.99956	3.99956	1.99956	0
	-0.0830366	0.999557	0.999557	0	0	0.999557	0	0.999557	1.99956	0	0	0	0	0	0	0	0.999557	0	0.999557	0.999557	0	0	0	0.999557	0.999557	0	0	2.99956	0.999557	0	1.99956	0.999557	0	0	0	0	0	0.999557	1.99956	1.99956	1.99956	0.999557	1.99956	1.99956	1.99956	0.999557	0.999557	1.99956	0.999557
	-0.0819184	1.99956	1.99956	0.999557	1.99956	0.999557	0	0	0	0.999557	1.99956	0	0	0	0.999557	0.999557	0	0.999557	0.999557	0	0	0	0	0.999557	0.999557	0.999557	1.99956	0.999557	0.999557	0	0.999557	0	0	0	0	1.99956	0.999557	0.999557	0	0.999557	1.99956	0.999557	2.99956	2.99956	0.999557	0	0	0	0.999557
	-0.0808002	2.99956	0.999557	1.99956	0	0	0	0	1.99956	3.99956	1.99956	1.99956	1.99956	1.99956	1.99956	0	0	0.999557	0	0.999557	0.999557	0.999557	0	1.99956	3.99956	2.99956	0.999557	0	0	0	0.999557	0.999557	0	0	0	0	0	0	3.99956	3.99956	0.999557	0.999557	1.99956	0.999557	1.99956	1.99956	0	0	0.999557
	-0.079682	0	0	0.999557	3.99956	2.99956	0	0	0.999557	0.999557	1.99956	0.999557	1.99956	1.99956	0.999557	0	0.999557	0.999557	0	2.99956	1.99956	0	0	1.99956	0.999557	0	1.99956	0.999557	1.99956	0.999557	0	1.99956	1.99956	0.999557	0	0.999557	0	0	0	0.999557	0	0	0	0	0.999557	0	0	0	0
	-0.0785638	0	0	0.999557	1.99956	0.999557	0	0	0	0	0	0	0	0.999557	0	0	0	0	0	1.99956	0.999557	0.999557	1.99956	2.99956	1.99956	0.999557	1.99956	1.99956	0.999557	0	0	0	2.99956	1.99956	0.999557	0.999557	0	1.99956	1.99956	0	0	0	0	0	0.999557	1.99956	4.99956	1.99956	0.999557
	-0.0774456	0.999557	3.99956	1.99956	0	0.999557	0.999557	0	0	0.999557	0.999557	0.999557	0	1.99956	1.99956	0	0	0.999557	1.99956	1.99956	2.99956	2.99956	0	3.99956	2.99956	1.99956	0.999557	0.999557	1.99956	1.99956	0	0	0	0	0	0	0	0	0.999557	0.999557	0.999557	0.999557	0	0	0.999557	0.999557	0	0	1.99956
	-0.0763274	0	2.99956	0	0	0.999557	0	0	0	0	0.999557	1.99956	3.99956	1.99956	1.99956	1.99956	2.99956	1.99956	3.99956	0.999557	0	0	0	2.99956	0.999557	0	0.999557	0	0	0	0	0	0	0.999557	1.99956	0.999557	0	0	0	0	0.999557	0	0	0	2.99956	1.99956	0	0	0
	-0.0752092	1.99956	2.99956	1.99956	0.999557	0.999557	1.99956	0.999557	0	0	0	0	0.999557	0.999557	0.999557	0	0.999557	1.99956	3.99956	1.99956	0	0	1.99956	0.999557	0	1.99956	0.999557	3.99956	1.99956	0	0.999557	0	0	0	0	0	0	0	0.999557	0.999557	0.999557	0.999557	0.999557	1.99956	0.999557	2.99956	1.99956	0	0
	-0.074091	0	0.999557	0.999557	0	1.99956	0.999557	1.99956	2.99956	0.999557	0.999557	1.99956	0	0	0	0.999557	0	1.99956	1.99956	0.999557	0	0	0	0	0.999557	1.99956	1.99956	1.99956	1.99956	3.99956	2.99956	1.99956	0	0	0	0	2.99956	2.99956	0.999557	1.99956	2.99956	3.99956	3.99956	2.99956	0	0	0	0	0
	-0.0729728	2.99956	1.99956	2.99956	1.99956	3.99956	2.99956	1.99956	0.999557	0	0	0	0	0	0	0.999557	0.999557	0	0	0	0	1.99956	2.99956	0	0	0	0.999557	0.999557	0.999557	1.99956	2.99956	1.99956	0	0	1.99956	4.99956	1.99956	1.99956	1.99956	0.999557	0	0	2.99956	1.99956	0.999557	1.99956	0.999557	0	0.999557
	-0.0718546	0.999557	0	0.999557	0.999557	0.999557	2.99956	2.99956	0.999557	0	0	0	1.99956	1.99956	0.999557	2.99956	1.99956	0.999557	1.99956	2.99956	0	0.999557	0.999557	2.99956	2.99956	0	0	0.999557	0.999557	1.99956	1.99956	0	0.999557	0	0	1.99956	2.99956	0	0	0	0.999557	1.99956	4.99956	2.99956	0.999557	2.99956	3.99956	5.99956	3.99956
	-0.0707364	0	0	0	0	2.99956	2.99956	1.99956	0	0.999557	0	0.999557	0	0.999557	1.99956	0.999557	0.999557	2.99956	6.99956	3.99956	1.99956	0.999557	1.99956	1.99956	0.999557	0	0	0	0.999557	0	0	0.999557	0.999557	0	0	1.99956	1.99956	0.999557	1.99956	1.99956	1.99956	0.999557	0	0	0	0	1.99956	0.999557	0
	-0.0696182	0.999557	0.999557	0.999557	1.99956	1.99956	2.99956	1.99956	0.999557	0	1.99956	0.999557	0.999557	0	1.99956	3.99956	0.999557	0.999557	0.999557	0	0	0	0.999557	0.999557	0.999557	0.999557	0	0	0	0.999557	2.99956	0.999557	0	1.99956	0.999557	0	0	0	0.999557	4.99956	2.99956	4.99956	1.99956	0	0	0	0	0.999557	0.999557
	-0.0685	1.99956	2.99956	2.99956	1.99956	0.999557	1.99956	2.99956	2.99956	3.99956	2.99956	0.999557	0	0.999557	0.999557	0.999557	2.99956	4.99956	2.99956	0	1.99956	2.99956	2.99956	4.99956	4.99956	1.99956	0	0	0	0.999557	0.999557	0	0	1.99956	4.99956	1.99956	0.999557	1.99956	4.99956	5.99956	4.99956	1.99956	0	0	0	0	0	2.99956	5.99956
	-0.0673818	0	0	0.999557	2.99956	1.99956	2.99956	1.99956	2.99956	0.999557	0	0	0	0	4.99956	5.99956	4.99956	2.99956	3.99956	2.99956	0.999557	1.99956	1.99956	3.99956	3.99956	1.99956	1.99956	1.99956	2.99956	0.999557	1.99956	3.99956	3.99956	1.99956	0.999557	0.999557	0	0.999557	0	0	0.999557	2.99956	2.99956	2.99956	4.99956	3.99956	0	0.999557	1.99956
	-0.0662636	0	0	0	0	0	1.99956	1.99956	1.99956	0.999557	2.99956	1.99956	1.99956	0	0.999557	0.999557	1.99956	2.99956	2.99956	2.99956	1.99956	0.999557	0	0.999557	2.99956	5.99956	4.99956	0.999557	2.99956	1.99956	0.999557	0	1.99956	2.99956	0.999557	2.99956	0.999557	0	0	0	0.999557	0	0	0.999557	4.99956	1.99956	0	0.999557	1.99956
	-0.0651454	2.99956	0.999557	0.999557	1.99956	0	0.999557	1.99956	0.999557	0	0.999557	1.99956	1.99956	1.99956	0.999557	0.999557	2.99956	3.99956	3.99956	3.99956	2.99956	0	0.999557	1.99956	1.99956	1.99956	0.999557	0.999557	0.999557	0.999557	1.99956	3.99956	0	3.99956	7.99956	1.99956	0	0	0	0.999557	1.99956	1.99956	1.99956	1.99956	2.99956	0	0.999557	0.999557	0.999557
	-0.0640272	3.99956	2.99956	4.99956	3.99956	0.999557	0.999557	1.99956	0.999557	0	0.999557	0.999557	0.999557	0	0	2.99956	2.99956	4.99956	2.99956	3.99956	1.99956	0	0	0.999557	2.99956	2.99956	2.99956	0	0	0	0	0	2.99956	2.99956	0.999557	0	0	0	0	0	0	0.999557	1.99956	3.99956	2.99956	0	0	2.99956	0
	-0.062909	0	0	0.999557	0.999557	0	0	0	0	0.999557	1.99956	0.999557	1.99956	1.99956	0.999557	0.999557	1.99956	4.99956	3.99956	4.99956	2.99956	1.99956	0.999557	0	0	0.999557	0.999557	0.999557	0.999557	0.999557	0	0.999557	1.99956	0.999557	0.999557	0.999557	0	0	0.999557	0	1.99956	2.99956	3.99956	2.99956	0.999557	0	2.99956	8.99956	4.99956
	-0.0617908	0	0.999557	0	0	1.99956	0.999557	0	0.999557	2.99956	1.99956	0.999557	0.999557	0	0	0	1.99956	2.99956	0	0	1.99956	0.999557	0	0	0.999557	1.99956	0	0.999557	1.99956	2.99956	1.99956	0	0	0	1.99956	1.99956	1.99956	0	0.999557	0.999557	0.999557	1.99956	2.99956	0.999557	0.999557	0.999557	0.999557	3.99956	4.99956
	-0.0606726	0.999557	2.99956	1.99956	0.999557	1.99956	0.999557	0	0.999557	0.999557	0.999557	2.99956	0.999557	0	0	0	0.999557	0.999557	0	0	0.999557	0.999557	0	0	0	0	2.99956	1.99956	1.99956	1.99956	0.999557	0	0	0.999557	1.99956	0	0.999557	0	0	1.99956	3.99956	1.99956	0.999557	1.99956	0.999557	0	0	0.999557	1.99956
	-0.0595544	0	0.999557	1.99956	0	0	0	0	0	1.99956	0.999557	0	2.99956	3.99956	0.999557	0.999557	4.99956	0.999557	1.99956	0.999557	0	0	0	0	1.99956	1.99956	0	1.99956	0.999557	0	0	0.999557	2.99956	0.999557	2.99956	3.99956	4.99956	1.99956	0	0	0.999557	0.999557	1.99956	3.99956	1.99956	0	0	0.999557	2.99956
	-0.0584362	0	4.99956	7.99956	1.99956	2.99956	3.99956	1.99956	0.999557	3.99956	2.99956	1.99956	1.99956	0.999557	0.999557	0.999557	1.99956	5.99956	2.99956	0.999557	0.999557	1.99956	0.999557	0	0.999557	1.99956	0	1.99956	0.999557	0	0	0	0	1.99956	3.99956	4.99956	2.99956	2.99956	1.99956	1.99956	3.99956	1.99956	0	0.999557	0	1.99956	0.999557	0.999557	1.99956
	-0.057318	0.999557	1.99956	2.99956	3.99956	0.999557	0	0	0	0.999557	0.999557	0	0	1.99956	2.99956	4.99956	5.99956	3.99956	0.999557	0	0	0	0.999557	0	0	0	0	0	1.99956	1.99956	0.999557	0	0	1.99956	3.99956	0.999557	0	0.999557	0.999557	1.99956	0.999557	1.99956	5.99956	4.99956	4.99956	1.99956	0.999557	1.99956	0.999557
	-0.0561998	0.999557	0.999557	0.999557	2.99956	1.99956	0.999557	0	0	0	0	2.99956	5.99956	4.99956	2.99956	0.999557	1.99956	2.99956	4.99956	1.99956	0	0.999557	0	1.99956	1.99956	2.99956	2.99956	1.99956	0	1.99956	1.99956	0	0	0	1.99956	1.99956	2.99956	4.99956	3.99956	1.99956	1.99956	0	0	0	1.99956	1.99956	0.999557	2.99956	0.999557
	-0.0550816	2.99956	0.999557	1.99956	3.99956	2.99956	3.99956	0.999557	0	0	0.999557	3.99956	7.99956	4.99956	3.99956	2.99956	1.99956	0	0	2.99956	0.999557	0.999557	0.999557	0	0	0	3.99956	2.99956	3.99956	3.99956	0.999557	0.999557	1.99956	0.999557	4.99956	2.99956	2.99956	5.99956	1.99956	0	0	0	0	0.999557	0.999557	0.999557	0	0	0
	-0.0539634	4.99956	2.99956	0	0	0.999557	0	0.999557	0.999557	0	0	0	1.99956	0.999557	0.999557	4.99956	1.99956	0	0	0.999557	1.99956	4.99956	0.999557	0.999557	2.99956	1.99956	2.99956	0	0.999557	0	0	1.99956	2.99956	0	1.99956	0.999557	0	0	0	0	0	0	0.999557	0	0	2.99956	3.99956	0.999557	0
	-0.0528452	1.99956	2.99956	0	0	0.999557	0.999557	0.999557	0	0	0	0.999557	3.99956	4.99956	3.99956	0.999557	2.99956	1.99956	0	0.999557	0.999557	2.99956	5.99956	2.99956	2.99956	4.99956	3.99956	1.99956	0.999557	1.99956	0	0.999557	0.999557	1.99956	1.99956	0.999557	0.999557	0	0.999557	0	0	1.99956	0.999557	1.99956	2.99956	2.99956	3.99956	2.99956	0
	-0.051727	2.99956	3.99956	1.99956	0.999557	0.999557	2.99956	5.99956	1.99956	3.99956	3.99956	3.99956	2.99956	1.99956	0	0.999557	0	0	0.999557	0.999557	2.99956	0.999557	1.99956	0	0	0	0	1.99956	1.99956	0	1.99956	0.999557	0	0	2.99956	0.999557	0	0.999557	1.99956	0.999557	0	0.999557	0.999557	0	3.99956	3.99956	1.99956	1.99956	0
	-0.0506088	0	2.99956	3.99956	1.99956	0	0.999557	2.99956	2.99956	2.99956	2.99956	2.99956	0.999557	0	0	0.999557	0.999557	1.99956	1.99956	0.999557	0.999557	0	1.99956	2.99956	1.99956	0.999557	3.99956	2.99956	0.999557	0	0	0	0	0.999557	1.99956	1.99956	1.99956	0.999557	0.999557	0.999557	0.999557	1.99956	0.999557	0	0	0	1.99956	3.99956	1.99956
	-0.0494906	1.99956	1.99956	1.99956	1.99956	0	0.999557	1.99956	1.99956	1.99956	2.99956	2.99956	1.99956	0.999557	0	0	0.999557	0	0	0	0	0.999557	2.99956	0.999557	2.99956	2.99956	2.99956	3.99956	0	0	0	0	0	0	0	0	0	0	0.999557	2.99956	0.999557	0.999557	0.999557	0	0	0	0	0.999557	1.99956
	-0.0483724	0	0.999557	3.99956	3.99956	0.999557	0	0.999557	0.999557	2.99956	2.99956	2.99956	0.999557	0.999557	1.99956	0.999557	0	0	0.999557	0	1.99956	0.999557	0	0	2.99956	5.99956	2.99956	0	0	0	1.99956	2.99956	0.999557	0.999557	0.999557	0	0	1.99956	0.999557	0.999557	1.99956	0.999557	0.999557	0.999557	0	1.99956	0	0.999557	0
	-0.0472542	6.99956	5.99956	3.99956	2.99956	0	0	0	0	0.999557	0.999557	1.99956	0.999557	0	0	0.999557	0.999557	0	0.999557	0.999557	0	0	0	0.999557	4.99956	0	0	3.99956	3.99956	0	0.999557	0	0	2.99956	1.99956	0	0	0	0	0	0	0	1.99956	1.99956	0.999557	0.999557	1.99956	3.99956	0.999557
	-0.046136	3.99956	4.99956	5.99956	5.99956	0.999557	0	0	0.999557	2.99956	1.99956	0.999557	0.999557	0	0.999557	1.99956	0.999557	1.99956	0.999557	0	1.99956	0.999557	0	0	0	0	0	0	0	0	1.99956	2.99956	2.99956	0	0	0	0	0	0.999557	0.999557	0	0.999557	1.99956	0.999557	0.999557	0.999557	0	0.999557	2.99956
Fig2_1
		-0.316	-0.315601	-0.315201	-0.314802	-0.314402	-0.314002	-0.313603	-0.313203	-0.312804	-0.312404	-0.312005	-0.311605	-0.311206	-0.310806	-0.310407	-0.310007	-0.309608	-0.309208	-0.308809	-0.308409	-0.30801	-0.30761	-0.307211	-0.306811	-0.306412	-0.306012	-0.305613	-0.305213	-0.304814	-0.304414	-0.304015	-0.303615	-0.303216	-0.302816	-0.302417	-0.302017	-0.301618	-0.301218	-0.300819	-0.300419	-0.30002	-0.29962	-0.299221	-0.298821	-0.298422	-0.298022	-0.297623	-0.297223
	-0.241221	0	0	0	0	0	0	0	0	0	0	0	0	0	0	0	0	0	0	0	0	0	0	0	0	0	0	0	0	0	0	0	0	0	0	0	0	0	0	0	0	0	0	0	0	0	0	0	0
	-0.240098	0	0	0	0	0	0	0	0	0	0	0	0	0	0	0	0	0	0	0	0	0	0	0	0	0	0	0	0	0	0	0	0	0	0	0	0	0	0	0	0	0	0	0	0	0	0	0	0
	-0.238976	0	0	0	0	0	0	0	0	0	0	0	0	0	0	0	0	0	0	0	0	0	0	0	0	0	0	0	0	0	0	0	0	0	0	0	0	0	0	0	0	0	0	0	0	0	0	0	0
	-0.237853	0	0	0	0	0	0	0	0	0	0	0	0	0	0	0	0	0	0	0	0	0	0	0	0	0	0	0	0	0	0	0	0	0	0	0	0	0	0	0	0	0	0	0	0	0	0	0	0
	-0.23673	0	0	0	0	0	0	0	0	0	0	0	0	0	0	0	0	0	0	0	0	0	0	0	0	0	0	0	0	0	0	0	0	0	0	0	0	0	0	0	0	0	0	0	0	0	0	0	0
	-0.235608	0	0	0	0	0	0	0	0	0	0	0	0	0	0	0	0	0	0	0	0	0	0	0	0	0	0	0	0	0	0	0	0	0	0	0	0	0	0	0	0	0	0	0	0	0	0	0	0
	-0.234485	0	0	0	0	0	0	0	0	0	0	0	0	0	0	0	0	0	0	0	0	0	0	0	0	0	0	0	0	0	0	0	0	0	0	0	0	0	0	0	0	0	0	0	0	0	0	0	0
	-0.233363	0	0	0	0	0	0	0	0	0	0	0	0	0	0	0	0	0	0	0	0	0	0	0	0	0	0	0	0	0	0	0	0	0	0	0	0	0	0	0	0	0	0	0	0	0	0	0	0
	-0.23224	0	0	0	0	0	0	0	0	0	0	0	0	0	0	0	0	0	0	0	0	0	0	0	0	0	0	0	0	0	0	0	0	0	0	0	0	0	0	0	0	0	0	0	0	0	0	0	0
	-0.231117	0	0	0	0	0	0	0	0	0	0	0	0	0	0	0	0	0	0	0	0	0	0	0	0	0	0	0	0	0	0	0	0	0	0	0	0	0	0	0	0	0	0	0	0	0	0	0	0
	-0.229995	0	0	0	0	0	0	0	0	0	0	0	0	0	0	0	0	0	0	0	0	0	0	0	0	0	0	0	0	0	0	0	0	0	0	0	0	0	0	0	0	0	0	0	0	0	0	0	0
	-0.228872	0	0	0	0	0	0	0	0	0	0	0	0	0	0	0	0	0	0	0	0	0	0	0	0	0	0	0	0	0	0	0	0	0	0	0	0	0	0	0	0	0	0	0	0	0	0	0	0
	-0.22775	0	0	0	0	0	0	0	0	0	0	0	0	0	0	0	0	0	0	0	0	0	0	0	0	0	0	0	0	0	0	0	0	0	0	0	0	0	0	0	0	0	0	0	0	0	0	0	0
	-0.226627	0	0	0	0	0	0	0	0	0	0	0	0	0	0	0	0	0	0	0	0	0	0	0	0	0	0	0	0	0	0	0	0	0	0	0	0	0	0	0	0	0	0	0	0	0	0	0	0
	-0.225504	0	0	0	0	0	0	0	0	0	0	0	0	0	0	0	0	0	0	0	0	0	0	0	0	0	0	0	0	0	0	0	0	0	0	0	0	0	0	0	0	0	0	0	0	0	0	0	0
	-0.224382	0	0	0	0	0	0	0	0	0	0	0	0	0	0	0	0	0	0	0	0	0	0	0	0	0	0	0	0	0	0	0	0	0	0	0	0	0	0	0	0	0	0	0	0	0	0	0	0
	-0.223259	0	0	0	0	0	0	0	0	0	0	0	0	0	0	0	0	0	0	0	0	0	0	0	0	0	0	0	0	0	0	0	0	0	0	0	0	0	0	0	0	0	0	0	0	0	0	0	0
	-0.222137	0	0	0	0	0	0	0	0	0	0	0	0	0	0	0	0	0	0	0	0	0	0	0	0	0	0	0	0	0	0	0	0	0	0	0	0	0	0	0	0	0	0	0	0	0	0	0	0
	-0.221014	0	0	0	0	0	0	0	0	0	0	0	0	0	0	0	0	0	0	0	0	0	0	0	0	0	0	0	0	0	0	0	0	0	0	0	0	0	0	0	0	0	0	0	0	0	0	0	0
	-0.219891	0	0	0	0	0	0	0	0	0	0	0	0	0	0	0	0	0	0	0	0	0	0	0	0	0	0	0	0	0	0	0	0	0	0	0	0	0	0	0	0	0	0	0	0	0	0	0	0
	-0.218769	0	0	0	0	0	0	0	0	0	0	0	0	0	0	0	0	0	0	0	0	0	0	0	0	0	0	0	0	0	0	0	0	0	0	0	0	0	0	0	0	0	0	0	0	0	0	0	0
	-0.217646	0	0	0	0	0	0	0	0	0	0	0	0	0	0	0	0	0	0	0	0	0	0	0	0	0	0	0	0	0	0	0	0	0	0	0	0	0	0	0	0	0	0	0	0	0	0	0	0
	-0.216524	0	0	0	0	0	0	0	0	0	0	0	0	0	0	0	0	0	0	0	0	0	0	0	0	0	0	0	0	0	0	0	0	0	0	0	0	0	0	0	0	0	0	0	0	0	0	0	0
	-0.215401	0	0	0	0	0	0	0	0	0	0	0	0	0	0	0	0	0	0	0	0	0	0	0	0	0	0	0	0	0	0	0	0	0	0	0	0	0	0	0	0	0	0	0	0	0	0	0	0
	-0.214278	0	0	0	0	0	0	0	0	0	0	0	0	0	0	0	0	0	0	0	0	0	0	0	0	0	0	0	0	0	0	0	0	0	0	0	0	0	0	0	0	0	0	0	0	0	0	0	0
	-0.213156	0	0	0	0	0	0	0	0	0	0	0	0	0	0	0	0	0	0	0	0	0	0	0	0	0	0	0	0	0	0	0	0	0	0	0	0	0	0	0	0	0	0	0	0	0	0	0	0
	-0.212033	0	0	0	0	0	0	0	0	0	0	0	0	0	0	0	0	0	0	0	0	0	0	0	0	0	0	0	0	0	0	0	0	0	0	0	0	0	0	0	0	0	0	0	0	0	0	0	0
	-0.210911	0	0	0	0	0	0	0	0	0	0	0	0	0	0	0	0	0	0	0	0	0	0	0	0	0	0	0	0	0	0	0	0	0	0	0	0	0	0	0	0	0	0	0	0	0	0	0	0
	-0.209788	0	0	0	0	0	0	0	0	0	0	0	0	0	0	0	0	0	0	0	0	0	0	0	0	0	0	0	0	0	0	0	0	0	0	0	0	0	0	0	0	0	0	0	0	0	0	0	0
	-0.208665	0	0	0	0	0	0	0	0	0	0	0	0	0	0	0	0	0	0	0	0	0	0	0	0	0	0	0	0	0	0	0	0	0	0	0	0	0	0	0	0	0	0	0	0	0	0	0	0
	-0.207543	0	0	0	0	0	0	0	0	0	0	0	0	0	0	0	0	0	0	0	0	0	0	0	0	0	0	0	0	0	0	0	0	0	0	0	0	0	0	0	0	0	0	0	0	0	0	0	0
	-0.20642	0	0	0	0	0	0	0	0	0	0	0	0	0	0	0	0	0	0	0	0	0	0	0	0	0	0	0	0	0	0	0	0	0	0	0	0	0	0	0	0	0	0	0	0	0	0	0	0
	-0.205298	0	0	0	0	0	0	0	0	0	0	0	0	0	0	0	0	0	0	0	0	0	0	0	0	0	0	0	0	0	0	0	0	0	0	0	0	0	0	0	0	0	0	0	0	0	0	0	0
	-0.204175	0	0	0	0	0	0	0	0	0	0	0	0	0	0	0	0	0	0	0	0	0	0	0	0	0	0	0	0	0	0	0	0	0	0	0	0	0	0	0	0	0	0	0	0	0	0	0	0
	-0.203052	0	0	0	0	0	0	0	0	0	0	0	0	0	0	0	0	0	0	0	0	0	0	0	0	0	0	0	0	0	0	0	0	0	0	0	0	0	0	0	0	0	0	0	0	0	0	0	0
	-0.20193	0	0	0	0	0	0	0	0	0	0	0	0	0	0	0	0	0	0	0	0	0	0	0	0	0	0	0	0	0	0	0	0	0	0	0	0	0	0	0	0	0	0	0	0	0	0	0	0
	-0.200807	0	0	0	0	0	0	0	0	0	0	0	0	0	0	0	0	0	0	0	0	0	0	0	0	0	0	0	0	0	0	0	0	0	0	0	0	0	0	0	0	0	0	0	0	0	0	0	0
	-0.199685	0	0	0	0	0	0	0	0	0	0	0	0	0	0	0	0	0	0	0	0	0	0	0	0	0	0	0	0	0	0	0	0	0	0	0	0	0	0	0	0	0	0	0	0	0	0	0	0
	-0.198562	0	0	0	0	0	0	0	0	0	0	0	0	0	0	0	0	0	0	0	0	0	0	0	0	0	0	0	0	0	0	0	0	0	0	0	0	0	0	0	0	0	0	0	0	0	0	0	0
	-0.197439	0	0	0	0	0	0	0	0	0	0	0	0	0	0	0	0	0	0	0	0	0	0	0	0	0	0	0	0	0	0	0	0	0	0	0	0	0	0	0	0	0	0	0	0	0	0	0	0
	-0.196317	0	0	0	0	0	0	0	0	0	0	0	0	0	0	0	0	0	0	0	0	0	0	0	0	0	0	0	0	0	0	0	0	0	0	0	0	0	0	0	0	0	0	0	0	0	0	0	0
	-0.195194	0	0	0	0	0	0	0	0	0	0	0	0	0	0	0	0	0	0	0	0	0	0	0	0	0	0	0	0	0	0	0	0	0	0	0	0	0	0	0	0	0	0	0	0	0	0	0	0
	-0.194072	0	0	0	0	0	0	0	0	0	0	0	0	0	0	0	0	0	0	0	0	0	0	0	0	0	0	0	0	0	0	0	0	0	0	0	0	0	0	0	0	0	0	0	0	0	0	0	0
	-0.192949	0	0	0	0	0	0	0	0	0	0	0	0	0	0	0	0	0	0	0	0	0	0	0	0	0	0	0	0	0	0	0	0	0	0	0	0	0	0	0	0	0	0	0	0	0	0	0	0
	-0.191826	0	0	0	0	0	0	0	0	0	0	0	0	0	0	0	0	0	0	0	0	0	0	0	0	0	0	0	0	0	0	0	0	0	0	0	0	0	0	0	0	0	0	0	0	0	0	0	0
	-0.190704	0	0	0	0	0	0	0	0	0	0	0	0	0	0	0	0	0	0	0	0	0	0	0	0	0	0	0	0	0	0	0	0	0	0	0	0	0	0	0	0	0	0	0	0	0	0	0	0
	-0.189581	0	0	0	0	0	0	0	0	0	0	0	0	0	0	0	0	0	0	0	0	0	0	0	0	0	0	0	0	0	0	0	0	0	0	0	0	0	0	0	0	0	0	0	0	0	0	0	0
	-0.188459	0	0	0	0	0	0	0	0	0	0	0	0	0	0	0	0	0	0	0	0	0	0	0	0	0	0	0	0	0	0	0	0	0	0	0	0	0	0	0	0	0	0	0	0	0	0	0	0
	-0.187336	0	0	0	0	0	0	0	0	0	0	0	0	0	0	0	0	0	0	0	0	0	0	0	0	0	0	0	0	0	0	0	0	0	0	0	0	0	0	0	0	0	0	0	0	0	0	0	0
	-0.186213	0	0	0	0	0	0	0	0	0	0	0	0	0	0	0	0	0	0	0	0	0	0	0	0	0	0	0	0	0	0	0	0	0	0	0	0	0	0	0	0	0	0	0	0	0	0	0	0
	-0.185091	0	0	0	0	0	0	0	0	0	0	0	0	0	0	0	0	0	0	0	0	0	0	0	0	0	0	0	0	0	0	0	0	0	0	0	0	0	0	0	0	0	0	0	0	0	0	0	0
	-0.183968	0	0	0	0	0	0	0	0	0	0	0	0	0	0	0	0	0	0	0	0	0	0	0	0	0	0	0	0	0	0	0	0	0	0	0	0	0	0	0	0	0	0	0	0	0	0	0	0
	-0.182846	0	0	0	0	0	0	0	0	0	0	0	0	0	0	0	0	0	0	0	0	0	0	0	0	0	0	0	0	0	0	0	0	0	0	0	0	0	0	0	0	0	0	0	0	0	0	0	0
	-0.181723	0	0	0	0	0	0	0	0	0	0	0	0	0	0	0	0	0	0	0	0	0	0	0	0	0	0	0	0	0	0	0	0	0	0	0	0	0	0	0	0	0	0	0	0	0	0	0	0
	-0.1806	0	0	0	0	0	0	0	0	0	0	0	0	0	0	0	0	0	0	0	0	0	0	0	0	0	0	0	0	0	0	0	0	0	0	0	0	0	0	0	0	0	0	0	0	0	0	0	0
	-0.179478	0	0	0	0	0	0	0	0	0	0	0	0	0	0	0	0	0	0	0	0	0	0	0	0	0	0	0	0	0	0	0	0	0	0	0	0	0	0	0	0	0	0	0	0	0	0	0	0
	-0.178355	0	0	0	0	0	0	0	0	0	0	0	0	0	0	0	0	0	0	0	0	0	0	0	0	0	0	0	0	0	0	0	0	0	0	0	0	0	0	0	0	0	0	0	0	0	0	0	0
	-0.177233	0	0	0	0	0	0	0	0	0	0	0	0	0	0	0	0	0	0	0	0	0	0	0	0	0	0	0	0	0	0	0	0	0	0	0	0	0	0	0	0	0	0	0	0	0	0	0	0
	-0.17611	0	0	0	0	0	0	0	0	0	0	0	0	0	0	0	0	0	0	0	0	0	0	0	0	0	0	0	0	0	0	0	0	0	0	0	0	0	0	0	0	0	0	0	0	0	0	0	0
	-0.174987	0	0	0	0	0	0	0	0	0	0	0	0	0	0	0	0	0	0	0	0	0	0	0	0	0	0	0	0	0	0	0	0	0	0	0	0	0	0	0	0	0	0	0	0	0	0	0	0
	-0.173865	0	0	0	0	0	0	0	0	0	0	0	0	0	0	0	0	0	0	0	0	0	0	0	0	0	0	0	0	0	0	0	0	0	0	0	0	0	0	0	0	0	0	0	0	0	0	0	0
	-0.172742	0	0	0	0	0	0	0	0	0	0	0	0	0	0	0	0	0	0	0	0	0	0	0	0	0	0	0	0	0	0	0	0	0	0	0	0	0	0	0	0	0	0	0	0	0	0	0	0
	-0.17162	0	0	0	0	0	0	0	0	0	0	0	0	0	0	0	0	0	0	0	0	0	0	0	0	0	0	0	0	0	0	0	0	0	0	0	0	0	0	0	0	0	0	0	0	0	0	0	0
	-0.170497	0	0	0	0	0	0	0	0	0	0	0	0	0	0	0	0	0	0	0	0	0	0	0	0	0	0	0	0	0	0	0	0	0	0	0	0	0	0	0	0	0	0	0	0	0	0	0	0
	-0.169374	0	0	0	0	0	0	0	0	0	0	0	0	0	0	0	0	0	0	0	0	0	0	0	0	0	0	0	0	0	0	0	0	0	0	0	0	0	0	0	0	0	0	0	0	0	0	0	0
	-0.168252	0	0	0	0	0	0	0	0	0	0	0	0	0	0	0	0	0	0	0	0	0	0	0	0	0	0	0	0	0	0	0	0	0	0	0	0	0	0	0	0	0	0	0	0	0	0	0	0
	-0.167129	0	0	0	0	0	0	0	0	0	0	0	0	0	0	0	0	0	0	0	0	0	0	0	0	0	0	0	0	0	0	0	0	0	0	0	0	0	0	0	0	0	0	0	0	0	0	0	0
	-0.166007	0	0	0	0	0	0	0	0	0	0	0	0	0	0	0	0	0	0	0	0	0	0	0	0	0	0	0	0	0	0	0	0	0	0	0	0	0	0	0	0	0	0	0	0	0	0	0	0
	-0.164884	0	0	0	0	0	0	0	0	0	0	0	0	0	0	0	0	0	0	0	0	0	0	0	0	0	0	0	0	0	0	0	0	0	0	0	0	0	0	0	0	0	0	0	0	0	0	0	0
	-0.163761	0	0	0	0	0	0	0	0	0	0	0	0	0	0	0	0	0	0	0	0	0	0	0	0	0	0	0	0	0	0	0	0	0	0	0	0	0	0	0	0	0	0	0	0	0	0	0	0
	-0.162639	0	0	0	0	0	0	0	0	0	0	0	0	0	0	0	0	0	0	0	0	0	0	0	0	0	0	0	0	0	0	0	0	0	0	0	0	0	0	0	0	0	0	0	0	0	0	0	0
	-0.161516	0	0	0	0	0	0	0	0	0	0	0	0	0	0	0	0	0	0	0	0	0	0	0	0	0	0	0	0	0	0	0	0	0	0	0	0	0	0	0	0	0	0	0	0	0	0	0	0
	-0.160394	0	0	0	0	0	0	0	0	0	0	0	0	0	0	0	0	0	0	0	0	0	0	0	0	0	0	0	0	0	0	0	0	0	0	0	0	0	0	0	0	0	0	0	0	0	0	0	0
	-0.159271	0	0	0	0	0	0	0	0	0	0	0	0	0	0	0	0	0	0	0	0	0	0	0	0	0	0	0	0	0	0	0	0	0	0	0	0	0	0	0	0	0	0	0	0	0	0	0	0
	-0.158148	0	0	0	0	0	0	0	0	0	0	0	0	0	0	0	0	0	0	0	0	0	0	0	0	0	0	0	0	0	0	0	0	0	0	0	0	0	0	0	0	0	0	0	0	0	0	0	0
	-0.157026	0	0	0	0	0	0	0	0	0	0	0	0	0	0	0	0	0	0	0	0	0	0	0	0	0	0	0	0	0	0	0	0	0	0	0	0	0	0	0	0	0	0	0	0	0	0	0	0
	-0.155903	0	0	0	0	0	0	0	0	0	0	0	0	0	0	0	0	0	0	0	0	0	0	0	0	0	0	0	0	0	0	0	0	0	0	0	0	0	0	0	0	0	0	0	0	0	0	0	0
	-0.154781	0	0	0	0	0	0	0	0	0	0	0	0	0	0	0	0	0	0	0	0	0	0	0	0	0	0	0	0	0	0	0	0	0	0	0	0	0	0	0	0	0	0	0	0	0	0	0	0
	-0.153658	0	0	0	0	0	0	0	0	0	0	0	0	0	0	0	0	0	0	0	0	0	0	0	0	0	0	0	0	0	0	0	0	0	0	0	0	0	0	0	0	0	0	0	0	0	0	0	0
	-0.152535	0	0	0	0	0	0	0	0	0	0	0	0	0	0	0	0	0	0	0	0	0	0	0	0	0	0	0	0	0	0	0	0	0	0	0	0	0	0	0	0	0	0	0	0	0	0	0	0
	-0.151413	0	0	0	0	0	0	0	0	0	0	0	0	0	0	0	0	0	0	0	0	0	0	0	0	0	0	0	0	0	0	0	0	0	0	0	0	0	0	0	0	0	0	0	0	0	0	0	0
	-0.15029	0	0	0	0	0	0	0	0	0	0	0	0	0	0	0	0	0	0	0	0	0	0	0	0	0	0	0	0	0	0	0	0	0	0	0	0	0	0	0	0	0	0	0	0	0	0	0	0
	-0.149168	0	0	0	0	0	0	0	0	0	0	0	0	0	0	0	0	0	0	0	0	0	0	0	0	0	0	0	0	0	0	0	0	0	0	0	0	0	0	0	0	0	0	0	0	0	0	0	0
	-0.148045	0	0	0	0	0	0	0	0	0	0	0	0	0	0	0	0	0	0	0	0	0	0	0	0	0	0	0	0	0	0	0	0	0	0	0	0	0	0	0	0	0	0	0	0	0	0	0	0
	-0.146923	0	0	0	0	0	0	0	0	0	0	0	0	0	0	0	0	0	0	0	0	0	0	0	0	0	0	0	0	0	0	0	0	0	0	0	0	0	0	0	0	0	0	0	0	0	0	0	0
	-0.1458	0	0	0	0	0	0	0	0	0	0	0	0	0	0	0	0	0	0	0	0	0	0	0	0	0	0	0	0	0	0	0	0	0	0	0	0	0	0	0	0	0	0	0	0	0	0	0	0
	-0.144677	0	0	0	0	0	0	0	0	0	0	0	0	0	0	0	0	0	0	0	0	0	0	0	0	0	0	0	0	0	0	0	0	0	0	0	0	0	0	0	0	0	0	0	0	0	0	0	0
	-0.143555	0	0	0	0	0	0	0	0	0	0	0	0	0	0	0	0	0	0	0	0	0	0	0	0	0	0	0	0	0	0	0	0	0	0	0	0	0	0	0	0	0	0	0	0	0	0	0	0
	-0.142432	0	0	0	0	0	0	0	0	0	0	0	0	0	0	0	0	0	0	0	0	0	0	0	0	0	0	0	0	0	0	0	0	0	0	0	0	0	0	0	0	0	0	0	0	0	0	0	0
	-0.14131	0	0	0	0	0	0	0	0	0	0	0	0	0	0	0	0	0	0	0	0	0	0	0	0	0	0	0	0	0	0	0	0	0	0	0	0	0	0	0	0	0	0	0	0	0	0	0	1
	-0.140187	0	0	0	0	0	0	0	0	0	0	0	0	0	0	0	0	0	0	0	0	0	0	0	0	0	0	0	0	0	0	0	0	0	0	0	0	0	0	0	0	0	0	0	0	0	0	0	29
	-0.139064	0	0	0	0	0	0	0	0	0	0	0	0	0	0	0	0	0	0	0	0	0	0	0	0	0	0	0	0	0	0	0	0	0	0	0	0	0	0	0	0	0	0	0	0	0	0	22	273
	-0.137942	0	0	0	0	0	0	0	0	0	0	0	0	0	0	0	0	0	0	0	0	0	0	0	0	0	0	0	0	0	0	0	0	0	0	0	0	0	0	0	0	0	0	0	0	0	10	259	442
	-0.136819	0	0	0	0	0	0	0	0	0	0	0	0	0	0	0	0	0	0	0	0	0	0	0	0	0	0	0	0	0	0	0	0	0	0	0	0	0	0	0	0	0	0	0	0	0	161	410	434
	-0.135697	0	0	0	0	0	0	0	0	0	0	0	0	0	0	0	0	0	0	0	0	0	0	0	0	0	0	0	0	0	0	0	0	0	0	0	0	0	0	0	0	0	0	0	1	93	371	387	396
	-0.134574	0	0	0	0	0	0	0	0	0	0	0	0	0	0	0	0	0	0	0	0	0	0	0	0	0	0	0	0	0	0	0	0	0	0	0	0	0	0	0	0	0	0	0	39	329	388	388	452
	-0.133451	0	0	0	0	0	0	0	0	0	0	0	0	0	0	0	0	0	0	0	0	0	0	0	0	0	0	0	0	0	0	0	0	0	0	0	0	0	0	0	0	0	0	17	248	382	428	422	423
	-0.132329	0	0	0	0	0	0	0	0	0	0	0	0	0	0	0	0	0	0	0	0	0	0	0	0	0	0	0	0	0	0	0	0	0	0	0	0	0	0	0	0	0	6	217	396	394	370	358	305
	-0.131206	0	0	0	0	0	0	0	0	0	0	0	0	0	0	0	0	0	0	0	0	0	0	0	0	0	0	0	0	0	0	0	0	0	0	0	0	0	0	0	0	3	140	355	370	396	360	264	264
	-0.130084	0	0	0	0	0	0	0	0	0	0	0	0	0	0	0	0	0	0	0	0	0	0	0	0	0	0	0	0	0	0	0	0	0	0	0	0	0	0	0	0	50	284	352	353	346	284	311	357
	-0.128961	0	0	0	0	0	0	0	0	0	0	0	0	0	0	0	0	0	0	0	0	0	0	0	0	0	0	0	0	0	0	0	0	0	0	0	0	0	0	0	22	241	310	303	269	292	274	249	283
	-0.127838	0	0	0	0	0	0	0	0	0	0	0	0	0	0	0	0	0	0	0	0	0	0	0	0	0	0	0	0	0	0	0	0	0	0	0	0	0	0	8	194	276	261	297	283	257	242	256	274
	-0.126716	0	0	0	0	0	0	0	0	0	0	0	0	0	0	0	0	0	0	0	0	0	0	0	0	0	0	0	0	0	0	0	0	0	0	0	0	0	0	112	262	265	287	304	297	301	299	259	262
	-0.125593	0	0	0	0	0	0	0	0	0	0	0	0	0	0	0	0	0	0	0	0	0	0	0	0	0	0	0	0	0	0	0	0	0	0	0	0	0	71	305	343	282	294	311	317	284	298	280	295
	-0.124471	0	0	0	0	0	0	0	0	0	0	0	0	0	0	0	0	0	0	0	0	0	0	0	0	0	0	0	0	0	0	0	0	0	0	0	0	18	268	324	309	319	298	306	256	271	305	321	298
	-0.123348	0	0	0	0	0	0	0	0	0	0	0	0	0	0	0	0	0	0	0	0	0	0	0	0	0	0	0	0	0	0	0	0	0	0	0	4	167	282	296	271	269	246	255	232	246	276	314	347
	-0.122225	0	0	0	0	0	0	0	0	0	0	0	0	0	0	0	0	0	0	0	0	0	0	0	0	0	0	0	0	0	0	0	0	0	0	0	73	271	261	221	206	212	235	224	222	242	260	310	305
	-0.121103	0	0	0	0	0	0	0	0	0	0	0	0	0	0	0	0	0	0	0	0	0	0	0	0	0	0	0	0	0	0	0	0	0	0	21	207	213	197	206	177	149	191	212	247	225	287	309	315
	-0.11998	0	0	0	0	0	0	0	0	0	0	0	0	0	0	0	0	0	0	0	0	0	0	0	0	0	0	0	0	0	0	0	0	0	7	136	213	261	268	280	210	213	221	213	241	290	312	275	253
	-0.118858	0	0	0	0	0	0	0	0	0	0	0	0	0	0	0	0	0	0	0	0	0	0	0	0	0	0	0	0	0	0	0	0	1	81	240	266	239	238	259	260	278	275	253	253	260	241	233	230
	-0.117735	0	0	0	0	0	0	0	0	0	0	0	0	0	0	0	0	0	0	0	0	0	0	0	0	0	0	0	0	0	0	0	0	38	202	240	245	240	262	258	258	253	246	256	243	279	286	290	278
	-0.116612	0	0	0	0	0	0	0	0	0	0	0	0	0	0	0	0	0	0	0	0	0	0	0	0	0	0	0	0	0	0	0	9	181	212	212	209	227	230	233	224	238	253	284	275	278	277	300	328
	-0.11549	0	0	0	0	0	0	0	0	0	0	0	0	0	0	0	0	0	0	0	0	0	0	0	0	0	0	0	0	0	0	0	117	247	260	224	199	186	204	199	252	261	276	245	214	254	257	272	305
	-0.114367	0	0	0	0	0	0	0	0	0	0	0	0	0	0	0	0	0	0	0	0	0	0	0	0	0	0	0	0	0	0	30	208	259	258	257	192	169	196	247	266	214	192	196	223	229	242	254	260
	-0.113245	0	0	0	0	0	0	0	0	0	0	0	0	0	0	0	0	0	0	0	0	0	0	0	0	0	0	0	0	0	3	121	205	187	198	185	160	181	204	197	212	183	171	189	199	230	227	190	208
	-0.112122	0	0	0	0	0	0	0	0	0	0	0	0	0	0	0	0	0	0	0	0	0	0	0	0	0	0	0	0	0	45	177	188	168	141	154	167	173	168	191	187	195	207	201	170	165	164	189	221
	-0.110999	0	0	0	0	0	0	0	0	0	0	0	0	0	0	0	0	0	0	0	0	0	0	0	0	0	0	0	0	8	113	131	125	145	150	149	134	166	169	147	172	213	211	197	192	199	178	184	198
	-0.109877	0	0	0	0	0	0	0	0	0	0	0	0	0	0	0	0	0	0	0	0	0	0	0	0	0	0	0	0	82	126	140	132	122	128	163	154	115	107	130	173	163	156	180	198	201	163	142	152
	-0.108754	0	0	0	0	0	0	0	0	0	0	0	0	0	0	0	0	0	0	0	0	0	0	0	0	0	0	0	22	140	160	139	129	107	114	96	98	96	97	105	125	124	152	175	169	165	161	141	154
	-0.107632	0	0	0	0	0	0	0	0	0	0	0	0	0	0	0	0	0	0	0	0	0	0	0	0	0	0	4	78	113	122	124	99	87	94	103	103	105	91	100	108	121	112	124	168	150	152	135	148
	-0.106509	0	0	0	0	0	0	0	0	0	0	0	0	0	0	0	0	0	0	0	0	0	0	0	0	0	0	43	86	124	121	103	84	93	111	91	124	124	127	111	108	114	139	134	136	140	153	106	122
	-0.105386	0	0	0	0	0	0	0	0	0	0	0	0	0	0	0	0	0	0	0	0	0	0	0	0	0	4	113	135	133	133	130	94	72	83	106	111	100	114	103	113	126	158	157	148	133	116	128	117
	-0.104264	0	0	0	0	0	0	0	0	0	0	0	0	0	0	0	0	0	0	0	0	0	0	0	0	2	69	135	122	136	104	75	59	61	70	87	84	81	85	97	115	129	111	146	167	158	138	109	122
	-0.103141	0	0	0	0	0	0	0	0	0	0	0	0	0	0	0	0	0	0	0	0	0	0	0	0	22	84	93	103	91	73	74	57	56	65	62	66	74	88	111	129	121	101	122	136	147	132	134	132
	-0.102019	0	0	0	0	0	0	0	0	0	0	0	0	0	0	0	0	0	0	0	0	0	0	0	2	60	81	79	61	72	72	65	70	82	68	73	85	112	156	134	93	99	98	105	111	114	121	125	150
	-0.100896	0	0	0	0	0	0	0	0	0	0	0	0	0	0	0	0	0	0	0	0	0	0	0	28	68	71	58	71	41	50	59	86	94	79	111	119	129	119	109	89	90	81	98	95	98	109	115	128
	-0.0997734	0	0	0	0	0	0	0	0	0	0	0	0	0	0	0	0	0	0	0	0	0	0	9	59	74	68	48	45	44	59	71	69	91	107	105	90	92	88	74	79	81	81	70	66	70	79	100	105
	-0.0986508	0	0	0	0	0	0	0	0	0	0	0	0	0	0	0	0	0	0	0	0	0	0	46	71	50	50	44	49	45	67	73	74	70	87	93	71	80	105	95	89	93	87	69	88	74	62	75	79
	-0.0975282	0	0	0	0	0	0	0	0	0	0	0	0	0	0	0	0	0	0	0	0	0	8	56	61	58	55	40	33	43	59	56	66	78	112	84	79	75	99	77	69	68	104	104	90	76	74	86	70
	-0.0964056	0	0	0	0	0	0	0	0	0	0	0	0	0	0	0	0	0	0	0	0	1	22	40	50	44	47	51	50	51	48	68	86	68	61	71	63	62	62	66	73	66	86	94	85	75	75	103	93
	-0.095283	0	0	0	0	0	0	0	0	0	0	0	0	0	0	0	0	0	0	0	0	11	27	39	37	45	39	37	44	67	67	39	60	46	64	43	32	54	59	60	56	62	76	68	70	80	98	84	91
	-0.0941604	0	0	0	0	0	0	0	0	0	0	0	0	0	0	0	0	0	0	0	1	24	31	51	70	45	33	27	27	48	56	53	57	69	61	62	56	49	57	54	53	64	66	51	55	60	52	56	73
	-0.0930378	0	0	0	0	0	0	0	0	0	0	0	0	0	0	0	0	0	0	0	15	36	36	37	35	37	37	31	37	53	51	37	58	56	62	82	59	60	72	66	62	71	67	60	50	53	44	48	47
	-0.0919152	0	0	0	0	0	0	0	0	0	0	0	0	0	0	0	0	0	0	3	39	44	37	44	36	40	35	31	40	44	41	35	41	39	43	41	59	70	83	73	68	45	56	56	55	47	61	59	68
	-0.0907926	0	0	0	0	0	0	0	0	0	0	0	0	0	0	0	0	0	0	14	34	51	48	54	40	35	36	37	37	31	29	25	23	22	25	29	68	84	78	57	64	86	73	64	63	64	42	43	84
	-0.08967	0	0	0	0	0	0	0	0	0	0	0	0	0	0	0	0	0	1	22	30	33	56	50	43	31	37	36	38	28	23	15	20	27	32	53	68	69	75	56	64	72	72	92	88	103	79	74	99
	-0.0885474	0	0	0	0	0	0	0	0	0	0	0	0	0	0	0	0	0	4	17	23	38	42	41	30	29	34	42	44	38	47	31	37	45	60	74	46	53	46	41	43	56	65	65	70	86	90	72	58
	-0.0874248	0	0	0	0	0	0	0	0	0	0	0	0	0	0	0	0	2	13	28	38	35	53	51	33	30	27	39	38	39	43	65	60	69	58	66	44	34	35	35	46	39	45	56	58	66	84	77	73
	-0.0863022	0	0	0	0	0	0	0	0	0	0	0	0	0	0	0	0	5	39	42	51	42	43	39	26	28	27	22	29	38	55	62	61	48	52	50	31	39	40	40	37	45	41	37	48	56	60	52	53
	-0.0851796	0	0	0	0	0	0	0	0	0	0	0	0	0	0	0	0	14	33	43	42	36	31	24	19	17	21	29	35	29	37	54	45	40	34	32	56	51	59	67	60	51	40	57	66	48	48	42	52
	-0.084057	0	0	0	0	0	0	0	0	0	0	0	0	0	0	0	2	23	34	24	21	22	18	15	22	21	25	22	39	41	41	39	29	31	26	25	39	44	44	51	65	63	66	64	56	46	57	39	50
	-0.0829344	0	0	0	0	0	0	0	0	0	0	0	0	0	0	1	29	51	43	32	21	21	16	23	26	36	28	39	36	36	34	29	28	24	25	38	36	30	23	46	47	54	42	55	63	39	34	47	64
	-0.0818118	0	0	0	0	0	0	0	0	0	0	0	0	0	0	9	30	42	30	29	21	23	17	19	22	37	40	35	33	39	45	24	26	35	42	31	24	23	26	28	31	49	65	53	48	52	46	41	41
	-0.0806892	0	0	0	0	0	0	0	0	0	0	0	0	0	0	16	30	20	21	21	14	12	17	23	28	23	22	30	35	32	35	30	27	17	25	39	46	34	45	54	53	43	39	38	35	35	31	27	33
	-0.0795666	0	0	0	0	0	0	0	0	0	0	0	0	0	0	14	19	17	12	8	8	12	15	24	25	28	30	27	25	31	28	33	33	35	40	43	51	49	61	52	31	31	23	27	33	33	33	35	34
	-0.078444	0	0	0	0	0	0	0	0	0	0	0	0	0	9	18	13	18	16	13	14	13	18	15	36	46	32	36	25	23	19	22	35	41	43	38	39	34	49	48	40	28	19	23	31	30	28	41	42
	-0.0773214	0	0	0	0	0	0	0	0	0	0	0	0	0	9	12	19	14	17	24	20	21	19	26	29	37	41	34	25	30	24	23	21	40	42	33	30	31	44	56	46	35	35	29	27	32	39	42	50
	-0.0761988	0	0	0	0	0	0	0	0	0	0	0	0	1	8	8	6	9	11	12	20	20	10	14	22	28	25	23	24	27	29	30	27	31	35	29	34	33	33	33	33	48	42	49	44	39	38	30	31
	-0.0750762	0	0	0	0	0	0	0	0	0	0	0	0	3	9	18	11	11	10	14	18	17	14	23	17	30	26	37	32	27	27	22	18	26	29	25	19	20	21	16	27	44	40	36	39	42	29	31	34
	-0.0739536	0	0	0	0	0	0	0	0	0	0	0	2	9	15	16	24	13	13	26	28	25	15	30	26	24	27	21	31	20	18	19	20	23	17	20	17	9	24	16	22	20	17	26	28	21	30	30	41
	-0.072831	0	0	0	0	0	0	0	0	0	0	0	3	25	26	21	17	24	27	24	15	10	14	19	18	16	23	18	14	17	22	25	21	24	30	18	22	27	31	26	23	25	23	21	21	27	31	29	22
	-0.0717084	0	0	0	0	0	0	0	0	0	0	0	4	9	15	14	23	19	9	11	8	7	7	13	13	14	16	22	26	26	20	15	15	20	25	34	45	35	29	35	36	32	30	30	28	26	31	23	19
	-0.0705858	0	0	0	0	0	0	0	0	0	0	1	10	11	13	7	5	6	8	6	7	14	8	15	16	20	22	26	27	36	32	23	25	31	26	30	26	32	34	33	37	37	33	26	18	18	19	15	14
	-0.0694632	0	0	0	0	0	0	0	0	0	0	4	12	13	10	11	18	12	12	11	15	17	16	25	23	26	28	36	33	28	26	22	20	22	24	24	27	30	36	26	31	38	36	45	25	23	19	16	25
	-0.0683406	0	0	0	0	0	0	0	0	0	0	15	19	18	22	11	9	9	11	16	11	14	19	30	24	17	18	16	15	27	30	24	28	29	26	24	24	31	34	24	20	27	35	39	29	29	31	31	33
	-0.067218	0	0	0	0	0	0	0	0	0	5	16	17	23	23	16	15	11	13	16	17	19	22	34	26	25	16	22	27	34	30	38	35	26	34	30	32	32	30	23	20	29	32	28	28	26	30	35	24
	-0.0660954	0	0	0	0	0	0	0	0	0	5	15	12	13	15	18	12	12	12	7	8	18	20	27	26	32	22	16	18	27	26	32	35	31	31	34	41	36	30	23	24	19	20	23	26	19	23	30	24
	-0.0649728	0	0	0	0	0	0	0	0	1	7	15	10	9	7	9	8	12	12	14	16	20	24	22	18	17	8	17	15	21	22	25	29	27	19	28	32	31	22	24	21	19	24	33	26	21	24	24	30
	-0.0638502	0	0	0	0	0	0	0	0	0	7	4	7	7	7	8	6	11	15	22	19	16	18	14	19	10	13	14	16	21	26	18	26	30	26	30	29	28	40	30	24	27	20	19	28	22	35	27	27
	-0.0627276	0	0	0	0	0	0	0	0	0	3	10	6	9	11	12	8	9	4	14	8	8	13	14	16	21	17	17	15	10	22	31	33	20	23	27	27	28	24	20	22	19	21	18	20	16	18	23	18
	-0.061605	0	0	0	0	0	0	0	0	3	10	12	15	12	8	9	10	8	12	16	11	14	15	12	19	25	30	23	12	12	25	29	26	15	16	18	12	14	22	23	23	29	25	15	22	21	25	12	20
	-0.0604824	0	0	0	0	0	0	0	0	4	9	8	11	12	14	14	19	17	10	8	11	12	8	9	11	12	19	36	29	25	31	31	22	20	10	9	9	11	19	21	23	23	22	18	22	15	19	20	23
	-0.0593598	0	0	0	0	0	0	0	0	1	6	11	4	12	10	9	15	14	10	8	9	15	13	15	16	13	16	17	14	18	30	30	27	17	18	19	21	18	21	17	15	27	24	29	20	9	13	18	22
	-0.0582372	0	0	0	0	0	0	0	7	8	9	7	7	6	4	5	6	8	5	6	12	16	9	13	12	14	24	28	21	21	22	26	44	28	24	32	31	27	28	27	18	13	26	27	19	16	19	15	17
	-0.0571146	0	0	0	0	0	0	0	6	8	12	8	9	5	8	10	9	6	14	18	11	12	13	15	15	14	21	13	16	18	14	11	16	27	25	28	25	22	21	28	18	15	22	22	11	11	24	37	27
	-0.055992	0	0	0	0	0	0	0	6	8	10	9	14	7	4	2	1	7	9	12	14	6	9	14	14	13	10	9	9	10	13	9	18	16	19	24	16	17	16	24	26	19	18	13	19	19	19	19	28
	-0.0548694	0	0	0	0	0	0	0	4	6	13	14	9	3	1	2	2	1	3	6	6	8	10	3	12	16	12	10	10	11	14	10	11	13	12	17	18	21	16	20	20	25	23	17	18	20	25	16	21
	-0.0537468	0	0	0	0	0	0	3	4	4	14	12	4	3	2	4	5	7	6	5	7	7	6	10	12	5	8	10	11	15	23	17	15	9	18	11	12	16	14	13	17	27	24	22	14	14	13	18	25
	-0.0526242	0	0	0	0	0	0	2	6	7	7	7	5	5	9	5	8	11	9	12	13	7	3	9	18	15	9	7	9	13	23	21	21	20	18	18	11	9	13	11	15	24	21	18	29	19	15	20	31
	-0.0515016	0	0	0	0	0	0	3	3	4	2	4	6	3	4	7	6	11	17	26	11	7	8	10	16	11	13	12	7	10	15	18	14	12	14	17	14	9	14	15	18	19	16	25	21	20	12	17	22
	-0.050379	0	0	0	0	0	1	3	6	7	7	5	8	4	3	6	4	8	6	8	6	8	5	14	11	12	6	7	6	9	15	13	9	14	16	19	16	20	20	28	20	21	20	20	20	17	15	20	21
	-0.0492564	0	0	0	0	0	0	4	5	6	4	5	3	7	8	9	9	10	13	9	5	4	11	12	15	13	14	16	12	12	14	8	8	9	17	22	19	19	16	10	11	16	15	17	17	11	9	12	15
	-0.0481338	0	0	0	0	0	4	9	5	3	3	2	4	3	4	9	14	15	19	16	14	10	20	18	19	16	11	18	16	16	11	14	11	14	14	13	18	10	8	12	14	15	11	13	20	19	10	10	12
	-0.0470112	0	0	0	0	0	6	8	4	1	1	4	7	7	11	12	13	7	8	8	11	9	11	19	22	22	23	15	20	20	12	11	8	7	5	7	14	7	9	15	18	13	11	16	18	19	18	15	13
	-0.0458886	0	0	0	0	1	5	4	1	4	9	9	6	14	12	7	6	6	4	6	6	7	5	6	10	13	16	8	11	16	20	15	13	6	5	3	1	4	9	11	7	11	12	8	13	16	21	12	12
	-0.044766	0	0	0	0	1	6	6	3	2	9	13	6	6	5	5	9	5	7	5	11	15	7	5	5	7	10	6	8	13	9	10	9	14	13	9	8	6	6	7	7	6	4	11	9	17	19	10	6
	-0.0436434	0	0	0	0	2	5	5	5	5	12	13	3	1	1	10	6	8	9	10	3	6	8	7	12	9	2	6	4	6	2	4	7	10	12	6	10	9	10	7	7	7	14	7	9	13	9	15	11
	-0.0425208	0	0	0	0	2	3	4	4	3	10	6	3	1	1	6	6	8	11	9	8	8	7	5	5	4	3	8	8	11	6	6	5	8	7	7	6	9	12	14	10	15	17	16	15	16	16	14	15
	-0.0413982	0	0	0	0	1	2	2	3	4	3	2	1	1	1	0	5	5	7	9	3	7	10	6	7	4	7	5	3	10	10	9	7	8	3	6	10	19	11	11	15	18	18	17	12	17	17	15	7
	-0.0402756	0	0	0	1	2	0	2	1	1	0	0	0	1	3	3	2	1	4	4	6	4	0	4	10	7	9	7	6	8	13	8	11	5	6	5	4	5	7	11	15	17	14	15	8	6	3	5	8
	-0.039153	0	0	0	0	1	4	4	1	1	1	1	0	0	2	3	1	0	0	0	1	2	7	7	4	0	4	4	6	8	6	9	11	9	5	9	7	10	10	11	12	18	15	9	9	6	4	9	10
	-0.0380304	0	0	0	0	1	2	0	1	2	2	4	2	0	0	3	4	0	1	1	2	3	3	4	3	1	2	3	12	10	6	12	8	12	7	7	9	6	7	6	5	11	14	11	11	7	10	10	9
	-0.0369078	0	0	0	1	1	2	0	1	2	3	6	3	2	1	5	6	7	1	3	2	2	3	6	3	6	8	3	6	7	10	13	21	26	14	7	9	12	14	10	11	10	9	7	2	3	5	8	6
	-0.0357852	0	0	0	0	0	0	2	4	4	2	2	3	2	1	4	6	7	2	5	3	3	3	7	4	5	7	14	13	2	3	10	9	11	12	10	9	5	3	2	4	7	6	10	15	3	4	7	4
	-0.0346626	0	0	0	2	2	0	0	0	1	2	2	0	0	3	4	3	1	2	6	11	6	8	12	10	6	7	6	5	1	1	8	8	5	6	5	7	6	3	1	4	3	5	8	12	12	11	6	10
	-0.03354	0	0	1	2	2	1	1	3	2	1	3	2	3	1	6	2	3	3	6	8	8	3	10	4	4	11	7	4	6	3	8	7	2	4	6	9	10	8	9	3	4	5	11	15	9	9	11	15
	-0.0324174	0	0	0	4	4	2	1	3	1	1	1	2	1	5	2	2	1	7	6	6	4	5	7	4	4	8	6	13	9	4	5	5	12	12	10	7	5	7	7	11	8	8	7	10	9	10	5	7
	-0.0312948	0	0	1	4	8	4	3	4	1	3	1	2	2	2	4	1	5	9	7	5	7	5	5	5	7	6	7	6	5	4	6	12	6	7	5	7	7	6	5	3	7	10	5	6	2	8	6	4
	-0.0301722	0	0	0	0	0	0	0	3	2	0	3	4	3	6	7	4	12	7	3	1	3	0	1	3	7	3	2	3	8	7	8	6	2	2	4	4	8	8	6	6	8	7	4	5	4	5	4	7
	-0.0290496	0	0	0	1	1	2	2	5	6	3	2	3	2	5	10	12	8	5	5	2	3	1	1	2	2	2	4	5	5	9	10	3	0	3	6	11	10	6	8	6	9	9	9	16	7	8	7	5
	-0.027927	0	0	1	6	6	3	7	2	3	5	2	2	3	3	6	8	9	6	4	3	2	1	0	0	2	3	3	5	4	5	6	6	3	0	4	6	6	5	7	12	12	17	9	12	8	7	6	11
	-0.0268045	0	0	0	1	1	2	2	1	1	3	2	4	4	2	2	4	3	3	6	8	7	2	2	5	5	3	4	11	13	7	2	4	4	5	6	6	4	5	6	11	11	5	12	10	11	7	9	4
	-0.0256819	0	0	1	1	4	2	0	2	1	1	0	0	2	2	2	2	0	2	5	2	6	7	3	6	5	7	7	11	16	14	10	11	10	7	5	5	9	8	8	10	9	14	9	13	9	9	3	3
	-0.0245593	0	0	1	2	4	5	3	3	2	1	4	3	1	0	1	2	1	1	2	3	6	4	6	6	2	3	4	6	11	12	8	5	8	6	1	6	12	10	10	6	5	7	7	7	12	10	9	12
	-0.0234367	0	0	0	2	2	4	3	2	0	0	2	2	4	5	3	3	1	3	2	1	1	1	2	5	6	7	3	2	3	9	8	8	12	8	8	11	15	10	8	4	3	4	8	8	11	8	8	6
	-0.0223141	0	1	2	2	1	1	1	2	1	1	1	1	0	3	6	3	5	8	6	3	2	1	4	9	10	10	5	4	5	7	6	7	6	4	4	7	6	4	4	7	8	8	2	1	4	6	5	6
	-0.0211915	0	1	1	4	3	0	0	0	0	0	3	3	5	6	5	5	5	7	3	1	2	1	1	0	3	4	5	5	5	3	2	8	6	1	1	5	3	4	4	7	9	11	5	2	6	10	7	8
	-0.0200689	0	0	1	3	3	1	2	0	0	3	7	4	1	6	6	3	4	1	2	1	3	2	2	5	5	10	8	5	5	5	2	5	7	7	3	1	5	5	8	9	13	10	12	11	6	10	7	9
	-0.0189463	0	0	0	1	2	4	2	0	2	4	3	2	4	3	4	2	4	2	4	4	2	2	0	1	9	8	10	8	9	4	4	8	6	7	4	2	4	7	5	2	6	11	10	10	4	3	6	4
	-0.0178237	0	0	1	1	3	5	4	0	3	3	4	8	9	4	6	3	2	1	3	4	5	1	0	3	4	8	9	9	4	2	5	3	5	4	2	3	5	6	3	6	5	4	7	5	4	6	9	4
	-0.0167011	0	0	0	1	3	2	3	2	2	2	5	9	8	4	0	2	2	3	5	5	3	4	2	2	6	5	6	5	6	6	4	7	9	6	6	3	6	5	1	2	4	7	9	12	9	9	8	7
	-0.0155785	0	0	0	1	4	4	2	3	0	0	0	2	2	2	1	1	3	7	3	2	3	2	1	4	2	4	5	4	3	3	2	9	1	3	6	9	9	6	6	8	6	4	5	4	7	8	12	13
	-0.0144559	0	0	2	4	3	3	1	0	0	0	1	1	3	0	1	3	4	3	4	3	3	1	5	5	1	4	5	4	5	6	3	1	1	3	5	4	8	12	7	8	5	11	7	5	10	12	5	7
	-0.0133333	0	2	2	3	1	1	1	0	0	2	3	4	1	6	8	4	2	4	2	4	2	1	3	6	4	4	5	5	6	2	1	2	3	3	2	4	4	7	10	5	8	11	7	5	7	9	12	10
	-0.0122107	0	1	0	2	4	3	3	1	0	0	2	3	3	7	9	8	3	1	2	3	3	3	3	2	0	2	2	7	2	5	1	2	3	2	6	8	8	4	4	2	3	8	12	11	5	4	5	6
	-0.0110881	0	0	0	0	1	5	8	5	3	3	4	11	9	6	5	7	3	2	1	1	4	4	5	5	0	1	6	6	4	4	5	2	6	8	10	8	13	10	3	2	2	3	5	8	8	3	4	4
	-0.00996547	0	2	3	2	0	2	2	2	1	0	1	8	3	2	2	3	3	4	4	1	0	4	6	7	6	5	8	7	5	8	8	5	3	6	10	8	7	9	4	3	1	6	6	9	4	6	6	4
	-0.00884287	0	1	3	3	2	0	1	2	3	2	1	2	4	2	2	3	4	2	2	3	2	2	5	7	5	3	4	3	3	5	7	8	8	2	1	4	2	5	5	5	3	6	5	6	7	9	10	9
	-0.00772028	0	0	0	2	4	4	2	2	2	4	5	4	3	2	2	5	6	3	4	3	5	6	7	5	4	5	7	7	1	8	6	5	4	3	2	2	4	5	11	10	4	4	8	5	9	16	13	11
	-0.00659768	0	4	4	3	5	4	1	2	1	1	0	1	1	2	3	5	5	3	8	6	5	4	6	3	3	3	3	1	1	3	2	1	0	0	0	1	0	3	10	21	16	16	8	11	6	10	6	3
	-0.00547508	0	1	4	4	5	6	5	6	7	2	2	2	5	2	1	1	4	5	7	2	3	2	2	2	6	4	1	4	3	2	1	3	6	5	1	2	1	2	6	7	9	6	4	2	6	10	8	11
	-0.00435248	0	3	4	5	5	6	5	6	2	1	2	3	5	4	2	6	7	14	12	5	4	2	2	4	5	3	6	4	1	1	3	10	9	11	5	8	2	3	7	7	6	7	7	3	6	8	7	9
	-0.00322988	0	1	6	8	8	3	0	1	1	2	1	2	4	9	9	8	6	10	4	0	2	2	2	5	3	4	5	5	2	1	1	4	3	5	2	5	3	2	1	1	6	9	5	5	7	13	14	15
	-0.00210728	0	0	5	8	5	2	3	0	1	3	2	9	10	5	8	10	7	4	2	2	2	3	4	4	5	5	5	5	3	5	2	7	11	6	3	4	2	6	7	8	10	8	6	12	9	8	14	13
	-0.000984683	0	0	2	0	2	3	2	2	3	4	2	1	5	9	5	6	8	8	7	4	5	6	8	10	8	4	6	6	5	1	4	5	6	11	23	15	10	8	9	8	8	13	9	11	11	9	2	7
	0.000137915	0	1	2	1	1	1	1	0	1	4	4	4	2	7	5	3	2	4	8	13	10	7	10	5	5	9	5	7	8	4	3	6	7	7	9	10	7	9	9	14	10	9	9	7	7	6	8	7
	0.00126051	0	0	1	3	1	3	1	3	3	2	2	5	5	4	5	1	4	1	2	4	10	10	7	6	6	4	3	1	4	4	3	7	6	6	7	8	8	13	7	8	7	9	18	17	8	6	6	6
	0.00238311	0	0	2	4	2	1	1	1	1	3	4	6	4	3	3	2	3	5	5	3	10	10	8	7	10	10	7	5	5	4	3	3	5	4	6	6	6	5	6	8	5	4	5	8	4	6	3	2
	0.00350571	0	0	1	3	2	2	4	1	2	4	4	4	1	4	5	3	5	7	4	3	6	10	8	6	10	5	1	3	8	12	5	4	6	8	9	6	3	3	2	8	9	9	12	8	4	4	3	5
	0.00462831	0	0	2	1	0	6	6	4	2	2	4	7	5	8	9	8	10	6	4	7	16	11	5	3	2	4	5	3	6	4	4	6	7	8	12	15	13	10	10	10	6	5	12	16	17	10	7	7
	0.00575091	0	0	0	0	3	1	2	2	0	0	0	4	5	6	13	9	8	4	7	13	10	6	2	2	2	5	6	3	1	3	4	6	6	4	10	9	12	10	6	5	4	7	9	13	14	10	7	8
	0.00687351	0	0	0	2	4	6	2	3	1	2	4	4	4	1	5	8	4	2	5	7	3	2	3	6	6	1	1	4	10	12	14	10	4	3	3	7	4	6	10	4	8	13	11	7	10	10	12	7
	0.00799611	0	0	0	2	5	4	3	3	2	2	4	3	4	4	2	4	8	7	5	0	4	8	6	6	8	5	6	6	15	17	11	5	10	7	6	9	7	8	12	10	7	8	12	11	10	9	11	16
	0.0091187	0	0	0	5	8	8	4	4	1	1	1	2	2	3	1	2	5	3	4	5	2	5	4	4	10	12	7	4	11	11	8	4	3	5	3	3	8	6	4	10	7	3	15	17	12	9	17	21
	0.0102413	0	0	1	4	6	8	5	2	1	2	2	1	1	3	6	2	1	4	7	4	4	9	9	5	7	8	7	17	7	15	5	5	4	5	7	5	5	10	6	6	4	6	6	11	18	17	18	13
	0.0113639	0	0	1	0	3	2	2	0	0	2	3	1	1	6	9	6	12	9	8	4	7	5	5	7	7	7	14	14	8	7	14	10	13	11	5	4	8	17	9	12	15	9	7	9	9	13	12	16
	0.0124865	0	0	0	3	3	0	2	0	1	4	4	5	6	10	10	14	10	9	6	3	8	13	15	9	6	8	5	5	5	7	11	14	11	16	10	8	14	13	8	8	4	3	2	4	7	9	14	15
	0.0136091	0	0	0	1	2	4	7	8	4	6	4	3	6	1	3	4	9	9	9	7	8	11	14	9	13	5	6	3	4	11	13	12	10	8	15	14	9	6	5	9	8	0	2	8	9	15	13	18
	0.0147317	0	0	0	0	2	4	8	6	6	10	7	2	2	5	2	1	8	10	10	5	4	6	14	14	8	10	9	11	5	3	6	5	8	7	8	4	2	1	4	8	9	3	2	5	6	7	9	14
	0.0158543	0	0	0	2	4	4	9	11	13	9	4	2	1	3	12	8	8	6	6	9	11	6	5	10	6	4	6	8	7	10	10	16	11	9	8	3	2	2	3	1	4	6	11	5	6	5	5	7
	0.0169769	0	0	0	1	8	5	6	7	4	3	1	3	6	11	7	13	8	4	5	11	9	5	4	3	5	10	8	8	12	14	10	16	19	10	8	6	8	9	8	7	12	17	24	11	9	16	15	11
	0.0180995	0	0	0	0	2	5	9	9	7	8	6	4	5	8	9	10	4	7	8	5	3	4	5	3	3	3	2	8	10	8	5	4	7	6	10	11	11	6	11	14	16	22	25	13	9	13	16	11
	0.0192221	0	0	0	2	6	8	9	4	7	8	4	1	4	3	3	2	6	8	10	7	5	7	5	8	8	10	10	5	2	7	8	5	11	13	11	8	4	11	17	20	19	17	23	15	11	14	13	11
	0.0203447	0	0	0	0	4	10	8	2	2	1	2	2	2	4	3	3	2	1	4	5	10	11	5	12	9	14	16	13	8	7	6	5	13	20	13	14	16	13	10	15	18	12	7	12	10	8	12	13
	0.0214673	0	0	0	0	1	4	1	1	0	1	2	2	3	7	9	6	4	4	5	11	14	10	10	9	14	21	18	17	14	4	3	6	9	11	10	10	13	13	7	13	19	13	9	11	13	7	10	9
	0.0225899	0	0	0	0	1	2	2	2	2	2	2	6	12	11	9	7	4	5	6	4	21	17	13	10	16	13	18	13	13	8	9	7	11	11	13	14	19	16	16	17	18	8	18	16	17	15	13	11
	0.0237125	0	0	0	0	1	1	4	4	4	4	3	8	6	10	3	3	6	9	7	6	6	8	9	8	8	19	13	11	14	14	11	13	11	8	13	19	11	12	12	12	14	12	9	20	21	12	10	5
	0.0248351	0	0	0	0	1	6	8	7	10	12	10	7	7	6	4	8	10	8	12	10	6	7	6	10	6	16	20	23	22	15	10	9	14	8	10	11	10	12	14	12	9	7	8	7	9	12	12	17
	0.0259577	0	0	0	0	0	1	7	5	8	7	9	9	11	9	10	10	5	10	14	13	11	8	10	14	15	11	11	11	15	21	14	14	15	9	10	15	19	16	10	14	10	6	4	7	9	14	23	22
	0.0270803	0	0	0	0	0	1	3	11	10	2	2	7	6	12	9	13	13	14	15	18	14	16	15	17	14	8	7	8	4	2	12	5	4	2	3	13	15	16	11	8	3	4	4	6	19	20	15	16
	0.0282029	0	0	0	0	0	3	3	9	10	2	2	1	1	2	6	9	11	21	22	20	11	13	15	12	12	6	6	6	15	12	9	9	6	2	2	6	4	3	6	6	7	4	13	16	14	16	16	16
	0.0293255	0	0	0	0	0	1	7	11	12	5	2	5	3	2	2	4	7	15	21	11	16	17	10	15	11	9	10	9	11	20	24	15	13	6	10	12	11	9	10	11	9	6	14	25	19	17	19	20
	0.0304481	0	0	0	0	0	0	5	6	6	6	6	4	8	5	2	3	4	12	10	10	11	13	8	4	7	7	16	13	15	17	22	15	11	12	7	13	17	18	17	17	12	13	9	18	32	33	24	18
	0.0315707	0	0	0	0	0	0	3	4	5	5	1	6	4	7	11	11	11	9	12	12	5	4	1	3	4	9	14	10	13	13	8	11	10	10	10	13	13	14	17	10	11	10	9	15	16	19	27	24
	0.0326933	0	0	0	0	0	0	0	1	7	3	1	6	10	9	11	10	7	8	7	8	6	4	4	6	4	7	12	7	12	14	14	10	10	13	16	10	12	21	14	10	14	9	9	12	11	18	14	16
	0.0338159	0	0	0	0	0	0	0	3	8	6	12	9	10	14	12	12	11	7	9	9	11	13	12	10	10	12	14	16	16	11	10	7	15	22	22	15	9	24	30	27	16	13	12	13	13	14	17	20
	0.0349385	0	0	0	0	0	0	0	1	1	3	11	18	18	13	8	10	15	15	17	16	19	19	8	6	15	20	9	9	8	10	7	7	13	9	10	14	15	17	26	23	23	12	14	16	8	9	13	22
	0.0360611	0	0	0	0	0	0	0	3	9	10	10	16	13	11	5	7	12	10	8	16	15	11	6	10	11	11	7	5	4	5	6	12	15	12	15	11	12	20	15	22	29	26	18	14	12	13	11	12
	0.0371837	0	0	0	0	0	0	0	1	3	6	6	6	11	6	9	10	11	8	9	7	6	6	7	6	13	12	4	8	11	11	13	16	10	18	14	13	14	13	18	26	22	21	10	6	14	8	16	12
	0.0383063	0	0	0	0	0	0	0	2	6	8	8	11	12	8	3	7	8	6	8	12	10	19	19	13	10	14	12	16	14	13	23	35	29	22	20	18	13	15	12	14	8	8	7	13	17	18	24	22
	0.0394289	0	0	0	0	0	0	0	0	3	6	4	9	14	9	8	7	5	6	10	18	20	12	16	8	9	11	6	4	7	10	10	14	20	21	15	16	10	13	7	1	3	4	11	25	28	20	22	21
	0.0405515	0	0	0	0	0	0	0	0	1	4	10	11	7	5	8	13	11	13	16	12	13	5	5	4	7	5	4	6	8	9	12	8	2	8	9	13	13	12	9	10	10	15	24	26	21	14	13	16
	0.0416741	0	0	0	0	0	0	0	0	0	0	4	6	2	4	5	8	9	9	7	4	6	1	2	7	17	17	11	15	17	25	22	21	13	12	18	16	12	17	22	23	24	27	23	16	13	12	14	9
	0.0427967	0	0	0	0	0	0	0	0	0	1	2	5	6	0	7	9	6	5	6	7	7	4	6	12	15	16	10	18	21	21	19	11	6	10	17	22	22	27	34	26	16	19	22	18	18	14	14	12
	0.0439193	0	0	0	0	0	0	0	0	0	1	6	8	8	10	11	13	8	7	2	1	9	10	13	9	13	11	9	14	13	19	13	7	3	6	14	14	11	18	23	18	14	15	16	15	22	26	18	13
	0.0450419	0	0	0	0	0	0	0	0	0	0	8	13	13	12	12	9	3	2	1	3	5	5	12	19	13	9	12	15	14	18	15	10	11	9	10	21	18	15	24	22	18	15	19	18	13	27	15	18
	0.0461645	0	0	0	0	0	0	0	0	0	0	7	15	10	6	2	5	9	11	6	5	8	7	14	14	19	19	18	11	18	18	20	14	12	17	17	25	29	26	18	17	8	19	21	15	20	23	19	22
	0.0472871	0	0	0	0	0	0	0	0	0	0	7	12	7	10	14	15	15	16	14	11	9	21	19	33	30	24	9	12	13	18	20	18	17	25	29	31	30	19	20	13	12	10	15	15	16	34	35	27
	0.0484097	0	0	0	0	0	0	0	0	0	0	0	3	8	11	10	7	4	15	11	9	14	25	26	24	25	25	17	6	10	17	20	17	20	22	16	19	20	15	11	9	7	5	13	13	15	30	18	11
	0.0495323	0	0	0	0	0	0	0	0	0	0	0	5	13	11	13	12	6	10	12	9	13	14	10	14	16	16	15	12	16	16	25	29	26	28	23	20	9	12	15	11	7	11	11	22	16	21	19	20
	0.0506549	0	0	0	0	0	0	0	0	0	0	0	0	4	11	14	6	6	8	9	9	6	4	10	12	17	22	22	18	13	22	31	32	26	18	12	20	12	6	8	10	19	20	16	23	28	31	30	17
	0.0517775	0	0	0	0	0	0	0	0	0	0	0	0	5	7	9	13	12	9	10	4	3	7	11	14	20	30	38	17	11	11	21	16	11	11	5	8	5	7	15	27	25	22	25	25	32	37	37	23
	0.0529	0	0	0	0	0	0	0	0	0	0	0	0	4	7	6	4	12	13	12	5	12	7	8	18	15	19	13	14	10	9	12	7	10	9	10	8	10	16	14	19	29	35	22	26	29	37	40	39
	0.0540226	0	0	0	0	0	0	0	0	0	0	0	0	1	4	7	7	4	9	9	5	9	11	24	22	19	16	27	17	17	15	20	16	14	21	15	20	17	22	26	36	43	35	25	13	24	29	30	29
	0.0551452	0	0	0	0	0	0	0	0	0	0	0	0	0	5	10	13	7	10	6	7	12	17	19	16	20	23	24	25	15	17	15	11	16	27	27	29	33	31	26	23	25	33	22	18	22	22	19	30
	0.0562678	0	0	0	0	0	0	0	0	0	0	0	0	0	7	16	10	12	8	9	21	22	12	14	14	15	24	27	22	18	16	13	13	13	13	17	28	29	22	27	24	26	25	32	41	29	18	23	18
	0.0573904	0	0	0	0	0	0	0	0	0	0	0	0	0	1	5	3	8	11	9	15	19	16	17	18	24	24	15	11	11	13	11	11	18	15	12	13	14	23	22	17	21	29	34	29	31	35	34	42
	0.058513	0	0	0	0	0	0	0	0	0	0	0	0	0	0	2	6	13	15	12	20	17	12	16	15	15	22	22	13	17	12	11	18	21	17	26	28	25	28	26	28	20	38	41	27	30	31	43	37
	0.0596356	0	0	0	0	0	0	0	0	0	0	0	0	0	0	1	7	11	14	15	26	26	24	24	19	18	30	25	22	21	22	23	20	18	21	34	35	25	29	19	20	15	18	30	23	23	32	27	22
	0.0607582	0	0	0	0	0	0	0	0	0	0	0	0	0	0	0	11	16	21	28	26	18	20	17	11	20	14	19	22	21	25	31	29	18	19	21	19	17	16	12	13	11	19	10	18	23	24	22	30
	0.0618808	0	0	0	0	0	0	0	0	0	0	0	0	0	0	0	1	17	29	31	29	29	22	22	24	22	28	20	21	26	21	30	24	26	21	22	18	20	15	16	16	23	31	34	35	33	27	16	13
	0.0630034	0	0	0	0	0	0	0	0	0	0	0	0	0	0	0	0	12	24	15	25	19	16	15	27	29	22	19	24	28	23	29	37	35	21	24	25	32	37	31	37	31	36	37	44	29	24	17	18
	0.064126	0	0	0	0	0	0	0	0	0	0	0	0	0	0	0	0	3	10	12	11	19	23	22	12	19	23	23	23	34	46	38	32	28	27	21	25	30	34	34	52	43	33	36	36	36	45	34	40
	0.0652486	0	0	0	0	0	0	0	0	0	0	0	0	0	0	0	0	0	2	13	17	24	24	17	14	15	20	24	27	25	30	28	34	25	18	23	27	29	24	25	32	38	32	54	60	50	42	29	30
	0.0663712	0	0	0	0	0	0	0	0	0	0	0	0	0	0	0	0	0	2	18	20	27	24	24	25	22	29	22	23	20	25	23	12	22	20	23	28	37	45	50	57	54	54	42	44	48	38	36	36
	0.0674938	0	0	0	0	0	0	0	0	0	0	0	0	0	0	0	0	0	0	17	39	36	29	24	23	36	37	40	35	33	32	32	37	31	27	32	38	42	53	57	51	46	32	27	26	34	38	40	48
	0.0686164	0	0	0	0	0	0	0	0	0	0	0	0	0	0	0	0	0	0	8	25	35	33	27	23	45	51	33	18	22	32	25	45	59	49	47	39	29	39	40	48	43	46	32	31	34	38	40	42
	0.069739	0	0	0	0	0	0	0	0	0	0	0	0	0	0	0	0	0	0	1	29	41	39	45	55	42	23	21	21	21	28	33	27	34	29	35	37	41	53	55	47	44	46	48	44	38	37	41	48
	0.0708616	0	0	0	0	0	0	0	0	0	0	0	0	0	0	0	0	0	0	0	9	35	39	40	36	33	23	18	15	26	37	27	32	20	29	28	37	43	53	55	58	45	61	39	29	45	50	41	36
	0.0719842	0	0	0	0	0	0	0	0	0	0	0	0	0	0	0	0	0	0	0	0	21	25	27	48	38	29	20	30	39	32	32	46	34	39	26	26	32	35	38	35	34	40	39	29	29	26	33	35
	0.0731068	0	0	0	0	0	0	0	0	0	0	0	0	0	0	0	0	0	0	0	0	5	22	23	21	24	28	25	22	32	33	32	37	44	36	39	25	23	31	20	16	13	16	24	26	30	27	33	39
	0.0742294	0	0	0	0	0	0	0	0	0	0	0	0	0	0	0	0	0	0	0	0	0	17	20	20	9	9	15	18	26	22	17	24	30	34	32	23	25	27	24	21	23	20	35	43	29	24	31	38
	0.075352	0	0	0	0	0	0	0	0	0	0	0	0	0	0	0	0	0	0	0	0	0	6	21	14	20	20	10	8	23	32	32	28	27	42	38	27	28	36	35	39	37	51	41	31	20	23	17	10
	0.0764746	0	0	0	0	0	0	0	0	0	0	0	0	0	0	0	0	0	0	0	0	0	0	11	32	26	20	20	21	33	30	34	24	31	37	37	36	33	35	52	43	48	53	39	36	32	24	19	26
	0.0775972	0	0	0	0	0	0	0	0	0	0	0	0	0	0	0	0	0	0	0	0	0	0	0	18	23	28	25	28	28	26	18	28	36	41	47	49	38	42	32	32	42	41	42	34	33	34	30	42
	0.0787198	0	0	0	0	0	0	0	0	0	0	0	0	0	0	0	0	0	0	0	0	0	0	0	14	32	28	16	15	17	13	23	27	30	25	36	35	39	49	50	35	43	36	55	43	44	47	44	51
	0.0798424	0	0	0	0	0	0	0	0	0	0	0	0	0	0	0	0	0	0	0	0	0	0	0	2	28	29	19	15	14	21	27	25	27	38	30	33	37	45	39	47	48	52	49	63	51	66	59	41
	0.080965	0	0	0	0	0	0	0	0	0	0	0	0	0	0	0	0	0	0	0	0	0	0	0	0	10	25	17	18	18	25	37	43	40	42	54	46	47	58	56	55	36	43	41	34	39	47	36	37
	0.0820876	0	0	0	0	0	0	0	0	0	0	0	0	0	0	0	0	0	0	0	0	0	0	0	0	0	12	17	13	16	31	34	35	46	47	52	50	51	52	46	45	33	30	29	35	43	51	36	46
	0.0832102	0	0	0	0	0	0	0	0	0	0	0	0	0	0	0	0	0	0	0	0	0	0	0	0	0	5	11	11	15	21	27	41	40	40	54	49	42	41	38	32	30	19	32	30	31	33	32	29
	0.0843328	0	0	0	0	0	0	0	0	0	0	0	0	0	0	0	0	0	0	0	0	0	0	0	0	0	0	3	11	21	32	36	58	65	60	56	43	40	34	39	43	46	37	32	32	56	50	51	28
	0.0854554	0	0	0	0	0	0	0	0	0	0	0	0	0	0	0	0	0	0	0	0	0	0	0	0	0	0	1	11	18	40	41	54	45	31	30	17	19	19	27	34	39	58	53	41	44	30	33	33
	0.086578	0	0	0	0	0	0	0	0	0	0	0	0	0	0	0	0	0	0	0	0	0	0	0	0	0	0	0	5	19	35	46	38	34	32	23	24	25	20	17	20	29	34	24	18	25	28	13	18
	0.0877006	0	0	0	0	0	0	0	0	0	0	0	0	0	0	0	0	0	0	0	0	0	0	0	0	0	0	0	2	13	25	31	33	29	38	50	29	31	35	31	24	34	33	32	39	33	32	40	50
	0.0888232	0	0	0	0	0	0	0	0	0	0	0	0	0	0	0	0	0	0	0	0	0	0	0	0	0	0	0	0	2	14	32	38	59	58	50	31	30	39	39	38	33	31	27	27	35	36	38	35
	0.0899458	0	0	0	0	0	0	0	0	0	0	0	0	0	0	0	0	0	0	0	0	0	0	0	0	0	0	0	0	0	7	28	39	38	40	61	51	39	44	51	41	29	30	25	29	30	31	37	40
	0.0910684	0	0	0	0	0	0	0	0	0	0	0	0	0	0	0	0	0	0	0	0	0	0	0	0	0	0	0	0	0	0	15	22	30	30	36	40	42	44	47	32	33	26	28	30	21	26	33	42
	0.092191	0	0	0	0	0	0	0	0	0	0	0	0	0	0	0	0	0	0	0	0	0	0	0	0	0	0	0	0	0	0	5	26	31	32	37	42	41	39	31	44	42	34	32	20	32	38	36	49
	0.0933136	0	0	0	0	0	0	0	0	0	0	0	0	0	0	0	0	0	0	0	0	0	0	0	0	0	0	0	0	0	0	0	12	39	53	66	61	44	33	22	32	23	22	27	35	53	47	45	42
	0.0944362	0	0	0	0	0	0	0	0	0	0	0	0	0	0	0	0	0	0	0	0	0	0	0	0	0	0	0	0	0	0	0	0	22	34	36	39	29	28	24	27	28	32	45	48	50	37	37	36
	0.0955588	0	0	0	0	0	0	0	0	0	0	0	0	0	0	0	0	0	0	0	0	0	0	0	0	0	0	0	0	0	0	0	0	2	33	33	32	38	33	23	18	22	29	45	37	48	46	33	31
	0.0966814	0	0	0	0	0	0	0	0	0	0	0	0	0	0	0	0	0	0	0	0	0	0	0	0	0	0	0	0	0	0	0	0	0	24	42	48	56	55	44	40	42	35	57	61	38	24	21	25
	0.097804	0	0	0	0	0	0	0	0	0	0	0	0	0	0	0	0	0	0	0	0	0	0	0	0	0	0	0	0	0	0	0	0	0	0	21	39	65	66	60	58	63	61	59	46	43	30	32	42
	0.0989266	0	0	0	0	0	0	0	0	0	0	0	0	0	0	0	0	0	0	0	0	0	0	0	0	0	0	0	0	0	0	0	0	0	0	2	25	34	36	38	42	38	38	38	28	29	30	37	35
	0.100049	0	0	0	0	0	0	0	0	0	0	0	0	0	0	0	0	0	0	0	0	0	0	0	0	0	0	0	0	0	0	0	0	0	0	0	8	43	51	55	65	53	48	47	44	45	48	41	54
	0.101172	0	0	0	0	0	0	0	0	0	0	0	0	0	0	0	0	0	0	0	0	0	0	0	0	0	0	0	0	0	0	0	0	0	0	0	0	41	62	75	62	41	33	25	33	46	47	56	78
	0.102294	0	0	0	0	0	0	0	0	0	0	0	0	0	0	0	0	0	0	0	0	0	0	0	0	0	0	0	0	0	0	0	0	0	0	0	0	2	43	51	50	46	36	35	32	49	57	48	54
	0.103417	0	0	0	0	0	0	0	0	0	0	0	0	0	0	0	0	0	0	0	0	0	0	0	0	0	0	0	0	0	0	0	0	0	0	0	0	0	4	41	55	41	39	45	43	48	51	56	69
	0.10454	0	0	0	0	0	0	0	0	0	0	0	0	0	0	0	0	0	0	0	0	0	0	0	0	0	0	0	0	0	0	0	0	0	0	0	0	0	0	12	44	58	52	55	50	47	56	71	55
	0.105662	0	0	0	0	0	0	0	0	0	0	0	0	0	0	0	0	0	0	0	0	0	0	0	0	0	0	0	0	0	0	0	0	0	0	0	0	0	0	0	45	63	72	61	63	51	64	64	65
	0.106785	0	0	0	0	0	0	0	0	0	0	0	0	0	0	0	0	0	0	0	0	0	0	0	0	0	0	0	0	0	0	0	0	0	0	0	0	0	0	0	2	48	70	64	57	46	60	50	46
	0.107907	0	0	0	0	0	0	0	0	0	0	0	0	0	0	0	0	0	0	0	0	0	0	0	0	0	0	0	0	0	0	0	0	0	0	0	0	0	0	0	0	2	33	45	43	42	34	52	56
	0.10903	0	0	0	0	0	0	0	0	0	0	0	0	0	0	0	0	0	0	0	0	0	0	0	0	0	0	0	0	0	0	0	0	0	0	0	0	0	0	0	0	0	4	35	25	25	31	45	61
	0.110153	0	0	0	0	0	0	0	0	0	0	0	0	0	0	0	0	0	0	0	0	0	0	0	0	0	0	0	0	0	0	0	0	0	0	0	0	0	0	0	0	0	0	15	27	28	43	50	56
	0.111275	0	0	0	0	0	0	0	0	0	0	0	0	0	0	0	0	0	0	0	0	0	0	0	0	0	0	0	0	0	0	0	0	0	0	0	0	0	0	0	0	0	0	1	30	53	61	54	58
	0.112398	0	0	0	0	0	0	0	0	0	0	0	0	0	0	0	0	0	0	0	0	0	0	0	0	0	0	0	0	0	0	0	0	0	0	0	0	0	0	0	0	0	0	0	6	48	70	75	80
	0.11352	0	0	0	0	0	0	0	0	0	0	0	0	0	0	0	0	0	0	0	0	0	0	0	0	0	0	0	0	0	0	0	0	0	0	0	0	0	0	0	0	0	0	0	0	13	65	89	81
	0.114643	0	0	0	0	0	0	0	0	0	0	0	0	0	0	0	0	0	0	0	0	0	0	0	0	0	0	0	0	0	0	0	0	0	0	0	0	0	0	0	0	0	0	0	0	0	27	90	116
	0.115766	0	0	0	0	0	0	0	0	0	0	0	0	0	0	0	0	0	0	0	0	0	0	0	0	0	0	0	0	0	0	0	0	0	0	0	0	0	0	0	0	0	0	0	0	0	0	35	119
	0.116888	0	0	0	0	0	0	0	0	0	0	0	0	0	0	0	0	0	0	0	0	0	0	0	0	0	0	0	0	0	0	0	0	0	0	0	0	0	0	0	0	0	0	0	0	0	0	0	61
	0.118011	0	0	0	0	0	0	0	0	0	0	0	0	0	0	0	0	0	0	0	0	0	0	0	0	0	0	0	0	0	0	0	0	0	0	0	0	0	0	0	0	0	0	0	0	0	0	0	2
	0.119133	0	0	0	0	0	0	0	0	0	0	0	0	0	0	0	0	0	0	0	0	0	0	0	0	0	0	0	0	0	0	0	0	0	0	0	0	0	0	0	0	0	0	0	0	0	0	0	0
	0.120256	0	0	0	0	0	0	0	0	0	0	0	0	0	0	0	0	0	0	0	0	0	0	0	0	0	0	0	0	0	0	0	0	0	0	0	0	0	0	0	0	0	0	0	0	0	0	0	0
	0.121379	0	0	0	0	0	0	0	0	0	0	0	0	0	0	0	0	0	0	0	0	0	0	0	0	0	0	0	0	0	0	0	0	0	0	0	0	0	0	0	0	0	0	0	0	0	0	0	0
	0.122501	0	0	0	0	0	0	0	0	0	0	0	0	0	0	0	0	0	0	0	0	0	0	0	0	0	0	0	0	0	0	0	0	0	0	0	0	0	0	0	0	0	0	0	0	0	0	0	0
	0.123624	0	0	0	0	0	0	0	0	0	0	0	0	0	0	0	0	0	0	0	0	0	0	0	0	0	0	0	0	0	0	0	0	0	0	0	0	0	0	0	0	0	0	0	0	0	0	0	0
	0.124746	0	0	0	0	0	0	0	0	0	0	0	0	0	0	0	0	0	0	0	0	0	0	0	0	0	0	0	0	0	0	0	0	0	0	0	0	0	0	0	0	0	0	0	0	0	0	0	0
	0.125869	0	0	0	0	0	0	0	0	0	0	0	0	0	0	0	0	0	0	0	0	0	0	0	0	0	0	0	0	0	0	0	0	0	0	0	0	0	0	0	0	0	0	0	0	0	0	0	0
	0.126992	0	0	0	0	0	0	0	0	0	0	0	0	0	0	0	0	0	0	0	0	0	0	0	0	0	0	0	0	0	0	0	0	0	0	0	0	0	0	0	0	0	0	0	0	0	0	0	0
	0.128114	0	0	0	0	0	0	0	0	0	0	0	0	0	0	0	0	0	0	0	0	0	0	0	0	0	0	0	0	0	0	0	0	0	0	0	0	0	0	0	0	0	0	0	0	0	0	0	0
	0.129237	0	0	0	0	0	0	0	0	0	0	0	0	0	0	0	0	0	0	0	0	0	0	0	0	0	0	0	0	0	0	0	0	0	0	0	0	0	0	0	0	0	0	0	0	0	0	0	0
	0.130359	0	0	0	0	0	0	0	0	0	0	0	0	0	0	0	0	0	0	0	0	0	0	0	0	0	0	0	0	0	0	0	0	0	0	0	0	0	0	0	0	0	0	0	0	0	0	0	0
	0.131482	0	0	0	0	0	0	0	0	0	0	0	0	0	0	0	0	0	0	0	0	0	0	0	0	0	0	0	0	0	0	0	0	0	0	0	0	0	0	0	0	0	0	0	0	0	0	0	0
	0.132605	0	0	0	0	0	0	0	0	0	0	0	0	0	0	0	0	0	0	0	0	0	0	0	0	0	0	0	0	0	0	0	0	0	0	0	0	0	0	0	0	0	0	0	0	0	0	0	0
	0.133727	0	0	0	0	0	0	0	0	0	0	0	0	0	0	0	0	0	0	0	0	0	0	0	0	0	0	0	0	0	0	0	0	0	0	0	0	0	0	0	0	0	0	0	0	0	0	0	0
	0.13485	0	0	0	0	0	0	0	0	0	0	0	0	0	0	0	0	0	0	0	0	0	0	0	0	0	0	0	0	0	0	0	0	0	0	0	0	0	0	0	0	0	0	0	0	0	0	0	0
	0.135972	0	0	0	0	0	0	0	0	0	0	0	0	0	0	0	0	0	0	0	0	0	0	0	0	0	0	0	0	0	0	0	0	0	0	0	0	0	0	0	0	0	0	0	0	0	0	0	0
	0.137095	0	0	0	0	0	0	0	0	0	0	0	0	0	0	0	0	0	0	0	0	0	0	0	0	0	0	0	0	0	0	0	0	0	0	0	0	0	0	0	0	0	0	0	0	0	0	0	0
	0.138218	0	0	0	0	0	0	0	0	0	0	0	0	0	0	0	0	0	0	0	0	0	0	0	0	0	0	0	0	0	0	0	0	0	0	0	0	0	0	0	0	0	0	0	0	0	0	0	0
	0.13934	0	0	0	0	0	0	0	0	0	0	0	0	0	0	0	0	0	0	0	0	0	0	0	0	0	0	0	0	0	0	0	0	0	0	0	0	0	0	0	0	0	0	0	0	0	0	0	0
	0.140463	0	0	0	0	0	0	0	0	0	0	0	0	0	0	0	0	0	0	0	0	0	0	0	0	0	0	0	0	0	0	0	0	0	0	0	0	0	0	0	0	0	0	0	0	0	0	0	0
	0.141585	0	0	0	0	0	0	0	0	0	0	0	0	0	0	0	0	0	0	0	0	0	0	0	0	0	0	0	0	0	0	0	0	0	0	0	0	0	0	0	0	0	0	0	0	0	0	0	0
	0.142708	0	0	0	0	0	0	0	0	0	0	0	0	0	0	0	0	0	0	0	0	0	0	0	0	0	0	0	0	0	0	0	0	0	0	0	0	0	0	0	0	0	0	0	0	0	0	0	0
	0.143831	0	0	0	0	0	0	0	0	0	0	0	0	0	0	0	0	0	0	0	0	0	0	0	0	0	0	0	0	0	0	0	0	0	0	0	0	0	0	0	0	0	0	0	0	0	0	0	0
	0.144953	0	0	0	0	0	0	0	0	0	0	0	0	0	0	0	0	0	0	0	0	0	0	0	0	0	0	0	0	0	0	0	0	0	0	0	0	0	0	0	0	0	0	0	0	0	0	0	0
	0.146076	0	0	0	0	0	0	0	0	0	0	0	0	0	0	0	0	0	0	0	0	0	0	0	0	0	0	0	0	0	0	0	0	0	0	0	0	0	0	0	0	0	0	0	0	0	0	0	0
	0.147198	0	0	0	0	0	0	0	0	0	0	0	0	0	0	0	0	0	0	0	0	0	0	0	0	0	0	0	0	0	0	0	0	0	0	0	0	0	0	0	0	0	0	0	0	0	0	0	0
	0.148321	0	0	0	0	0	0	0	0	0	0	0	0	0	0	0	0	0	0	0	0	0	0	0	0	0	0	0	0	0	0	0	0	0	0	0	0	0	0	0	0	0	0	0	0	0	0	0	0
	0.149444	0	0	0	0	0	0	0	0	0	0	0	0	0	0	0	0	0	0	0	0	0	0	0	0	0	0	0	0	0	0	0	0	0	0	0	0	0	0	0	0	0	0	0	0	0	0	0	0
	0.150566	0	0	0	0	0	0	0	0	0	0	0	0	0	0	0	0	0	0	0	0	0	0	0	0	0	0	0	0	0	0	0	0	0	0	0	0	0	0	0	0	0	0	0	0	0	0	0	0
	0.151689	0	0	0	0	0	0	0	0	0	0	0	0	0	0	0	0	0	0	0	0	0	0	0	0	0	0	0	0	0	0	0	0	0	0	0	0	0	0	0	0	0	0	0	0	0	0	0	0
	0.152811	0	0	0	0	0	0	0	0	0	0	0	0	0	0	0	0	0	0	0	0	0	0	0	0	0	0	0	0	0	0	0	0	0	0	0	0	0	0	0	0	0	0	0	0	0	0	0	0
	0.153934	0	0	0	0	0	0	0	0	0	0	0	0	0	0	0	0	0	0	0	0	0	0	0	0	0	0	0	0	0	0	0	0	0	0	0	0	0	0	0	0	0	0	0	0	0	0	0	0
	0.155057	0	0	0	0	0	0	0	0	0	0	0	0	0	0	0	0	0	0	0	0	0	0	0	0	0	0	0	0	0	0	0	0	0	0	0	0	0	0	0	0	0	0	0	0	0	0	0	0
	0.156179	0	0	0	0	0	0	0	0	0	0	0	0	0	0	0	0	0	0	0	0	0	0	0	0	0	0	0	0	0	0	0	0	0	0	0	0	0	0	0	0	0	0	0	0	0	0	0	0
	0.157302	0	0	0	0	0	0	0	0	0	0	0	0	0	0	0	0	0	0	0	0	0	0	0	0	0	0	0	0	0	0	0	0	0	0	0	0	0	0	0	0	0	0	0	0	0	0	0	0
	0.158424	0	0	0	0	0	0	0	0	0	0	0	0	0	0	0	0	0	0	0	0	0	0	0	0	0	0	0	0	0	0	0	0	0	0	0	0	0	0	0	0	0	0	0	0	0	0	0	0
	0.159547	0	0	0	0	0	0	0	0	0	0	0	0	0	0	0	0	0	0	0	0	0	0	0	0	0	0	0	0	0	0	0	0	0	0	0	0	0	0	0	0	0	0	0	0	0	0	0	0
	0.16067	0	0	0	0	0	0	0	0	0	0	0	0	0	0	0	0	0	0	0	0	0	0	0	0	0	0	0	0	0	0	0	0	0	0	0	0	0	0	0	0	0	0	0	0	0	0	0	0
	0.161792	0	0	0	0	0	0	0	0	0	0	0	0	0	0	0	0	0	0	0	0	0	0	0	0	0	0	0	0	0	0	0	0	0	0	0	0	0	0	0	0	0	0	0	0	0	0	0	0
	0.162915	0	0	0	0	0	0	0	0	0	0	0	0	0	0	0	0	0	0	0	0	0	0	0	0	0	0	0	0	0	0	0	0	0	0	0	0	0	0	0	0	0	0	0	0	0	0	0	0
	0.164037	0	0	0	0	0	0	0	0	0	0	0	0	0	0	0	0	0	0	0	0	0	0	0	0	0	0	0	0	0	0	0	0	0	0	0	0	0	0	0	0	0	0	0	0	0	0	0	0
	0.16516	0	0	0	0	0	0	0	0	0	0	0	0	0	0	0	0	0	0	0	0	0	0	0	0	0	0	0	0	0	0	0	0	0	0	0	0	0	0	0	0	0	0	0	0	0	0	0	0
	0.166283	0	0	0	0	0	0	0	0	0	0	0	0	0	0	0	0	0	0	0	0	0	0	0	0	0	0	0	0	0	0	0	0	0	0	0	0	0	0	0	0	0	0	0	0	0	0	0	0
	0.167405	0	0	0	0	0	0	0	0	0	0	0	0	0	0	0	0	0	0	0	0	0	0	0	0	0	0	0	0	0	0	0	0	0	0	0	0	0	0	0	0	0	0	0	0	0	0	0	0
	0.168528	0	0	0	0	0	0	0	0	0	0	0	0	0	0	0	0	0	0	0	0	0	0	0	0	0	0	0	0	0	0	0	0	0	0	0	0	0	0	0	0	0	0	0	0	0	0	0	0
	0.16965	0	0	0	0	0	0	0	0	0	0	0	0	0	0	0	0	0	0	0	0	0	0	0	0	0	0	0	0	0	0	0	0	0	0	0	0	0	0	0	0	0	0	0	0	0	0	0	0
	0.170773	0	0	0	0	0	0	0	0	0	0	0	0	0	0	0	0	0	0	0	0	0	0	0	0	0	0	0	0	0	0	0	0	0	0	0	0	0	0	0	0	0	0	0	0	0	0	0	0
	0.171896	0	0	0	0	0	0	0	0	0	0	0	0	0	0	0	0	0	0	0	0	0	0	0	0	0	0	0	0	0	0	0	0	0	0	0	0	0	0	0	0	0	0	0	0	0	0	0	0
	0.173018	0	0	0	0	0	0	0	0	0	0	0	0	0	0	0	0	0	0	0	0	0	0	0	0	0	0	0	0	0	0	0	0	0	0	0	0	0	0	0	0	0	0	0	0	0	0	0	0
	0.174141	0	0	0	0	0	0	0	0	0	0	0	0	0	0	0	0	0	0	0	0	0	0	0	0	0	0	0	0	0	0	0	0	0	0	0	0	0	0	0	0	0	0	0	0	0	0	0	0
	0.175263	0	0	0	0	0	0	0	0	0	0	0	0	0	0	0	0	0	0	0	0	0	0	0	0	0	0	0	0	0	0	0	0	0	0	0	0	0	0	0	0	0	0	0	0	0	0	0	0
	0.176386	0	0	0	0	0	0	0	0	0	0	0	0	0	0	0	0	0	0	0	0	0	0	0	0	0	0	0	0	0	0	0	0	0	0	0	0	0	0	0	0	0	0	0	0	0	0	0	0
	0.177508	0	0	0	0	0	0	0	0	0	0	0	0	0	0	0	0	0	0	0	0	0	0	0	0	0	0	0	0	0	0	0	0	0	0	0	0	0	0	0	0	0	0	0	0	0	0	0	0
	0.178631	0	0	0	0	0	0	0	0	0	0	0	0	0	0	0	0	0	0	0	0	0	0	0	0	0	0	0	0	0	0	0	0	0	0	0	0	0	0	0	0	0	0	0	0	0	0	0	0
	0.179754	0	0	0	0	0	0	0	0	0	0	0	0	0	0	0	0	0	0	0	0	0	0	0	0	0	0	0	0	0	0	0	0	0	0	0	0	0	0	0	0	0	0	0	0	0	0	0	0
	0.180876	0	0	0	0	0	0	0	0	0	0	0	0	0	0	0	0	0	0	0	0	0	0	0	0	0	0	0	0	0	0	0	0	0	0	0	0	0	0	0	0	0	0	0	0	0	0	0	0
	0.181999	0	0	0	0	0	0	0	0	0	0	0	0	0	0	0	0	0	0	0	0	0	0	0	0	0	0	0	0	0	0	0	0	0	0	0	0	0	0	0	0	0	0	0	0	0	0	0	0
	0.183121	0	0	0	0	0	0	0	0	0	0	0	0	0	0	0	0	0	0	0	0	0	0	0	0	0	0	0	0	0	0	0	0	0	0	0	0	0	0	0	0	0	0	0	0	0	0	0	0
	0.184244	0	0	0	0	0	0	0	0	0	0	0	0	0	0	0	0	0	0	0	0	0	0	0	0	0	0	0	0	0	0	0	0	0	0	0	0	0	0	0	0	0	0	0	0	0	0	0	0
	0.185367	0	0	0	0	0	0	0	0	0	0	0	0	0	0	0	0	0	0	0	0	0	0	0	0	0	0	0	0	0	0	0	0	0	0	0	0	0	0	0	0	0	0	0	0	0	0	0	0
	0.186489	0	0	0	0	0	0	0	0	0	0	0	0	0	0	0	0	0	0	0	0	0	0	0	0	0	0	0	0	0	0	0	0	0	0	0	0	0	0	0	0	0	0	0	0	0	0	0	0
	0.187612	0	0	0	0	0	0	0	0	0	0	0	0	0	0	0	0	0	0	0	0	0	0	0	0	0	0	0	0	0	0	0	0	0	0	0	0	0	0	0	0	0	0	0	0	0	0	0	0
	0.188734	0	0	0	0	0	0	0	0	0	0	0	0	0	0	0	0	0	0	0	0	0	0	0	0	0	0	0	0	0	0	0	0	0	0	0	0	0	0	0	0	0	0	0	0	0	0	0	0
	0.189857	0	0	0	0	0	0	0	0	0	0	0	0	0	0	0	0	0	0	0	0	0	0	0	0	0	0	0	0	0	0	0	0	0	0	0	0	0	0	0	0	0	0	0	0	0	0	0	0
	0.19098	0	0	0	0	0	0	0	0	0	0	0	0	0	0	0	0	0	0	0	0	0	0	0	0	0	0	0	0	0	0	0	0	0	0	0	0	0	0	0	0	0	0	0	0	0	0	0	0
	0.192102	0	0	0	0	0	0	0	0	0	0	0	0	0	0	0	0	0	0	0	0	0	0	0	0	0	0	0	0	0	0	0	0	0	0	0	0	0	0	0	0	0	0	0	0	0	0	0	0
	0.193225	0	0	0	0	0	0	0	0	0	0	0	0	0	0	0	0	0	0	0	0	0	0	0	0	0	0	0	0	0	0	0	0	0	0	0	0	0	0	0	0	0	0	0	0	0	0	0	0
	0.194347	0	0	0	0	0	0	0	0	0	0	0	0	0	0	0	0	0	0	0	0	0	0	0	0	0	0	0	0	0	0	0	0	0	0	0	0	0	0	0	0	0	0	0	0	0	0	0	0
	0.19547	0	0	0	0	0	0	0	0	0	0	0	0	0	0	0	0	0	0	0	0	0	0	0	0	0	0	0	0	0	0	0	0	0	0	0	0	0	0	0	0	0	0	0	0	0	0	0	0
	0.196593	0	0	0	0	0	0	0	0	0	0	0	0	0	0	0	0	0	0	0	0	0	0	0	0	0	0	0	0	0	0	0	0	0	0	0	0	0	0	0	0	0	0	0	0	0	0	0	0
	0.197715	0	0	0	0	0	0	0	0	0	0	0	0	0	0	0	0	0	0	0	0	0	0	0	0	0	0	0	0	0	0	0	0	0	0	0	0	0	0	0	0	0	0	0	0	0	0	0	0
	0.198838	0	0	0	0	0	0	0	0	0	0	0	0	0	0	0	0	0	0	0	0	0	0	0	0	0	0	0	0	0	0	0	0	0	0	0	0	0	0	0	0	0	0	0	0	0	0	0	0
	0.19996	0	0	0	0	0	0	0	0	0	0	0	0	0	0	0	0	0	0	0	0	0	0	0	0	0	0	0	0	0	0	0	0	0	0	0	0	0	0	0	0	0	0	0	0	0	0	0	0
	0.201083	0	0	0	0	0	0	0	0	0	0	0	0	0	0	0	0	0	0	0	0	0	0	0	0	0	0	0	0	0	0	0	0	0	0	0	0	0	0	0	0	0	0	0	0	0	0	0	0
	0.202206	0	0	0	0	0	0	0	0	0	0	0	0	0	0	0	0	0	0	0	0	0	0	0	0	0	0	0	0	0	0	0	0	0	0	0	0	0	0	0	0	0	0	0	0	0	0	0	0
	0.203328	0	0	0	0	0	0	0	0	0	0	0	0	0	0	0	0	0	0	0	0	0	0	0	0	0	0	0	0	0	0	0	0	0	0	0	0	0	0	0	0	0	0	0	0	0	0	0	0
	0.204451	0	0	0	0	0	0	0	0	0	0	0	0	0	0	0	0	0	0	0	0	0	0	0	0	0	0	0	0	0	0	0	0	0	0	0	0	0	0	0	0	0	0	0	0	0	0	0	0
	0.205573	0	0	0	0	0	0	0	0	0	0	0	0	0	0	0	0	0	0	0	0	0	0	0	0	0	0	0	0	0	0	0	0	0	0	0	0	0	0	0	0	0	0	0	0	0	0	0	0
	0.206696	0	0	0	0	0	0	0	0	0	0	0	0	0	0	0	0	0	0	0	0	0	0	0	0	0	0	0	0	0	0	0	0	0	0	0	0	0	0	0	0	0	0	0	0	0	0	0	0
	0.207819	0	0	0	0	0	0	0	0	0	0	0	0	0	0	0	0	0	0	0	0	0	0	0	0	0	0	0	0	0	0	0	0	0	0	0	0	0	0	0	0	0	0	0	0	0	0	0	0
	0.208941	0	0	0	0	0	0	0	0	0	0	0	0	0	0	0	0	0	0	0	0	0	0	0	0	0	0	0	0	0	0	0	0	0	0	0	0	0	0	0	0	0	0	0	0	0	0	0	0
	0.210064	0	0	0	0	0	0	0	0	0	0	0	0	0	0	0	0	0	0	0	0	0	0	0	0	0	0	0	0	0	0	0	0	0	0	0	0	0	0	0	0	0	0	0	0	0	0	0	0
	0.211186	0	0	0	0	0	0	0	0	0	0	0	0	0	0	0	0	0	0	0	0	0	0	0	0	0	0	0	0	0	0	0	0	0	0	0	0	0	0	0	0	0	0	0	0	0	0	0	0
	0.212309	0	0	0	0	0	0	0	0	0	0	0	0	0	0	0	0	0	0	0	0	0	0	0	0	0	0	0	0	0	0	0	0	0	0	0	0	0	0	0	0	0	0	0	0	0	0	0	0
	0.213432	0	0	0	0	0	0	0	0	0	0	0	0	0	0	0	0	0	0	0	0	0	0	0	0	0	0	0	0	0	0	0	0	0	0	0	0	0	0	0	0	0	0	0	0	0	0	0	0
	0.214554	0	0	0	0	0	0	0	0	0	0	0	0	0	0	0	0	0	0	0	0	0	0	0	0	0	0	0	0	0	0	0	0	0	0	0	0	0	0	0	0	0	0	0	0	0	0	0	0
	0.215677	0	0	0	0	0	0	0	0	0	0	0	0	0	0	0	0	0	0	0	0	0	0	0	0	0	0	0	0	0	0	0	0	0	0	0	0	0	0	0	0	0	0	0	0	0	0	0	0
	0.216799	0	0	0	0	0	0	0	0	0	0	0	0	0	0	0	0	0	0	0	0	0	0	0	0	0	0	0	0	0	0	0	0	0	0	0	0	0	0	0	0	0	0	0	0	0	0	0	0
	0.217922	0	0	0	0	0	0	0	0	0	0	0	0	0	0	0	0	0	0	0	0	0	0	0	0	0	0	0	0	0	0	0	0	0	0	0	0	0	0	0	0	0	0	0	0	0	0	0	0
	0.219045	0	0	0	0	0	0	0	0	0	0	0	0	0	0	0	0	0	0	0	0	0	0	0	0	0	0	0	0	0	0	0	0	0	0	0	0	0	0	0	0	0	0	0	0	0	0	0	0
	0.220167	0	0	0	0	0	0	0	0	0	0	0	0	0	0	0	0	0	0	0	0	0	0	0	0	0	0	0	0	0	0	0	0	0	0	0	0	0	0	0	0	0	0	0	0	0	0	0	0
	0.22129	0	0	0	0	0	0	0	0	0	0	0	0	0	0	0	0	0	0	0	0	0	0	0	0	0	0	0	0	0	0	0	0	0	0	0	0	0	0	0	0	0	0	0	0	0	0	0	0
	0.222412	0	0	0	0	0	0	0	0	0	0	0	0	0	0	0	0	0	0	0	0	0	0	0	0	0	0	0	0	0	0	0	0	0	0	0	0	0	0	0	0	0	0	0	0	0	0	0	0
	0.223535	0	0	0	0	0	0	0	0	0	0	0	0	0	0	0	0	0	0	0	0	0	0	0	0	0	0	0	0	0	0	0	0	0	0	0	0	0	0	0	0	0	0	0	0	0	0	0	0
	0.224658	0	0	0	0	0	0	0	0	0	0	0	0	0	0	0	0	0	0	0	0	0	0	0	0	0	0	0	0	0	0	0	0	0	0	0	0	0	0	0	0	0	0	0	0	0	0	0	0
	0.22578	0	0	0	0	0	0	0	0	0	0	0	0	0	0	0	0	0	0	0	0	0	0	0	0	0	0	0	0	0	0	0	0	0	0	0	0	0	0	0	0	0	0	0	0	0	0	0	0
	0.226903	0	0	0	0	0	0	0	0	0	0	0	0	0	0	0	0	0	0	0	0	0	0	0	0	0	0	0	0	0	0	0	0	0	0	0	0	0	0	0	0	0	0	0	0	0	0	0	0
	0.228025	0	0	0	0	0	0	0	0	0	0	0	0	0	0	0	0	0	0	0	0	0	0	0	0	0	0	0	0	0	0	0	0	0	0	0	0	0	0	0	0	0	0	0	0	0	0	0	0
	0.229148	0	0	0	0	0	0	0	0	0	0	0	0	0	0	0	0	0	0	0	0	0	0	0	0	0	0	0	0	0	0	0	0	0	0	0	0	0	0	0	0	0	0	0	0	0	0	0	0
	0.230271	0	0	0	0	0	0	0	0	0	0	0	0	0	0	0	0	0	0	0	0	0	0	0	0	0	0	0	0	0	0	0	0	0	0	0	0	0	0	0	0	0	0	0	0	0	0	0	0
	0.231393	0	0	0	0	0	0	0	0	0	0	0	0	0	0	0	0	0	0	0	0	0	0	0	0	0	0	0	0	0	0	0	0	0	0	0	0	0	0	0	0	0	0	0	0	0	0	0	0
	0.232516	0	0	0	0	0	0	0	0	0	0	0	0	0	0	0	0	0	0	0	0	0	0	0	0	0	0	0	0	0	0	0	0	0	0	0	0	0	0	0	0	0	0	0	0	0	0	0	0
	0.233638	0	0	0	0	0	0	0	0	0	0	0	0	0	0	0	0	0	0	0	0	0	0	0	0	0	0	0	0	0	0	0	0	0	0	0	0	0	0	0	0	0	0	0	0	0	0	0	0
Fig2_2
		-0.316	-0.315601	-0.315201	-0.314802	-0.314402	-0.314002	-0.313603	-0.313203	-0.312804	-0.312404	-0.312005	-0.311605	-0.311206	-0.310806	-0.310407	-0.310007	-0.309608	-0.309208	-0.308809	-0.308409	-0.30801	-0.30761	-0.307211	-0.306811	-0.306412	-0.306012	-0.305613	-0.305213	-0.304814	-0.304414	-0.304015	-0.303615	-0.303216	-0.302816	-0.302417	-0.302017	-0.301618	-0.301218	-0.300819	-0.300419	-0.30002	-0.29962	-0.299221	-0.298821	-0.298422	-0.298022	-0.297623	-0.297223
	-0.227221	0	0	0	0	0	0	0	0	0	0	0	0	0	0	0	0	0	0	0	0	0	0	0	0	0	0	0	0	0	0	0	0	0	0	0	0	0	0	0	0	0	0	0	0	0	0	0	0
	-0.226098	0	0	0	0	0	0	0	0	0	0	0	0	0	0	0	0	0	0	0	0	0	0	0	0	0	0	0	0	0	0	0	0	0	0	0	0	0	0	0	0	0	0	0	0	0	0	0	0
	-0.224976	0	0	0	0	0	0	0	0	0	0	0	0	0	0	0	0	0	0	0	0	0	0	0	0	0	0	0	0	0	0	0	0	0	0	0	0	0	0	0	0	0	0	0	0	0	0	0	0
	-0.223853	0	0	0	0	0	0	0	0	0	0	0	0	0	0	0	0	0	0	0	0	0	0	0	0	0	0	0	0	0	0	0	0	0	0	0	0	0	0	0	0	0	0	0	0	0	0	0	0
	-0.22273	0	0	0	0	0	0	0	0	0	0	0	0	0	0	0	0	0	0	0	0	0	0	0	0	0	0	0	0	0	0	0	0	0	0	0	0	0	0	0	0	0	0	0	0	0	0	0	0
	-0.221608	0	0	0	0	0	0	0	0	0	0	0	0	0	0	0	0	0	0	0	0	0	0	0	0	0	0	0	0	0	0	0	0	0	0	0	0	0	0	0	0	0	0	0	0	0	0	0	0
	-0.220485	0	0	0	0	0	0	0	0	0	0	0	0	0	0	0	0	0	0	0	0	0	0	0	0	0	0	0	0	0	0	0	0	0	0	0	0	0	0	0	0	0	0	0	0	0	0	0	0
	-0.219363	0	0	0	0	0	0	0	0	0	0	0	0	0	0	0	0	0	0	0	0	0	0	0	0	0	0	0	0	0	0	0	0	0	0	0	0	0	0	0	0	0	0	0	0	0	0	0	0
	-0.21824	0	0	0	0	0	0	0	0	0	0	0	0	0	0	0	0	0	0	0	0	0	0	0	0	0	0	0	0	0	0	0	0	0	0	0	0	0	0	0	0	0	0	0	0	0	0	0	0
	-0.217117	0	0	0	0	0	0	0	0	0	0	0	0	0	0	0	0	0	0	0	0	0	0	0	0	0	0	0	0	0	0	0	0	0	0	0	0	0	0	0	0	0	0	0	0	0	0	0	0
	-0.215995	0	0	0	0	0	0	0	0	0	0	0	0	0	0	0	0	0	0	0	0	0	0	0	0	0	0	0	0	0	0	0	0	0	0	0	0	0	0	0	0	0	0	0	0	0	0	0	0
	-0.214872	0	0	0	0	0	0	0	0	0	0	0	0	0	0	0	0	0	0	0	0	0	0	0	0	0	0	0	0	0	0	0	0	0	0	0	0	0	0	0	0	0	0	0	0	0	0	0	0
	-0.21375	0	0	0	0	0	0	0	0	0	0	0	0	0	0	0	0	0	0	0	0	0	0	0	0	0	0	0	0	0	0	0	0	0	0	0	0	0	0	0	0	0	0	0	0	0	0	0	0
	-0.212627	0	0	0	0	0	0	0	0	0	0	0	0	0	0	0	0	0	0	0	0	0	0	0	0	0	0	0	0	0	0	0	0	0	0	0	0	0	0	0	0	0	0	0	0	0	0	0	0
	-0.211504	0	0	0	0	0	0	0	0	0	0	0	0	0	0	0	0	0	0	0	0	0	0	0	0	0	0	0	0	0	0	0	0	0	0	0	0	0	0	0	0	0	0	0	0	0	0	0	0
	-0.210382	0	0	0	0	0	0	0	0	0	0	0	0	0	0	0	0	0	0	0	0	0	0	0	0	0	0	0	0	0	0	0	0	0	0	0	0	0	0	0	0	0	0	0	0	0	0	0	0
	-0.209259	0	0	0	0	0	0	0	0	0	0	0	0	0	0	0	0	0	0	0	0	0	0	0	0	0	0	0	0	0	0	0	0	0	0	0	0	0	0	0	0	0	0	0	0	0	0	0	0
	-0.208137	0	0	0	0	0	0	0	0	0	0	0	0	0	0	0	0	0	0	0	0	0	0	0	0	0	0	0	0	0	0	0	0	0	0	0	0	0	0	0	0	0	0	0	0	0	0	0	0
	-0.207014	0	0	0	0	0	0	0	0	0	0	0	0	0	0	0	0	0	0	0	0	0	0	0	0	0	0	0	0	0	0	0	0	0	0	0	0	0	0	0	0	0	0	0	0	0	0	0	0
	-0.205891	0	0	0	0	0	0	0	0	0	0	0	0	0	0	0	0	0	0	0	0	0	0	0	0	0	0	0	0	0	0	0	0	0	0	0	0	0	0	0	0	0	0	0	0	0	0	0	0
	-0.204769	0	0	0	0	0	0	0	0	0	0	0	0	0	0	0	0	0	0	0	0	0	0	0	0	0	0	0	0	0	0	0	0	0	0	0	0	0	0	0	0	0	0	0	0	0	0	0	0
	-0.203646	0	0	0	0	0	0	0	0	0	0	0	0	0	0	0	0	0	0	0	0	0	0	0	0	0	0	0	0	0	0	0	0	0	0	0	0	0	0	0	0	0	0	0	0	0	0	0	0
	-0.202524	0	0	0	0	0	0	0	0	0	0	0	0	0	0	0	0	0	0	0	0	0	0	0	0	0	0	0	0	0	0	0	0	0	0	0	0	0	0	0	0	0	0	0	0	0	0	0	0
	-0.201401	0	0	0	0	0	0	0	0	0	0	0	0	0	0	0	0	0	0	0	0	0	0	0	0	0	0	0	0	0	0	0	0	0	0	0	0	0	0	0	0	0	0	0	0	0	0	0	0
	-0.200278	0	0	0	0	0	0	0	0	0	0	0	0	0	0	0	0	0	0	0	0	0	0	0	0	0	0	0	0	0	0	0	0	0	0	0	0	0	0	0	0	0	0	0	0	0	0	0	0
	-0.199156	0	0	0	0	0	0	0	0	0	0	0	0	0	0	0	0	0	0	0	0	0	0	0	0	0	0	0	0	0	0	0	0	0	0	0	0	0	0	0	0	0	0	0	0	0	0	0	0
	-0.198033	0	0	0	0	0	0	0	0	0	0	0	0	0	0	0	0	0	0	0	0	0	0	0	0	0	0	0	0	0	0	0	0	0	0	0	0	0	0	0	0	0	0	0	0	0	0	0	0
	-0.196911	0	0	0	0	0	0	0	0	0	0	0	0	0	0	0	0	0	0	0	0	0	0	0	0	0	0	0	0	0	0	0	0	0	0	0	0	0	0	0	0	0	0	0	0	0	0	0	0
	-0.195788	0	0	0	0	0	0	0	0	0	0	0	0	0	0	0	0	0	0	0	0	0	0	0	0	0	0	0	0	0	0	0	0	0	0	0	0	0	0	0	0	0	0	0	0	0	0	0	0
	-0.194665	0	0	0	0	0	0	0	0	0	0	0	0	0	0	0	0	0	0	0	0	0	0	0	0	0	0	0	0	0	0	0	0	0	0	0	0	0	0	0	0	0	0	0	0	0	0	0	0
	-0.193543	0	0	0	0	0	0	0	0	0	0	0	0	0	0	0	0	0	0	0	0	0	0	0	0	0	0	0	0	0	0	0	0	0	0	0	0	0	0	0	0	0	0	0	0	0	0	0	0
	-0.19242	0	0	0	0	0	0	0	0	0	0	0	0	0	0	0	0	0	0	0	0	0	0	0	0	0	0	0	0	0	0	0	0	0	0	0	0	0	0	0	0	0	0	0	0	0	0	0	0
	-0.191298	0	0	0	0	0	0	0	0	0	0	0	0	0	0	0	0	0	0	0	0	0	0	0	0	0	0	0	0	0	0	0	0	0	0	0	0	0	0	0	0	0	0	0	0	0	0	0	0
	-0.190175	0	0	0	0	0	0	0	0	0	0	0	0	0	0	0	0	0	0	0	0	0	0	0	0	0	0	0	0	0	0	0	0	0	0	0	0	0	0	0	0	0	0	0	0	0	0	0	0
	-0.189052	0	0	0	0	0	0	0	0	0	0	0	0	0	0	0	0	0	0	0	0	0	0	0	0	0	0	0	0	0	0	0	0	0	0	0	0	0	0	0	0	0	0	0	0	0	0	0	0
	-0.18793	0	0	0	0	0	0	0	0	0	0	0	0	0	0	0	0	0	0	0	0	0	0	0	0	0	0	0	0	0	0	0	0	0	0	0	0	0	0	0	0	0	0	0	0	0	0	0	0
	-0.186807	0	0	0	0	0	0	0	0	0	0	0	0	0	0	0	0	0	0	0	0	0	0	0	0	0	0	0	0	0	0	0	0	0	0	0	0	0	0	0	0	0	0	0	0	0	0	0	0
	-0.185685	0	0	0	0	0	0	0	0	0	0	0	0	0	0	0	0	0	0	0	0	0	0	0	0	0	0	0	0	0	0	0	0	0	0	0	0	0	0	0	0	0	0	0	0	0	0	0	0
	-0.184562	0	0	0	0	0	0	0	0	0	0	0	0	0	0	0	0	0	0	0	0	0	0	0	0	0	0	0	0	0	0	0	0	0	0	0	0	0	0	0	0	0	0	0	0	0	0	0	0
	-0.183439	0	0	0	0	0	0	0	0	0	0	0	0	0	0	0	0	0	0	0	0	0	0	0	0	0	0	0	0	0	0	0	0	0	0	0	0	0	0	0	0	0	0	0	0	0	0	0	0
	-0.182317	0	0	0	0	0	0	0	0	0	0	0	0	0	0	0	0	0	0	0	0	0	0	0	0	0	0	0	0	0	0	0	0	0	0	0	0	0	0	0	0	0	0	0	0	0	0	0	0
	-0.181194	0	0	0	0	0	0	0	0	0	0	0	0	0	0	0	0	0	0	0	0	0	0	0	0	0	0	0	0	0	0	0	0	0	0	0	0	0	0	0	0	0	0	0	0	0	0	0	0
	-0.180072	0	0	0	0	0	0	0	0	0	0	0	0	0	0	0	0	0	0	0	0	0	0	0	0	0	0	0	0	0	0	0	0	0	0	0	0	0	0	0	0	0	0	0	0	0	0	0	0
	-0.178949	0	0	0	0	0	0	0	0	0	0	0	0	0	0	0	0	0	0	0	0	0	0	0	0	0	0	0	0	0	0	0	0	0	0	0	0	0	0	0	0	0	0	0	0	0	0	0	0
	-0.177826	0	0	0	0	0	0	0	0	0	0	0	0	0	0	0	0	0	0	0	0	0	0	0	0	0	0	0	0	0	0	0	0	0	0	0	0	0	0	0	0	0	0	0	0	0	0	0	0
	-0.176704	0	0	0	0	0	0	0	0	0	0	0	0	0	0	0	0	0	0	0	0	0	0	0	0	0	0	0	0	0	0	0	0	0	0	0	0	0	0	0	0	0	0	0	0	0	0	0	0
	-0.175581	0	0	0	0	0	0	0	0	0	0	0	0	0	0	0	0	0	0	0	0	0	0	0	0	0	0	0	0	0	0	0	0	0	0	0	0	0	0	0	0	0	0	0	0	0	0	0	0
	-0.174459	0	0	0	0	0	0	0	0	0	0	0	0	0	0	0	0	0	0	0	0	0	0	0	0	0	0	0	0	0	0	0	0	0	0	0	0	0	0	0	0	0	0	0	0	0	0	0	0
	-0.173336	0	0	0	0	0	0	0	0	0	0	0	0	0	0	0	0	0	0	0	0	0	0	0	0	0	0	0	0	0	0	0	0	0	0	0	0	0	0	0	0	0	0	0	0	0	0	0	0
	-0.172213	0	0	0	0	0	0	0	0	0	0	0	0	0	0	0	0	0	0	0	0	0	0	0	0	0	0	0	0	0	0	0	0	0	0	0	0	0	0	0	0	0	0	0	0	0	0	0	0
	-0.171091	0	0	0	0	0	0	0	0	0	0	0	0	0	0	0	0	0	0	0	0	0	0	0	0	0	0	0	0	0	0	0	0	0	0	0	0	0	0	0	0	0	0	0	0	0	0	0	0
	-0.169968	0	0	0	0	0	0	0	0	0	0	0	0	0	0	0	0	0	0	0	0	0	0	0	0	0	0	0	0	0	0	0	0	0	0	0	0	0	0	0	0	0	0	0	0	0	0	0	0
	-0.168846	0	0	0	0	0	0	0	0	0	0	0	0	0	0	0	0	0	0	0	0	0	0	0	0	0	0	0	0	0	0	0	0	0	0	0	0	0	0	0	0	0	0	0	0	0	0	0	0
	-0.167723	0	0	0	0	0	0	0	0	0	0	0	0	0	0	0	0	0	0	0	0	0	0	0	0	0	0	0	0	0	0	0	0	0	0	0	0	0	0	0	0	0	0	0	0	0	0	0	0
	-0.1666	0	0	0	0	0	0	0	0	0	0	0	0	0	0	0	0	0	0	0	0	0	0	0	0	0	0	0	0	0	0	0	0	0	0	0	0	0	0	0	0	0	0	0	0	0	0	0	0
	-0.165478	0	0	0	0	0	0	0	0	0	0	0	0	0	0	0	0	0	0	0	0	0	0	0	0	0	0	0	0	0	0	0	0	0	0	0	0	0	0	0	0	0	0	0	0	0	0	0	0
	-0.164355	0	0	0	0	0	0	0	0	0	0	0	0	0	0	0	0	0	0	0	0	0	0	0	0	0	0	0	0	0	0	0	0	0	0	0	0	0	0	0	0	0	0	0	0	0	0	0	0
	-0.163233	0	0	0	0	0	0	0	0	0	0	0	0	0	0	0	0	0	0	0	0	0	0	0	0	0	0	0	0	0	0	0	0	0	0	0	0	0	0	0	0	0	0	0	0	0	0	0	0
	-0.16211	0	0	0	0	0	0	0	0	0	0	0	0	0	0	0	0	0	0	0	0	0	0	0	0	0	0	0	0	0	0	0	0	0	0	0	0	0	0	0	0	0	0	0	0	0	0	0	0
	-0.160987	0	0	0	0	0	0	0	0	0	0	0	0	0	0	0	0	0	0	0	0	0	0	0	0	0	0	0	0	0	0	0	0	0	0	0	0	0	0	0	0	0	0	0	0	0	0	0	0
	-0.159865	0	0	0	0	0	0	0	0	0	0	0	0	0	0	0	0	0	0	0	0	0	0	0	0	0	0	0	0	0	0	0	0	0	0	0	0	0	0	0	0	0	0	0	0	0	0	0	0
	-0.158742	0	0	0	0	0	0	0	0	0	0	0	0	0	0	0	0	0	0	0	0	0	0	0	0	0	0	0	0	0	0	0	0	0	0	0	0	0	0	0	0	0	0	0	0	0	0	0	0
	-0.15762	0	0	0	0	0	0	0	0	0	0	0	0	0	0	0	0	0	0	0	0	0	0	0	0	0	0	0	0	0	0	0	0	0	0	0	0	0	0	0	0	0	0	0	0	0	0	0	0
	-0.156497	0	0	0	0	0	0	0	0	0	0	0	0	0	0	0	0	0	0	0	0	0	0	0	0	0	0	0	0	0	0	0	0	0	0	0	0	0	0	0	0	0	0	0	0	0	0	0	0
	-0.155374	0	0	0	0	0	0	0	0	0	0	0	0	0	0	0	0	0	0	0	0	0	0	0	0	0	0	0	0	0	0	0	0	0	0	0	0	0	0	0	0	0	0	0	0	0	0	0	0
	-0.154252	0	0	0	0	0	0	0	0	0	0	0	0	0	0	0	0	0	0	0	0	0	0	0	0	0	0	0	0	0	0	0	0	0	0	0	0	0	0	0	0	0	0	0	0	0	0	0	0
	-0.153129	0	0	0	0	0	0	0	0	0	0	0	0	0	0	0	0	0	0	0	0	0	0	0	0	0	0	0	0	0	0	0	0	0	0	0	0	0	0	0	0	0	0	0	0	0	0	0	0
	-0.152007	0	0	0	0	0	0	0	0	0	0	0	0	0	0	0	0	0	0	0	0	0	0	0	0	0	0	0	0	0	0	0	0	0	0	0	0	0	0	0	0	0	0	0	0	0	0	0	0
	-0.150884	0	0	0	0	0	0	0	0	0	0	0	0	0	0	0	0	0	0	0	0	0	0	0	0	0	0	0	0	0	0	0	0	0	0	0	0	0	0	0	0	0	0	0	0	0	0	0	0
	-0.149761	0	0	0	0	0	0	0	0	0	0	0	0	0	0	0	0	0	0	0	0	0	0	0	0	0	0	0	0	0	0	0	0	0	0	0	0	0	0	0	0	0	0	0	0	0	0	0	0
	-0.148639	0	0	0	0	0	0	0	0	0	0	0	0	0	0	0	0	0	0	0	0	0	0	0	0	0	0	0	0	0	0	0	0	0	0	0	0	0	0	0	0	0	0	0	0	0	0	0	0
	-0.147516	0	0	0	0	0	0	0	0	0	0	0	0	0	0	0	0	0	0	0	0	0	0	0	0	0	0	0	0	0	0	0	0	0	0	0	0	0	0	0	0	0	0	0	0	0	0	0	0
	-0.146394	0	0	0	0	0	0	0	0	0	0	0	0	0	0	0	0	0	0	0	0	0	0	0	0	0	0	0	0	0	0	0	0	0	0	0	0	0	0	0	0	0	0	0	0	0	0	0	0
	-0.145271	0	0	0	0	0	0	0	0	0	0	0	0	0	0	0	0	0	0	0	0	0	0	0	0	0	0	0	0	0	0	0	0	0	0	0	0	0	0	0	0	0	0	0	0	0	0	0	0
	-0.144148	0	0	0	0	0	0	0	0	0	0	0	0	0	0	0	0	0	0	0	0	0	0	0	0	0	0	0	0	0	0	0	0	0	0	0	0	0	0	0	0	0	0	0	0	0	0	0	0
	-0.143026	0	0	0	0	0	0	0	0	0	0	0	0	0	0	0	0	0	0	0	0	0	0	0	0	0	0	0	0	0	0	0	0	0	0	0	0	0	0	0	0	0	0	0	0	0	0	0	0
	-0.141903	0	0	0	0	0	0	0	0	0	0	0	0	0	0	0	0	0	0	0	0	0	0	0	0	0	0	0	0	0	0	0	0	0	0	0	0	0	0	0	0	0	0	0	0	0	0	0	0
	-0.140781	0	0	0	0	0	0	0	0	0	0	0	0	0	0	0	0	0	0	0	0	0	0	0	0	0	0	0	0	0	0	0	0	0	0	0	0	0	0	0	0	0	0	0	0	0	0	0	0
	-0.139658	0	0	0	0	0	0	0	0	0	0	0	0	0	0	0	0	0	0	0	0	0	0	0	0	0	0	0	0	0	0	0	0	0	0	0	0	0	0	0	0	0	0	0	0	0	0	0	0
	-0.138535	0	0	0	0	0	0	0	0	0	0	0	0	0	0	0	0	0	0	0	0	0	0	0	0	0	0	0	0	0	0	0	0	0	0	0	0	0	0	0	0	0	0	0	0	0	0	0	0
	-0.137413	0	0	0	0	0	0	0	0	0	0	0	0	0	0	0	0	0	0	0	0	0	0	0	0	0	0	0	0	0	0	0	0	0	0	0	0	0	0	0	0	0	0	0	0	0	0	0	0
	-0.13629	0	0	0	0	0	0	0	0	0	0	0	0	0	0	0	0	0	0	0	0	0	0	0	0	0	0	0	0	0	0	0	0	0	0	0	0	0	0	0	0	0	0	0	0	0	0	0	0
	-0.135168	0	0	0	0	0	0	0	0	0	0	0	0	0	0	0	0	0	0	0	0	0	0	0	0	0	0	0	0	0	0	0	0	0	0	0	0	0	0	0	0	0	0	0	0	0	0	0	0
	-0.134045	0	0	0	0	0	0	0	0	0	0	0	0	0	0	0	0	0	0	0	0	0	0	0	0	0	0	0	0	0	0	0	0	0	0	0	0	0	0	0	0	0	0	0	0	0	0	0	0
	-0.132923	0	0	0	0	0	0	0	0	0	0	0	0	0	0	0	0	0	0	0	0	0	0	0	0	0	0	0	0	0	0	0	0	0	0	0	0	0	0	0	0	0	0	0	0	0	0	0	0
	-0.1318	0	0	0	0	0	0	0	0	0	0	0	0	0	0	0	0	0	0	0	0	0	0	0	0	0	0	0	0	0	0	0	0	0	0	0	0	0	0	0	0	0	0	0	0	0	0	0	0
	-0.130677	0	0	0	0	0	0	0	0	0	0	0	0	0	0	0	0	0	0	0	0	0	0	0	0	0	0	0	0	0	0	0	0	0	0	0	0	0	0	0	0	0	0	0	0	0	0	0	0
	-0.129555	0	0	0	0	0	0	0	0	0	0	0	0	0	0	0	0	0	0	0	0	0	0	0	0	0	0	0	0	0	0	0	0	0	0	0	0	0	0	0	0	0	0	0	0	0	0	0	0
	-0.128432	0	0	0	0	0	0	0	0	0	0	0	0	0	0	0	0	0	0	0	0	0	0	0	0	0	0	0	0	0	0	0	0	0	0	0	0	0	0	0	0	0	0	0	0	0	0	0	0
	-0.12731	0	0	0	0	0	0	0	0	0	0	0	0	0	0	0	0	0	0	0	0	0	0	0	0	0	0	0	0	0	0	0	0	0	0	0	0	0	0	0	0	0	0	0	0	0	0	0	0
	-0.126187	0	0	0	0	0	0	0	0	0	0	0	0	0	0	0	0	0	0	0	0	0	0	0	0	0	0	0	0	0	0	0	0	0	0	0	0	0	0	0	0	0	0	0	0	0	0	0	0
	-0.125064	0	0	0	0	0	0	0	0	0	0	0	0	0	0	0	0	0	0	0	0	0	0	0	0	0	0	0	0	0	0	0	0	0	0	0	0	0	0	0	0	0	0	0	0	0	0	0	0
	-0.123942	0	0	0	0	0	0	0	0	0	0	0	0	0	0	0	0	0	0	0	0	0	0	0	0	0	0	0	0	0	0	0	0	0	0	0	0	0	0	0	0	0	0	0	0	0	0	0	0
	-0.122819	0	0	0	0	0	0	0	0	0	0	0	0	0	0	0	0	0	0	0	0	0	0	0	0	0	0	0	0	0	0	0	0	0	0	0	0	0	0	0	0	0	0	0	0	0	0	0	0
	-0.121697	0	0	0	0	0	0	0	0	0	0	0	0	0	0	0	0	0	0	0	0	0	0	0	0	0	0	0	0	0	0	0	0	0	0	0	0	0	0	0	0	0	0	0	0	0	0	0	0
	-0.120574	0	0	0	0	0	0	0	0	0	0	0	0	0	0	0	0	0	0	0	0	0	0	0	0	0	0	0	0	0	0	0	0	0	0	0	0	0	0	0	0	0	0	0	0	0	0	0	0
	-0.119451	0	0	0	0	0	0	0	0	0	0	0	0	0	0	0	0	0	0	0	0	0	0	0	0	0	0	0	0	0	0	0	0	0	0	0	0	0	0	0	0	0	0	0	0	0	0	0	0
	-0.118329	0	0	0	0	0	0	0	0	0	0	0	0	0	0	0	0	0	0	0	0	0	0	0	0	0	0	0	0	0	0	0	0	0	0	0	0	0	0	0	0	0	0	0	0	0	0	0	0
	-0.117206	0	0	0	0	0	0	0	0	0	0	0	0	0	0	0	0	0	0	0	0	0	0	0	0	0	0	0	0	0	0	0	0	0	0	0	0	0	0	0	0	0	0	0	0	0	0	0	0
	-0.116084	0	0	0	0	0	0	0	0	0	0	0	0	0	0	0	0	0	0	0	0	0	0	0	0	0	0	0	0	0	0	0	0	0	0	0	0	0	0	0	0	0	0	0	0	0	0	0	0
	-0.114961	0	0	0	0	0	0	0	0	0	0	0	0	0	0	0	0	0	0	0	0	0	0	0	0	0	0	0	0	0	0	0	0	0	0	0	0	0	0	0	0	0	0	0	0	0	0	0	0
	-0.113838	0	0	0	0	0	0	0	0	0	0	0	0	0	0	0	0	0	0	0	0	0	0	0	0	0	0	0	0	0	0	0	0	0	0	0	0	0	0	0	0	0	0	0	0	0	0	0	0
	-0.112716	0	0	0	0	0	0	0	0	0	0	0	0	0	0	0	0	0	0	0	0	0	0	0	0	0	0	0	0	0	0	0	0	0	0	0	0	0	0	0	0	0	0	0	0	0	0	0	0
	-0.111593	0	0	0	0	0	0	0	0	0	0	0	0	0	0	0	0	0	0	0	0	0	0	0	0	0	0	0	0	0	0	0	0	0	0	0	0	0	0	0	0	0	0	0	0	0	0	0	0
	-0.110471	0	0	0	0	0	0	0	0	0	0	0	0	0	0	0	0	0	0	0	0	0	0	0	0	0	0	0	0	0	0	0	0	0	0	0	0	0	0	0	0	0	0	0	0	0	0	0	0
	-0.109348	0	0	0	0	0	0	0	0	0	0	0	0	0	0	0	0	0	0	0	0	0	0	0	0	0	0	0	0	0	0	0	0	0	0	0	0	0	0	0	0	0	0	0	0	0	0	0	0
	-0.108225	0	0	0	0	0	0	0	0	0	0	0	0	0	0	0	0	0	0	0	0	0	0	0	0	0	0	0	0	0	0	0	0	0	0	0	0	0	0	0	0	0	0	0	0	0	0	0	0
	-0.107103	0	0	0	0	0	0	0	0	0	0	0	0	0	0	0	0	0	0	0	0	0	0	0	0	0	0	0	0	0	0	0	0	0	0	0	0	0	0	0	0	0	0	0	0	0	0	0	0
	-0.10598	0	0	0	0	0	0	0	0	0	0	0	0	0	0	0	0	0	0	0	0	0	0	0	0	0	0	0	0	0	0	0	0	0	0	0	0	0	0	0	0	0	0	0	0	0	0	0	0
	-0.104858	0	0	0	0	0	0	0	0	0	0	0	0	0	0	0	0	0	0	0	0	0	0	0	0	0	0	0	0	0	0	0	0	0	0	0	0	0	0	0	0	0	0	0	0	0	0	0	0
	-0.103735	0	0	0	0	0	0	0	0	0	0	0	0	0	0	0	0	0	0	0	0	0	0	0	0	0	0	0	0	0	0	0	0	0	0	0	0	0	0	0	0	0	0	0	0	0	0	0	0
	-0.102612	0	0	0	0	0	0	0	0	0	0	0	0	0	0	0	0	0	0	0	0	0	0	0	0	0	0	0	0	0	0	0	0	0	0	0	0	0	0	0	0	0	0	0	0	0	0	0	0
	-0.10149	0	0	0	0	0	0	0	0	0	0	0	0	0	0	0	0	0	0	0	0	0	0	0	0	0	0	0	0	0	0	0	0	0	0	0	0	0	0	0	0	0	0	0	0	0	0	0	0
	-0.100367	0	0	0	0	0	0	0	0	0	0	0	0	0	0	0	0	0	0	0	0	0	0	0	0	0	0	0	0	0	0	0	0	0	0	0	0	0	0	0	0	0	0	0	0	0	0	0	0
	-0.0992445	0	0	0	0	0	0	0	0	0	0	0	0	0	0	0	0	0	0	0	0	0	0	0	0	0	0	0	0	0	0	0	0	0	0	0	0	0	0	0	0	0	0	0	0	0	0	0	0
	-0.0981219	0	0	0	0	0	0	0	0	0	0	0	0	0	0	0	0	0	0	0	0	0	0	0	0	0	0	0	0	0	0	0	0	0	0	0	0	0	0	0	0	0	0	0	0	0	0	0	0
	-0.0969993	0	0	0	0	0	0	0	0	0	0	0	0	0	0	0	0	0	0	0	0	0	0	0	0	0	0	0	0	0	0	0	0	0	0	0	0	0	0	0	0	0	0	0	0	0	0	0	0
	-0.0958767	0	0	0	0	0	0	0	0	0	0	0	0	0	0	0	0	0	0	0	0	0	0	0	0	0	0	0	0	0	0	0	0	0	0	0	0	0	0	0	0	0	0	0	0	0	0	0	0
	-0.0947541	0	0	0	0	0	0	0	0	0	0	0	0	0	0	0	0	0	0	0	0	0	0	0	0	0	0	0	0	0	0	0	0	0	0	0	0	0	0	0	0	0	0	0	0	0	0	0	0
	-0.0936316	0	0	0	0	0	0	0	0	0	0	0	0	0	0	0	0	0	0	0	0	0	0	0	0	0	0	0	0	0	0	0	0	0	0	0	0	0	0	0	0	0	0	0	0	0	0	0	0
	-0.092509	0	0	0	0	0	0	0	0	0	0	0	0	0	0	0	0	0	0	0	0	0	0	0	0	0	0	0	0	0	0	0	0	0	0	0	0	0	0	0	0	0	0	0	0	0	0	0	0
	-0.0913864	0	0	0	0	0	0	0	0	0	0	0	0	0	0	0	0	0	0	0	0	0	0	0	0	0	0	0	0	0	0	0	0	0	0	0	0	0	0	0	0	0	0	0	0	0	0	0	0
	-0.0902638	0	0	0	0	0	0	0	0	0	0	0	0	0	0	0	0	0	0	0	0	0	0	0	0	0	0	0	0	0	0	0	0	0	0	0	0	0	0	0	0	0	0	0	0	0	0	0	0
	-0.0891412	0	0	0	0	0	0	0	0	0	0	0	0	0	0	0	0	0	0	0	0	0	0	0	0	0	0	0	0	0	0	0	0	0	0	0	0	0	0	0	0	0	0	0	0	0	0	0	0
	-0.0880186	0	0	0	0	0	0	0	0	0	0	0	0	0	0	0	0	0	0	0	0	0	0	0	0	0	0	0	0	0	0	0	0	0	0	0	0	0	0	0	0	0	0	0	0	0	0	0	0
	-0.086896	0	0	0	0	0	0	0	0	0	0	0	0	0	0	0	0	0	0	0	0	0	0	0	0	0	0	0	0	0	0	0	0	0	0	0	0	0	0	0	0	0	0	0	0	0	0	0	0
	-0.0857734	0	0	0	0	0	0	0	0	0	0	0	0	0	0	0	0	0	0	0	0	0	0	0	0	0	0	0	0	0	0	0	0	0	0	0	0	0	0	0	0	0	0	0	0	0	0	0	0
	-0.0846508	0	0	0	0	0	0	0	0	0	0	0	0	0	0	0	0	0	0	0	0	0	0	0	0	0	0	0	0	0	0	0	0	0	0	0	0	0	0	0	0	0	0	0	0	0	0	0	0
	-0.0835282	0	0	0	0	0	0	0	0	0	0	0	0	0	0	0	0	0	0	0	0	0	0	0	0	0	0	0	0	0	0	0	0	0	0	0	0	0	0	0	0	0	0	0	0	0	0	0	0
	-0.0824056	0	0	0	0	0	0	0	0	0	0	0	0	0	0	0	0	0	0	0	0	0	0	0	0	0	0	0	0	0	0	0	0	0	0	0	0	0	0	0	0	0	0	0	0	0	0	0	0
	-0.081283	0	0	0	0	0	0	0	0	0	0	0	0	0	0	0	0	0	0	0	0	0	0	0	0	0	0	0	0	0	0	0	0	0	0	0	0	0	0	0	0	0	0	0	0	0	0	0	0
	-0.0801604	0	0	0	0	0	0	0	0	0	0	0	0	0	0	0	0	0	0	0	0	0	0	0	0	0	0	0	0	0	0	0	0	0	0	0	0	0	0	0	0	0	0	0	0	0	0	0	0
	-0.0790378	0	0	0	0	0	0	0	0	0	0	0	0	0	0	0	0	0	0	0	0	0	0	0	0	0	0	0	0	0	0	0	0	0	0	0	0	0	0	0	0	0	0	0	0	0	0	0	0
	-0.0779152	0	0	0	0	0	0	0	0	0	0	0	0	0	0	0	0	0	0	0	0	0	0	0	0	0	0	0	0	0	0	0	0	0	0	0	0	0	0	0	0	0	0	0	0	0	0	0	0
	-0.0767926	0	0	0	0	0	0	0	0	0	0	0	0	0	0	0	0	0	0	2	0	0	0	0	0	0	0	0	0	0	0	0	0	0	0	0	0	1	0	2	1	0	0	0	0	2	1	0	0
	-0.07567	0	0	0	0	0	0	0	0	0	0	0	0	0	0	0	0	0	0	0	0	0	0	0	0	0	0	0	0	0	0	0	0	0	2	1	0	1	2	0	0	0	0	0	0	0	0	0	0
	-0.0745474	0	0	0	0	0	0	0	0	0	0	0	0	0	0	0	0	0	0	0	0	0	0	0	0	0	0	0	0	0	0	0	0	0	0	0	0	0	0	0	0	2	1	0	0	0	0	1	0
	-0.0734248	0	0	0	0	0	0	0	0	0	0	0	0	0	0	0	0	0	0	0	0	0	0	0	0	0	0	0	2	1	2	1	1	0	0	1	0	0	0	0	0	1	0	0	0	0	2	1	0
	-0.0723022	0	0	0	0	0	0	0	0	0	0	0	0	0	0	0	0	0	0	1	1	2	1	0	0	0	0	0	0	0	1	1	3	1	1	1	0	1	1	0	0	0	0	0	0	0	2	1	0
	-0.0711796	0	0	0	0	0	0	0	0	0	0	0	0	0	0	0	0	0	0	0	1	1	0	1	0	0	0	0	0	0	0	0	1	1	1	0	0	2	0	0	0	0	0	0	1	0	0	0	0
	-0.070057	0	0	0	0	0	0	0	0	0	0	0	0	0	0	0	0	0	0	0	0	0	0	2	1	0	0	0	0	0	0	0	0	0	1	0	0	0	0	0	0	1	1	1	1	0	0	0	0
	-0.0689344	0	0	0	0	0	0	0	0	0	0	0	0	0	0	0	0	0	0	0	0	0	0	0	0	0	0	0	0	0	0	0	0	0	0	0	0	0	0	0	0	1	2	1	2	1	1	1	0
	-0.0678118	0	0	0	0	0	0	0	0	0	0	0	0	0	0	0	0	0	0	1	2	0	0	0	0	0	0	0	0	0	0	0	0	0	0	0	0	2	1	0	0	1	2	2	1	0	0	0	0
	-0.0666892	0	0	0	0	0	0	0	0	0	0	0	0	0	0	0	0	0	0	0	0	0	0	0	0	0	0	0	0	1	0	0	0	0	0	0	0	0	0	0	1	0	0	0	0	0	0	0	0
	-0.0655666	0	0	0	0	0	0	0	0	0	0	0	0	0	0	0	0	0	0	0	0	0	0	0	0	0	0	0	0	0	2	1	1	1	2	1	0	1	1	0	0	1	1	0	0	0	0	0	0
	-0.064444	0	0	0	0	0	0	0	0	0	0	0	0	0	0	0	0	0	0	0	0	0	0	0	0	0	0	0	1	1	1	0	0	1	1	0	2	1	0	0	0	0	0	0	0	0	0	0	0
	-0.0633214	0	0	0	0	0	0	0	0	0	0	0	0	0	0	0	0	0	0	0	0	0	0	0	1	0	0	0	1	0	0	0	0	0	0	0	0	0	0	0	0	0	0	0	0	0	0	0	2
	-0.0621988	0	0	0	0	0	0	0	0	0	0	0	0	0	0	0	0	0	0	0	0	0	0	0	1	1	0	0	0	0	0	0	0	0	0	0	0	0	0	2	1	0	0	0	0	0	0	0	0
	-0.0610762	0	0	0	0	0	0	0	0	0	0	0	0	0	0	1	1	0	0	0	0	0	0	0	0	0	0	0	0	0	0	0	0	0	0	0	0	0	0	0	0	2	2	1	2	0	0	0	0
	-0.0599536	0	0	0	0	0	0	0	0	0	0	0	0	0	0	1	1	0	0	0	0	0	0	0	0	0	0	0	0	0	0	0	0	0	0	0	0	0	0	0	0	1	1	0	0	0	0	0	0
	-0.058831	0	0	0	0	0	0	0	0	0	0	0	0	0	0	0	0	0	0	0	0	0	0	0	0	0	0	0	0	0	0	0	0	0	0	0	0	0	0	0	0	0	0	0	0	0	0	0	0
	-0.0577084	0	0	0	0	0	0	0	0	0	0	0	0	0	0	0	0	0	0	0	0	0	0	0	0	0	0	0	0	0	0	0	0	0	0	0	0	0	0	0	0	0	0	0	0	0	0	0	0
	-0.0565858	0	0	0	0	0	0	0	0	0	0	0	0	0	0	0	0	0	0	0	0	0	0	0	0	0	0	0	0	0	0	0	0	0	0	0	0	0	0	0	0	0	0	0	0	0	0	0	0
	-0.0554632	0	0	0	0	0	0	0	0	0	0	0	0	0	0	0	0	0	0	0	0	0	0	0	0	0	0	0	0	0	0	0	0	0	0	0	0	0	0	0	1	2	0	0	0	0	0	0	0
	-0.0543406	0	0	0	0	0	0	0	0	0	0	0	0	0	0	0	0	0	0	0	0	0	0	0	0	0	0	0	0	0	0	0	0	0	0	0	0	0	0	0	0	0	0	0	0	0	0	0	0
	-0.053218	0	0	0	0	0	0	0	0	0	0	0	0	0	0	0	0	0	0	0	0	0	0	0	0	0	0	0	0	0	0	0	0	0	0	0	0	0	0	0	0	0	0	0	0	0	0	0	0
	-0.0520954	0	0	0	0	0	0	0	0	0	0	0	0	0	0	0	0	0	0	0	0	0	0	0	0	0	0	0	0	0	0	0	0	0	0	0	0	0	0	0	0	0	0	0	0	0	0	0	0
	-0.0509728	0	0	0	0	0	0	0	0	0	0	0	0	0	0	0	0	0	0	0	0	0	0	0	0	0	0	0	0	0	0	0	0	0	0	0	0	0	0	0	0	0	0	0	0	0	0	0	0
	-0.0498502	0	0	0	0	0	0	0	0	0	0	0	0	0	0	0	0	0	0	0	0	0	0	0	0	0	0	0	0	0	0	0	0	0	0	0	0	0	0	0	0	0	0	0	0	0	0	0	0
	-0.0487276	0	0	0	0	0	0	0	0	0	0	0	0	0	0	0	0	0	0	0	0	0	0	0	0	0	0	0	0	0	0	0	0	0	0	0	0	0	0	0	0	0	1	1	2	0	0	0	0
	-0.047605	0	0	0	0	0	0	0	0	0	0	0	0	0	0	0	0	0	0	0	0	0	0	0	0	0	0	0	0	0	0	0	0	0	0	0	0	0	0	0	0	0	0	0	0	0	0	0	0
	-0.0464824	0	0	0	0	0	0	0	0	0	0	0	0	0	0	0	0	0	0	0	0	0	0	0	0	0	0	0	0	0	0	0	0	0	0	0	0	0	0	0	0	0	0	0	0	0	0	0	0
	-0.0453598	0	0	0	0	0	0	0	0	0	0	0	0	0	0	0	0	0	0	0	0	0	0	0	0	0	0	0	0	0	0	0	0	0	0	0	0	0	0	0	0	0	0	0	0	0	0	0	0
	-0.0442372	0	0	0	0	0	0	0	0	0	0	0	0	0	0	0	0	0	0	0	0	0	0	0	0	0	0	0	0	0	0	0	0	0	0	0	0	0	0	1	0	0	0	0	0	0	0	0	0
	-0.0431146	0	0	0	0	0	0	0	0	0	0	0	0	0	0	0	0	0	0	0	0	0	0	0	0	0	0	0	0	0	0	0	0	0	0	0	0	0	0	1	1	0	0	0	0	0	0	0	0
	-0.041992	0	0	0	0	0	0	0	0	0	0	0	0	0	0	0	0	0	0	0	0	0	0	0	0	0	0	0	0	0	0	0	0	0	0	0	0	0	0	0	0	0	0	0	0	0	0	0	0
	-0.0408694	0	0	0	0	0	0	0	0	0	0	0	0	0	0	0	0	0	0	0	0	0	0	0	0	0	0	0	0	0	0	0	0	0	0	0	0	0	0	0	0	1	2	0	0	0	0	0	0
	-0.0397468	0	0	0	0	0	0	0	0	0	0	0	0	0	0	0	0	0	0	0	0	0	0	0	0	0	0	0	0	0	0	0	0	0	0	0	0	0	0	0	0	0	0	0	0	0	0	0	0
	-0.0386242	0	0	0	0	0	0	0	0	0	0	0	0	0	0	0	0	0	0	0	0	0	0	0	0	0	0	0	0	0	0	0	0	0	0	0	0	0	0	0	0	0	0	0	0	0	0	0	0
	-0.0375016	0	0	0	0	0	0	0	0	0	0	0	0	0	0	0	0	0	0	0	0	0	0	0	0	0	0	0	0	0	0	0	0	0	0	0	0	0	0	0	0	0	0	0	0	0	0	0	0
	-0.036379	0	0	0	0	0	0	0	0	0	0	0	0	0	0	0	0	0	0	0	0	0	0	0	0	0	0	0	0	0	0	0	0	0	0	0	0	0	0	0	0	0	0	0	0	0	0	0	0
	-0.0352564	0	0	0	0	0	0	0	0	0	0	0	0	0	0	0	0	0	0	0	0	0	0	0	0	0	0	0	0	0	0	0	0	0	0	0	0	0	0	0	0	0	0	0	0	0	0	0	0
	-0.0341338	0	0	0	0	0	0	0	0	0	0	0	0	0	0	0	0	0	0	0	0	0	0	0	0	0	0	0	0	0	0	0	0	0	0	0	0	0	0	0	0	0	0	0	0	0	0	0	0
	-0.0330112	0	0	0	0	0	0	0	0	0	0	0	0	0	0	0	0	0	0	0	0	0	0	0	0	0	0	0	0	0	0	0	0	0	0	0	0	0	0	0	0	0	0	0	0	0	0	0	0
	-0.0318886	0	0	0	0	0	0	0	0	0	0	0	0	0	0	0	0	0	0	0	0	0	0	0	0	0	0	0	0	0	0	0	0	0	0	0	0	0	0	0	0	0	0	0	0	0	0	0	0
	-0.030766	0	0	0	0	0	0	0	0	0	0	0	0	0	0	0	0	0	0	0	0	0	0	0	0	0	0	0	0	0	0	0	0	0	0	0	0	0	0	0	0	0	0	0	0	0	0	0	0
	-0.0296434	0	0	0	0	0	0	0	0	0	0	0	0	0	0	0	0	0	0	0	0	0	0	0	0	0	0	0	0	0	0	0	0	0	0	0	0	0	0	0	0	0	0	0	0	0	0	0	0
	-0.0285208	0	0	0	0	0	0	0	0	0	0	0	0	0	0	0	0	0	0	0	0	0	0	0	0	0	0	0	0	0	0	0	0	0	0	0	0	0	0	0	0	0	0	0	0	0	0	0	0
	-0.0273982	0	0	0	0	0	0	0	0	0	0	0	0	0	0	0	0	0	0	0	0	0	0	0	0	0	0	0	0	0	0	0	0	0	0	0	0	0	0	0	0	0	0	0	0	0	0	0	0
	-0.0262756	0	0	0	0	0	0	0	0	0	0	0	0	0	0	0	0	0	0	0	0	0	0	0	0	0	0	0	0	0	0	0	0	0	0	0	0	0	0	0	0	0	0	0	0	0	0	0	0
	-0.025153	0	0	0	0	0	0	0	0	0	0	0	0	0	0	0	0	0	0	0	0	0	0	0	2	1	0	0	0	0	0	0	0	0	0	0	0	0	0	0	0	0	0	0	0	0	0	1	0
	-0.0240304	0	0	0	0	0	0	0	0	0	0	0	0	0	0	0	0	0	0	0	0	0	0	0	0	1	0	0	0	0	0	0	0	0	0	0	0	0	0	0	0	0	0	0	0	0	1	1	1
	-0.0229078	0	0	0	0	0	0	0	0	0	0	0	0	0	0	0	0	0	0	0	0	0	0	0	0	0	0	0	0	0	0	0	0	0	0	0	0	0	0	0	0	0	0	0	0	0	0	0	0
	-0.0217852	0	0	0	0	0	0	0	0	0	0	0	0	0	0	0	0	0	0	0	0	0	0	0	0	0	0	0	0	0	0	0	0	0	0	0	0	0	0	0	0	0	0	0	0	0	0	0	0
	-0.0206626	0	0	0	0	0	0	0	0	0	0	0	0	0	0	0	0	0	0	0	0	0	0	0	0	0	0	0	0	0	0	0	0	0	0	0	0	0	0	0	0	0	0	0	0	0	0	0	0
	-0.01954	0	0	0	0	0	0	0	0	0	0	0	0	0	0	0	0	0	0	0	0	0	0	0	0	0	0	0	0	0	0	0	0	0	0	0	0	0	0	0	0	0	0	0	0	0	0	0	0
	-0.0184174	0	0	0	0	0	0	0	0	0	0	0	0	0	0	0	0	0	0	0	0	0	0	0	0	0	0	0	0	0	0	0	0	0	0	0	0	0	0	0	0	0	0	0	0	0	0	0	0
	-0.0172948	0	0	0	0	0	0	0	0	0	0	0	0	0	0	0	0	0	0	0	0	0	0	0	0	0	0	0	0	0	0	0	0	0	0	0	0	0	0	0	0	0	0	0	0	0	0	0	0
	-0.0161722	0	0	0	0	0	0	0	0	0	0	0	0	0	0	0	0	0	0	0	0	0	0	0	0	0	0	0	0	0	0	0	0	0	0	0	0	0	0	0	0	0	0	0	0	0	0	0	0
	-0.0150496	0	0	0	0	0	0	0	0	0	0	0	0	0	0	0	0	0	0	0	0	0	0	0	0	0	0	0	0	0	0	0	0	0	0	0	0	0	0	0	0	0	0	0	0	0	0	0	0
	-0.013927	0	0	0	0	0	0	0	0	0	0	0	0	0	0	0	0	0	0	0	0	0	0	0	0	0	0	0	0	0	0	0	0	0	0	0	0	0	0	0	0	0	0	0	0	0	0	0	0
	-0.0128045	0	0	0	0	0	0	0	0	0	0	0	0	0	0	0	0	0	0	0	0	0	0	0	0	0	0	0	0	0	0	0	0	0	0	0	0	0	0	0	0	0	0	0	0	0	0	0	0
	-0.0116819	0	0	0	0	0	0	0	0	0	0	0	0	0	0	0	0	0	0	0	0	0	0	0	0	0	0	0	0	0	0	0	0	0	0	0	0	0	0	0	0	0	0	0	0	0	0	0	0
	-0.0105593	0	0	0	0	0	0	0	0	0	0	0	0	0	0	0	0	0	0	0	0	0	0	0	0	0	0	0	0	0	0	0	0	0	0	0	0	0	0	0	0	0	0	0	0	0	0	0	0
	-0.00943666	0	0	0	0	0	0	0	0	0	0	0	0	0	0	0	0	0	0	0	0	0	0	0	0	0	0	0	0	0	0	0	0	0	0	0	0	0	0	0	0	0	0	0	0	0	0	0	0
	-0.00831406	0	0	0	0	0	0	0	0	0	0	0	0	0	0	0	0	0	0	0	0	0	0	0	0	0	0	0	0	0	0	0	0	0	0	0	0	0	0	0	0	0	0	0	0	0	0	0	0
	-0.00719146	0	0	0	0	0	0	0	0	0	0	0	0	0	0	0	0	0	0	0	0	0	0	0	0	0	0	0	0	0	0	0	0	0	0	0	0	0	0	0	0	0	0	0	0	0	0	0	0
	-0.00606886	0	0	0	0	0	0	0	0	0	0	0	0	0	0	0	0	0	0	0	0	0	0	0	0	0	0	0	0	0	0	0	0	0	0	0	0	0	0	0	0	0	0	0	0	0	0	0	0
	-0.00494626	0	0	0	0	0	0	0	0	0	0	0	0	0	0	0	0	0	0	0	0	0	0	0	0	0	0	0	0	0	0	0	0	0	0	0	0	0	0	0	0	0	0	0	0	0	0	0	0
	-0.00382366	0	0	0	0	0	0	0	0	0	0	0	0	0	0	0	0	0	0	0	0	0	0	0	0	0	0	0	0	0	0	0	0	0	0	0	0	0	0	0	0	0	0	0	0	0	0	0	0
	-0.00270106	0	0	0	0	0	0	0	0	0	0	0	0	0	0	0	0	0	0	0	0	0	0	0	0	0	0	0	0	0	0	0	0	0	0	0	0	0	0	0	0	0	0	0	0	0	0	0	0
	-0.00157847	0	0	0	0	0	0	0	0	0	0	0	0	0	0	0	0	0	0	0	0	0	0	0	0	0	0	0	0	0	0	0	0	0	0	0	0	0	0	0	0	0	0	0	0	0	0	0	0
	-0.000455867	0	0	0	0	0	0	0	0	0	0	0	0	0	0	0	0	0	0	0	0	0	0	0	0	0	0	0	0	0	0	0	0	0	0	0	0	0	0	0	0	0	0	0	0	0	0	0	0
	0.000666732	0	0	0	0	0	0	0	0	0	0	0	0	0	0	0	0	0	0	0	0	0	0	0	0	0	0	0	0	0	0	0	0	0	0	0	0	0	0	0	0	0	0	0	0	0	0	0	0
	0.00178933	0	0	0	0	0	0	0	0	0	0	0	0	0	0	0	0	0	0	0	0	0	0	0	0	0	0	0	0	0	0	0	0	0	0	0	0	0	0	0	0	0	0	0	0	0	0	0	0
	0.00291193	0	0	0	0	0	0	0	0	0	0	0	0	0	0	0	0	0	0	0	0	0	0	0	0	0	0	0	0	0	0	0	0	0	0	0	0	0	0	0	0	0	0	0	0	0	0	0	0
	0.00403453	0	0	0	0	0	0	0	0	0	0	0	0	0	0	0	0	0	0	0	0	0	0	0	0	0	0	0	0	0	0	0	0	0	0	0	0	0	0	0	0	0	0	0	0	0	0	0	0
	0.00515713	0	0	0	0	0	0	0	0	0	0	0	0	0	0	0	0	0	0	0	0	0	0	0	0	0	0	0	0	0	0	0	0	0	0	0	0	0	0	0	0	0	0	0	0	0	0	0	0
	0.00627972	0	0	0	0	0	0	0	0	0	0	0	0	0	0	0	0	0	0	0	0	0	0	0	0	0	0	0	0	0	0	0	0	0	0	0	0	0	0	0	0	0	0	0	0	0	0	0	0
	0.00740232	0	0	0	0	0	0	0	0	0	0	0	0	0	0	0	0	0	0	0	0	0	0	0	0	0	0	0	0	0	0	0	0	0	0	0	0	0	0	0	0	0	0	0	0	0	0	0	0
	0.00852492	0	0	0	0	0	0	0	0	0	0	0	0	0	0	0	0	0	0	0	0	0	0	0	0	0	0	0	0	0	0	0	0	0	0	0	0	0	0	0	0	0	0	0	0	0	0	0	0
	0.00964752	0	0	0	0	0	0	0	0	0	0	0	0	0	0	0	0	0	0	0	0	0	0	0	0	0	0	0	0	0	0	0	0	0	0	0	0	0	0	0	0	0	0	0	0	0	0	0	0
	0.0107701	0	0	0	0	0	0	0	0	0	0	0	0	0	0	0	0	0	0	0	0	0	0	0	0	0	0	0	0	0	0	0	0	0	0	0	0	0	0	0	0	0	0	0	0	0	0	0	0
	0.0118927	0	0	0	0	0	0	0	0	0	0	0	0	0	0	0	0	0	0	0	0	0	0	0	0	0	0	0	0	0	0	0	0	0	0	0	0	0	0	0	0	0	0	0	0	0	0	0	0
	0.0130153	0	0	0	0	0	0	0	0	0	0	0	0	0	0	0	0	0	0	0	0	0	0	0	0	0	0	0	0	0	0	0	0	0	0	0	0	0	0	0	0	0	0	0	0	0	0	0	0
	0.0141379	0	0	0	0	0	0	0	0	0	0	0	0	0	0	0	0	0	0	0	0	0	0	0	0	0	0	0	0	0	0	0	0	0	0	0	0	0	0	0	0	0	0	0	0	0	0	0	0
	0.0152605	0	0	0	0	0	0	0	0	0	0	0	0	0	0	0	0	0	0	0	0	0	0	0	0	0	0	0	0	0	0	0	0	0	0	0	0	0	0	0	0	0	0	0	0	0	0	0	0
	0.0163831	0	0	0	0	0	0	0	0	0	0	0	0	0	0	0	0	0	0	0	0	0	0	0	0	0	0	0	0	0	0	0	0	0	0	0	0	0	0	0	0	0	0	0	0	0	0	0	0
	0.0175057	0	0	0	0	0	0	0	0	0	0	0	0	0	0	0	0	0	0	0	0	0	0	0	0	0	0	0	0	0	0	0	0	0	0	0	0	0	0	0	0	0	0	0	0	0	0	0	0
	0.0186283	0	0	0	0	0	0	0	0	0	0	0	0	0	0	0	0	0	0	0	0	0	0	0	0	0	0	0	0	0	0	0	0	0	0	0	0	0	0	0	0	0	0	0	0	0	0	0	0
	0.0197509	0	0	0	0	0	0	0	0	0	0	0	0	0	0	0	0	0	0	0	0	0	0	0	0	0	0	0	0	0	0	0	0	0	0	0	0	0	0	0	0	0	0	0	0	0	0	0	0
	0.0208735	0	0	0	0	0	0	0	0	0	0	0	0	0	0	0	0	0	0	0	0	0	0	0	0	0	0	0	0	0	0	0	0	0	0	0	0	0	0	0	0	0	0	0	0	0	0	0	0
	0.0219961	0	0	0	0	0	0	0	0	0	0	0	0	0	0	0	0	0	0	0	0	0	0	0	0	0	0	0	0	0	0	0	0	0	0	0	0	0	0	0	0	0	0	0	0	0	0	0	0
	0.0231187	0	0	0	0	0	0	0	0	0	0	0	0	0	0	0	0	0	0	0	0	0	0	0	0	0	0	0	0	0	0	0	0	0	0	0	0	0	0	0	0	0	0	0	0	0	0	0	0
	0.0242413	0	0	0	0	0	0	0	0	0	0	0	0	0	0	0	0	0	0	0	0	0	0	0	0	0	0	0	0	0	0	0	0	0	0	0	0	0	0	0	0	0	0	0	0	0	0	0	0
	0.0253639	0	0	0	0	0	0	0	0	0	0	0	0	0	0	0	0	0	0	0	0	0	0	0	0	0	0	0	0	0	0	0	0	0	0	0	0	0	0	0	0	0	0	0	0	0	0	0	0
	0.0264865	0	0	0	0	0	0	0	0	0	0	0	0	0	0	0	0	0	0	0	0	0	0	0	0	0	0	0	0	0	0	0	0	0	0	0	0	0	0	0	0	0	0	0	0	0	0	0	0
	0.0276091	0	0	0	0	0	0	0	0	0	0	0	0	0	0	0	0	0	0	0	0	0	0	0	0	0	0	0	0	0	0	0	0	0	0	0	0	0	0	0	0	0	0	0	0	0	0	0	0
	0.0287317	0	0	0	0	0	0	0	0	0	0	0	0	0	0	0	0	0	0	0	0	0	0	0	0	0	0	0	0	0	0	0	0	0	0	0	0	0	0	0	0	0	0	0	0	0	0	0	0
	0.0298543	0	0	0	0	0	0	0	0	0	0	0	0	0	0	0	0	0	0	0	0	0	0	0	0	0	0	0	0	0	0	0	0	0	0	0	0	0	0	0	0	0	0	0	0	0	0	0	0
	0.0309769	0	0	0	0	0	0	0	0	0	0	0	0	0	0	0	0	0	0	0	0	0	0	0	0	0	0	0	0	0	0	0	0	0	0	0	0	0	0	0	0	0	0	0	0	0	0	0	0
	0.0320995	0	0	0	0	0	0	0	0	0	0	0	0	0	0	0	0	0	0	0	0	0	0	0	0	0	0	0	0	0	0	0	0	0	0	0	0	0	0	0	0	0	0	0	0	0	0	0	0
	0.0332221	0	0	0	0	0	0	0	0	0	0	0	0	0	0	0	0	0	0	0	0	0	0	0	0	0	0	0	0	0	0	0	0	0	0	0	0	0	0	0	0	0	0	0	0	0	0	0	0
	0.0343447	0	0	0	0	0	0	0	0	0	0	0	0	0	0	0	0	0	0	0	0	0	0	0	0	0	0	0	0	0	0	0	0	0	0	0	0	0	0	0	0	0	0	0	0	0	0	0	0
	0.0354673	0	0	0	0	0	0	0	0	0	0	0	0	0	0	0	0	0	0	0	0	0	0	0	0	0	0	0	0	0	0	0	0	0	0	0	0	0	0	0	0	0	0	0	0	0	0	0	0
	0.0365899	0	0	0	0	0	0	0	0	0	0	0	0	0	0	0	0	0	0	0	0	0	0	0	0	0	0	0	0	0	0	0	0	0	0	0	0	0	0	0	0	0	0	0	0	0	0	0	0
	0.0377125	0	0	0	0	0	0	0	0	0	0	0	0	0	0	0	0	0	0	0	0	0	0	0	0	0	0	0	0	0	0	0	0	0	0	0	0	0	0	0	0	0	0	0	0	0	0	0	0
	0.0388351	0	0	0	0	0	0	0	0	0	0	0	0	0	0	0	0	0	0	0	0	0	0	0	0	0	0	0	0	0	0	0	0	0	0	0	0	0	0	0	0	0	0	0	0	0	0	0	0
	0.0399577	0	0	0	0	0	0	0	0	0	0	0	0	0	0	0	0	0	0	0	0	0	0	0	0	0	0	0	0	0	0	0	0	0	0	0	0	0	0	0	0	0	0	0	0	0	0	0	0
	0.0410803	0	0	0	0	0	0	0	0	0	0	0	0	0	0	0	0	0	0	0	0	0	0	0	0	0	0	0	0	0	0	0	0	0	0	0	0	0	0	0	0	0	0	0	0	0	0	0	0
	0.0422029	0	0	0	0	0	0	0	0	0	0	0	0	0	0	0	0	0	0	0	0	0	0	0	0	0	0	0	0	0	0	0	0	0	0	0	0	0	0	0	0	0	0	0	0	0	0	0	0
	0.0433255	0	0	0	0	0	0	0	0	0	0	0	0	0	0	0	0	0	0	0	0	0	0	0	0	0	0	0	0	0	0	0	0	0	0	0	0	0	0	0	0	0	0	0	0	0	0	0	0
	0.0444481	0	0	0	0	0	0	0	0	0	0	0	0	0	1	0	0	0	0	0	0	0	0	0	0	0	0	0	0	0	0	0	0	0	0	0	0	0	0	0	0	0	0	0	0	0	0	0	0
	0.0455707	0	0	0	0	0	0	0	0	0	0	0	0	0	1	1	0	0	0	0	0	0	0	0	0	0	0	0	0	0	0	0	0	0	0	0	0	0	0	0	0	0	0	0	0	0	0	0	0
	0.0466933	0	0	0	0	0	0	0	0	0	0	0	0	0	0	0	0	0	0	0	0	0	0	0	0	0	0	0	0	0	0	0	0	0	0	0	0	0	0	0	0	0	0	0	0	0	0	0	0
	0.0478159	0	0	0	0	0	0	0	0	0	0	0	0	0	0	0	0	0	0	0	0	0	0	0	0	0	0	0	0	0	0	0	0	0	0	0	0	0	0	0	0	0	0	0	0	0	0	0	0
	0.0489385	0	0	0	0	0	0	0	0	0	0	0	0	0	0	0	0	0	0	0	0	0	0	0	0	0	0	0	0	0	0	0	0	0	0	0	0	0	0	0	0	0	0	0	0	0	0	0	0
	0.0500611	0	0	0	0	0	0	0	0	0	0	0	0	0	0	0	0	0	0	0	0	0	0	0	0	0	0	0	0	0	0	0	0	0	0	0	0	0	0	0	0	0	0	0	0	0	0	0	0
	0.0511837	0	0	0	0	0	0	0	0	0	0	0	0	0	0	0	0	0	0	0	0	0	0	0	0	0	0	0	0	0	0	0	0	0	0	0	0	0	0	0	0	0	0	0	0	0	0	0	0
	0.0523063	0	0	0	0	0	0	0	0	0	0	0	0	0	0	0	0	0	0	0	0	0	0	0	0	0	0	0	0	0	0	0	0	0	0	0	0	0	0	0	0	0	0	0	0	0	0	0	0
	0.0534289	0	0	0	0	0	0	0	0	0	0	0	0	0	0	0	0	0	0	0	0	0	0	0	0	0	0	0	0	0	0	0	0	0	0	0	0	0	0	0	0	0	0	0	0	0	0	0	0
	0.0545515	0	0	0	0	0	0	0	0	0	0	0	0	0	0	0	0	0	0	0	0	0	0	0	0	0	0	0	0	0	0	0	0	0	0	0	0	0	0	0	0	0	0	0	0	0	0	0	0
	0.0556741	0	0	0	0	0	0	0	0	0	0	0	0	0	0	0	0	0	0	0	0	0	0	0	0	0	0	0	0	0	0	0	0	0	0	0	0	0	0	0	0	0	0	0	0	0	0	0	0
	0.0567967	0	0	0	0	0	0	0	0	0	0	0	0	0	0	0	0	0	0	0	0	0	0	0	0	0	0	0	0	0	0	0	0	0	0	0	0	0	0	0	0	0	0	0	0	0	0	0	0
	0.0579193	0	0	0	0	0	0	0	0	0	0	0	0	0	0	0	0	0	0	0	0	0	0	0	0	0	0	0	0	0	0	0	0	0	0	0	0	0	0	0	0	0	0	0	0	0	0	0	0
	0.0590419	0	0	0	0	0	0	0	0	0	0	0	0	0	0	0	0	0	0	0	0	0	0	0	0	0	0	0	0	0	0	0	0	0	0	0	0	0	0	0	0	0	0	0	0	0	0	0	0
	0.0601645	0	0	0	0	0	0	0	0	0	0	0	0	0	0	0	0	0	0	0	0	0	0	0	0	0	0	0	0	0	0	0	0	0	0	0	0	0	0	0	0	0	0	0	0	0	0	0	0
	0.0612871	0	0	0	0	0	0	0	0	0	0	0	0	0	0	0	0	0	0	0	0	0	0	0	0	0	0	0	0	0	0	0	0	0	0	0	0	0	0	0	0	0	0	0	0	0	0	0	0
	0.0624097	0	0	0	0	0	0	0	0	0	0	0	0	0	0	0	0	0	0	0	0	0	0	0	0	0	0	0	0	0	0	0	0	0	0	0	0	0	0	0	0	0	0	0	0	0	0	0	0
	0.0635323	0	0	0	0	0	0	0	0	0	0	0	0	0	0	0	0	0	0	0	0	0	0	0	0	0	0	0	0	0	0	0	0	0	0	0	0	0	0	0	0	0	0	0	0	0	0	0	0
	0.0646549	0	0	0	0	0	0	0	0	0	0	0	0	0	0	0	0	0	0	0	0	0	0	0	0	0	0	0	0	0	0	0	0	0	0	0	0	0	0	0	0	0	0	0	0	0	0	0	0
	0.0657775	0	0	0	0	0	0	0	0	0	0	0	0	0	0	0	0	0	0	0	0	0	0	0	0	0	0	0	0	0	0	0	0	0	0	0	0	0	0	0	0	0	0	0	0	0	0	0	0
	0.0669	0	0	0	0	0	0	0	0	0	0	0	0	0	0	0	0	0	0	0	0	0	0	0	0	0	0	0	0	0	0	0	0	0	0	0	0	0	0	0	0	0	0	0	0	0	0	0	0
	0.0680226	0	0	0	0	0	0	0	0	0	0	0	0	0	0	0	0	0	0	0	0	0	0	0	0	0	0	0	0	0	0	0	0	0	0	0	0	0	0	0	0	0	0	0	0	0	0	0	0
	0.0691452	0	0	0	0	0	0	0	0	0	0	0	0	0	0	0	0	0	0	0	0	0	0	0	0	0	0	0	0	0	0	0	0	0	0	0	0	0	0	0	0	0	0	0	0	0	0	0	0
	0.0702678	0	0	0	0	0	0	0	0	0	0	0	0	0	0	0	0	0	0	0	0	0	0	0	0	0	0	0	0	0	0	0	0	0	0	0	0	0	0	0	0	0	0	0	0	0	0	0	0
	0.0713904	0	0	0	0	0	0	0	0	0	0	0	0	0	0	0	0	0	0	0	0	0	0	0	0	0	0	0	0	0	0	0	0	0	0	0	0	0	0	0	0	0	0	0	0	0	0	0	0
	0.072513	0	0	0	0	0	0	0	0	0	0	0	0	0	0	0	0	0	0	0	0	0	0	0	0	0	0	0	0	0	0	0	0	0	0	0	0	0	0	0	0	0	0	0	0	0	0	0	0
	0.0736356	0	0	0	0	0	0	0	0	0	0	0	0	0	0	0	0	0	0	0	0	0	0	0	0	0	0	0	0	0	0	0	0	0	0	0	0	0	0	0	0	0	0	0	0	0	0	0	0
	0.0747582	0	0	0	0	0	0	0	0	0	0	0	0	0	0	0	0	0	0	0	0	0	0	0	0	0	0	0	0	0	0	0	0	0	0	0	0	0	0	0	0	0	0	0	0	0	0	0	0
	0.0758808	0	0	0	0	0	0	0	0	0	0	0	0	0	0	0	0	0	0	0	0	0	0	0	0	0	0	0	0	0	0	0	0	0	0	0	0	0	0	0	0	0	0	0	0	0	0	0	0
	0.0770034	0	0	0	0	0	0	0	0	0	0	0	0	0	0	0	0	0	0	0	0	0	0	0	0	0	0	0	0	0	0	0	0	0	0	0	0	0	0	0	0	0	0	0	0	0	0	0	0
	0.078126	0	0	0	0	0	0	0	0	0	0	0	0	0	0	0	0	0	0	0	0	0	0	0	0	0	0	0	0	0	0	0	0	0	0	0	0	0	0	0	0	0	0	0	0	0	0	0	0
	0.0792486	0	0	0	0	0	0	0	0	0	0	0	0	0	0	0	0	0	0	0	0	0	0	0	0	0	0	0	0	0	0	0	0	0	0	0	0	0	0	0	0	0	0	0	0	0	0	0	0
	0.0803712	0	0	0	0	0	0	0	0	0	0	0	0	0	0	0	0	0	0	0	0	0	0	0	0	0	0	0	0	0	0	0	0	0	0	0	0	0	0	0	0	0	0	0	0	0	0	0	0
	0.0814938	0	0	0	0	0	0	0	0	0	0	0	0	0	0	0	0	0	0	0	0	0	0	0	0	0	0	0	0	0	0	0	0	0	0	0	0	0	0	0	0	0	0	0	0	0	0	0	0
	0.0826164	0	0	0	0	0	0	0	0	0	0	0	0	0	0	0	0	0	0	0	0	0	0	0	0	0	0	0	0	0	0	0	0	0	0	0	0	0	0	0	0	0	0	0	0	0	0	0	0
	0.083739	0	0	0	0	0	0	0	0	0	0	0	0	0	0	0	0	0	0	0	0	0	0	0	0	0	0	0	0	0	0	0	0	0	0	0	0	0	0	0	0	0	0	0	0	0	0	0	0
	0.0848616	0	0	0	0	0	0	0	0	0	0	0	0	0	0	0	0	0	0	0	1	2	0	0	0	0	0	0	0	0	0	0	0	0	0	0	0	0	0	0	0	0	0	0	0	0	0	0	0
	0.0859842	0	0	0	0	0	0	0	0	0	0	0	0	0	0	0	0	0	0	0	0	0	0	0	0	0	0	0	0	0	0	0	0	0	0	0	0	0	0	0	0	0	0	0	0	0	0	0	0
	0.0871068	0	0	0	0	0	0	0	0	0	0	0	0	0	0	0	0	0	0	0	0	0	0	0	0	0	0	0	0	0	0	0	0	0	0	0	0	0	0	0	0	0	0	0	0	0	0	0	0
	0.0882294	0	0	0	0	0	0	0	0	0	0	0	0	0	0	0	0	0	0	0	0	0	0	0	0	0	0	0	0	0	0	0	0	0	0	0	0	0	0	0	0	0	0	0	0	0	0	0	0
	0.089352	0	0	0	0	0	0	0	0	0	0	0	0	0	0	0	0	0	0	0	0	0	0	0	0	0	0	0	0	0	0	0	0	0	0	0	0	0	0	0	0	0	0	0	0	0	0	0	0
	0.0904746	0	0	0	0	0	0	0	0	0	0	0	0	0	0	0	0	0	0	0	0	0	0	0	0	0	0	0	0	0	0	0	0	0	0	0	0	0	0	0	0	0	0	0	0	0	0	0	0
	0.0915972	0	0	0	0	0	0	0	0	0	0	0	0	0	0	0	0	0	0	0	0	0	0	0	0	0	0	0	0	0	0	0	0	0	0	0	0	0	0	0	0	0	0	0	0	0	0	0	0
	0.0927198	0	0	0	0	0	0	0	0	0	0	0	0	0	0	0	0	0	0	0	0	0	0	0	0	0	0	0	0	0	0	0	0	0	0	0	0	0	0	0	0	0	0	0	0	0	0	0	0
	0.0938424	0	0	0	0	0	0	0	0	0	0	0	0	0	0	0	0	0	0	0	0	0	0	0	0	0	0	0	0	0	0	0	0	0	0	0	0	0	0	0	0	0	0	0	0	0	0	0	0
	0.094965	0	0	0	0	0	0	0	0	0	0	0	0	0	0	0	0	0	0	0	0	0	0	0	0	0	0	0	0	0	0	0	0	0	0	0	0	0	0	0	0	0	0	0	0	0	0	0	0
	0.0960876	0	0	0	0	0	0	0	0	0	0	0	0	0	0	0	0	0	0	0	0	0	0	0	0	0	0	0	0	0	0	0	0	0	0	0	0	0	0	0	0	0	0	0	0	0	0	0	0
	0.0972102	0	0	0	0	0	0	0	0	0	0	0	0	0	0	0	0	0	0	0	0	0	0	0	0	0	0	0	0	0	0	0	0	0	0	0	0	0	0	0	0	0	0	0	0	0	0	0	0
	0.0983328	0	0	0	0	0	0	0	0	0	0	0	0	0	0	0	0	0	0	0	0	0	0	0	0	0	0	0	0	0	0	0	0	0	0	0	0	0	0	0	0	0	0	0	0	0	0	0	0
	0.0994554	0	0	0	0	0	0	0	0	0	0	0	0	0	0	0	0	0	0	0	0	0	0	0	0	0	0	0	0	0	0	0	0	0	0	0	0	0	0	0	0	0	0	0	0	0	0	0	0
	0.100578	0	0	0	0	0	0	0	0	0	0	0	0	0	0	0	0	0	0	0	0	0	0	0	0	0	0	0	0	0	0	0	0	0	0	0	0	0	0	0	0	0	0	0	0	0	0	0	0
	0.101701	0	0	0	0	0	0	0	0	0	0	0	0	0	0	0	0	0	0	0	0	0	0	0	0	0	0	0	0	0	0	0	0	0	0	0	0	0	0	0	0	0	0	0	0	0	0	0	0
	0.102823	0	0	0	0	0	0	0	0	0	0	0	0	0	0	0	0	0	0	0	0	0	0	0	0	0	0	0	0	0	0	0	0	0	0	0	0	0	0	0	0	0	0	0	0	0	0	0	0
	0.103946	0	0	0	0	0	0	0	0	0	0	0	0	0	0	0	0	0	0	0	0	0	0	0	0	0	0	0	0	0	0	0	0	0	0	0	0	0	0	0	0	0	0	0	0	0	0	0	0
	0.105068	0	0	0	0	0	0	0	0	0	0	0	0	0	0	0	0	0	0	0	0	0	0	0	0	0	0	0	0	0	0	0	0	0	0	0	0	0	0	0	0	0	0	0	0	0	0	0	0
	0.106191	0	0	0	0	0	0	0	0	0	0	0	0	0	0	0	0	0	0	0	0	0	0	0	0	0	0	0	0	0	0	0	0	0	0	0	0	0	0	0	0	0	0	0	0	0	0	0	0
	0.107314	0	0	0	0	0	0	0	0	0	0	0	0	0	0	0	0	0	0	0	0	0	0	0	0	0	0	0	0	0	0	0	0	0	0	0	0	0	0	0	0	0	0	0	0	0	0	0	0
	0.108436	0	0	0	0	0	0	0	0	0	0	0	0	0	0	0	0	0	0	0	0	0	0	0	0	0	0	0	0	0	0	0	0	0	0	0	0	0	0	0	0	0	0	0	0	0	0	0	0
	0.109559	0	0	0	0	0	0	0	0	0	0	0	0	0	0	0	0	0	0	0	0	0	0	0	0	0	0	0	0	0	0	0	0	0	0	0	0	0	0	0	0	0	0	0	0	0	0	0	0
	0.110681	0	0	0	0	0	0	0	0	0	0	0	0	0	0	0	0	0	0	0	0	0	0	0	0	0	0	0	0	0	0	0	0	0	0	0	0	0	0	0	0	0	0	0	0	0	0	0	0
	0.111804	0	0	0	0	0	0	0	0	0	0	0	0	0	0	0	0	0	0	0	0	0	0	0	0	0	0	0	0	0	0	0	0	0	0	0	0	0	0	0	0	0	0	0	0	0	0	0	0
	0.112927	0	0	0	0	0	0	0	0	0	0	0	0	0	0	0	0	0	0	0	0	0	0	0	0	0	0	0	0	0	0	0	0	0	0	0	0	0	0	0	0	0	0	0	0	0	0	0	0
	0.114049	0	0	0	0	0	0	0	0	0	0	0	0	0	0	0	0	0	0	0	0	0	0	0	0	0	0	0	0	0	0	0	0	0	0	0	0	0	0	0	0	0	0	0	0	0	0	0	0
	0.115172	0	0	0	0	0	0	0	0	0	0	0	0	0	0	0	0	0	0	0	0	0	0	0	0	0	0	0	0	0	0	0	0	0	0	0	0	0	0	0	0	0	0	0	0	0	0	0	0
	0.116294	0	0	0	0	0	0	0	0	0	0	0	0	0	0	0	0	0	0	0	0	0	0	0	0	0	0	0	0	0	0	0	0	0	0	0	0	0	0	0	0	0	0	0	0	0	0	0	0
	0.117417	0	0	0	0	0	0	0	0	0	0	0	0	0	0	0	0	0	0	0	0	0	0	0	0	0	0	0	0	0	0	0	0	0	0	0	0	0	0	0	0	0	0	0	0	0	0	0	0
	0.11854	0	0	0	0	0	0	0	0	0	0	0	0	0	0	0	0	0	0	0	0	0	0	0	0	0	0	0	0	0	0	0	0	0	0	0	0	0	0	0	0	0	0	0	0	0	0	0	0
	0.119662	0	0	0	0	0	0	0	0	0	0	0	0	0	0	0	0	0	0	0	0	0	0	0	0	0	0	0	0	0	0	0	0	0	0	0	0	0	0	0	0	0	0	0	0	0	0	0	0
	0.120785	0	0	0	0	0	0	0	0	0	0	0	0	0	0	0	0	0	0	0	0	0	0	0	0	0	0	0	0	0	0	0	0	0	0	0	0	0	0	0	0	0	0	0	0	0	0	0	0
	0.121907	0	0	0	0	0	0	0	0	0	0	0	0	0	0	0	0	0	0	0	0	0	0	0	0	0	0	0	0	0	0	0	0	0	0	0	0	0	0	0	0	0	0	0	0	0	0	0	0
	0.12303	0	0	0	0	0	0	0	0	0	0	0	0	0	0	0	0	0	0	0	0	0	0	0	0	0	0	0	0	0	0	0	0	0	0	0	0	0	0	0	0	0	0	0	0	0	0	0	0
	0.124153	0	0	0	0	0	0	0	0	0	0	0	0	0	0	0	0	0	0	0	0	0	0	0	0	0	0	0	0	0	0	0	0	0	0	0	0	0	0	0	0	0	0	0	0	0	0	0	0
	0.125275	0	0	0	0	0	0	0	0	0	0	0	0	0	0	0	0	0	0	0	0	0	0	0	0	0	0	0	0	0	0	0	0	0	0	0	0	0	0	0	0	0	0	0	0	0	0	0	0
	0.126398	0	0	0	0	0	0	0	0	0	0	0	0	0	0	0	0	0	0	0	0	0	0	0	0	0	0	0	0	0	0	0	0	0	0	0	0	0	0	0	0	0	0	0	0	0	0	0	0
	0.12752	0	0	0	0	0	0	0	0	0	0	0	0	0	0	0	0	0	0	0	0	0	0	0	0	0	0	0	0	0	0	0	0	0	0	0	0	0	0	0	0	0	0	0	0	0	0	0	0
	0.128643	0	0	0	0	0	0	0	0	0	0	0	0	0	0	0	0	0	0	0	0	0	0	0	0	0	0	0	0	0	0	0	0	0	0	0	0	0	0	0	0	0	0	0	0	0	0	0	0
	0.129766	0	0	0	0	0	0	0	0	0	0	0	0	0	0	0	0	0	0	0	0	0	0	0	0	0	0	0	0	0	0	0	0	0	0	0	0	0	0	0	0	0	0	0	0	0	0	0	0
	0.130888	0	0	0	0	0	0	0	0	0	0	0	0	0	0	0	0	0	0	0	0	0	0	0	0	0	0	0	0	0	0	0	0	0	0	0	0	0	0	0	0	0	0	0	0	0	0	0	0
	0.132011	0	0	0	0	0	0	0	0	0	0	0	0	0	0	0	0	0	0	0	0	0	0	0	0	0	0	0	0	0	0	0	0	0	0	0	0	0	0	0	0	0	0	0	0	0	0	0	0
	0.133133	0	0	0	0	0	0	0	0	0	0	0	0	0	0	0	0	0	0	0	0	0	0	0	0	0	0	0	0	0	0	0	0	0	0	0	0	0	0	0	0	0	0	0	0	0	0	0	0
	0.134256	0	0	0	0	0	0	0	0	0	0	0	0	0	0	0	0	0	0	0	0	0	0	0	0	0	0	0	0	0	0	0	0	0	0	0	0	0	0	0	0	0	0	0	0	0	0	0	0
	0.135379	0	0	0	0	0	0	0	0	0	0	0	0	0	0	0	0	0	0	0	0	0	0	0	0	0	0	0	0	0	0	0	0	0	0	0	0	0	0	0	0	0	0	0	0	0	0	0	0
	0.136501	0	0	0	0	0	0	0	0	0	0	0	0	0	0	0	0	0	0	0	0	0	0	0	0	0	0	0	0	0	0	0	0	0	0	0	0	0	0	0	0	0	0	0	0	0	0	0	0
	0.137624	0	0	0	0	0	0	0	0	0	0	0	0	0	0	0	0	0	0	0	0	0	0	0	0	0	0	0	0	0	0	0	0	0	0	0	0	0	0	0	0	0	0	0	0	0	0	0	0
	0.138746	0	0	0	0	0	0	0	0	0	0	0	0	0	0	0	0	0	0	0	0	0	0	0	0	0	0	0	0	0	0	0	0	0	0	0	0	0	0	0	0	0	0	0	0	0	0	0	0
	0.139869	0	0	0	0	0	0	0	0	0	0	0	0	0	0	0	0	0	0	0	0	0	0	0	0	0	0	0	0	0	0	0	0	0	0	0	0	0	0	0	0	0	0	0	0	0	0	0	0
	0.140992	0	0	0	0	0	0	0	0	0	0	0	0	0	0	0	0	0	0	0	0	0	0	0	0	0	0	0	0	0	0	0	0	0	0	0	0	0	0	0	0	0	0	0	0	0	0	0	0
	0.142114	0	0	0	0	0	0	0	0	0	0	0	0	0	0	0	0	0	0	0	0	0	0	0	0	0	0	0	0	0	0	0	0	0	0	0	0	0	0	0	0	0	0	0	0	0	0	0	0
	0.143237	0	0	0	0	0	0	0	0	0	0	0	0	0	0	0	0	0	0	0	0	0	0	0	0	0	0	0	0	0	0	0	0	0	0	0	0	0	0	0	0	0	0	0	0	0	0	0	0
	0.144359	0	0	0	0	0	0	0	0	0	0	0	0	0	0	0	0	0	0	0	0	0	0	0	0	0	0	0	0	0	0	0	0	0	0	0	0	0	0	0	0	0	0	0	0	0	0	0	0
	0.145482	0	0	0	0	0	0	0	0	0	0	0	0	0	0	0	0	0	0	0	0	0	0	0	0	0	0	0	0	0	0	0	0	0	0	0	0	0	0	0	0	0	0	0	0	0	0	0	0
	0.146605	0	0	0	0	0	0	0	0	0	0	0	0	0	0	0	0	0	0	0	0	0	0	0	0	0	0	0	0	0	0	0	0	0	0	0	0	0	0	0	0	0	0	0	0	0	0	0	0
	0.147727	0	0	0	0	0	0	0	0	0	0	0	0	0	0	0	0	0	0	0	0	0	0	0	0	0	0	0	0	0	0	0	0	0	0	0	0	0	0	0	0	0	0	0	0	0	0	0	0
	0.14885	0	0	0	0	0	0	0	0	0	0	0	0	0	0	0	0	0	0	0	0	0	0	0	0	0	0	0	0	0	0	0	0	0	0	0	0	0	0	0	0	0	0	0	0	0	0	0	0
	0.149972	0	0	0	0	0	0	0	0	0	0	0	0	0	0	0	0	0	0	0	0	0	0	0	0	0	0	0	0	0	0	0	0	0	0	0	0	0	0	0	0	0	0	0	0	0	0	0	0
	0.151095	0	0	0	0	0	0	0	0	0	0	0	0	0	0	0	0	0	0	0	0	0	0	0	0	0	0	0	0	0	0	0	0	0	0	0	0	0	0	0	0	0	0	0	0	0	0	0	0
	0.152218	0	0	0	0	0	0	0	0	0	0	0	0	0	0	0	0	0	0	0	0	0	0	0	0	0	0	0	0	0	0	0	0	0	0	0	0	0	0	0	0	0	0	0	0	0	0	0	0
	0.15334	0	0	0	0	0	0	0	0	0	0	0	0	0	0	0	0	0	0	0	0	0	0	0	0	0	0	0	0	0	0	0	0	0	0	0	0	0	0	0	0	0	0	0	0	0	0	0	0
	0.154463	0	0	0	0	0	0	0	0	0	0	0	0	0	0	0	0	0	0	0	0	0	0	0	0	0	0	0	0	0	0	0	0	0	0	0	0	0	0	0	0	0	0	0	0	0	0	0	0
	0.155585	0	0	0	0	0	0	0	0	0	0	0	0	0	0	0	0	0	0	0	0	0	0	0	0	0	0	0	0	0	0	0	0	0	0	0	0	0	0	0	0	0	0	0	0	0	0	0	0
	0.156708	0	0	0	0	0	0	0	0	0	0	0	0	0	0	0	0	0	0	0	0	0	0	0	0	0	0	0	0	0	0	0	0	0	0	0	0	0	0	0	0	0	0	0	0	0	0	0	0
	0.157831	0	0	0	0	0	0	0	0	0	0	0	0	0	0	0	0	0	0	0	0	0	0	0	0	0	0	0	0	0	0	0	0	0	0	0	0	0	0	0	0	0	0	0	0	0	0	0	0
	0.158953	0	0	0	0	0	0	0	0	0	0	0	0	0	0	0	0	0	0	0	0	0	0	0	0	0	0	0	0	0	0	0	0	0	0	0	0	0	0	0	0	0	0	0	0	0	0	0	0
	0.160076	0	0	0	0	0	0	0	0	0	0	0	0	0	0	0	0	0	0	0	0	0	0	0	0	0	0	0	0	0	0	0	0	0	0	0	0	0	0	0	0	0	0	0	0	0	0	0	0
	0.161198	0	0	0	0	0	0	0	0	0	0	0	0	0	0	0	0	0	0	0	0	0	0	0	0	0	0	0	0	0	0	0	0	0	0	0	0	0	0	0	0	0	0	0	0	0	0	0	0
	0.162321	0	0	0	0	0	0	0	0	0	0	0	0	0	0	0	0	0	0	0	0	0	0	0	0	0	0	0	0	0	0	0	0	0	0	0	0	0	0	0	0	0	0	0	0	0	0	0	0
	0.163444	0	0	0	0	0	0	0	0	0	0	0	0	0	0	0	0	0	0	0	0	0	0	0	0	0	0	0	0	0	0	0	0	0	0	0	0	0	0	0	0	0	0	0	0	0	0	0	0
	0.164566	0	0	0	0	0	0	0	0	0	0	0	0	0	0	0	0	0	0	0	0	0	0	0	0	0	0	0	0	0	0	0	0	0	0	0	0	0	0	0	0	0	0	0	0	0	0	0	0
	0.165689	0	0	0	0	0	0	0	0	0	0	0	0	0	0	0	0	0	0	0	0	0	0	0	0	0	0	0	0	0	0	0	0	0	0	0	0	0	0	0	0	0	0	0	0	0	0	0	0
	0.166811	0	0	0	0	0	0	0	0	0	0	0	0	0	0	0	0	0	0	0	0	0	0	0	0	0	0	0	0	0	0	0	0	0	0	0	0	0	0	0	0	0	0	0	0	0	0	0	0
	0.167934	0	0	0	0	0	0	0	0	0	0	0	0	0	0	0	0	0	0	0	0	0	0	0	0	0	0	0	0	0	0	0	0	0	0	0	0	0	0	0	0	0	0	0	0	0	0	0	0
	0.169057	0	0	0	0	0	0	0	0	0	0	0	0	0	0	0	0	0	0	0	0	0	0	0	0	0	0	0	0	0	0	0	0	0	0	0	0	0	0	0	0	0	0	0	0	0	0	0	0
	0.170179	0	0	0	0	0	0	0	0	0	0	0	0	0	0	0	0	0	0	0	0	0	0	0	0	0	0	0	0	0	0	0	0	0	0	0	0	0	0	0	0	0	0	0	0	0	0	0	0
	0.171302	0	0	0	0	0	0	0	0	0	0	0	0	0	0	0	0	0	0	0	0	0	0	0	0	0	0	0	0	0	0	0	0	0	0	0	0	0	0	0	0	0	0	0	0	0	0	0	0
	0.172424	0	0	0	0	0	0	0	0	0	0	0	0	0	0	0	0	0	0	0	0	0	0	0	0	0	0	0	0	0	0	0	0	0	0	0	0	0	0	0	0	0	0	0	0	0	0	0	0
	0.173547	0	0	0	0	0	0	0	0	0	0	0	0	0	0	0	0	0	0	0	0	0	0	0	0	0	0	0	0	0	0	0	0	0	0	0	0	0	0	0	0	0	0	0	0	0	0	0	0
	0.17467	0	0	0	0	0	0	0	0	0	0	0	0	0	0	0	0	0	0	0	0	0	0	0	0	0	0	0	0	0	0	0	0	0	0	0	0	0	0	0	0	0	0	0	0	0	0	0	0
	0.175792	0	0	0	0	0	0	0	0	0	0	0	0	0	0	0	0	0	0	0	0	0	0	0	0	0	0	0	0	0	0	0	0	0	0	0	0	0	0	0	0	0	0	0	0	0	0	0	0
	0.176915	0	0	0	0	0	0	0	0	0	0	0	0	0	0	0	0	0	0	0	0	0	0	0	0	0	0	0	0	0	0	0	0	0	0	0	0	0	0	0	0	0	0	0	0	0	0	0	0
	0.178037	0	0	0	0	0	0	0	0	0	0	0	0	0	0	0	0	0	0	0	0	0	0	0	0	0	0	0	0	0	0	0	0	0	0	0	0	0	0	0	0	0	0	0	0	0	0	0	0
	0.17916	0	0	0	0	0	0	0	0	0	0	0	0	0	0	0	0	0	0	0	0	0	0	0	0	0	0	0	0	0	0	0	0	0	0	0	0	0	0	0	0	0	0	0	0	0	0	0	0
	0.180283	0	0	0	0	0	0	0	0	0	0	0	0	0	0	0	0	0	0	0	0	0	0	0	0	0	0	0	0	0	0	0	0	0	0	0	0	0	0	0	0	0	0	0	0	0	0	0	0
	0.181405	0	0	0	0	0	0	0	0	0	0	0	0	0	0	0	0	0	0	0	0	0	0	0	0	0	0	0	0	0	0	0	0	0	0	0	0	0	0	0	0	0	0	0	0	0	0	0	0
	0.182528	0	0	0	0	0	0	0	0	0	0	0	0	0	0	0	0	0	0	0	0	0	0	0	0	0	0	0	0	0	0	0	0	0	0	0	0	0	0	0	0	0	0	0	0	0	0	0	0
	0.18365	0	0	0	0	0	0	0	0	0	0	0	0	0	0	0	0	0	0	0	0	0	0	0	0	0	0	0	0	0	0	0	0	0	0	0	0	0	0	0	0	0	0	0	0	0	0	0	0
	0.184773	0	0	0	0	0	0	0	0	0	0	0	0	0	0	0	0	0	0	0	0	0	0	0	0	0	0	0	0	0	0	0	0	0	0	0	0	0	0	0	0	0	0	0	0	0	0	0	0
	0.185896	0	0	0	0	0	0	0	0	0	0	0	0	0	0	0	0	0	0	0	0	0	0	0	0	0	0	0	0	0	0	0	0	0	0	0	0	0	0	0	0	0	0	0	0	0	0	0	0
	0.187018	0	0	0	0	0	0	0	0	0	0	0	0	0	0	0	0	0	0	0	0	0	0	0	0	0	0	0	0	0	0	0	0	0	0	0	0	0	0	0	0	0	0	0	0	0	0	0	0
	0.188141	0	0	0	0	0	0	0	0	0	0	0	0	0	0	0	0	0	0	0	0	0	0	0	0	0	0	0	0	0	0	0	0	0	0	0	0	0	0	0	0	0	0	0	0	0	0	0	0
	0.189263	0	0	0	0	0	0	0	0	0	0	0	0	0	0	0	0	0	0	0	0	0	0	0	0	0	0	0	0	0	0	0	0	0	0	0	0	0	0	0	0	0	0	0	0	0	0	0	0
	0.190386	0	0	0	0	0	0	0	0	0	0	0	0	0	0	0	0	0	0	0	0	0	0	0	0	0	0	0	0	0	0	0	0	0	0	0	0	0	0	0	0	0	0	0	0	0	0	0	0
	0.191508	0	0	0	0	0	0	0	0	0	0	0	0	0	0	0	0	0	0	0	0	0	0	0	0	0	0	0	0	0	0	0	0	0	0	0	0	0	0	0	0	0	0	0	0	0	0	0	0
	0.192631	0	0	0	0	0	0	0	0	0	0	0	0	0	0	0	0	0	0	0	0	0	0	0	0	0	0	0	0	0	0	0	0	0	0	0	0	0	0	0	0	0	0	0	0	0	0	0	0
	0.193754	0	0	0	0	0	0	0	0	0	0	0	0	0	0	0	0	0	0	0	0	0	0	0	0	0	0	0	0	0	0	0	0	0	0	0	0	0	0	0	0	0	0	0	0	0	0	0	0
	0.194876	0	0	0	0	0	0	0	0	0	0	0	0	0	0	0	0	0	0	0	0	0	0	0	0	0	0	0	0	0	0	0	0	0	0	0	0	0	0	0	0	0	0	0	0	0	0	0	0
	0.195999	0	0	0	0	0	0	0	0	0	0	0	0	0	0	0	0	0	0	0	0	0	0	0	0	0	0	0	0	0	0	0	0	0	0	0	0	0	0	0	0	0	0	0	0	0	0	0	0
	0.197121	0	0	0	0	0	0	0	0	0	0	0	0	0	0	0	0	0	0	0	0	0	0	0	0	0	0	0	0	0	0	0	0	0	0	0	0	0	0	0	0	0	0	0	0	0	0	0	0
	0.198244	0	0	0	0	0	0	0	0	0	0	0	0	0	0	0	0	0	0	0	0	0	0	0	0	0	0	0	0	0	0	0	0	0	0	0	0	0	0	0	0	0	0	0	0	0	0	0	0
	0.199367	0	0	0	0	0	0	0	0	0	0	0	0	0	0	0	0	0	0	0	0	0	0	0	0	0	0	0	0	0	0	0	0	0	0	0	0	0	0	0	0	0	0	0	0	0	0	0	0
	0.200489	0	0	0	0	0	0	0	0	0	0	0	0	0	0	0	0	0	0	0	0	0	0	0	0	0	0	0	0	0	0	0	0	0	0	0	0	0	0	0	0	0	0	0	0	0	0	0	0
	0.201612	0	0	0	0	0	0	0	0	0	0	0	0	0	0	0	0	0	0	0	0	0	0	0	0	0	0	0	0	0	0	0	0	0	0	0	0	0	0	0	0	0	0	0	0	0	0	0	0
	0.202734	0	0	0	0	0	0	0	0	0	0	0	0	0	0	0	0	0	0	0	0	0	0	0	0	0	0	0	0	0	0	0	0	0	0	0	0	0	0	0	0	0	0	0	0	0	0	0	0
	0.203857	0	0	0	0	0	0	0	0	0	0	0	0	0	0	0	0	0	0	0	0	0	0	0	0	0	0	0	0	0	0	0	0	0	0	0	0	0	0	0	0	0	0	0	0	0	0	0	0
	0.20498	0	0	0	0	0	0	0	0	0	0	0	0	0	0	0	0	0	0	0	0	0	0	0	0	0	0	0	0	0	0	0	0	0	0	0	0	0	0	0	0	0	0	0	0	0	0	0	0
	0.206102	0	0	0	0	0	0	0	0	0	0	0	0	0	0	0	0	0	0	0	0	0	0	0	0	0	0	0	0	0	0	0	0	0	0	0	0	0	0	0	0	0	0	0	0	0	0	0	0
	0.207225	0	0	0	0	0	0	0	0	0	0	0	0	0	0	0	0	0	0	0	0	0	0	0	0	0	0	0	0	0	0	0	0	0	0	0	0	0	0	0	0	0	0	0	0	0	0	0	0
	0.208347	0	0	0	0	0	0	0	0	0	0	0	0	0	0	0	0	0	0	0	0	0	0	0	0	0	0	0	0	0	0	0	0	0	0	0	0	0	0	0	0	0	0	0	0	0	0	0	0
	0.20947	0	0	0	0	0	0	0	0	0	0	0	0	0	0	0	0	0	0	0	0	0	0	0	0	0	0	0	0	0	0	0	0	0	0	0	0	0	0	0	0	0	0	0	0	0	0	0	0
	0.210593	0	0	0	0	0	0	0	0	0	0	0	0	0	0	0	0	0	0	0	0	0	0	0	0	0	0	0	0	0	0	0	0	0	0	0	0	0	0	0	0	0	0	0	0	0	0	0	0
	0.211715	0	0	0	0	0	0	0	0	0	0	0	0	0	0	0	0	0	0	0	0	0	0	0	0	0	0	0	0	0	0	0	0	0	0	0	0	0	0	0	0	0	0	0	0	0	0	0	0
	0.212838	0	0	0	0	0	0	0	0	0	0	0	0	0	0	0	0	0	0	0	0	0	0	0	0	0	0	0	0	0	0	0	0	0	0	0	0	0	0	0	0	0	0	0	0	0	0	0	0
	0.21396	0	0	0	0	0	0	0	0	0	0	0	0	0	0	0	0	0	0	0	0	0	0	0	0	0	0	0	0	0	0	0	0	0	0	0	0	0	0	0	0	0	0	0	0	0	0	0	0
	0.215083	0	0	0	0	0	0	0	0	0	0	0	0	0	0	0	0	0	0	0	0	0	0	0	0	0	0	0	0	0	0	0	0	0	0	0	0	0	0	0	0	0	0	0	0	0	0	0	0
	0.216206	0	0	0	0	0	0	0	0	0	0	0	0	0	0	0	0	0	0	0	0	0	0	0	0	0	0	0	0	0	0	0	0	0	0	0	0	0	0	0	0	0	0	0	0	0	0	0	0
	0.217328	0	0	0	0	0	0	0	0	0	0	0	0	0	0	0	0	0	0	0	0	0	0	0	0	0	0	0	0	0	0	0	0	0	0	0	0	0	0	0	0	0	0	0	0	0	0	0	0
	0.218451	0	0	0	0	0	0	0	0	0	0	0	0	0	0	0	0	0	0	0	0	0	0	0	0	0	0	0	0	0	0	0	0	0	0	0	0	0	0	0	0	0	0	0	0	0	0	0	0
	0.219573	0	0	0	0	0	0	0	0	0	0	0	0	0	0	0	0	0	0	0	0	0	0	0	0	0	0	0	0	0	0	0	0	0	0	0	0	0	0	0	0	0	0	0	0	0	0	0	0
	0.220696	0	0	0	0	0	0	0	0	0	0	0	0	0	0	0	0	0	0	0	0	0	0	0	0	0	0	0	0	0	0	0	0	0	0	0	0	0	0	0	0	0	0	0	0	0	0	0	0
	0.221819	0	0	0	0	0	0	0	0	0	0	0	0	0	0	0	0	0	0	0	0	0	0	0	0	0	0	0	0	0	0	0	0	0	0	0	0	0	0	0	0	0	0	0	0	0	0	0	0
	0.222941	0	0	0	0	0	0	0	0	0	0	0	0	0	0	0	0	0	0	0	0	0	0	0	0	0	0	0	0	0	0	0	0	0	0	0	0	0	0	0	0	0	0	0	0	0	0	0	0
	0.224064	0	0	0	0	0	0	0	0	0	0	0	0	0	0	0	0	0	0	0	0	0	0	0	0	0	0	0	0	0	0	0	0	0	0	0	0	0	0	0	0	0	0	0	0	0	0	0	0
	0.225186	0	0	0	0	0	0	0	0	0	0	0	0	0	0	0	0	0	0	0	0	0	0	0	0	0	0	0	0	0	0	0	0	0	0	0	0	0	0	0	0	0	0	0	0	0	0	0	0
	0.226309	0	0	0	0	0	0	0	0	0	0	0	0	0	0	0	0	0	0	0	0	0	0	0	0	0	0	0	0	0	0	0	0	0	0	0	0	0	0	0	0	0	0	0	0	0	0	0	0
	0.227432	0	0	0	0	0	0	0	0	0	0	0	0	0	0	0	0	0	0	0	0	0	0	0	0	0	0	0	0	0	0	0	0	0	0	0	0	0	0	0	0	0	0	0	0	0	0	0	0
	0.228554	0	0	0	0	0	0	0	0	0	0	0	0	0	0	0	0	0	0	0	0	0	0	0	0	0	0	0	0	0	0	0	0	0	0	0	0	0	0	0	0	0	0	0	0	0	0	0	0
	0.229677	0	0	0	0	0	0	0	0	0	0	0	0	0	0	0	0	0	0	0	0	0	0	0	0	0	0	0	0	0	0	0	0	0	0	0	0	0	0	0	0	0	0	0	0	0	0	0	0
	0.230799	0	0	0	0	0	0	0	0	0	0	0	0	0	0	0	0	0	0	0	0	0	0	0	0	0	0	0	0	0	0	0	0	0	0	0	0	0	0	0	0	0	0	0	0	0	0	0	0
	0.231922	0	0	0	0	0	0	0	0	0	0	0	0	0	0	0	0	0	0	0	0	0	0	0	0	0	0	0	0	0	0	0	0	0	0	0	0	0	0	0	0	0	0	0	0	0	0	0	0
	0.233045	0	0	0	0	0	0	0	0	0	0	0	0	0	0	0	0	0	0	0	0	0	0	0	0	0	0	0	0	0	0	0	0	0	0	0	0	0	0	0	0	0	0	0	0	0	0	0	0
	0.234167	0	0	0	0	0	0	0	0	0	0	0	0	0	0	0	0	0	0	0	0	0	0	0	0	0	0	0	0	0	0	0	0	0	0	0	0	0	0	0	0	0	0	0	0	0	0	0	0
	0.23529	0	0	0	0	0	0	0	0	0	0	0	0	0	0	0	0	0	0	0	0	0	0	0	0	0	0	0	0	0	0	0	0	0	0	0	0	0	0	0	0	0	0	0	0	0	0	0	0
	0.236412	0	0	0	0	0	0	0	0	0	0	0	0	0	0	0	0	0	0	0	0	0	0	0	0	0	0	0	0	0	0	0	0	0	0	0	0	0	0	0	0	0	0	0	0	0	0	0	0
	0.237535	0	0	0	0	0	0	0	0	0	0	0	0	0	0	0	0	0	0	0	0	0	0	0	0	0	0	0	0	0	0	0	0	0	0	0	0	0	0	0	0	0	0	0	0	0	0	0	0
	0.238658	0	0	0	0	0	0	0	0	0	0	0	0	0	0	0	0	0	0	0	0	0	0	0	0	0	0	0	0	0	0	0	0	0	0	0	0	0	0	0	0	0	0	0	0	0	0	0	0
	0.23978	0	0	0	0	0	0	0	0	0	0	0	0	0	0	0	0	0	0	0	0	0	0	0	0	0	0	0	0	0	0	0	0	0	0	0	0	0	0	0	0	0	0	0	0	0	0	0	0
	0.240903	0	0	0	0	0	0	0	0	0	0	0	0	0	0	0	0	0	0	0	0	0	0	0	0	0	0	0	0	0	0	0	0	0	0	0	0	0	0	0	0	0	0	0	0	0	0	0	0
	0.242025	0	0	0	0	0	0	0	0	0	0	0	0	0	0	0	0	0	0	0	0	0	0	0	0	0	0	0	0	0	0	0	0	0	0	0	0	0	0	0	0	0	0	0	0	0	0	0	0
	0.243148	0	0	0	0	0	0	0	0	0	0	0	0	0	0	0	0	0	0	0	0	0	0	0	0	0	0	0	0	0	0	0	0	0	0	0	0	0	0	0	0	0	0	0	0	0	0	0	0
	0.244271	0	0	0	0	0	0	0	0	0	0	0	0	0	0	0	0	0	0	0	0	0	0	0	0	0	0	0	0	0	0	0	0	0	0	0	0	0	0	0	0	0	0	0	0	0	0	0	0
	0.245393	0	0	0	0	0	0	0	0	0	0	0	0	0	0	0	0	0	0	0	0	0	0	0	0	0	0	0	0	0	0	0	0	0	0	0	0	0	0	0	0	0	0	0	0	0	0	0	0
	0.246516	0	0	0	0	0	0	0	0	0	0	0	0	0	0	0	0	0	0	0	0	0	0	0	0	0	0	0	0	0	0	0	0	0	0	0	0	0	0	0	0	0	0	0	0	0	0	0	0
	0.247638	0	0	0	0	0	0	0	0	0	0	0	0	0	0	0	0	0	0	0	0	0	0	0	0	0	0	0	0	0	0	0	0	0	0	0	0	0	0	0	0	0	0	0	0	0	0	0	0
[truncated: 1,249 more columns]

## Sheet: Fig4b
Fig1_3
	-46	-45.6005	-45.201	-44.8015	-44.402	-44.0025	-43.603	-43.2035	-42.804	-42.4045	-42.005	-41.6055	-41.206	-40.8065	-40.407	-40.0075	-39.608	-39.2085	-38.809	-38.4095	-38.01	-37.6105	-37.211	-36.8115	-36.412	-36.0125	-35.613	-35.2135	-34.814	-34.4145	-34.015	-33.6155	-33.216	-32.8165	-32.417	-32.0175	-31.618	-31.2185	-30.819	-30.4195	-30.02	-29.6205	-29.221	-28.8215	-28.422	-28.0225	-27.623	-27.2235	-26.824
-0.165077	0	0	0	0	0	0	0	0	0	0	0	0	0	0	0	0	0	0	0	0	0	0	0	0	0	0	0	0	0	0	0	0	0	0	0	0	0	0	0	0	0	0	0	0	0	0	0	0	0
-0.163954	0	0	0	0	0	0	0	0	0	0	0	0	0	0	0	0	0	0	0	0	0	0	0	0	0	0	0	0	0	0	0	0	0	0	0	0	0	0	0	0	0	0	0	0	0	0	0	0	0
-0.162831	0	0	0	0	0	0	0	0	0	0	0	0	0	0	0	0	0	0	0	0	0	0	0	0	0	0	0	0	0	0	0	0	0	0	0	0	0	0	0	0	0	0	0	0	0	0	0	0	0
-0.161709	0	0	0	0	0	0	0	0	0	0	0	0	0	0	0	0	0	0	0	0	0	0	0	0	0	0	0	0	0	0	0	0	0	0	0	0	0	0	0	0	0	0	0	0	0	0	0	0	0
-0.160586	0	0	0	0	0	0	0	0	0	0	0	0	0	0	0	0	0	0	0	0	0	0	0	0	0	0	0	0	0	0	0	0	0	0	0	0	0	0	0	0	0	0	0	0	0	0	0	0	0
-0.159463	0	0	0	0	0	0	0	0	0	0	0	0	0	0	0	0	0	0	0	0	0	0	0	0	0	0	0	0	0	0	0	0	0	0	0	0	0	0	0	0	0	0	0	0	0	0	0	0	0
-0.15834	0	0	0	0	0	0	0	0	0	0	0	0	0	0	0	0	0	0	0	0	0	0	0	0	0	0	0	0	0	0	0	0	0	0	0	0	0	0	0	0	0	0	0	0	0	0	0	0	0
-0.157218	0	0	0	0	0	0	0	0	0	0	0	0	0	0	0	0	0	0	0	0	0	0	0	0	0	0	0	0	0	0	0	0	0	0	0	0	0	0	0	0	0	0	0	0	0	0	0	0	0
-0.156095	0	0	0	0	0	0	0	0	0	0	0	0	0	0	0	0	0	0	0	0	0	0	0	0	0	0	0	0	0	0	0	0	0	0	0	0	0	0	0	0	0	0	0	0	0	0	0	0	0
-0.154972	0	0	0	0	0	0	0	0	0	0	0	0	0	0	0	0	0	0	0	0	0	0	0	0	0	0	0	0	0	0	0	0	0	0	0	0	0	0	0	0	0	0	0	0	0	0	0	0	0
-0.15385	0	0	0	0	0	0	0	0	0	0	0	0	0	0	0	0	0	0	0	0	0	0	0	0	0	0	0	0	0	0	0	0	0	0	0	0	0	0	0	0	0	0	0	0	261	264	274	289	243
-0.152727	0	0	0	0	0	0	0	0	0	0	0	0	0	0	0	0	0	0	0	0	0	0	0	0	0	0	0	0	0	0	0	0	0	0	0	3	46	224	325	350	315	270	263	270	234	181	158	192	238
-0.151604	0	0	0	0	0	0	0	0	0	0	0	0	0	0	0	0	0	0	0	0	0	0	0	187	208	226	199	195	160	123	111	116	103	63	28	40	71	139	211	269	276	210	179	162	133	166	157	170	194
-0.150481	0	0	0	0	0	0	0	0	0	0	0	0	0	190	156	130	126	142	170	191	159	141	151	167	186	193	165	138	91	77	77	81	85	97	103	111	130	144	128	144	163	141	114	123	113	128	156	162	146
-0.149359	0	0	218	190	186	173	159	157	148	150	141	154	138	134	135	124	125	120	106	109	116	91	61	71	103	109	95	80	77	72	66	68	95	132	134	128	131	127	117	122	153	146	121	113	130	141	106	82	109
-0.148236	197	231	207	188	177	142	155	148	145	123	138	110	79	87	96	98	77	74	93	99	78	83	60	49	40	37	50	69	67	67	73	82	85	90	112	102	93	110	104	96	76	88	102	116	113	114	99	58	72
-0.147113	142	139	154	135	129	126	117	76	41	48	67	71	67	53	59	70	65	68	63	57	61	37	44	27	35	39	64	86	98	108	79	72	82	89	81	78	95	94	102	103	99	73	69	83	101	124	100	73	105
-0.14599	86	96	87	99	85	109	103	87	55	54	66	74	76	97	102	81	52	30	58	68	47	30	18	29	40	61	68	74	70	64	70	65	44	65	97	104	88	79	79	90	91	83	74	78	74	79	95	107	85
-0.144868	62	73	69	55	46	38	59	62	88	69	85	74	70	94	105	84	68	66	66	87	67	48	51	53	63	66	54	70	88	89	102	83	76	87	82	108	110	107	84	86	86	71	83	68	88	102	106	77	77
-0.143745	68	55	57	60	44	33	43	50	69	54	58	51	55	59	66	60	58	37	28	60	62	69	80	68	72	84	72	66	83	88	90	79	89	84	86	89	91	73	83	95	94	78	91	108	116	87	80	75	59
-0.142622	52	48	38	29	46	55	51	54	59	56	53	55	52	66	54	58	76	58	45	64	77	74	60	55	71	77	87	89	111	88	80	70	66	72	70	67	86	80	74	84	77	36	56	77	114	107	60	63	55
-0.141499	37	33	18	16	48	52	56	57	54	53	43	44	37	47	54	56	53	44	61	62	52	41	32	31	50	38	44	60	63	61	67	74	74	49	61	57	60	58	84	119	91	66	66	56	86	83	100	61	56
-0.140377	71	54	37	42	43	49	51	64	70	66	68	47	45	49	48	48	48	63	55	61	60	52	29	40	45	47	27	19	31	45	69	72	66	68	64	81	82	70	66	77	78	64	59	47	52	56	57	56	72
-0.139254	55	52	40	37	30	33	46	46	50	51	47	44	40	53	60	46	33	42	49	50	60	65	61	52	52	41	34	20	13	28	41	37	31	39	43	47	66	63	82	74	67	45	37	30	31	42	72	82	83
-0.138131	49	36	28	29	28	32	30	38	47	47	48	36	44	58	59	48	60	55	49	57	47	41	49	50	39	22	13	15	23	29	31	28	23	29	10	8	14	19	27	30	26	29	39	66	65	70	58	80	95
-0.137009	32	38	32	27	30	26	17	25	26	23	33	43	45	48	40	48	46	53	63	55	37	30	23	23	16	20	27	29	34	53	59	52	61	55	59	54	46	43	39	29	37	57	83	93	83	59	90	81	75
-0.135886	54	33	29	25	29	27	18	16	33	22	20	27	24	25	24	29	35	30	27	27	17	7	11	17	35	40	27	40	41	44	41	49	50	45	55	49	54	41	37	42	61	82	83	51	60	72	72	103	81
-0.134763	27	22	21	35	45	30	19	35	43	33	36	29	22	22	19	15	11	17	16	12	15	19	29	27	31	49	49	55	46	39	52	56	55	46	35	47	44	47	31	37	41	54	60	48	26	35	48	74	61
-0.13364	33	35	32	29	28	11	13	21	43	35	19	15	13	16	19	22	28	16	14	8	10	19	38	35	48	44	46	44	38	26	28	40	39	37	36	38	50	52	32	33	46	53	55	65	59	71	56	44	52
-0.132518	27	20	26	24	18	37	37	33	31	22	27	25	41	43	38	46	25	19	18	14	17	25	31	32	16	33	35	32	30	20	23	36	43	28	28	28	25	34	35	41	44	62	75	70	49	48	74	61	65
-0.131395	22	21	17	14	26	34	30	28	24	32	24	27	38	35	31	16	25	32	24	27	20	26	29	25	25	32	36	26	27	34	40	47	47	46	53	37	41	38	36	43	51	56	63	53	38	39	44	49	36
-0.130272	15	18	25	22	26	24	31	24	28	28	29	24	24	23	26	7	13	15	21	38	37	21	23	30	28	32	27	26	24	24	27	36	32	23	22	44	38	34	37	33	45	31	28	29	29	56	61	64	61
-0.129149	9	13	22	29	37	33	27	27	29	31	35	33	27	26	33	32	34	35	38	32	34	21	20	23	25	32	41	35	27	28	27	24	26	28	24	29	41	43	29	21	28	24	21	43	57	59	44	50	57
-0.128027	25	27	26	32	27	22	26	35	29	33	46	42	31	25	27	29	32	23	24	23	20	27	35	30	11	12	22	23	25	27	39	37	30	33	32	29	35	35	27	24	24	26	48	56	50	55	67	66	56
-0.126904	35	34	27	29	32	37	30	32	29	25	21	28	20	20	21	18	33	34	21	16	13	16	18	13	11	14	13	19	23	25	29	33	41	30	21	23	30	23	26	24	23	34	39	35	34	46	51	46	26
-0.125781	27	28	22	29	22	23	32	30	15	6	8	12	19	20	21	21	22	14	23	34	35	27	27	19	17	21	27	19	13	12	4	7	16	16	17	18	20	25	29	29	34	33	42	42	42	52	60	55	48
-0.124658	29	25	16	21	19	21	21	24	24	27	23	22	24	31	29	16	15	28	31	36	33	17	21	19	24	36	43	33	33	34	16	22	20	14	20	36	43	28	30	31	34	26	40	45	49	51	46	54	64
-0.123536	21	21	16	25	23	30	30	23	25	24	26	32	35	29	30	23	24	27	31	33	22	29	31	28	32	44	34	34	31	45	45	55	41	39	43	41	44	39	42	44	50	45	54	67	70	63	63	63	81
-0.122413	21	27	25	27	36	46	38	33	21	11	14	15	21	13	19	18	24	20	13	10	22	38	40	40	38	27	22	26	42	35	49	57	51	49	39	35	42	52	49	49	44	46	41	48	67	72	43	47	71
-0.12129	19	23	21	15	15	18	20	19	17	14	16	11	15	15	22	23	24	19	16	37	41	33	34	28	30	27	34	36	30	23	22	48	38	30	39	36	35	37	35	50	40	32	14	21	42	59	57	58	52
-0.120168	17	11	4	7	12	26	39	36	38	30	27	21	30	31	22	15	13	13	12	22	25	29	23	20	33	33	24	27	23	21	27	29	22	29	22	27	32	38	41	44	51	47	35	27	30	46	38	50	44
-0.119045	24	32	29	28	17	33	47	52	37	31	24	37	24	36	39	31	23	20	34	29	31	36	37	24	25	27	20	11	11	18	28	42	42	43	51	34	34	42	46	57	52	49	36	37	30	30	49	47	59
-0.117922	34	39	41	30	18	29	25	25	28	16	18	19	15	20	24	28	28	25	19	24	31	35	27	34	42	46	40	37	20	21	18	32	49	57	44	35	32	40	38	48	46	28	30	29	41	42	50	42	35
-0.116799	24	20	19	26	23	22	27	19	17	25	30	36	30	29	28	34	31	32	29	33	42	41	35	26	40	46	52	43	29	28	35	40	30	36	21	18	15	19	26	27	23	34	40	55	62	63	71	63	49
-0.115677	29	34	23	13	27	33	34	37	33	26	37	42	32	28	26	27	33	40	22	32	39	46	33	32	48	43	43	42	32	23	26	15	25	28	29	33	25	24	23	22	37	44	37	28	35	47	42	43	44
-0.114554	33	35	18	21	22	28	34	37	44	28	30	28	12	11	11	12	21	23	21	31	32	25	14	23	26	28	32	36	36	28	36	29	28	31	26	19	15	26	34	48	35	42	48	50	43	44	41	46	56
-0.113431	31	30	20	26	43	35	22	23	21	31	20	22	21	22	26	26	24	15	23	16	12	9	13	7	16	25	19	16	13	29	33	40	46	40	33	26	32	30	51	45	28	34	36	42	50	44	25	42	64
-0.112308	21	26	31	24	37	36	22	12	7	13	21	44	32	16	20	29	22	19	17	15	17	24	20	13	16	16	18	24	19	24	21	23	33	33	28	30	41	55	45	34	32	31	42	41	49	62	38	47	62
-0.111186	32	35	38	35	23	22	16	11	23	32	32	42	28	22	19	24	22	21	24	25	32	22	17	17	23	36	32	30	19	20	12	21	20	37	34	31	44	36	31	22	25	45	43	43	47	49	45	52	56
-0.110063	21	21	25	26	21	11	11	11	14	14	17	27	20	24	18	18	15	13	24	26	19	26	18	16	14	23	21	20	18	20	22	17	34	32	29	36	36	26	30	30	42	49	62	64	49	37	42	54	57
-0.10894	22	20	14	20	28	29	22	13	16	22	21	13	26	21	13	13	13	16	15	23	24	21	17	19	17	24	24	26	24	18	32	31	20	23	29	37	39	53	37	33	38	39	34	44	48	43	38	46	66
-0.107817	15	18	15	26	25	37	40	26	27	32	29	19	13	15	24	36	26	26	29	35	32	26	21	23	21	28	29	36	35	39	28	42	28	33	40	35	36	37	40	42	30	18	38	49	57	74	69	67	48
-0.106695	20	18	21	24	34	28	30	23	32	35	23	27	26	22	27	25	28	21	26	20	26	25	21	21	21	21	29	28	45	31	26	22	31	27	18	21	27	29	33	31	30	50	45	55	66	72	58	48	37
-0.105572	16	17	31	39	35	26	21	22	16	18	24	15	20	23	22	23	18	14	15	30	27	25	32	34	36	30	21	10	9	18	36	36	27	25	23	29	35	38	27	25	23	25	25	13	19	28	38	39	32
-0.104449	26	24	11	11	20	16	16	11	15	18	17	9	19	24	28	33	27	35	36	35	33	30	28	36	38	25	19	13	20	26	25	23	15	24	24	29	36	41	28	22	27	34	36	27	13	18	21	28	30
-0.103327	20	18	12	15	14	18	19	25	22	29	26	21	26	22	48	55	39	34	39	30	26	22	21	19	12	11	20	35	34	35	50	39	38	53	33	9	15	16	18	20	23	18	21	40	35	37	38	32	38
-0.102204	19	14	12	16	16	15	10	20	18	19	29	22	28	28	41	50	33	32	33	31	30	28	24	20	24	25	24	32	33	36	35	35	39	27	21	24	27	30	30	40	49	41	36	36	61	60	48	40	44
-0.101081	26	15	13	18	20	31	46	42	33	19	22	21	23	17	11	12	23	19	21	22	9	9	20	26	31	36	39	38	28	35	38	37	26	26	40	36	28	37	49	55	35	44	54	43	41	67	52	55	54
-0.0999583	12	12	12	15	24	30	43	38	28	19	24	28	38	43	33	25	14	18	24	27	27	20	21	30	36	42	30	32	21	33	40	39	44	42	45	51	35	44	51	44	49	31	35	25	17	22	27	32	56
-0.0988356	11	18	19	30	22	12	25	30	32	32	31	34	27	28	31	20	29	49	50	41	33	36	38	45	46	44	47	37	30	24	49	60	42	42	44	49	36	36	44	41	43	42	44	26	18	18	26	36	41
-0.0977129	21	23	22	35	27	21	21	33	25	28	29	37	35	18	24	30	41	44	34	29	32	38	37	41	34	40	35	27	23	14	25	55	62	52	44	45	39	35	49	47	46	47	49	37	34	31	19	19	36
-0.0965901	29	15	26	26	30	24	25	28	30	36	34	26	23	23	21	29	44	39	33	41	38	41	41	45	36	47	55	50	48	43	56	53	54	43	44	56	49	51	41	41	35	47	48	32	30	21	16	31	31
-0.0954674	30	22	17	12	14	15	17	20	22	35	28	19	28	31	25	31	48	72	41	35	49	46	34	33	35	66	86	69	59	47	43	47	44	52	41	35	45	31	32	38	36	29	21	10	20	14	19	22	24
-0.0943447	20	34	27	33	38	28	26	27	35	29	51	57	64	50	35	36	33	40	49	41	47	42	43	47	40	41	51	40	40	42	40	47	33	35	31	30	24	17	14	20	18	10	23	19	18	15	18	26	18
-0.0932219	29	32	38	41	46	39	26	36	46	61	71	63	72	42	29	30	45	34	39	29	19	22	19	14	31	42	40	43	36	37	42	38	25	15	13	18	17	23	12	6	12	26	23	15	18	25	24	15	15
-0.0920992	36	28	36	43	55	68	56	38	30	28	46	50	52	36	33	34	36	33	30	24	12	22	23	18	19	18	26	22	27	34	32	34	28	18	12	14	10	19	19	15	19	13	14	14	12	8	10	12	9
-0.0909765	21	29	29	34	42	47	40	31	17	18	21	26	42	45	33	34	23	23	32	33	38	42	33	39	38	36	43	37	24	26	21	14	5	3	4	12	25	29	22	24	19	22	29	29	20	16	11	15	16
-0.0898537	15	6	11	26	37	29	37	39	34	36	31	26	30	34	46	30	32	39	35	44	55	39	37	30	35	28	23	18	24	23	19	11	5	9	19	25	22	27	29	13	13	14	19	21	20	20	11	10	11
-0.088731	25	21	23	25	38	30	30	30	27	21	20	21	27	30	33	25	29	22	35	36	30	34	31	17	21	24	22	17	17	17	10	21	17	28	23	19	20	25	20	13	21	14	8	16	16	18	13	11	9
-0.0876083	25	25	40	40	37	33	41	49	37	23	16	24	21	16	22	25	20	14	17	24	27	33	25	17	11	20	20	13	7	7	20	28	26	26	34	15	13	12	14	18	12	17	18	13	15	7	16	11	7
-0.0864855	24	33	29	30	35	35	36	31	19	13	16	15	17	23	25	28	32	23	23	26	35	29	20	22	19	28	21	20	17	16	13	15	19	24	17	17	19	11	11	9	12	10	5	9	12	13	12	10	12
-0.0853628	30	28	29	21	25	36	36	31	27	9	11	20	24	26	45	50	35	27	22	21	20	18	18	21	25	24	24	26	21	20	13	12	8	18	20	19	17	13	20	15	10	17	13	12	17	10	8	8	8
-0.0842401	36	39	45	37	36	40	25	29	25	20	23	23	24	30	21	31	26	18	16	22	17	15	13	11	22	22	9	6	10	12	6	6	15	22	24	15	21	16	17	18	11	3	4	7	9	9	8	13	11
-0.0831173	22	20	22	25	22	19	16	11	11	25	31	26	20	18	18	20	23	22	19	11	12	13	12	13	18	14	16	19	11	7	9	10	12	14	12	7	8	7	9	7	4	2	4	5	7	4	6	10	7
-0.0819946	21	21	26	26	27	22	20	19	21	25	20	26	25	20	22	35	26	24	19	7	17	24	22	19	26	22	13	14	20	17	18	18	10	5	3	6	3	11	10	3	3	3	4	3	3	7	9	4	0
-0.0808719	26	33	40	30	21	35	26	26	24	23	29	26	21	28	18	14	16	21	26	26	17	10	24	25	18	14	7	14	14	10	8	7	6	6	5	3	2	8	7	8	10	7	10	9	8	9	4	3	1
-0.0797491	38	35	37	33	29	31	30	28	31	29	22	15	18	29	28	17	12	19	13	9	8	7	15	19	19	11	7	5	8	7	2	4	5	4	1	1	2	8	7	6	9	8	10	12	11	4	1	3	11
Fig1_4
	-55.5	-55.1005	-54.701	-54.3015	-53.902	-53.5025	-53.103	-52.7035	-52.304	-51.9045	-51.505	-51.1055	-50.706	-50.3065	-49.907	-49.5075	-49.108	-48.7085	-48.309	-47.9095	-47.51	-47.1105	-46.711	-46.3115	-45.912	-45.5125	-45.113	-44.7135	-44.314	-43.9145	-43.515	-43.1155	-42.716	-42.3165	-41.917	-41.5175	-41.118	-40.7185	-40.319	-39.9195	-39.52	-39.1205	-38.721	-38.3215	-37.922	-37.5225	-37.123	-36.7235	-36.324
0.13557	1	2	0	3	4	1	0	3	3	2	1	2	2	2	1	1	2	1	4	2	2	4	2	0	7	7	0	0	0	0	2	3	2	2	0	0	3	4	2	4	5	5	1	0	0	0	1	1	0
0.136676	0	0	1	0	0	1	2	0	2	1	0	0	1	2	1	2	2	3	2	2	0	1	2	4	3	1	0	0	2	3	0	1	2	2	0	3	5	3	3	2	1	0	0	0	0	0	1	0	0
0.137783	1	4	2	1	3	2	2	1	1	0	1	0	1	0	1	4	5	2	0	0	0	0	0	4	5	1	3	3	1	3	1	1	0	2	2	3	0	0	2	1	0	0	1	1	1	3	2	0	0
0.138889	2	1	2	2	2	3	1	2	2	4	3	2	2	1	4	6	6	2	0	5	6	4	2	0	4	2	2	1	1	2	1	0	3	3	4	4	2	0	0	1	1	1	2	1	1	0	1	2	0
0.139995	3	1	3	4	3	3	2	0	0	1	1	2	2	0	0	2	1	1	0	2	4	3	1	1	1	2	3	1	1	1	1	2	1	1	0	1	0	0	0	1	1	3	3	0	0	1	3	2	2
0.141101	4	2	0	3	4	2	3	4	4	1	1	0	0	2	3	1	0	0	2	0	0	0	0	1	1	0	0	5	2	0	0	1	1	2	0	0	0	2	2	2	0	1	1	0	1	1	0	0	0
0.142207	2	2	1	0	3	2	3	3	1	0	0	0	1	2	3	4	1	4	2	0	0	0	0	0	1	2	0	1	2	4	1	0	2	4	1	0	0	1	0	0	0	0	0	0	0	0	0	0	0
0.143313	1	5	5	2	0	0	1	1	1	1	1	5	1	0	5	7	1	0	0	1	4	4	1	1	4	2	0	2	4	4	2	4	1	0	1	2	3	5	1	0	0	0	0	0	1	2	1	0	0
0.14442	1	1	3	2	1	0	1	0	1	0	1	1	0	0	2	4	2	0	0	1	1	2	2	2	1	0	0	1	1	3	1	0	2	2	1	2	7	5	1	0	0	0	0	0	0	0	0	0	0
0.145526	0	1	2	2	0	0	0	0	0	0	3	2	0	0	0	1	0	0	0	2	2	1	2	4	3	3	2	1	1	0	2	2	1	0	4	3	0	0	0	2	2	0	3	2	0	1	1	0	0
0.146632	0	0	1	0	2	3	4	4	3	1	1	0	1	3	6	2	1	0	1	2	0	2	3	2	1	0	3	1	0	0	0	1	2	3	2	3	2	4	0	0	1	1	2	3	1	1	0	0	0
0.147738	0	0	0	0	0	2	2	3	3	1	0	2	4	2	4	4	0	0	0	0	0	0	0	0	0	0	0	3	3	3	1	0	2	1	0	3	5	2	2	0	1	1	0	0	0	0	0	0	0
0.148844	0	0	0	1	0	1	1	0	2	1	0	0	0	0	0	1	0	0	0	0	0	0	0	0	0	1	3	1	1	2	1	1	1	2	1	0	1	0	1	1	1	2	4	4	3	1	2	0	0
0.14995	0	0	1	1	2	3	1	1	0	0	0	0	0	0	2	3	2	0	0	0	0	1	1	1	0	0	1	1	0	3	5	6	2	1	1	0	0	0	0	0	0	3	3	5	5	2	4	1	0
0.151057	0	0	0	0	0	1	3	2	1	0	0	1	1	1	1	0	0	0	0	0	3	4	2	1	0	2	1	0	0	0	1	2	0	0	0	0	0	1	3	1	2	2	0	1	1	1	2	1	2
0.152163	0	0	0	1	1	0	0	1	0	0	0	0	1	1	1	0	0	0	0	0	0	0	0	0	0	0	0	0	0	0	0	0	0	0	0	0	0	0	1	2	2	1	3	2	1	0	1	1	0
0.153269	0	0	0	1	1	1	0	0	0	0	0	0	0	0	0	0	0	0	0	0	1	4	1	0	2	1	0	0	0	0	0	0	0	0	0	0	0	0	3	1	3	4	0	0	4	2	2	1	2
0.154375	0	0	0	1	1	2	1	0	1	1	0	0	0	1	2	2	2	0	0	3	2	0	0	0	0	0	0	1	1	0	0	0	0	0	0	0	0	0	0	0	3	3	1	1	3	4	1	0	2
0.155481	2	2	1	0	0	0	0	0	1	1	1	0	0	1	1	1	1	3	4	6	1	0	0	1	1	0	0	1	0	0	1	0	0	0	3	2	0	1	2	1	1	1	1	2	3	1	1	0	1
0.156587	3	2	0	0	0	0	0	0	1	1	0	0	0	0	0	0	0	0	0	0	0	0	2	0	1	0	0	0	0	1	1	2	1	0	0	2	0	0	1	1	2	2	0	2	4	1	3	4	3
0.157693	0	0	0	0	0	0	0	0	0	0	0	0	0	1	1	0	0	0	0	0	0	1	4	2	1	0	0	0	0	0	0	0	3	5	4	0	0	0	0	0	4	3	1	1	2	0	0	1	2
0.1588	1	0	1	2	0	0	0	0	0	0	0	1	1	1	0	0	1	1	0	1	2	2	3	2	0	2	1	0	0	1	1	1	1	0	0	0	0	0	0	0	0	1	3	2	2	3	1	0	0
0.159906	0	0	0	0	0	0	0	2	2	1	1	2	0	0	0	0	0	1	0	0	0	1	3	3	2	2	0	0	0	0	1	1	0	1	0	0	0	0	0	0	0	0	0	0	0	1	1	0	0
0.161012	0	0	1	1	2	0	0	0	0	0	1	2	0	0	0	1	1	1	0	0	1	0	0	0	0	0	0	0	0	2	2	0	0	4	3	1	1	0	2	0	2	1	0	0	0	0	0	0	0
0.162118	0	2	1	0	0	0	0	0	0	0	0	2	1	0	3	2	3	2	0	0	1	1	0	0	0	0	0	0	0	1	2	2	1	0	0	0	0	1	2	1	2	2	6	5	3	0	0	1	1
0.163224	0	0	1	1	2	1	1	1	0	0	0	0	0	0	1	1	0	0	0	0	1	0	0	0	0	1	3	1	0	0	0	2	1	0	0	0	0	0	1	0	0	1	1	2	3	0	1	1	1
0.16433	1	1	2	3	2	1	1	0	0	0	0	0	0	2	3	2	0	0	0	0	2	2	2	1	0	0	2	0	0	1	2	2	0	0	0	0	0	0	2	3	3	1	0	1	0	0	2	1	1
0.165437	3	1	1	0	0	0	0	0	0	0	0	0	0	2	1	0	0	0	0	0	0	1	1	0	0	0	0	0	0	1	2	1	0	0	0	0	0	1	2	1	2	2	3	3	3	0	1	1	3
0.166543	2	0	1	2	1	0	1	2	0	0	0	0	0	0	0	0	0	0	0	1	1	1	1	1	2	1	0	2	0	1	3	1	0	0	0	0	0	0	0	0	1	2	2	1	3	1	1	3	0
0.167649	0	1	2	0	0	0	0	2	1	0	0	0	0	0	0	0	0	1	1	1	0	0	0	0	0	0	0	1	1	0	2	1	1	0	2	1	2	0	0	2	2	2	3	4	3	3	3	2	3
0.168755	0	0	0	0	0	0	0	1	1	0	0	0	1	0	0	0	0	0	1	0	2	2	0	1	1	0	0	0	0	1	1	0	0	0	0	2	2	1	0	0	1	3	6	4	2	3	1	2	1
0.169861	0	2	1	1	0	0	0	1	0	0	1	2	2	1	0	0	2	1	2	1	1	1	0	1	1	0	0	0	0	1	3	6	1	2	2	0	1	1	2	5	3	1	2	3	1	2	1	2	1
0.170967	0	0	1	2	2	0	0	0	0	2	1	0	0	0	1	3	4	2	2	2	3	2	1	1	0	0	0	1	0	0	1	3	0	1	0	2	3	2	1	2	4	2	2	0	0	0	6	6	3
0.172074	1	0	0	3	3	1	2	4	1	0	0	0	0	0	1	2	2	3	0	2	3	1	3	3	0	1	4	3	0	0	0	1	3	4	3	1	3	3	1	1	2	2	3	1	2	0	5	3	0
0.17318	1	1	0	1	1	1	1	1	0	0	0	0	0	0	0	3	0	1	1	2	3	2	1	1	0	0	0	1	0	2	2	2	2	0	2	1	0	1	1	0	0	0	0	0	0	0	0	0	0
0.174286	0	0	1	3	3	0	0	0	0	0	0	0	0	0	2	2	0	0	0	0	0	0	1	2	2	0	0	0	0	0	2	2	1	2	1	1	0	4	4	1	1	2	0	0	1	2	2	4	5
0.175392	0	0	0	0	0	0	1	1	0	0	0	0	0	1	1	0	1	0	0	0	0	1	2	2	0	0	0	2	1	1	0	0	0	0	0	2	3	0	0	0	0	1	0	0	3	3	2	1	3
0.176498	0	0	0	0	0	0	0	1	0	4	3	0	0	0	0	1	1	1	0	0	0	0	1	5	4	2	1	0	1	0	0	0	0	1	0	3	3	3	4	5	5	2	0	0	0	3	1	0	0
0.177604	2	0	1	0	0	1	2	2	2	0	0	0	0	0	0	0	0	0	0	0	0	0	1	1	2	2	0	0	0	0	0	0	1	1	1	4	3	2	5	4	2	4	1	1	1	1	3	2	1
0.178711	3	3	1	0	1	1	3	3	0	2	3	1	0	0	0	1	1	0	1	2	0	0	1	3	2	0	0	1	0	0	0	3	3	1	1	2	3	3	3	3	3	2	3	1	0	1	3	4	0
0.179817	1	0	0	0	0	2	5	4	0	2	1	0	0	0	0	1	1	2	4	0	0	0	1	2	2	2	1	3	5	5	3	1	5	5	3	2	0	0	0	2	2	0	1	2	3	2	4	1	0
0.180923	0	1	0	0	0	1	1	3	2	2	1	0	0	0	0	3	3	0	0	3	5	0	1	1	3	3	0	0	0	2	3	2	1	1	3	5	5	1	2	2	1	1	2	1	2	2	1	1	2
0.182029	3	2	3	1	2	1	0	1	3	3	3	0	0	1	2	1	0	0	1	1	4	2	0	4	3	3	1	0	0	0	0	3	2	0	1	3	2	1	2	0	0	1	1	0	2	2	0	1	2
0.183135	2	2	0	0	0	1	2	3	1	0	0	0	0	2	3	1	0	0	0	0	0	0	1	2	1	2	1	2	0	0	0	0	0	2	0	2	4	6	5	3	2	1	2	0	6	8	3	0	0
0.184241	2	2	0	0	0	1	3	2	0	0	0	2	3	3	3	2	3	1	0	0	1	4	1	2	3	2	2	1	1	1	0	2	5	5	6	1	0	1	4	4	4	2	2	1	0	1	1	0	1
0.185348	2	2	1	2	2	0	0	0	0	0	0	0	1	4	2	0	0	0	4	4	4	3	0	0	2	2	1	3	3	3	1	1	1	1	2	2	0	2	1	2	3	1	3	4	0	0	1	1	2
0.186454	0	0	1	2	0	1	3	1	1	0	0	0	1	3	5	2	1	6	4	1	2	1	0	0	1	2	1	1	1	0	0	1	1	0	2	3	1	0	1	1	0	0	0	2	4	1	3	8	7
0.18756	0	0	0	0	1	2	1	1	3	1	0	1	1	4	7	1	1	1	0	0	3	2	0	0	0	1	3	1	1	0	0	2	2	1	0	2	1	4	4	4	1	1	0	0	4	5	4	4	6
0.188666	0	1	1	1	1	4	4	0	0	0	0	0	1	3	3	2	3	1	0	0	4	3	2	2	4	1	1	1	1	0	0	1	5	4	0	1	1	2	4	4	6	1	0	0	0	3	1	3	5
0.189772	2	1	1	0	1	2	2	1	2	1	0	0	0	1	0	2	4	1	0	0	0	0	0	0	1	1	0	2	2	2	2	3	2	5	3	3	2	1	2	1	1	1	0	0	2	2	0	2	1
0.190878	1	1	1	0	0	2	1	0	1	2	0	1	3	6	2	1	2	3	0	0	0	0	0	2	2	2	3	1	2	4	3	2	4	0	1	4	5	0	3	2	1	5	6	2	4	3	4	2	3
0.191984	0	2	3	1	1	1	1	4	1	4	3	1	2	4	2	0	1	1	3	3	0	1	0	3	4	1	2	2	0	1	1	0	0	0	0	2	1	0	3	4	3	4	5	2	5	6	3	5	2
0.193091	2	0	0	4	3	0	2	1	1	4	2	0	0	1	1	0	1	3	2	2	3	1	0	0	1	4	0	0	0	1	1	1	4	1	1	2	2	4	2	0	1	0	1	1	1	1	4	6	3
0.194197	0	0	1	3	4	2	1	2	2	1	1	0	0	1	5	4	1	2	0	0	0	0	0	3	4	3	4	1	1	0	2	3	1	2	0	0	0	2	1	2	1	5	5	1	5	7	1	3	2
0.195303	1	1	0	1	1	0	0	0	0	1	2	1	1	1	1	0	0	2	1	0	0	0	0	2	1	1	1	4	4	5	4	1	0	0	0	2	1	1	2	3	3	2	2	2	6	6	2	0	2
0.196409	4	1	1	1	0	0	0	0	1	3	2	0	1	0	2	5	1	1	2	1	0	1	4	2	1	0	1	3	9	8	0	1	1	1	3	3	3	2	2	3	1	0	1	1	0	0	3	5	4
0.197515	0	0	0	0	1	1	0	0	0	5	2	0	0	2	3	5	3	3	6	4	1	2	2	1	0	1	5	6	2	1	0	1	0	1	1	2	2	4	2	2	3	2	0	0	0	0	2	1	0
0.198621	0	0	1	2	1	1	0	0	3	3	2	1	0	1	1	3	2	3	2	1	1	1	1	1	2	2	2	0	0	0	0	0	1	3	4	8	3	0	1	0	0	0	1	1	1	7	8	4	3
0.199728	0	0	1	1	2	2	0	0	2	2	5	4	3	3	0	3	2	2	1	0	0	2	1	0	0	0	0	1	3	5	2	0	5	3	2	2	4	4	5	2	0	1	4	3	2	6	12	4	2
0.200834	0	0	2	2	1	0	1	2	1	1	2	2	0	0	0	1	2	4	5	3	5	5	1	0	0	0	0	2	4	4	3	1	0	1	5	6	3	1	3	1	3	5	3	1	0	4	9	9	11
0.20194	0	1	2	2	0	0	1	1	1	1	1	0	0	0	0	0	1	2	3	3	2	0	3	2	0	1	2	5	5	3	1	3	2	4	2	1	2	0	0	0	1	6	4	1	1	4	3	1	5
0.203046	0	0	1	2	2	3	0	1	2	0	0	0	0	0	0	1	1	2	3	3	1	2	4	1	8	4	1	0	5	5	4	1	0	0	2	3	3	6	13	9	3	3	3	2	0	2	2	1	3
0.204152	2	0	1	1	2	2	0	1	2	2	2	4	3	0	3	3	4	2	2	2	5	2	2	1	2	2	0	2	2	3	5	2	2	3	4	3	2	6	10	13	6	4	7	4	6	8	4	3	2
0.205258	0	0	0	0	1	1	1	2	3	2	1	1	3	1	1	0	0	0	3	5	5	1	2	1	1	0	2	2	3	2	3	5	1	2	8	7	4	7	7	6	6	2	7	4	4	5	4	1	0
0.206365	4	0	0	1	2	3	2	0	1	1	2	1	3	4	4	5	2	2	2	4	5	2	7	3	0	0	0	0	2	6	4	5	6	5	5	3	9	10	11	8	8	3	2	2	1	3	1	2	4
0.207471	1	3	2	3	2	1	2	0	0	2	4	3	6	4	3	7	4	1	2	7	5	4	2	2	4	3	2	1	2	3	6	7	2	0	0	0	1	8	8	13	12	4	3	1	3	6	6	11	8
0.208577	0	2	3	4	4	2	5	4	2	2	1	5	5	4	4	5	4	1	2	2	3	1	2	2	2	6	6	4	9	12	1	5	3	0	1	4	6	14	13	11	6	3	3	6	7	3	1	4	5
0.209683	3	2	6	9	4	1	2	5	5	4	2	3	5	3	4	4	1	1	1	0	1	5	4	3	2	4	5	2	6	6	2	6	9	5	4	5	3	5	6	1	3	6	6	5	5	3	0	3	7
0.210789	7	8	5	2	2	0	1	3	9	5	4	3	2	4	3	5	6	3	3	2	4	5	2	2	3	2	4	8	3	3	3	6	6	3	2	4	1	5	1	4	9	4	0	1	7	6	11	12	6
0.211895	3	5	5	3	6	7	9	12	9	4	6	3	2	5	7	7	4	5	5	3	3	3	1	3	13	13	9	7	2	2	4	6	6	7	9	9	6	3	6	4	9	3	1	5	12	11	9	9	9
0.213002	2	3	5	5	5	5	3	7	5	4	6	6	6	3	5	6	3	5	9	4	4	5	5	9	11	5	5	7	6	9	8	8	6	9	14	12	8	3	4	11	6	2	4	2	13	9	4	4	6
0.214108	3	5	5	4	3	3	8	5	2	5	5	9	3	3	1	2	2	2	3	5	4	5	8	5	2	3	11	11	8	8	11	8	8	6	8	10	7	8	8	8	7	6	11	9	12	12	7	8	9
0.215214	5	5	4	2	5	8	8	8	2	6	9	11	6	8	3	1	4	5	5	9	9	7	8	10	9	2	3	10	12	9	9	14	13	7	8	3	2	2	6	7	7	14	5	7	8	6	9	13	9
0.21632	3	4	4	5	10	11	11	6	4	5	6	10	9	3	4	6	9	9	8	11	12	9	10	8	4	6	5	5	9	8	16	16	16	10	7	10	6	4	6	12	14	12	6	12	7	11	13	12	12
0.217426	6	7	10	11	7	12	8	3	6	5	4	6	4	5	6	7	7	7	14	12	16	9	2	3	13	24	18	20	14	14	14	10	13	10	7	8	6	12	10	12	10	5	4	7	7	1	6	7	15
0.218532	9	13	14	19	11	8	7	4	3	4	9	11	12	14	12	7	8	8	17	18	11	9	8	2	10	26	31	20	19	14	19	20	12	13	10	8	12	9	5	8	9	7	7	10	11	7	2	5	7
0.219638	12	12	11	11	10	10	2	2	3	9	12	10	13	23	22	16	7	14	7	4	4	6	7	7	7	19	24	25	12	11	16	10	8	12	12	7	7	11	14	3	0	10	15	18	19	15	25	26	35
[truncated: 228 more columns]

## Sheet: Fig4e
	Top left			Top right			bot left			bot left
	temperature	Energy		temperature	Energy		temperature	Energy		temperature	Energy
	2.5	-0.97		2.6	-2.47		2.5	-1.37		2.7	-1.72
	3.35	-0.98		5	-0.71		4	-1.46		10	-0.27
	3.9	-1.17		7.5	-0.41		5	-1.39		15	-0.34
	4.65	-0.98		10	-1.09		7.5	-1.07		20	-0.07
	5.7	-1.23		12.5	-0.42		10	-0.84		25	-0.17
	6.65	-1.35		17.5	-0.04		12.5	-0.49
	7.5	-1.25					15	-0.21
	9	-0.33					17.5	-0.15
	9.8	-0.5					20	-0.25
	10.8	-0.17
	12	-0.07
	13	-0.12
	14	-0.33

## Sheet: Fig4f
	top				top			bot			bot
	2.7K				10K			2.7K			10K
	Energy	Intensity			Energy	Intensity		Energy	Intensity		Energy	Intensity
	-168.9	0			-168.9	5.37237e-11		-315.2	0		-315.2	0
	-168.5	0			-168.5	5.37237e-11		-314.8	0		-314.8	0
	-168.101	0			-168.101	5.37237e-11		-314.401	0		-314.401	0
	-167.701	0			-167.701	5.37237e-11		-314.001	0		-314.001	0
	-167.302	0			-167.302	5.37237e-11		-313.602	0		-313.602	0
	-166.902	0			-166.902	5.37237e-11		-313.202	0		-313.202	0
	-166.503	0			-166.503	5.37237e-11		-312.803	0		-312.803	0
	-166.103	0			-166.103	5.37237e-11		-312.403	0		-312.403	0
	-165.704	0			-165.704	5.37237e-11		-312.004	0		-312.004	0
	-165.304	0			-165.304	5.37237e-11		-311.604	0		-311.604	0
	-164.905	0			-164.905	5.37237e-11		-311.205	0		-311.205	0
	-164.505	0			-164.505	5.37237e-11		-310.805	0		-310.805	0
	-164.106	0			-164.106	5.37237e-11		-310.406	0		-310.406	0
	-163.706	0			-163.706	5.37237e-11		-310.006	0		-310.006	0
	-163.307	0			-163.307	5.37237e-11		-309.607	0		-309.607	0
	-162.907	0			-162.907	5.37237e-11		-309.207	0		-309.207	0
	-162.508	0			-162.508	5.37237e-11		-308.808	0		-308.808	0
	-162.108	0			-162.108	5.37237e-11		-308.408	0		-308.408	0
	-161.709	0			-161.709	5.37237e-11		-308.009	0		-308.009	0
	-161.309	0			-161.309	5.37237e-11		-307.609	0		-307.609	0
	-160.91	0			-160.91	5.37237e-11		-307.21	0		-307.21	0
	-160.51	0			-160.51	5.37237e-11		-306.81	0		-306.81	0
	-160.111	0			-160.111	5.37237e-11		-306.411	0		-306.411	0
	-159.711	0			-159.711	5.37237e-11		-306.011	0		-306.011	0
	-159.312	0			-159.312	5.37237e-11		-305.612	0		-305.612	0
	-158.912	0			-158.912	5.37237e-11		-305.212	0		-305.212	0
	-158.513	0			-158.513	5.37237e-11		-304.813	0		-304.813	0
	-158.113	0			-158.113	5.37237e-11		-304.413	0		-304.413	0
	-157.714	0			-157.714	5.37237e-11		-304.014	0		-304.014	0
	-157.314	0			-157.314	5.37237e-11		-303.614	0		-303.614	0
	-156.915	0			-156.915	5.37237e-11		-303.215	0		-303.215	0
	-156.515	0			-156.515	5.37237e-11		-302.815	0		-302.815	0
	-156.116	0			-156.116	5.37237e-11		-302.416	0		-302.416	0
	-155.716	0			-155.716	5.37237e-11		-302.016	0		-302.016	0
	-155.317	0			-155.317	5.37237e-11		-301.617	0		-301.617	0
	-154.917	0			-154.917	5.37237e-11		-301.217	0		-301.217	0
	-154.518	0			-154.518	5.37237e-11		-300.818	0		-300.818	0
	-154.118	0			-154.118	5.37237e-11		-300.418	0		-300.418	0
	-153.719	0			-153.719	5.37237e-11		-300.019	0		-300.019	0
	-153.319	0			-153.319	5.37237e-11		-299.619	0		-299.619	0
	-152.92	0			-152.92	5.37237e-11		-299.22	0		-299.22	0
	-152.52	0			-152.52	5.37237e-11		-298.82	0		-298.82	0
	-152.121	0			-152.121	5.37237e-11		-298.421	0		-298.421	0
	-151.721	0			-151.721	5.37237e-11		-298.021	0		-298.021	0
	-151.322	0			-151.322	5.37237e-11		-297.622	0		-297.622	0
	-150.922	0			-150.922	5.37237e-11		-297.222	0		-297.222	0
	-150.523	0			-150.523	5.37237e-11		-296.823	0		-296.823	0
	-150.123	0			-150.123	5.37237e-11		-296.423	0		-296.423	0
	-149.724	0			-149.724	5.37237e-11		-296.024	0		-296.024	0
	-149.324	0			-149.324	5.37237e-11		-295.624	0		-295.624	0
	-148.925	0			-148.925	5.37237e-11		-295.225	0		-295.225	0
	-148.525	0			-148.525	5.37237e-11		-294.825	0		-294.825	0
	-148.126	0			-148.126	5.37237e-11		-294.426	0		-294.426	0
	-147.726	0			-147.726	5.37237e-11		-294.026	0		-294.026	0
	-147.327	0			-147.327	5.37237e-11		-293.627	0		-293.627	0
	-146.927	0			-146.927	5.37237e-11		-293.227	0		-293.227	0
	-146.528	0			-146.528	5.37237e-11		-292.828	0		-292.828	0
	-146.128	0			-146.128	5.37237e-11		-292.428	0		-292.428	0
	-145.729	0			-145.729	5.37237e-11		-292.029	0		-292.029	0
	-145.329	0			-145.329	5.37237e-11		-291.629	0		-291.629	0
	-144.93	0			-144.93	5.37237e-11		-291.23	0		-291.23	0
	-144.53	0			-144.53	5.37237e-11		-290.83	0		-290.83	0
	-144.131	0			-144.131	5.37237e-11		-290.431	0		-290.431	0
	-143.731	0			-143.731	5.37237e-11		-290.031	0		-290.031	0
	-143.332	0			-143.332	5.37237e-11		-289.632	0		-289.632	0
	-142.932	0			-142.932	5.37237e-11		-289.232	0		-289.232	0
	-142.533	0			-142.533	5.37237e-11		-288.833	0		-288.833	0
	-142.133	0			-142.133	5.37237e-11		-288.433	0		-288.433	0
	-141.734	0			-141.734	5.37237e-11		-288.034	0		-288.034	0
	-141.334	0			-141.334	5.37237e-11		-287.634	0		-287.634	0
	-140.935	0			-140.935	5.37237e-11		-287.235	0		-287.235	0
	-140.535	0			-140.535	5.37237e-11		-286.835	0		-286.835	0
	-140.136	0			-140.136	5.37237e-11		-286.436	0		-286.436	0
	-139.736	0			-139.736	5.37237e-11		-286.036	0		-286.036	0
	-139.337	0			-139.337	5.37237e-11		-285.637	0		-285.637	0
	-138.937	0			-138.937	5.37237e-11		-285.237	0		-285.237	0
	-138.538	0			-138.538	5.37237e-11		-284.838	0		-284.838	0
	-138.138	0			-138.138	5.37237e-11		-284.438	0		-284.438	0
	-137.739	0			-137.739	5.37237e-11		-284.039	0		-284.039	0
	-137.339	0			-137.339	5.37237e-11		-283.639	0		-283.639	0
	-136.94	0			-136.94	5.37237e-11		-283.24	0		-283.24	0
	-136.54	0			-136.54	5.37237e-11		-282.84	0.000892857		-282.84	0
	-136.141	0			-136.141	5.37237e-11		-282.441	0		-282.441	0
	-135.741	0			-135.741	5.37237e-11		-282.041	0		-282.041	0
	-135.342	0			-135.342	5.37237e-11		-281.642	0		-281.642	0
	-134.942	0			-134.942	5.37237e-11		-281.242	0.000892857		-281.242	0
	-134.543	0			-134.543	5.37237e-11		-280.843	0.000892857		-280.843	0
	-134.143	0			-134.143	5.37237e-11		-280.443	0.00178571		-280.443	0
	-133.744	0			-133.744	5.37237e-11		-280.044	0.00178571		-280.044	0
	-133.344	0			-133.344	5.37237e-11		-279.644	0.0107143		-279.644	0
	-132.945	0			-132.945	5.37237e-11		-279.245	0.00982143		-279.245	0
	-132.545	0			-132.545	5.37237e-11		-278.845	0.0125		-278.845	0
	-132.146	0			-132.146	5.37237e-11		-278.446	0.0116071		-278.446	0
	-131.746	0			-131.746	5.37237e-11		-278.046	0.0232143		-278.046	0
	-131.347	0			-131.347	5.37237e-11		-277.647	0.0241071		-277.647	0
	-130.947	0			-130.947	5.37237e-11		-277.247	0.0267857		-277.247	0
	-130.548	0			-130.548	5.37237e-11		-276.848	0.0464286		-276.848	0.000892857
	-130.148	0			-130.148	5.37237e-11		-276.448	0.0794643		-276.448	0.00178571
	-129.749	0			-129.749	5.37237e-11		-276.049	0.113393		-276.049	0.00178571
	-129.349	0			-129.349	5.37237e-11		-275.649	0.147321		-275.649	0.00357143
	-128.95	0			-128.95	5.37237e-11		-275.25	0.1875		-275.25	0.00714286
	-128.55	0			-128.55	5.37237e-11		-274.85	0.229464		-274.85	0.0107143
	-128.151	0			-128.151	5.37237e-11		-274.451	0.260714		-274.451	0.0223214
	-127.751	0			-127.751	5.37237e-11		-274.051	0.240179		-274.051	0.025
	-127.352	0			-127.352	5.37237e-11		-273.652	0.31875		-273.652	0.0401786
	-126.952	0			-126.952	5.37237e-11		-273.252	0.375893		-273.252	0.0526786
	-126.553	0			-126.553	5.37237e-11		-272.853	0.315179		-272.853	0.0428571
	-126.153	0			-126.153	5.37237e-11		-272.453	0.319643		-272.453	0.0392857
	-125.754	0			-125.754	5.37237e-11		-272.054	0.365179		-272.054	0.0455357
	-125.354	0			-125.354	5.37237e-11		-271.654	0.427679		-271.654	0.0651786
	-124.955	0			-124.955	5.37237e-11		-271.255	0.429464		-271.255	0.0678571
	-124.555	0			-124.555	5.37237e-11		-270.855	0.452679		-270.855	0.0732143
	-124.156	0			-124.156	5.37237e-11		-270.456	0.573214		-270.456	0.140179
	-123.756	0			-123.756	5.37237e-11		-270.056	0.741964		-270.056	0.208929
	-123.357	0			-123.357	5.37237e-11		-269.657	0.788393		-269.657	0.226786
	-122.957	0			-122.957	5.37237e-11		-269.257	0.790179		-269.257	0.252679
	-122.558	0			-122.558	5.37237e-11		-268.858	0.802679		-268.858	0.291964
	-122.158	0			-122.158	5.37237e-11		-268.458	0.694643		-268.458	0.315179
	-121.759	0			-121.759	5.37237e-11		-268.059	0.715179		-268.059	0.333036
	-121.359	0			-121.359	5.37237e-11		-267.659	0.8		-267.659	0.486607
	-120.96	0.000833333			-120.96	5.37237e-11		-267.26	0.858929		-267.26	0.579464
	-120.56	0.0025			-120.56	5.37237e-11		-266.86	0.857143		-266.86	0.541071
	-120.161	0.00625			-120.161	5.37237e-11		-266.461	0.973214		-266.461	0.616071
	-119.761	0.0125			-119.761	5.37237e-11		-266.061	1.00982		-266.061	0.667857
	-119.362	0.01875			-119.362	5.37237e-11		-265.662	1.08036		-265.662	0.723214
	-118.962	0.0275			-118.962	5.37237e-11		-265.262	1.11071		-265.262	0.771429
	-118.563	0.04375			-118.563	5.37237e-11		-264.863	0.990179		-264.863	0.740179
	-118.163	0.0845833			-118.163	5.37237e-11		-264.463	0.940179		-264.463	0.7625
	-117.764	0.115833			-117.764	5.37237e-11		-264.064	1.02054		-264.064	0.85625
	-117.364	0.146667			-117.364	5.37237e-11		-263.664	1.15		-263.664	0.880357
	-116.965	0.19875			-116.965	5.37237e-11		-263.265	1.04821		-263.265	0.761607
	-116.565	0.244583			-116.565	5.37237e-11		-262.865	1.03304		-262.865	0.747321
	-116.166	0.317917			-116.166	5.37237e-11		-262.466	0.979464		-262.466	0.791964
	-115.766	0.38			-115.766	0.000416667		-262.066	0.944643		-262.066	0.81875
	-115.367	0.445417			-115.367	5.37237e-11		-261.667	0.938393		-261.667	0.827679
	-114.967	0.510417			-114.967	0.000416667		-261.267	0.946429		-261.267	0.9
	-114.568	0.553333			-114.568	5.37237e-11		-260.868	0.974107		-260.868	0.935714
	-114.168	0.606667			-114.168	5.37237e-11		-260.468	1.05714		-260.468	1.00714
	-113.769	0.591667			-113.769	0.000833333		-260.069	1.025		-260.069	1.05089
	-113.369	0.606667			-113.369	0.000833333		-259.669	1.03661		-259.669	1.12054
	-112.97	0.600833			-112.97	0.00125		-259.27	1.04286		-259.27	1.09732
	-112.57	0.66			-112.57	0.00166667		-258.87	0.969643		-258.87	0.960714
	-112.171	0.799167			-112.171	0.00333333		-258.471	0.978571		-258.471	0.932143
	-111.771	0.88125			-111.771	0.0129167		-258.071	1.07768		-258.071	1.00357
	-111.372	1.02542			-111.372	0.0195833		-257.672	1.13661		-257.672	1.09732
	-110.972	1.16875			-110.972	0.0341667		-257.272	1.09018		-257.272	1.06786
	-110.573	1.155			-110.573	0.0595833		-256.873	1.08571		-256.873	1.05714
	-110.173	1.02875			-110.173	0.08375		-256.473	0.977679		-256.473	0.975
	-109.774	1.01417			-109.774	0.0795833		-256.074	0.982143		-256.074	1.00357
	-109.374	0.96875			-109.374	0.0804167		-255.674	0.895536		-255.674	0.941071
	-108.975	1.23958			-108.975	0.113333		-255.275	0.832143		-255.275	0.926786
	-108.575	1.46417			-108.575	0.159583		-254.875	0.902679		-254.875	1.05089
	-108.176	1.50792			-108.176	0.190417		-254.476	1.04911		-254.476	1.23393
	-107.776	1.57667			-107.776	0.18375		-254.076	1.05446		-254.076	1.20804
	-107.377	1.63542			-107.377	0.190833		-253.677	1.07589		-253.677	1.14732
	-106.977	1.71458			-106.977	0.197083		-253.277	1.08393		-253.277	1.14196
	-106.578	1.73333			-106.578	0.2425		-252.878	1.10089		-252.878	1.09018
	-106.178	1.71292			-106.178	0.27		-252.478	1.0625		-252.478	1.10357
	-105.779	1.76875			-105.779	0.302083		-252.079	1.03125		-252.079	1.16161
	-105.379	1.81583			-105.379	0.310833		-251.679	0.9375		-251.679	1.14196
	-104.98	1.93542			-104.98	0.33875		-251.28	1.09821		-251.28	1.22589
	-104.58	1.94167			-104.58	0.398333		-250.88	1.22321		-250.88	1.30446
	-104.181	1.89292			-104.181	0.430833		-250.481	1.22857		-250.481	1.32946
	-103.781	1.7475			-103.781	0.41125		-250.081	1.1375		-250.081	1.36696
	-103.382	1.60042			-103.382	0.357917		-249.682	1.09196		-249.682	1.19196
	-102.982	1.67833			-102.982	0.397917		-249.282	1.05714		-249.282	1.07143
	-102.583	1.88625			-102.583	0.489167		-248.883	1.07857		-248.883	1.15089
	-102.183	1.93875			-102.183	0.519167		-248.483	1.06339		-248.483	1.21161
	-101.784	1.895			-101.784	0.515417		-248.084	1.05893		-248.084	1.22321
	-101.384	1.85333			-101.384	0.509583		-247.684	0.990179		-247.684	1.16875
	-100.985	1.80792			-100.985	0.557917		-247.285	1.05714		-247.285	1.17589
	-100.585	1.64333			-100.585	0.574167		-246.885	1.14196		-246.885	1.20268
	-100.186	1.42125			-100.186	0.603333		-246.486	1.17411		-246.486	1.34196
	-99.7865	1.22417			-99.7865	0.58625		-246.086	1.1125		-246.086	1.2875
	-99.387	1.41125			-99.387	0.62		-245.687	0.989286		-245.687	1.20357
	-98.9875	1.4775			-98.9875	0.659167		-245.287	1.01429		-245.287	1.1875
	-98.588	1.3825			-98.588	0.6375		-244.888	1.01161		-244.888	1.20268
	-98.1885	1.26958			-98.1885	0.601667		-244.488	0.954464		-244.488	1.23482
	-97.789	1.20708			-97.789	0.553333		-244.089	0.960714		-244.089	1.18304
	-97.3895	1.17625			-97.3895	0.509167		-243.689	0.991071		-243.689	1.15
	-96.99	1.21708			-96.99	0.520833		-243.29	1.00357		-243.29	1.20179
	-96.5905	1.22458			-96.5905	0.525417		-242.89	1.04732		-242.89	1.31786
	-96.191	1.14			-96.191	0.516667		-242.491	1.05625		-242.491	1.37857
	-95.7915	1.13792			-95.7915	0.56125		-242.091	0.966071		-242.091	1.35893
	-95.392	1.02667			-95.392	0.5425		-241.692	0.98125		-241.692	1.31786
	-94.9925	0.817917			-94.9925	0.5075		-241.292	0.899107		-241.292	1.20536
	-94.593	0.82625			-94.593	0.569167		-240.893	0.741071		-240.893	1.12857
	-94.1935	0.78375			-94.1935	0.53625		-240.493	0.649107		-240.493	1.06786
	-93.794	0.655833			-93.794	0.411667		-240.094	0.609821		-240.094	1.04464
	-93.3945	0.66875			-93.3945	0.402917		-239.694	0.641964		-239.694	1.03661
	-92.995	0.63875			-92.995	0.433333		-239.295	0.619643		-239.295	1.00625
	-92.5955	0.63			-92.5955	0.402917		-238.895	0.615179		-238.895	0.973214
	-92.196	0.615833			-92.196	0.407917		-238.496	0.580357		-238.496	1.03393
	-91.7965	0.584583			-91.7965	0.422917		-238.096	0.566071		-238.096	1.05982
	-91.397	0.542917			-91.397	0.44		-237.697	0.552679		-237.697	1.03839
	-90.9975	0.465			-90.9975	0.40375		-237.297	0.5375		-237.297	1.06339
	-90.598	0.320833			-90.598	0.343333		-236.898	0.488393		-236.898	0.991964
	-90.1985	0.2825			-90.1985	0.32125		-236.498	0.395536		-236.498	0.89375
	-89.799	0.30875			-89.799	0.361667		-236.099	0.374107		-236.099	0.816964
	-89.3995	0.3075			-89.3995	0.400833		-235.699	0.420536		-235.699	0.874107
	-89	0.24875			-89	0.365833		-235.3	0.363393		-235.3	0.939286
	-88.6005	0.220833			-88.6005	0.365		-234.9	0.366071		-234.9	0.925
	-88.201	0.192917			-88.201	0.316667		-234.501	0.298214		-234.501	0.811607
	-87.8015	0.174167			-87.8015	0.288333		-234.101	0.302679		-234.101	0.684821
	-87.402	0.169583			-87.402	0.27375		-233.702	0.252679		-233.702	0.672321
	-87.0025	0.158333			-87.0025	0.257917		-233.302	0.200893		-233.302	0.626786
	-86.603	0.14875			-86.603	0.2625		-232.903	0.177679		-232.903	0.5625
	-86.2035	0.1825			-86.2035	0.272083		-232.503	0.173214		-232.503	0.546429
	-85.804	0.183333			-85.804	0.268333		-232.104	0.191071		-232.104	0.499107
	-85.4045	0.166667			-85.4045	0.26875		-231.704	0.201786		-231.704	0.503571
	-85.005	0.137917			-85.005	0.26625		-231.305	0.245536		-231.305	0.475
	-84.6055	0.130417			-84.6055	0.196667		-230.905	0.224107		-230.905	0.453571
	-84.206	0.124583			-84.206	0.17375		-230.506	0.174107		-230.506	0.449107
	-83.8065	0.113333			-83.8065	0.164583		-230.106	0.166071		-230.106	0.359821
	-83.407	0.0858333			-83.407	0.141667		-229.707	0.152679		-229.707	0.377679
	-83.0075	0.0816667			-83.0075	0.117917		-229.307	0.1625		-229.307	0.321429
	-82.608	0.0891667			-82.608	0.105		-228.908	0.134821		-228.908	0.270536
	-82.2085	0.0925			-82.2085	0.0941667		-228.508	0.127679		-228.508	0.301786
	-81.809	0.0816667			-81.809	0.0741667		-228.109	0.124107		-228.109	0.294643
	-81.4095	0.0641667			-81.4095	0.0758333		-227.709	0.0875		-227.709	0.241071
	-81.01	0.0675			-81.01	0.065		-227.31	0.0714286		-227.31	0.208036
	-80.6105	0.0620833			-80.6105	0.0554167		-226.91	0.0589286		-226.91	0.180357
	-80.211	0.0566667			-80.211	0.0508333		-226.511	0.075		-226.511	0.1625
	-79.8115	0.0604167			-79.8115	0.05375		-226.111	0.103571		-226.111	0.142857
	-79.412	0.0708333			-79.412	0.0616667		-225.712	0.0946429		-225.712	0.165179
	-79.0125	0.06875			-79.0125	0.0616667		-225.312	0.108929		-225.312	0.180357
	-78.613	0.0654167			-78.613	0.0604167		-224.913	0.111607		-224.913	0.1875
	-78.2135	0.0675			-78.2135	0.055		-224.513	0.105357		-224.513	0.169643
	-77.814	0.0645833			-77.814	0.0566667		-224.114	0.09375		-224.114	0.15625
	-77.4145	0.0675			-77.4145	0.0454167		-223.714	0.0732143		-223.714	0.15625
	-77.015	0.0483333			-77.015	0.04375		-223.315	0.0607143		-223.315	0.171429
	-76.6155	0.04125			-76.6155	0.03875		-222.915	0.0642857		-222.915	0.121429
	-76.216	0.0483333			-76.216	0.04625		-222.516	0.0705357		-222.516	0.121429
	-75.8165	0.0591667			-75.8165	0.0429167		-222.116	0.0589286		-222.116	0.120536
	-75.417	0.0525			-75.417	0.03625		-221.717	0.0616071		-221.717	0.120536
	-75.0175	0.0429167			-75.0175	0.0279167		-221.317	0.0642857		-221.317	0.115179
	-74.618	0.03875			-74.618	0.025		-220.918	0.0723214		-220.918	0.104464
	-74.2185	0.0466667			-74.2185	0.0308333		-220.518	0.0732143		-220.518	0.125893
	-73.819	0.0570833			-73.819	0.0425		-220.119	0.0732143		-220.119	0.161607
	-73.4195	0.0525			-73.4195	0.0416667		-219.719	0.0723214		-219.719	0.170536
	-73.02	0.0466667			-73.02	0.0354167		-219.32	0.0678571		-219.32	0.129464
	-72.6205	0.04875			-72.6205	0.02625		-218.92	0.0705357		-218.92	0.128571
	-72.221	0.0525			-72.221	0.02		-218.521	0.0660714		-218.521	0.1
	-71.8215	0.0391667			-71.8215	0.02		-218.121	0.0464286		-218.121	0.075
	-71.422	0.0383333			-71.422	0.0158333		-217.722	0.0348214		-217.722	0.0785714
	-71.0225	0.025			-71.0225	0.01375		-217.322	0.0446429		-217.322	0.0839286
	-70.623	0.0220833			-70.623	0.015		-216.923	0.0464286		-216.923	0.0857143
	-70.2235	0.03625			-70.2235	0.02		-216.523	0.05		-216.523	0.0982143
	-69.824	0.0408333			-69.824	0.01875		-216.124	0.0410714		-216.124	0.111607
	-69.4245	0.0291667			-69.4245	0.0191667		-215.724	0.0473214		-215.724	0.111607
	-69.025	0.0233333			-69.025	0.01		-215.325	0.0419643		-215.325	0.0848214
	-68.6255	0.0325			-68.6255	0.0075		-214.925	0.0375		-214.925	0.0714286
	-68.226	0.0466667			-68.226	0.0120833		-214.526	0.0464286		-214.526	0.0875
	-67.8265	0.0475			-67.8265	0.0191667		-214.126	0.0526786		-214.126	0.115179
	-67.427	0.04125			-67.427	0.0179167		-213.727	0.0589286		-213.727	0.1375
	-67.0275	0.0391667			-67.0275	0.0258333		-213.327	0.05625		-213.327	0.134821
	-66.628	0.0345833			-66.628	0.0170833		-212.928	0.0508929		-212.928	0.0964286
	-66.2285	0.0316667			-66.2285	0.0179167		-212.528	0.04375		-212.528	0.0794643
	-65.829	0.0254167			-65.829	0.0179167		-212.129	0.0330357		-212.129	0.0669643
	-65.4295	0.0233333			-65.4295	0.0129167		-211.729	0.0276786		-211.729	0.0741071
	-65.03	0.01625			-65.03	0.00666667		-211.33	0.0214286		-211.33	0.0633929
	-64.6305	0.0183333			-64.6305	0.00791667		-210.93	0.0357143		-210.93	0.0669643
	-64.231	0.01625			-64.231	0.00958333		-210.531	0.0392857		-210.531	0.0723214
	-63.8315	0.0166667			-63.8315	0.01125		-210.131	0.0357143		-210.131	0.0741071
	-63.432	0.0129167			-63.432	0.0108333		-209.732	0.0294643		-209.732	0.0660714
	-63.0325	0.0120833			-63.0325	0.00958333		-209.332	0.0223214		-209.332	0.0651786
	-62.633	0.0183333			-62.633	0.0145833		-208.933	0.03125		-208.933	0.0651786
	-62.2335	0.03625			-62.2335	0.01875		-208.533	0.04375		-208.533	0.0705357
	-61.834	0.0441667			-61.834	0.0225		-208.134	0.0455357		-208.134	0.0758929
	-61.4345	0.045			-61.4345	0.0204167		-207.734	0.0455357		-207.734	0.0857143
	-61.035	0.0416667			-61.035	0.0216667		-207.335	0.0330357		-207.335	0.0901786
	-60.6355	0.0404167			-60.6355	0.02		-206.935	0.0375		-206.935	0.0901786
	-60.236	0.04375			-60.236	0.0216667		-206.536	0.0491071		-206.536	0.1125
	-59.8365	0.0333333			-59.8365	0.015		-206.136	0.0580357		-206.136	0.1125
	-59.437	0.0333333			-59.437	0.01		-205.737	0.0526786		-205.737	0.0982143
	-59.0375	0.0383333			-59.0375	0.0133333		-205.337	0.0375		-205.337	0.0821429
	-58.638	0.0358333			-58.638	0.0195833		-204.938	0.0258929		-204.938	0.0848214
	-58.2385	0.0320833			-58.2385	0.0170833		-204.538	0.0285714		-204.538	0.0848214
	-57.839	0.0370833			-57.839	0.0145833		-204.139	0.0285714		-204.139	0.0803571
	-57.4395	0.0325			-57.4395	0.0116667		-203.739	0.0375		-203.739	0.0875
	-57.04	0.0266667			-57.04	0.0120833		-203.34	0.0285714		-203.34	0.0803571
	-56.6405	0.0358333			-56.6405	0.015		-202.94	0.0330357		-202.94	0.0785714
	-56.241	0.0308333			-56.241	0.0145833		-202.541	0.0410714		-202.541	0.0901786
	-55.8415	0.0291667			-55.8415	0.0125		-202.141	0.04375		-202.141	0.10625
	-55.442	0.0320833			-55.442	0.0133333		-201.742	0.0491071		-201.742	0.0883929
	-55.0425	0.0383333			-55.0425	0.015		-201.342	0.0491071		-201.342	0.0803571
	-54.643	0.04375			-54.643	0.00958333		-200.943	0.0446429		-200.943	0.09375
	-54.2435	0.0345833			-54.2435	0.015		-200.543	0.0419643		-200.543	0.0785714
	-53.844	0.02375			-53.844	0.01625		-200.144	0.0553571		-200.144	0.0723214
	-53.4445	0.02875			-53.4445	0.0125		-199.744	0.0428571		-199.744	0.0660714
	-53.045	0.0416667			-53.045	0.0166667		-199.345	0.0366071		-199.345	0.0571429
	-52.6455	0.0433333			-52.6455	0.0120833		-198.945	0.0401786		-198.945	0.075
	-52.246	0.0375			-52.246	0.0145833		-198.546	0.0419643		-198.546	0.075
	-51.8465	0.03125			-51.8465	0.015		-198.146	0.0321429		-198.146	0.0794643
	-51.447	0.0254167			-51.447	0.0116667		-197.747	0.0357143		-197.747	0.0660714
	-51.0475	0.0258333			-51.0475	0.0104167		-197.347	0.0383929		-197.347	0.0517857
	-50.648	0.03			-50.648	0.0129167		-196.948	0.0357143		-196.948	0.0580357
	-50.2485	0.0404167			-50.2485	0.0108333		-196.548	0.0339286		-196.548	0.0732143
	-49.849	0.0395833			-49.849	0.00833333		-196.149	0.0276786		-196.149	0.0669643
	-49.4495	0.0304167			-49.4495	0.0125		-195.749	0.0276786		-195.749	0.0482143
	-49.05	0.0270833			-49.05	0.0108333		-195.35	0.0348214		-195.35	0.0348214
	-48.6505	0.0225			-48.6505	0.00833333		-194.95	0.0276786		-194.95	0.05
	-48.251	0.0233333			-48.251	0.00583333		-194.551	0.03125		-194.551	0.05625
	-47.8515	0.0170833			-47.8515	0.00625		-194.151	0.0276786		-194.151	0.0446429
	-47.452	0.0183333			-47.452	0.00375		-193.752	0.0258929		-193.752	0.0419643
	-47.0525	0.0341667			-47.0525	0.00708333		-193.352	0.0294643		-193.352	0.0517857
	-46.653	0.0375			-46.653	0.01125		-192.953	0.0348214		-192.953	0.0535714
	-46.2535	0.04125			-46.2535	0.00875		-192.553	0.0294643		-192.553	0.0491071
	-45.854	0.0429167			-45.854	0.01125		-192.154	0.0294643		-192.154	0.0589286
	-45.4545	0.03875			-45.4545	0.0104167		-191.754	0.0294643		-191.754	0.0678571
	-45.055	0.0416667			-45.055	0.01625		-191.355	0.0294643		-191.355	0.0508929
	-44.6555	0.05375			-44.6555	0.0245833		-190.955	0.0276786		-190.955	0.0482143
	-44.256	0.0479167			-44.256	0.0275		-190.556	0.025		-190.556	0.0392857
	-43.8565	0.0483333			-43.8565	0.0175		-190.156	0.0276786		-190.156	0.0410714
	-43.457	0.0458333			-43.457	0.0145833		-189.757	0.0214286		-189.757	0.0464286
	-43.0575	0.0329167			-43.0575	0.0204167		-189.357	0.0276786		-189.357	0.0678571
	-42.658	0.0358333			-42.658	0.01375		-188.958	0.025		-188.958	0.0696429
	-42.2585	0.0441667			-42.2585	0.01375		-188.558	0.0267857		-188.558	0.0696429
	-41.859	0.0354167			-41.859	0.00666667		-188.159	0.03125		-188.159	0.0633929
	-41.4595	0.0320833			-41.4595	0.00958333		-187.759	0.0375		-187.759	0.0473214
	-41.06	0.0320833			-41.06	0.0120833		-187.36	0.0339286		-187.36	0.0455357
	-40.6605	0.03			-40.6605	0.0129167		-186.96	0.01875		-186.96	0.0464286
	-40.261	0.0279167			-40.261	0.0120833		-186.561	0.0151786		-186.561	0.0544643
	-39.8615	0.0329167			-39.8615	0.0120833		-186.161	0.0142857		-186.161	0.0571429
	-39.462	0.0420833			-39.462	0.0175		-185.762	0.0241071		-185.762	0.0491071
	-39.0625	0.0508333			-39.0625	0.025		-185.362	0.0294643		-185.362	0.0446429
	-38.663	0.05875			-38.663	0.0195833		-184.963	0.0178571		-184.963	0.0535714
	-38.2635	0.04625			-38.2635	0.0204167		-184.563	0.0151786		-184.563	0.0616071
	-37.864	0.0441667			-37.864	0.0216667		-184.164	0.0151786		-184.164	0.0491071
	-37.4645	0.0491667			-37.4645	0.0266667		-183.764	0.0133929		-183.764	0.0553571
	-37.065	0.0525			-37.065	0.025		-183.365	0.0116071		-183.365	0.0446429
	-36.6655	0.0533333			-36.6655	0.02375		-182.965	0.0142857		-182.965	0.0589286
	-36.266	0.0554167			-36.266	0.02		-182.566	0.0160714		-182.566	0.0732143
	-35.8665	0.0575			-35.8665	0.0220833		-182.166	0.0142857		-182.166	0.0696429
	-35.467	0.04875			-35.467	0.0191667		-181.767	0.0107143		-181.767	0.06875
	-35.0675	0.03875			-35.0675	0.0191667		-181.367	0.0160714		-181.367	0.0616071
	-34.668	0.0345833			-34.668	0.0191667		-180.968	0.0214286		-180.968	0.0589286
	-34.2685	0.0404167			-34.2685	0.0154167		-180.568	0.0232143		-180.568	0.0410714
	-33.869	0.0454167			-33.869	0.0158333		-180.169	0.0205357		-180.169	0.0401786
	-33.4695	0.0483333			-33.4695	0.0208333		-179.769	0.0196429		-179.769	0.0401786
	-33.07	0.0491667			-33.07	0.0195833		-179.37	0.0321429		-179.37	0.0401786
	-32.6705	0.0570833			-32.6705	0.0183333		-178.97	0.0321429		-178.97	0.0508929
	-32.271	0.05125			-32.271	0.0170833		-178.571	0.0357143		-178.571	0.0517857
	-31.8715	0.06125			-31.8715	0.0195833		-178.171	0.0464286		-178.171	0.0455357
	-31.472	0.065			-31.472	0.0233333		-177.772	0.0294643		-177.772	0.0303571
	-31.0725	0.0520833			-31.0725	0.0220833		-177.372	0.01875		-177.372	0.0321429
	-30.673	0.0575			-30.673	0.0191667		-176.973	0.0142857		-176.973	0.0366071
	-30.2735	0.0575			-30.2735	0.0166667		-176.573	0.01875		-176.573	0.0267857
	-29.874	0.0525			-29.874	0.0141667		-176.174	0.0285714		-176.174	0.0214286
	-29.4745	0.06			-29.4745	0.0204167		-175.774	0.0303571		-175.774	0.0321429
	-29.075	0.0525			-29.075	0.01875		-175.375	0.0232143		-175.375	0.04375
	-28.6755	0.0483333			-28.6755	0.01625		-174.975	0.0178571		-174.975	0.0419643
	-28.276	0.0566667			-28.276	0.02		-174.576	0.0142857		-174.576	0.0339286
	-27.8765	0.0645833			-27.8765	0.01875		-174.176	0.0196429		-174.176	0.0285714
	-27.477	0.0708333			-27.477	0.01875		-173.777	0.0178571		-173.777	0.025
	-27.0775	0.0625			-27.0775	0.02375		-173.377	0.0196429		-173.377	0.0285714
	-26.678	0.0445833			-26.678	0.0154167		-172.978	0.0160714		-172.978	0.0410714
	-26.2785	0.0416667			-26.2785	0.0154167		-172.578	0.00803571		-172.578	0.0303571
	-25.879	0.0466667			-25.879	0.0170833		-172.179	0.0151786		-172.179	0.0285714
	-25.4795	0.0520833			-25.4795	0.02		-171.779	0.00982143		-171.779	0.0383929
	-25.08	0.0533333			-25.08	0.0204167		-171.38	0.0205357		-171.38	0.03125
	-24.6805	0.0645833			-24.6805	0.0204167		-170.98	0.0196429		-170.98	0.0455357
	-24.281	0.0620833			-24.281	0.02		-170.581	0.0160714		-170.581	0.0348214
	-23.8815	0.05375			-23.8815	0.0241667		-170.181	0.0107143		-170.181	0.0321429
	-23.482	0.0466667			-23.482	0.0229167		-169.782	0.0142857		-169.782	0.0267857
	-23.0825	0.0425			-23.0825	0.0195833		-169.382	0.01875		-169.382	0.0276786
	-22.683	0.0433333			-22.683	0.0179167		-168.983	0.0107143		-168.983	0.0285714
	-22.2835	0.0508333			-22.2835	0.02375		-168.583	0.00714286		-168.583	0.025
	-21.884	0.05625			-21.884	0.02125		-168.184	0.00892857		-168.184	0.0267857
	-21.4845	0.0575			-21.4845	0.0191667		-167.784	0.00803571		-167.784	0.0160714
	-21.085	0.0558333			-21.085	0.015		-167.385	0.00803571		-167.385	0.0205357
	-20.6855	0.0558333			-20.6855	0.0166667		-166.985	0.00714286		-166.985	0.0196429
	-20.286	0.0529167			-20.286	0.0191667		-166.586	0.00357143		-166.586	0.0125
	-19.8865	0.0595833			-19.8865	0.0145833		-166.186	0.00178571		-166.186	0.0160714
	-19.487	0.0604167			-19.487	0.0183333		-165.787	0.00178571		-165.787	0.0303571
	-19.0875	0.0641667			-19.0875	0.0191667		-165.387	0.00625		-165.387	0.0276786
	-18.688	0.0641667			-18.688	0.0245833		-164.988	0.0133929		-164.988	0.025
	-18.2885	0.0633333			-18.2885	0.0258333		-164.588	0.00892857		-164.588	0.0232143
	-17.889	0.0545833			-17.889	0.0166667		-164.189	0.00803571		-164.189	0.0241071
	-17.4895	0.05125			-17.4895	0.01375		-163.789	0.00714286		-163.789	0.03125
	-17.09	0.0420833			-17.09	0.0133333		-163.39	0.00982143		-163.39	0.0241071
	-16.6905	0.04375			-16.6905	0.0116667		-162.99	0.00982143		-162.99	0.0169643
	-16.291	0.0508333			-16.291	0.00958333		-162.591	0.0107143		-162.591	0.0142857
	-15.8915	0.0620833			-15.8915	0.0154167		-162.191	0.00625		-162.191	0.0223214
	-15.492	0.06375			-15.492	0.0166667		-161.792	0.0133929		-161.792	0.0151786
	-15.0925	0.0670833			-15.0925	0.0204167		-161.392	0.00803571		-161.392	0.0214286
	-14.693	0.0566667			-14.693	0.0220833		-160.993	0.00892857		-160.993	0.0232143
	-14.2935	0.0525			-14.2935	0.0229167		-160.593	0.00803571		-160.593	0.01875
	-13.894	0.0495833			-13.894	0.01875		-160.194	0.00803571		-160.194	0.0205357
	-13.4945	0.0483333			-13.4945	0.015		-159.794	0.00446429		-159.794	0.03125
	-13.095	0.0458333			-13.095	0.0104167		-159.395	0.0107143		-159.395	0.0241071
	-12.6955	0.0608333			-12.6955	0.0166667		-158.995	0.00892857		-158.995	0.00892857
	-12.296	0.0570833			-12.296	0.0191667		-158.596	0.00357143		-158.596	0.0142857
	-11.8965	0.0495833			-11.8965	0.015		-158.196	0.00714286		-158.196	0.0196429
	-11.497	0.0483333			-11.497	0.0195833		-157.797	0.0116071		-157.797	0.0241071
	-11.0975	0.04875			-11.0975	0.02125		-157.397	0.00178571		-157.397	0.0205357
	-10.698	0.0525			-10.698	0.0208333		-156.998	0.00535714		-156.998	0.0107143
	-10.2985	0.05			-10.2985	0.02		-156.598	0.00714286		-156.598	0.0107143
	-9.899	0.0495833			-9.899	0.0154167		-156.199	0.00625		-156.199	0.0151786
	-9.4995	0.0533333			-9.4995	0.0141667		-155.799	0.00982143		-155.799	0.0160714
	-9.1	0.0533333			-9.1	0.0116667		-155.4	0.00803571		-155.4	0.0116071
	-8.7005	0.0633333			-8.7005	0.01625		-155	0.00803571		-155	0.0196429
	-8.301	0.0716667			-8.301	0.0179167		-154.601	0.00892857		-154.601	0.0223214
	-7.9015	0.0754167			-7.9015	0.0220833		-154.201	0.00625		-154.201	0.0223214
	-7.502	0.08			-7.502	0.0175		-153.802	0.00625		-153.802	0.0205357
	-7.1025	0.0908333			-7.1025	0.0170833		-153.402	0.00803571		-153.402	0.0133929
	-6.703	0.137917			-6.703	0.0158333		-153.003	0.00892857		-153.003	0.01875
	-6.3035	0.194167			-6.3035	0.01875		-152.603	0.00714286		-152.603	0.0214286
	-5.904	0.268333			-5.904	0.0233333		-152.204	0.000892857		-152.204	0.0169643
	-5.5045	0.35125			-5.5045	0.0283333		-151.804	0.00178571		-151.804	0.0151786
	-5.105	0.406667			-5.105	0.03125		-151.405	0.00267857		-151.405	0.0178571
	-4.7055	0.500833			-4.7055	0.0275		-151.005	0.00446429		-151.005	0.0223214
	-4.306	0.61375			-4.306	0.0325		-150.606	0.0151786		-150.606	0.01875
	-3.9065	0.77			-3.9065	0.0491667		-150.206	0.0133929		-150.206	0.0258929
	-3.507	0.895417			-3.507	0.0629167		-149.807	0.00803571		-149.807	0.01875
	-3.1075	0.952083			-3.1075	0.0895833		-149.407	0.00535714		-149.407	0.00625
	-2.708	0.945			-2.708	0.112917		-149.008	0.00267857		-149.008	0.00535714
	-2.3085	0.930833			-2.3085	0.145833		-148.608	0.00446429		-148.608	0.00982143
	-1.909	0.7175			-1.909	0.175417		-148.209	0.00625		-148.209	0.0125
	-1.5095	0.4725			-1.5095	0.190833		-147.809	0.00357143		-147.809	0.0133929
	-1.11	0.330833			-1.11	0.197083		-147.41	0		-147.41	0.0125
	-0.7105	0.247083			-0.7105	0.195833		-147.01	0.000892857		-147.01	0.0107143
	-0.311	0.172917			-0.311	0.190417		-146.611	0.00267857		-146.611	0.0107143
	0.0885	0.0816667			0.0885	0.173333		-146.211	0.00267857		-146.211	0.0107143
	0.488	0.0408333			0.488	0.158333		-145.812	0.00267857		-145.812	0.0107143
	0.8875	0.0170833			0.8875	0.1225		-145.412	0.000892857		-145.412	0.00625
	1.287	0.00958333			1.287	0.075		-145.013	0.00446429		-145.013	0.00357143
	1.6865	0.00416667			1.6865	0.03625		-144.613	0.00535714		-144.613	0.00714286
	2.086	0.00125			2.086	0.0183333		-144.214	0.00714286		-144.214	0.00446429
	2.4855	0.000416667			2.4855	0.00875		-143.814	0.00714286		-143.814	0.00803571
	2.885	0			2.885	0.00416667		-143.415	0.0107143		-143.415	0.00803571
	3.2845	0			3.2845	0.000833333		-143.015	0.00625		-143.015	0.00982143
	3.684	0			3.684	5.37237e-11		-142.616	0.00714286		-142.616	0.00357143
	4.0835	0			4.0835	5.37237e-11		-142.216	0.00446429		-142.216	0.00625
	4.483	0			4.483	5.37237e-11		-141.817	0.00357143		-141.817	0.00625
	4.8825	0			4.8825	5.37237e-11		-141.417	0.00625		-141.417	0.00535714
	5.282	0			5.282	5.37237e-11		-141.018	0.00357143		-141.018	0.00714286
	5.6815	0			5.6815	5.37237e-11		-140.618	0.00357143		-140.618	0.0133929
	6.081	0			6.081	5.37237e-11		-140.219	0.00535714		-140.219	0.0142857
	6.4805	0			6.4805	5.37237e-11		-139.819	0.00714286		-139.819	0.00535714
	6.88	0			6.88	5.37237e-11		-139.42	0.00625		-139.42	0.00267857
	7.2795	0			7.2795	5.37237e-11		-139.02	0.00446429		-139.02	0.00982143
	7.679	0			7.679	5.37237e-11		-138.621	0.00357143		-138.621	0.0107143
	8.0785	0			8.0785	5.37237e-11		-138.221	0.00625		-138.221	0.00446429
	8.478	0			8.478	5.37237e-11		-137.822	0.00357143		-137.822	0.00357143
	8.8775	0			8.8775	5.37237e-11		-137.422	0.00446429		-137.422	0.00446429
	9.277	0			9.277	5.37237e-11		-137.023	0.00267857		-137.023	0.0107143
	9.6765	0			9.6765	5.37237e-11		-136.623	0.00357143		-136.623	0.00714286
	10.076	0			10.076	5.37237e-11		-136.224	0.00267857		-136.224	0.00446429
	10.4755	0			10.4755	5.37237e-11		-135.824	0.00178571		-135.824	0.00178571
	10.875	0			10.875	5.37237e-11		-135.425	0.00535714		-135.425	0.00803571
	11.2745	0			11.2745	5.37237e-11		-135.025	0.00357143		-135.025	0.00357143
	11.674	0			11.674	5.37237e-11		-134.626	0.00446429		-134.626	0.00446429
	12.0735	0			12.0735	5.37237e-11		-134.226	0.00178571		-134.226	0.00535714
	12.473	0			12.473	5.37237e-11		-133.827	0.00178571		-133.827	0.00892857
	12.8725	0			12.8725	5.37237e-11		-133.427	0.00357143		-133.427	0.0107143
	13.272	0			13.272	5.37237e-11		-133.028	0.00535714		-133.028	0.00714286
	13.6715	0			13.6715	5.37237e-11		-132.628	0.00625		-132.628	0.00446429
	14.071	0			14.071	5.37237e-11		-132.229	0.00178571		-132.229	0.00803571
	14.4705	0			14.4705	5.37237e-11		-131.829	0.00178571		-131.829	0.00803571
	14.87	0			14.87	5.37237e-11		-131.43	0.00178571		-131.43	0.00803571
	15.2695	0			15.2695	5.37237e-11		-131.03	0.000892857		-131.03	0.00714286
	15.669	0			15.669	5.37237e-11		-130.631	0.00178571		-130.631	0.00178571
	16.0685	0			16.0685	5.37237e-11		-130.231	0.000892857		-130.231	0.00357143
	16.468	0			16.468	5.37237e-11		-129.832	0.00535714		-129.832	0.00357143
	16.8675	0			16.8675	5.37237e-11		-129.432	0.00267857		-129.432	0.00267857
	17.267	0			17.267	5.37237e-11		-129.033	0		-129.033	0.00535714
	17.6665	0			17.6665	5.37237e-11		-128.633	0.00178571		-128.633	0.00803571
	18.066	0			18.066	5.37237e-11		-128.234	0.00357143		-128.234	0.00714286
	18.4655	0			18.4655	5.37237e-11		-127.834	0.00357143		-127.834	0.00714286
	18.865	0			18.865	5.37237e-11		-127.435	0.000892857		-127.435	0.00625
	19.2645	0			19.2645	5.37237e-11		-127.035	0.00446429		-127.035	0.00625
	19.664	0			19.664	5.37237e-11		-126.636	0.00178571		-126.636	0.00625
	20.0635	0			20.0635	5.37237e-11		-126.236	0.00446429		-126.236	0.00625
	20.463	0			20.463	5.37237e-11		-125.837	0.000892857		-125.837	0.00892857
	20.8625	0			20.8625	5.37237e-11		-125.437	0		-125.437	0.00803571
	21.262	0			21.262	5.37237e-11		-125.038	0		-125.038	0.00446429
	21.6615	0			21.6615	5.37237e-11		-124.638	0		-124.638	0.00714286
	22.061	0			22.061	5.37237e-11		-124.239	0.00625		-124.239	0.0116071
	22.4605	0			22.4605	5.37237e-11		-123.839	0.0107143		-123.839	0.00892857
	22.86	0			22.86	5.37237e-11		-123.44	0.00714286		-123.44	0.00803571
	23.2595	0			23.2595	5.37237e-11		-123.04	0.000892857		-123.04	0.00357143
	23.659	0			23.659	5.37237e-11		-122.641	0.00178571		-122.641	0.00625
	24.0585	0			24.0585	5.37237e-11		-122.241	0.00178571		-122.241	0.00357143
	24.458	0			24.458	5.37237e-11		-121.842	0.00357143		-121.842	0.00357143
	24.8575	0			24.8575	5.37237e-11		-121.442	0.00446429		-121.442	0.00446429
	25.257	0			25.257	5.37237e-11		-121.043	0.00267857		-121.043	0.00357143
	25.6565	0			25.6565	5.37237e-11		-120.643	0.00446429		-120.643	0.00535714
	26.056	0			26.056	5.37237e-11		-120.244	0.00446429		-120.244	0.00357143
	26.4555	0			26.4555	5.37237e-11		-119.844	0.00357143		-119.844	0.00535714
	26.855	0			26.855	5.37237e-11		-119.445	0.00535714		-119.445	0.00892857
	27.2545	0			27.2545	5.37237e-11		-119.045	0.00267857		-119.045	0.00625
	27.654	0			27.654	5.37237e-11		-118.646	0.000892857		-118.646	0.00446429
	28.0535	0			28.0535	5.37237e-11		-118.246	0.00178571		-118.246	0.00625
	28.453	0			28.453	5.37237e-11		-117.847	0.00446429		-117.847	0.00267857
	28.8525	0			28.8525	5.37237e-11		-117.447	0.00982143		-117.447	0.00267857
	29.252	0			29.252	5.37237e-11		-117.048	0.0133929		-117.048	0.00535714
	29.6515	0			29.6515	5.37237e-11		-116.648	0.00267857		-116.648	0.00357143
	30.051	0			30.051	5.37237e-11		-116.249	0.000892857		-116.249	0.00357143
	30.4505	0			30.4505	5.37237e-11		-115.849	0.00178571		-115.849	0.00625
	30.85	0			30.85	5.37237e-11		-115.45	0.00267857		-115.45	0.00625
	31.2495	0			31.2495	5.37237e-11		-115.05	0.00267857		-115.05	0.00267857
	31.649	0			31.649	5.37237e-11		-114.651	0.00178571		-114.651	0
	32.0485	0			32.0485	5.37237e-11		-114.251	0.00267857		-114.251	0
	32.448	0			32.448	5.37237e-11		-113.852	0.00178571		-113.852	0.00178571
	32.8475	0			32.8475	5.37237e-11		-113.452	0		-113.452	0.00267857
	33.247	0			33.247	5.37237e-11		-113.053	0		-113.053	0.00178571
	33.6465	0			33.6465	5.37237e-11		-112.653	0		-112.653	0.00714286
	34.046	0			34.046	5.37237e-11		-112.254	0		-112.254	0.00535714
	34.4455	0			34.4455	5.37237e-11		-111.854	0		-111.854	0.0133929
	34.845	0			34.845	5.37237e-11		-111.455	0		-111.455	0.0107143
	35.2445	0			35.2445	5.37237e-11		-111.055	0.00178571		-111.055	0.00357143
	35.644	0			35.644	5.37237e-11		-110.656	0.000892857		-110.656	0.00714286
	36.0435	0			36.0435	5.37237e-11		-110.256	0		-110.256	0.00357143
	36.443	0			36.443	5.37237e-11		-109.857	0		-109.857	0.00535714
	36.8425	0			36.8425	5.37237e-11		-109.457	0		-109.457	0.00178571
	37.242	0			37.242	5.37237e-11		-109.058	0		-109.058	0.00357143
	37.6415	0			37.6415	5.37237e-11		-108.658	0.000892857		-108.658	0.00625
	38.041	0			38.041	5.37237e-11		-108.259	0.00535714		-108.259	0.00267857
	38.4405	0			38.4405	5.37237e-11		-107.859	0.00357143		-107.859	0.00714286
	38.84	0			38.84	5.37237e-11		-107.46	0.00267857		-107.46	0.00357143
	39.2395	0			39.2395	5.37237e-11		-107.06	0		-107.06	0.00178571
	39.639	0			39.639	5.37237e-11		-106.661	0.00178571		-106.661	0.00535714
	40.0385	0			40.0385	5.37237e-11		-106.261	0.00535714		-106.261	0.00892857
	40.438	0			40.438	5.37237e-11		-105.862	0.00178571		-105.862	0.00892857
	40.8375	0			40.8375	5.37237e-11		-105.462	0		-105.462	0.00714286
	41.237	0			41.237	5.37237e-11		-105.063	0.00178571		-105.063	0.0133929
	41.6365	0			41.6365	5.37237e-11		-104.663	0.00178571		-104.663	0.00892857
	42.036	0			42.036	5.37237e-11		-104.264	0.000892857		-104.264	0.00982143
	42.4355	0			42.4355	5.37237e-11		-103.864	0.00714286		-103.864	0.00535714
	42.835	0			42.835	5.37237e-11		-103.465	0.00625		-103.465	0.00446429
	43.2345	0			43.2345	5.37237e-11		-103.065	0.000892857		-103.065	0.00267857
	43.634	0			43.634	5.37237e-11		-102.666	0.00357143		-102.666	0.00803571
	44.0335	0			44.0335	5.37237e-11		-102.266	0.00357143		-102.266	0.0160714
	44.433	0			44.433	5.37237e-11		-101.867	0.00178571		-101.867	0.0107143
	44.8325	0			44.8325	5.37237e-11		-101.467	0		-101.467	0.00446429
	45.232	0			45.232	5.37237e-11		-101.068	0		-101.068	0.00892857
	45.6315	0			45.6315	5.37237e-11		-100.668	0.00267857		-100.668	0.00535714
	46.031	0			46.031	5.37237e-11		-100.269	0.00178571		-100.269	0.00178571
	46.4305	0			46.4305	5.37237e-11		-99.8695	0		-99.8695	0.000892857
	46.83	0			46.83	5.37237e-11		-99.47	0		-99.47	0.00714286
	47.2295	0			47.2295	5.37237e-11		-99.0705	0		-99.0705	0.00625
	47.629	0			47.629	5.37237e-11		-98.671	0		-98.671	0.00535714
	48.0285	0			48.0285	5.37237e-11		-98.2715	0.000892857		-98.2715	0
	48.428	0			48.428	5.37237e-11		-97.872	0.00178571		-97.872	0.00535714
	48.8275	0			48.8275	5.37237e-11		-97.4725	0		-97.4725	0.00803571
	49.227	0			49.227	5.37237e-11		-97.073	0		-97.073	0.00535714
	49.6265	0			49.6265	5.37237e-11		-96.6735	0		-96.6735	0.00446429
	50.026	0			50.026	5.37237e-11		-96.274	0		-96.274	0.00803571
	50.4255	0			50.4255	5.37237e-11		-95.8745	0		-95.8745	0.00625
	50.825	0			50.825	5.37237e-11		-95.475	0.00357143		-95.475	0.00446429
	51.2245	0			51.2245	5.37237e-11		-95.0755	0.00357143		-95.0755	0.00267857
	51.624	0			51.624	5.37237e-11		-94.676	0.000892857		-94.676	0.00625
	52.0235	0			52.0235	5.37237e-11		-94.2765	0.00178571		-94.2765	0.00892857
	52.423	0			52.423	5.37237e-11		-93.877	0.00535714		-93.877	0.00357143
	52.8225	0			52.8225	5.37237e-11		-93.4775	0.00714286		-93.4775	0.00178571
	53.222	0			53.222	5.37237e-11		-93.078	0.00625		-93.078	0.00535714
	53.6215	0			53.6215	5.37237e-11		-92.6785	0.00178571		-92.6785	0.00803571
	54.021	0			54.021	5.37237e-11		-92.279	0.00178571		-92.279	0.00446429
	54.4205	0			54.4205	5.37237e-11		-91.8795	0.00357143		-91.8795	0.00357143
	54.82	0			54.82	5.37237e-11		-91.48	0.00535714		-91.48	0.00446429
	55.2195	0			55.2195	5.37237e-11		-91.0805	0.00178571		-91.0805	0.00357143
	55.619	0			55.619	5.37237e-11		-90.681	0		-90.681	0.00892857
	56.0185	0			56.0185	5.37237e-11		-90.2815	0.00357143		-90.2815	0.00892857
	56.418	0			56.418	5.37237e-11		-89.882	0.00178571		-89.882	0.00625
	56.8175	0			56.8175	5.37237e-11		-89.4825	0		-89.4825	0.00625
	57.217	0			57.217	5.37237e-11		-89.083	0.00178571		-89.083	0.00446429
	57.6165	0			57.6165	5.37237e-11		-88.6835	0.000892857		-88.6835	0.00267857
	58.016	0			58.016	5.37237e-11		-88.284	0		-88.284	0
	58.4155	0			58.4155	5.37237e-11		-87.8845	0.000892857		-87.8845	0.00892857
	58.815	0			58.815	5.37237e-11		-87.485	0.00178571		-87.485	0.0169643
	59.2145	0			59.2145	5.37237e-11		-87.0855	0.00178571		-87.0855	0.00714286
	59.614	0			59.614	5.37237e-11		-86.686	0.000892857		-86.686	0
	60.0135	0			60.0135	5.37237e-11		-86.2865	0.000892857		-86.2865	0.00714286
	60.413	0			60.413	5.37237e-11		-85.887	0.000892857		-85.887	0.0107143
	60.8125	0			60.8125	5.37237e-11		-85.4875	0.000892857		-85.4875	0.00892857
	61.212	0			61.212	5.37237e-11		-85.088	0.00267857		-85.088	0.00625
	61.6115	0			61.6115	5.37237e-11		-84.6885	0		-84.6885	0.00267857
	62.011	0			62.011	5.37237e-11		-84.289	0.000892857		-84.289	0.00267857
	62.4105	0			62.4105	5.37237e-11		-83.8895	0		-83.8895	0.00535714
	62.81	0			62.81	5.37237e-11		-83.49	0.00267857		-83.49	0.0107143
	63.2095	0			63.2095	5.37237e-11		-83.0905	0.00535714		-83.0905	0.00535714
	63.609	0			63.609	5.37237e-11		-82.691	0.00446429		-82.691	0.00625
	64.0085	0			64.0085	5.37237e-11		-82.2915	0.000892857		-82.2915	0.00535714
	64.408	0			64.408	5.37237e-11		-81.892	0.00535714		-81.892	0.00446429
	64.8075	0			64.8075	5.37237e-11		-81.4925	0.00446429		-81.4925	0.00803571
	65.207	0			65.207	5.37237e-11		-81.093	0.00267857		-81.093	0.00714286
	65.6065	0			65.6065	5.37237e-11		-80.6935	0.00178571		-80.6935	0.00267857
	66.006	0			66.006	5.37237e-11		-80.294	0.00178571		-80.294	0.000892857
	66.4055	0			66.4055	5.37237e-11		-79.8945	0.00267857		-79.8945	0.00357143
	66.805	0			66.805	5.37237e-11		-79.495	0.000892857		-79.495	0.00714286
	67.2045	0			67.2045	5.37237e-11		-79.0955	0		-79.0955	0.00446429
	67.604	0			67.604	5.37237e-11		-78.696	0.000892857		-78.696	0.00446429
	68.0035	0			68.0035	5.37237e-11		-78.2965	0.00625		-78.2965	0.00625
	68.403	0			68.403	5.37237e-11		-77.897	0.0107143		-77.897	0.00357143
	68.8025	0			68.8025	5.37237e-11		-77.4975	0.00982143		-77.4975	0.0125
	69.202	0			69.202	5.37237e-11		-77.098	0.00892857		-77.098	0.0116071
	69.6015	0			69.6015	5.37237e-11		-76.6985	0.00446429		-76.6985	0.00714286
	70.001	0			70.001	5.37237e-11		-76.299	0		-76.299	0.00892857
	70.4005	0			70.4005	5.37237e-11		-75.8995	0.000892857		-75.8995	0.00625
	70.8	0			70.8	5.37237e-11		-75.5	0.00178571		-75.5	0.00625
	71.1995	0			71.1995	5.37237e-11		-75.1005	0		-75.1005	0.00446429
	71.599	0			71.599	5.37237e-11		-74.701	0.00178571		-74.701	0.00357143
	71.9985	0			71.9985	5.37237e-11		-74.3015	0.00357143		-74.3015	0.00892857
	72.398	0			72.398	5.37237e-11		-73.902	0.000892857		-73.902	0.00625
	72.7975	0			72.7975	5.37237e-11		-73.5025	0		-73.5025	0.00357143
	73.197	0			73.197	5.37237e-11		-73.103	0		-73.103	0.00982143
	73.5965	0			73.5965	5.37237e-11		-72.7035	0		-72.7035	0.0142857
	73.996	0			73.996	5.37237e-11		-72.304	0.00357143		-72.304	0.0125
	74.3955	0			74.3955	5.37237e-11		-71.9045	0.00625		-71.9045	0.00892857
	74.795	0			74.795	5.37237e-11		-71.505	0.00178571		-71.505	0.00982143
	75.1945	0			75.1945	5.37237e-11		-71.1055	0.00178571		-71.1055	0.00892857
	75.594	0			75.594	5.37237e-11		-70.706	0.00178571		-70.706	0.00892857
	75.9935	0			75.9935	5.37237e-11		-70.3065	0.00178571		-70.3065	0.00625
	76.393	0			76.393	5.37237e-11		-69.907	0.00892857		-69.907	0.00535714
	76.7925	0			76.7925	5.37237e-11		-69.5075	0.00625		-69.5075	0.00446429
	77.192	0			77.192	5.37237e-11		-69.108	0.000892857		-69.108	0.00446429
	77.5915	0			77.5915	5.37237e-11		-68.7085	0		-68.7085	0.00625
	77.991	0			77.991	5.37237e-11		-68.309	0.00267857		-68.309	0.00892857
	78.3905	0			78.3905	5.37237e-11		-67.9095	0.00446429		-67.9095	0.00892857
	78.79	0			78.79	5.37237e-11		-67.51	0.00178571		-67.51	0.00982143
	79.1895	0			79.1895	5.37237e-11		-67.1105	0.00535714		-67.1105	0.0142857
	79.589	0			79.589	5.37237e-11		-66.711	0.00178571		-66.711	0.0107143
	79.9885	0			79.9885	5.37237e-11		-66.3115	0		-66.3115	0.00625
	80.388	0			80.388	5.37237e-11		-65.912	0.000892857		-65.912	0.00446429
	80.7875	0			80.7875	5.37237e-11		-65.5125	0.00535714		-65.5125	0.00982143
	81.187	0			81.187	5.37237e-11		-65.113	0.0116071		-65.113	0.0125
	81.5865	0			81.5865	5.37237e-11		-64.7135	0.00535714		-64.7135	0.0107143
	81.986	0			81.986	5.37237e-11		-64.314	0.000892857		-64.314	0.00714286
	82.3855	0			82.3855	5.37237e-11		-63.9145	0.00446429		-63.9145	0.0116071
	82.785	0			82.785	5.37237e-11		-63.515	0.00714286		-63.515	0.00892857
	83.1845	0			83.1845	5.37237e-11		-63.1155	0.00267857		-63.1155	0.00535714
	83.584	0			83.584	5.37237e-11		-62.716	0.00178571		-62.716	0.00535714
	83.9835	0			83.9835	5.37237e-11		-62.3165	0.00267857		-62.3165	0.00892857
	84.383	0			84.383	5.37237e-11		-61.917	0.00625		-61.917	0.00625
	84.7825	0			84.7825	5.37237e-11		-61.5175	0.00714286		-61.5175	0.00803571
	85.182	0			85.182	5.37237e-11		-61.118	0.00625		-61.118	0.0107143
	85.5815	0			85.5815	5.37237e-11		-60.7185	0.00446429		-60.7185	0.00535714
	85.981	0			85.981	5.37237e-11		-60.319	0.00178571		-60.319	0.00267857
	86.3805	0			86.3805	5.37237e-11		-59.9195	0.00446429		-59.9195	0.00357143
	86.78	0			86.78	5.37237e-11		-59.52	0.00446429		-59.52	0.00535714
	87.1795	0			87.1795	5.37237e-11		-59.1205	0.00446429		-59.1205	0.00803571
	87.579	0			87.579	5.37237e-11		-58.721	0.00535714		-58.721	0.00535714
	87.9785	0			87.9785	5.37237e-11		-58.3215	0.00178571		-58.3215	0.00446429
	88.378	0			88.378	5.37237e-11		-57.922	0		-57.922	0.00535714
	88.7775	0			88.7775	5.37237e-11		-57.5225	0.000892857		-57.5225	0.0133929
	89.177	0			89.177	5.37237e-11		-57.123	0.00178571		-57.123	0.00892857
	89.5765	0			89.5765	5.37237e-11		-56.7235	0.000892857		-56.7235	0.0107143
	89.976	0			89.976	5.37237e-11		-56.324	0.00625		-56.324	0.00803571
	90.3755	0			90.3755	5.37237e-11		-55.9245	0.00535714		-55.9245	0.00535714
	90.775	0			90.775	5.37237e-11		-55.525	0.00625		-55.525	0.00625
	91.1745	0			91.1745	5.37237e-11		-55.1255	0.00178571		-55.1255	0.00446429
	91.574	0			91.574	5.37237e-11		-54.726	0.00178571		-54.726	0.00625
	91.9735	0			91.9735	5.37237e-11		-54.3265	0.00357143		-54.3265	0.00535714
	92.373	0			92.373	5.37237e-11		-53.927	0.00535714		-53.927	0.0107143
	92.7725	0			92.7725	5.37237e-11		-53.5275	0.00357143		-53.5275	0.00982143
	93.172	0			93.172	5.37237e-11		-53.128	0		-53.128	0.00714286
	93.5715	0			93.5715	5.37237e-11		-52.7285	0		-52.7285	0.0107143
	93.971	0			93.971	5.37237e-11		-52.329	0.00446429		-52.329	0.0142857
	94.3705	0			94.3705	5.37237e-11		-51.9295	0.00982143		-51.9295	0.0116071
	94.77	0			94.77	5.37237e-11		-51.53	0.0107143		-51.53	0.0116071
	95.1695	0			95.1695	5.37237e-11		-51.1305	0.00625		-51.1305	0.0107143
	95.569	0			95.569	5.37237e-11		-50.731	0.00446429		-50.731	0.0107143
	95.9685	0			95.9685	5.37237e-11		-50.3315	0.00178571		-50.3315	0.00714286
	96.368	0			96.368	5.37237e-11		-49.932	0.00178571		-49.932	0.00892857
	96.7675	0			96.7675	5.37237e-11		-49.5325	0		-49.5325	0.0116071
	97.167	0			97.167	5.37237e-11		-49.133	0.000892857		-49.133	0.0125
	97.5665	0			97.5665	5.37237e-11		-48.7335	0.00446429		-48.7335	0.0151786
	97.966	0			97.966	5.37237e-11		-48.334	0.00535714		-48.334	0.00982143
	98.3655	0			98.3655	5.37237e-11		-47.9345	0.00178571		-47.9345	0.00892857
	98.765	0			98.765	5.37237e-11		-47.535	0.00357143		-47.535	0.00892857
	99.1645	0			99.1645	5.37237e-11		-47.1355	0.00446429		-47.1355	0.0107143
	99.564	0			99.564	5.37237e-11		-46.736	0.00535714		-46.736	0.00803571
	99.9635	0			99.9635	5.37237e-11		-46.3365	0.00535714		-46.3365	0.00535714
	100.363	0			100.363	5.37237e-11		-45.937	0.00535714		-45.937	0.00714286
	100.763	0			100.763	5.37237e-11		-45.5375	0.00535714		-45.5375	0.00625
	101.162	0			101.162	5.37237e-11		-45.138	0.00357143		-45.138	0.00357143
	101.562	0			101.562	5.37237e-11		-44.7385	0.00535714		-44.7385	0.00714286
	101.961	0			101.961	5.37237e-11		-44.339	0.00446429		-44.339	0.00714286
	102.361	0			102.361	5.37237e-11		-43.9395	0.00892857		-43.9395	0.00446429
	102.76	0			102.76	5.37237e-11		-43.54	0.00803571		-43.54	0.00803571
	103.16	0			103.16	5.37237e-11		-43.1405	0.00803571		-43.1405	0.00892857
	103.559	0			103.559	5.37237e-11		-42.741	0.00625		-42.741	0.00625
	103.959	0			103.959	5.37237e-11		-42.3415	0.00535714		-42.3415	0.0160714
	104.358	0			104.358	5.37237e-11		-41.942	0.00357143		-41.942	0.0116071
	104.758	0			104.758	5.37237e-11		-41.5425	0.000892857		-41.5425	0.00714286
	105.157	0			105.157	5.37237e-11		-41.143	0.00446429		-41.143	0.00803571
	105.557	0			105.557	5.37237e-11		-40.7435	0.00446429		-40.7435	0.0133929
	105.956	0			105.956	5.37237e-11		-40.344	0.00357143		-40.344	0.01875
	106.356	0			106.356	5.37237e-11		-39.9445	0.00446429		-39.9445	0.00803571
	106.755	0			106.755	5.37237e-11		-39.545	0.00178571		-39.545	0.0116071
	107.155	0			107.155	5.37237e-11		-39.1455	0.00446429		-39.1455	0.00535714
	107.554	0			107.554	5.37237e-11		-38.746	0.00892857		-38.746	0.00625
	107.954	0			107.954	5.37237e-11		-38.3465	0.00535714		-38.3465	0.00714286
	108.353	0			108.353	5.37237e-11		-37.947	0.00714286		-37.947	0.00803571
	108.753	0			108.753	5.37237e-11		-37.5475	0.00982143		-37.5475	0.00892857
	109.152	0			109.152	5.37237e-11		-37.148	0.00535714		-37.148	0.0125
	109.552	0			109.552	5.37237e-11		-36.7485	0.00178571		-36.7485	0.0133929
	109.951	0			109.951	5.37237e-11		-36.349	0.00803571		-36.349	0.0125
	110.351	0			110.351	5.37237e-11		-35.9495	0.00625		-35.9495	0.0169643
	110.75	0			110.75	5.37237e-11		-35.55	0.00535714		-35.55	0.0133929
	111.15	0			111.15	5.37237e-11		-35.1505	0.00803571		-35.1505	0.00892857
	111.549	0			111.549	5.37237e-11		-34.751	0.00714286		-34.751	0.0142857
	111.949	0			111.949	5.37237e-11		-34.3515	0.0133929		-34.3515	0.0151786
	112.348	0			112.348	5.37237e-11		-33.952	0.0116071		-33.952	0.0178571
	112.748	0			112.748	5.37237e-11		-33.5525	0.00357143		-33.5525	0.0214286
	113.147	0			113.147	5.37237e-11		-33.153	0.00892857		-33.153	0.0267857
	113.547	0			113.547	5.37237e-11		-32.7535	0.0125		-32.7535	0.0160714
	113.946	0			113.946	5.37237e-11		-32.354	0.00714286		-32.354	0.01875
	114.346	0			114.346	5.37237e-11		-31.9545	0.0107143		-31.9545	0.0151786
	114.745	0			114.745	5.37237e-11		-31.555	0.00892857		-31.555	0.0178571
	115.145	0			115.145	5.37237e-11		-31.1555	0.00446429		-31.1555	0.0205357
	115.544	0			115.544	5.37237e-11		-30.756	0.0142857		-30.756	0.0169643
	115.944	0			115.944	5.37237e-11		-30.3565	0.00714286		-30.3565	0.0151786
	116.343	0			116.343	5.37237e-11		-29.957	0.00178571		-29.957	0.00714286
	116.743	0			116.743	5.37237e-11		-29.5575	0.0107143		-29.5575	0.00803571
	117.142	0			117.142	5.37237e-11		-29.158	0.00982143		-29.158	0.00982143
	117.542	0			117.542	5.37237e-11		-28.7585	0.00535714		-28.7585	0.00357143
	117.941	0			117.941	5.37237e-11		-28.359	0.00535714		-28.359	0.0142857
	118.341	0			118.341	5.37237e-11		-27.9595	0.00892857		-27.9595	0.0205357
	118.74	0			118.74	5.37237e-11		-27.56	0.00803571		-27.56	0.0241071
	119.14	0			119.14	5.37237e-11		-27.1605	0.00625		-27.1605	0.01875
	119.539	0			119.539	5.37237e-11		-26.761	0.00625		-26.761	0.0178571
	119.939	0			119.939	5.37237e-11		-26.3615	0.0142857		-26.3615	0.0267857
	120.338	0			120.338	5.37237e-11		-25.962	0.01875		-25.962	0.03125
	120.738	0			120.738	5.37237e-11		-25.5625	0.0169643		-25.5625	0.0223214
	121.137	0			121.137	5.37237e-11		-25.163	0.00982143		-25.163	0.0196429
	121.537	0			121.537	5.37237e-11		-24.7635	0.00178571		-24.7635	0.0178571
	121.936	0			121.936	5.37237e-11		-24.364	0.00625		-24.364	0.01875
	122.336	0			122.336	5.37237e-11		-23.9645	0.0142857		-23.9645	0.0303571
	122.735	0			122.735	5.37237e-11		-23.565	0.0107143		-23.565	0.0383929
	123.135	0			123.135	5.37237e-11		-23.1655	0.0125		-23.1655	0.0339286
	123.534	0			123.534	5.37237e-11		-22.766	0.0107143		-22.766	0.0383929
	123.934	0			123.934	5.37237e-11		-22.3665	0.00982143		-22.3665	0.0357143
	124.333	0			124.333	5.37237e-11		-21.967	0.0142857		-21.967	0.0330357
	124.733	0			124.733	5.37237e-11		-21.5675	0.00982143		-21.5675	0.0223214
	125.132	0			125.132	5.37237e-11		-21.168	0.00803571		-21.168	0.0160714
	125.532	0			125.532	5.37237e-11		-20.7685	0.0107143		-20.7685	0.0178571
	125.931	0			125.931	5.37237e-11		-20.369	0.00892857		-20.369	0.0258929
	126.331	0			126.331	5.37237e-11		-19.9695	0.00535714		-19.9695	0.0294643
	126.73	0			126.73	5.37237e-11		-19.57	0.00803571		-19.57	0.0321429
	127.13	0			127.13	5.37237e-11		-19.1705	0.0125		-19.1705	0.0339286
	127.529	0			127.529	5.37237e-11		-18.771	0.00803571		-18.771	0.0357143
	127.929	0			127.929	5.37237e-11		-18.3715	0.0107143		-18.3715	0.0258929
	128.328	0			128.328	5.37237e-11		-17.972	0.0125		-17.972	0.0303571
	128.728	0			128.728	5.37237e-11		-17.5725	0.0151786		-17.5725	0.0285714
	129.127	0			129.127	5.37237e-11		-17.173	0.0107143		-17.173	0.0303571
	129.527	0			129.527	5.37237e-11		-16.7735	0.00892857		-16.7735	0.0321429
	129.926	0			129.926	5.37237e-11		-16.374	0.00714286		-16.374	0.0303571
	130.326	0			130.326	5.37237e-11		-15.9745	0.0142857		-15.9745	0.0330357
	130.725	0			130.725	5.37237e-11		-15.575	0.0160714		-15.575	0.0267857
	131.125	0			131.125	5.37237e-11		-15.1755	0.0214286		-15.1755	0.03125
	131.524	0			131.524	5.37237e-11		-14.776	0.0160714		-14.776	0.0258929
	131.924	0			131.924	5.37237e-11		-14.3765	0.0107143		-14.3765	0.01875
	132.323	0			132.323	5.37237e-11		-13.977	0.0142857		-13.977	0.0321429
	132.723	0			132.723	5.37237e-11		-13.5775	0.0142857		-13.5775	0.0357143
	133.122	0			133.122	5.37237e-11		-13.178	0.0116071		-13.178	0.0321429
	133.522	0			133.522	5.37237e-11		-12.7785	0.00803571		-12.7785	0.0214286
	133.921	0			133.921	5.37237e-11		-12.379	0.0107143		-12.379	0.0160714
	134.321	0			134.321	5.37237e-11		-11.9795	0.0196429		-11.9795	0.0276786
	134.72	0			134.72	5.37237e-11		-11.58	0.00982143		-11.58	0.0392857
	135.12	0			135.12	5.37237e-11		-11.1805	0.00982143		-11.1805	0.0455357
	135.519	0			135.519	5.37237e-11		-10.781	0.0169643		-10.781	0.0410714
	135.919	0			135.919	5.37237e-11		-10.3815	0.0214286		-10.3815	0.0375
	136.318	0			136.318	5.37237e-11		-9.982	0.0285714		-9.982	0.0419643
	136.718	0			136.718	5.37237e-11		-9.5825	0.0276786		-9.5825	0.0464286
	137.117	0			137.117	5.37237e-11		-9.183	0.0482143		-9.183	0.0455357
	137.517	0			137.517	5.37237e-11		-8.7835	0.0589286		-8.7835	0.0455357
	137.916	0			137.916	5.37237e-11		-8.384	0.0607143		-8.384	0.0535714
	138.316	0			138.316	5.37237e-11		-7.9845	0.0660714		-7.9845	0.0446429
	138.715	0			138.715	5.37237e-11		-7.585	0.0696429		-7.585	0.0366071
	139.115	0			139.115	5.37237e-11		-7.1855	0.0633929		-7.1855	0.0446429
	139.514	0			139.514	5.37237e-11		-6.786	0.107143		-6.786	0.0375
	139.914	0			139.914	5.37237e-11		-6.3865	0.141964		-6.3865	0.0607143
	140.313	0			140.313	5.37237e-11		-5.987	0.182143		-5.987	0.0705357
	140.713	0			140.713	5.37237e-11		-5.5875	0.189286		-5.5875	0.0848214
	141.112	0			141.112	5.37237e-11		-5.188	0.203571		-5.188	0.111607
	141.512	0			141.512	5.37237e-11		-4.7885	0.266964		-4.7885	0.150893
	141.911	0			141.911	5.37237e-11		-4.389	0.33125		-4.389	0.220536
	142.311	0			142.311	5.37237e-11		-3.9895	0.367857		-3.9895	0.296429
	142.71	0			142.71	5.37237e-11		-3.59	0.420536		-3.59	0.339286
	143.11	0			143.11	5.37237e-11		-3.1905	0.565179		-3.1905	0.454464
	143.509	0			143.509	5.37237e-11		-2.791	0.616071		-2.791	0.490179
	143.909	0			143.909	5.37237e-11		-2.3915	0.595536		-2.3915	0.5375
	144.308	0			144.308	5.37237e-11		-1.992	0.544643		-1.992	0.573214
	144.708	0			144.708	5.37237e-11		-1.5925	0.394643		-1.5925	0.586607
	145.107	0			145.107	5.37237e-11		-1.193	0.301786		-1.193	0.602679
	145.507	0			145.507	5.37237e-11		-0.7935	0.267857		-0.7935	0.658036
	145.906	0			145.906	5.37237e-11		-0.394	0.225893		-0.394	0.632143
	146.306	0			146.306	5.37237e-11		0.0055	0.144643		0.0055	0.505357
	146.705	0			146.705	5.37237e-11		0.405	0.0910714		0.405	0.455357
	147.105	0			147.105	5.37237e-11		0.8045	0.075		0.8045	0.327679
	147.504	0			147.504	5.37237e-11		1.204	0.0473214		1.204	0.220536
	147.904	0			147.904	5.37237e-11		1.6035	0.0169643		1.6035	0.146429
	148.303	0			148.303	5.37237e-11		2.003	0.00535714		2.003	0.0776786
	148.703	0			148.703	5.37237e-11		2.4025	0.00357143		2.4025	0.0473214
	149.102	0			149.102	5.37237e-11		2.802	0		2.802	0.0303571
	149.502	0			149.502	5.37237e-11		3.2015	0		3.2015	0.0125
	149.901	0			149.901	5.37237e-11		3.601	0		3.601	0.00714286
	150.301	0			150.301	5.37237e-11		4.0005	0		4.0005	0.00178571
	150.7	0			150.7	5.37237e-11		4.4	0		4.4	0
	151.1	0			151.1	5.37237e-11		4.7995	0		4.7995	0
	151.499	0			151.499	5.37237e-11		5.199	0		5.199	0
	151.899	0			151.899	5.37237e-11		5.5985	0		5.5985	0
								5.998	0		5.998	0
								6.3975	0		6.3975	0
								6.797	0		6.797	0
								7.1965	0		7.1965	0
								7.596	0		7.596	0
								7.9955	0		7.9955	0
								8.395	0		8.395	0
								8.7945	0		8.7945	0
								9.194	0		9.194	0
								9.5935	0		9.5935	0
								9.993	0		9.993	0
								10.3925	0		10.3925	0
								10.792	0		10.792	0
								11.1915	0		11.1915	0
								11.591	0		11.591	0
								11.9905	0		11.9905	0
								12.39	0		12.39	0
								12.7895	0		12.7895	0
								13.189	0		13.189	0
								13.5885	0		13.5885	0
								13.988	0		13.988	0
								14.3875	0		14.3875	0
								14.787	0		14.787	0
								15.1865	0		15.1865	0
								15.586	0		15.586	0
								15.9855	0		15.9855	0
								16.385	0		16.385	0
								16.7845	0		16.7845	0
								17.184	0		17.184	0
								17.5835	0		17.5835	0
								17.983	0		17.983	0
								18.3825	0		18.3825	0
								18.782	0		18.782	0
								19.1815	0		19.1815	0
								19.581	0		19.581	0
								19.9805	0		19.9805	0
								20.38	0		20.38	0
								20.7795	0		20.7795	0
								21.179	0		21.179	0
								21.5785	0		21.5785	0
								21.978	0		21.978	0
								22.3775	0		22.3775	0
								22.777	0		22.777	0
								23.1765	0		23.1765	0
								23.576	0		23.576	0
								23.9755	0		23.9755	0
								24.375	0		24.375	0
								24.7745	0		24.7745	0
								25.174	0		25.174	0
								25.5735	0		25.5735	0
								25.973	0		25.973	0
								26.3725	0		26.3725	0
								26.772	0		26.772	0
								27.1715	0		27.1715	0
								27.571	0		27.571	0
								27.9705	0		27.9705	0
								28.37	0		28.37	0
								28.7695	0		28.7695	0
								29.169	0		29.169	0
								29.5685	0		29.5685	0
								29.968	0		29.968	0
								30.3675	0		30.3675	0
								30.767	0		30.767	0
								31.1665	0		31.1665	0
								31.566	0		31.566	0
								31.9655	0		31.9655	0
								32.365	0		32.365	0
								32.7645	0		32.7645	0
								33.164	0		33.164	0
								33.5635	0		33.5635	0
								33.963	0		33.963	0
								34.3625	0		34.3625	0
								34.762	0		34.762	0
								35.1615	0		35.1615	0
								35.561	0		35.561	0
								35.9605	0		35.9605	0
								36.36	0		36.36	0
								36.7595	0		36.7595	0
								37.159	0		37.159	0
								37.5585	0		37.5585	0
								37.958	0		37.958	0
								38.3575	0		38.3575	0
								38.757	0		38.757	0
								39.1565	0		39.1565	0
								39.556	0		39.556	0
								39.9555	0		39.9555	0
								40.355	0		40.355	0
								40.7545	0		40.7545	0
								41.154	0		41.154	0
								41.5535	0		41.5535	0
								41.953	0		41.953	0
								42.3525	0		42.3525	0
								42.752	0		42.752	0
								43.1515	0		43.1515	0
								43.551	0		43.551	0
								43.9505	0		43.9505	0
								44.35	0		44.35	0
								44.7495	0		44.7495	0
								45.149	0		45.149	0
								45.5485	0		45.5485	0
								45.948	0		45.948	0
								46.3475	0		46.3475	0
								46.747	0		46.747	0
								47.1465	0		47.1465	0
								47.546	0		47.546	0
								47.9455	0		47.9455	0
								48.345	0		48.345	0
								48.7445	0		48.7445	0
								49.144	0		49.144	0
								49.5435	0		49.5435	0
								49.943	0		49.943	0
								50.3425	0		50.3425	0
								50.742	0		50.742	0
								51.1415	0		51.1415	0
								51.541	0		51.541	0
								51.9405	0		51.9405	0
								52.34	0		52.34	0
								52.7395	0		52.7395	0
								53.139	0		53.139	0
								53.5385	0		53.5385	0
								53.938	0		53.938	0
								54.3375	0		54.3375	0
								54.737	0		54.737	0
								55.1365	0		55.1365	0
								55.536	0		55.536	0
								55.9355	0		55.9355	0
								56.335	0		56.335	0
								56.7345	0		56.7345	0
								57.134	0		57.134	0
								57.5335	0		57.5335	0
								57.933	0		57.933	0
								58.3325	0		58.3325	0
								58.732	0		58.732	0
								59.1315	0		59.1315	0
								59.531	0		59.531	0
								59.9305	0		59.9305	0
								60.33	0		60.33	0
								60.7295	0		60.7295	0
								61.129	0		61.129	0
								61.5285	0		61.5285	0
								61.928	0		61.928	0
								62.3275	0		62.3275	0
								62.727	0		62.727	0
								63.1265	0		63.1265	0
								63.526	0		63.526	0
								63.9255	0		63.9255	0
								64.325	0		64.325	0
								64.7245	0		64.7245	0
								65.124	0		65.124	0
								65.5235	0		65.5235	0
								65.923	0		65.923	0
								66.3225	0		66.3225	0
								66.722	0		66.722	0
								67.1215	0		67.1215	0
								67.521	0		67.521	0
								67.9205	0		67.9205	0
								68.32	0		68.32	0
								68.7195	0		68.7195	0
								69.119	0		69.119	0
								69.5185	0		69.5185	0
								69.918	0		69.918	0
								70.3175	0		70.3175	0
								70.717	0		70.717	0
								71.1165	0		71.1165	0
								71.516	0		71.516	0
								71.9155	0		71.9155	0
								72.315	0		72.315	0
								72.7145	0		72.7145	0
								73.114	0		73.114	0
								73.5135	0		73.5135	0
								73.913	0		73.913	0
								74.3125	0		74.3125	0
								74.712	0		74.712	0
								75.1115	0		75.1115	0
								75.511	0		75.511	0
								75.9105	0		75.9105	0
								76.31	0		76.31	0
								76.7095	0		76.7095	0
								77.109	0		77.109	0
								77.5085	0		77.5085	0
								77.908	0		77.908	0
								78.3075	0		78.3075	0
								78.707	0		78.707	0
								79.1065	0		79.1065	0
								79.506	0		79.506	0
								79.9055	0		79.9055	0
								80.305	0		80.305	0
								80.7045	0		80.7045	0
								81.104	0		81.104	0
								81.5035	0		81.5035	0
								81.903	0		81.903	0
								82.3025	0		82.3025	0
								82.702	0		82.702	0
								83.1015	0		83.1015	0
								83.501	0		83.501	0
								83.9005	0		83.9005	0
								84.3	0		84.3	0
								84.6995	0		84.6995	0
								85.099	0		85.099	0
								85.4985	0		85.4985	0
								85.898	0		85.898	0
								86.2975	0		86.2975	0
								86.697	0		86.697	0
								87.0965	0		87.0965	0
								87.496	0		87.496	0
								87.8955	0		87.8955	0
								88.295	0		88.295	0
								88.6945	0		88.6945	0
								89.094	0		89.094	0
								89.4935	0		89.4935	0
								89.893	0		89.893	0
								90.2925	0		90.2925	0
								90.692	0		90.692	0
								91.0915	0		91.0915	0
								91.491	0		91.491	0
								91.8905	0		91.8905	0
								92.29	0		92.29	0
								92.6895	0		92.6895	0
								93.089	0		93.089	0
								93.4885	0		93.4885	0
								93.888	0		93.888	0
								94.2875	0		94.2875	0
								94.687	0		94.687	0
								95.0865	0		95.0865	0
								95.486	0		95.486	0
								95.8855	0		95.8855	0
								96.285	0		96.285	0
								96.6845	0		96.6845	0

## Sheet: Fig4g
bot_image
		-0.205	-0.203881	-0.202763	-0.201644	-0.200525	-0.199406	-0.198288	-0.197169	-0.19605	-0.194931	-0.193813	-0.192694	-0.191575	-0.190456	-0.189338	-0.188219	-0.1871	-0.185982	-0.184863	-0.183744	-0.182625	-0.181507	-0.180388	-0.179269	-0.17815	-0.177032	-0.175913	-0.174794	-0.173676	-0.172557	-0.171438	-0.170319	-0.169201	-0.168082	-0.166963	-0.165844	-0.164726	-0.163607	-0.162488	-0.161369	-0.160251	-0.159132	-0.158013	-0.156895	-0.155776	-0.154657	-0.153538	-0.15242
	-0.31	0	0	0	0	0	0	0	0	0	0	0	0	0	0	0	0	0	0	0	0	0	0	0	0	0	0	0	0	0	0	0	0	0	0	0	0	0	0	0	0	0	0	0	0	0	0	0	0
	-0.309608	0	0	0	0	0	0	0	0	0	0	0	0	0	0	0	0	0	0	0	0	0	0	0	0	0	0	0	0	0	0	0	0	0	0	0	0	0	0	0	0	0	0	0	0	0	0	0	0
	-0.309216	0	0	0	0	0	0	0	0	0	0	0	0	0	0	0	0	0	0	0	0	0	0	0	0	0	0	0	0	0	0	0	0	0	0	0	0	0	0	0	0	0	0	0	0	0	0	0	0
	-0.308825	0	0	0	0	0	0	0	0	0	0	0	0	0	0	0	0	0	0	0	0	0	0	0	0	0	0	0	0	0	0	0	0	0	0	0	0	0	0	0	0	0	0	0	0	0	0	0	0
	-0.308433	0	0	0	0	0	0	0	0	0	0	0	0	0	0	0	0	0	0	0	0	0	0	0	0	0	0	0	0	0	0	0	0	0	0	0	0	0	0	0	0	0	0	0	0	0	0	0	0
	-0.308041	0	0	0	0	0	0	0	0	0	0	0	0	0	0	0	0	0	0	0	0	0	0	0	0	0	0	0	0	0	0	0	0	0	0	0	0	0	0	0	0	0	0	0	0	0	0	0	0
	-0.307649	0	0	0	0	0	0	0	0	0	0	0	0	0	0	0	0	0	0	0	0	0	0	0	0	0	0	0	0	0	0	0	0	0	0	0	0	0	0	0	0	0	0	0	0	0	0	0	0
	-0.307258	0	0	0	0	0	0	0	0	0	0	0	0	0	0	0	0	0	0	0	0	0	0	0	0	0	0	0	0	0	0	0	0	0	0	0	0	0	0	0	0	0	0	0	0	0	0	0	0
	-0.306866	0	0	0	0	0	0	0	0	0	0	0	0	0	0	0	0	0	0	0	0	0	0	0	0	0	0	0	0	0	0	0	0	0	0	0	0	0	0	0	0	0	0	0	0	0	0	0	0
	-0.306474	0	0	0	0	0	0	0	0	0	0	0	0	0	0	0	0	0	0	0	0	0	0	0	0	0	0	0	0	0	0	0	0	0	0	0	0	0	0	0	0	0	0	0	0	0	0	0	0
	-0.306082	0	0	0	0	0	0	0	0	0	0	0	0	0	0	0	0	0	0	0	0	0	0	0	0	0	0	0	0	0	0	0	0	0	0	0	0	0	0	0	0	0	0	0	0	0	0	0	0
	-0.30569	0	0	0	0	0	0	0	0	0	0	0	0	0	0	0	0	0	0	0	0	0	0	0	0	0	0	0	0	0	0	0	0	0	0	0	0	0	0	0	0	0	0	0	0	0	0	0	0
	-0.305299	0	0	0	0	0	0	0	0	0	0	0	0	0	0	0	0	0	0	0	0	0	0	0	0	0	0	0	0	0	0	0	0	0	0	0	0	0	0	0	0	0	0	0	0	0	0	0	0
	-0.304907	0	0	0	0	0	0	0	0	0	0	0	0	0	0	0	0	0	0	0	0	0	0	0	0	0	0	0	0	0	0	0	0	0	0	0	0	0	0	0	0	0	0	0	0	0	0	0	0
	-0.304515	0	0	0	0	0	0	0	0	0	0	0	0	0	0	0	0	0	0	0	0	0	0	0	0	0	0	0	0	0	0	0	0	0	0	0	0	0	0	0	0	0	0	0	0	0	0	0	0
	-0.304123	0	0	0	0	0	0	0	0	0	0	0	0	0	0	0	0	0	0	0	0	0	0	0	0	0	0	0	0	0	0	0	0	0	0	0	0	0	0	0	0	0	0	0	0	0	0	0	0
	-0.303731	0	0	0	0	0	0	0	0	0	0	0	0	0	0	0	0	0	0	0	0	0	0	0	0	0	0	0	0	0	0	0	0	0	0	0	0	0	0	0	0	0	0	0	0	0	0	0	0
	-0.30334	0	0	0	0	0	0	0	0	0	0	0	0	0	0	0	0	0	0	0	0	0	0	0	0	0	0	0	0	0	0	0	0	0	0	0	0	0	0	0	0	0	0	0	0	0	0	0	0
	-0.302948	0	0	0	0	0	0	0	0	0	0	0	0	0	0	0	0	0	0	0	0	0	0	0	0	0	0	0	0	0	0	0	0	0	0	0	0	0	0	0	0	0	0	0	0	0	0	0	0
	-0.302556	0	0	0	0	0	0	0	0	0	0	0	0	0	0	0	0	0	0	0	0	0	0	0	0	0	0	0	0	0	0	0	0	0	0	0	0	0	0	0	0	0	0	0	0	0	0	0	0
	-0.302164	0	0	0	0	0	0	0	0	0	0	0	0	0	0	0	0	0	0	0	0	0	0	0	0	0	0	0	0	0	0	0	0	0	0	0	0	0	0	0	0	0	0	0	0	0	0	0	0
	-0.301773	0	0	0	0	0	0	0	0	0	0	0	0	0	0	0	0	0	0	0	0	0	0	0	0	0	0	0	0	0	0	0	0	0	0	0	0	0	0	0	0	0	0	0	0	0	0	0	0
	-0.301381	0	0	0	0	0	0	0	0	0	0	0	0	0	0	0	0	0	0	0	0	0	0	0	0	0	0	0	0	0	0	0	0	0	0	0	0	0	0	0	0	0	0	0	0	0	0	0	0
	-0.300989	0	0	0	0	0	0	0	0	0	0	0	0	0	0	0	0	0	0	0	0	0	0	0	0	0	0	0	0	0	0	0	0	0	0	0	0	0	0	0	0	0	0	0	0	0	0	0	0
	-0.300597	0	0	0	0	0	0	0	0	0	0	0	0	0	0	0	0	0	0	0	0	0	0	0	0	0	0	0	0	0	0	0	0	0	0	0	0	0	0	0	0	0	0	0	0	0	0	0	0
	-0.300205	0	0	0	0	0	0	0	0	0	0	0	0	0	0	0	0	0	0	0	0	0	0	0	0	0	0	0	0	0	0	0	0	0	0	0	0	0	0	0	0	0	0	0	0	0	0	0	0
	-0.299814	0	0	0	0	0	0	0	0	0	0	0	0	0	0	0	0	0	0	0	0	0	0	0	0	0	0	0	0	0	0	0	0	0	0	0	0	0	0	0	0	0	0	0	0	0	0	0	0
	-0.299422	0	0	0	0	0	0	0	0	0	0	0	0	0	0	0	0	0	0	0	0	0	0	0	0	0	0	0	0	0	0	0	0	0	0	0	0	0	0	0	0	0	0	0	0	0	0	0	0
	-0.29903	0	0	0	0	0	0	0	0	0	0	0	0	0	0	0	0	0	0	0	0	0	0	0	0	0	0	0	0	0	0	0	0	0	0	0	0	0	0	0	0	0	0	0	0	0	0	0	0
	-0.298638	0	0	0	0	0	0	0	0	0	0	0	0	0	0	0	0	0	0	0	0	0	0	0	0	0	0	0	0	0	0	0	0	0	0	0	0	0	0	0	0	0	0	0	0	0	0	0	0
	-0.298246	0	0	0	0	0	0	0	0	0	0	0	0	0	0	0	0	0	0	0	0	0	0	0	0	0	0	0	0	0	0	0	0	0	0	0	0	0	0	0	0	0	0	0	0	0	0	0	0
	-0.297855	0	0	0	0	0	0	0	0	0	0	0	0	0	0	0	0	0	0	0	0	0	0	0	0	0	0	0	0	0	0	0	0	0	0	0	0	0	0	0	0	0	0	0	0	0	0	0	0
	-0.297463	0	0	0	0	0	0	0	0	0	0	0	0	0	0	0	0	0	0	0	0	0	0	0	0	0	0	0	0	0	0	0	0	0	0	0	0	0	0	0	0	0	0	0	0	0	0	0	0
	-0.297071	0	0	0	0	0	0	0	0	0	0	0	0	0	0	0	0	0	0	0	0	0	0	0	0	0	0	0	0	0	0	0	0	0	0	0	0	0	0	0	0	0	0	0	0	0	0	0	0
	-0.296679	0	0	0	0	0	0	0	0	0	0	0	0	0	0	0	0	0	0	0	0	0	0	0	0	0	0	0	0	0	0	0	0	0	0	0	0	0	0	0	0	0	0	0	0	0	0	0	0
	-0.296288	0	0	0	0	0	0	0	0	0	0	0	0	0	0	0	0	0	0	0	0	0	0	0	0	0	0	0	0	0	0	0	0	0	0	0	0	0	0	0	0	0	0	0	0	0	0	0	0
	-0.295896	0	0	0	0	0	0	0	0	0	0	0	0	0	0	0	0	0	0	0	0	0	0	0	0	0	0	0	0	0	0	0	0	0	0	0	0	0	0	0	0	0	0	0	0	0	0	0	0
	-0.295504	0	0	0	0	0	0	0	0	0	0	0	0	0	0	0	0	0	0	0	0	0	0	0	0	0	0	0	0	0	0	0	0	0	0	0	0	0	0	0	0	0	0	0	0	0	0	0	0
	-0.295112	0	0	0	0	0	0	0	0	0	0	0	0	0	0	0	0	0	0	0	0	0	0	0	0	0	0	0	0	0	0	0	0	0	0	0	0	0	0	0	0	0	0	0	0	0	0	0	0
	-0.29472	0	0	0	0	0	0	0	0	0	0	0	0	0	0	0	0	0	0	0	0	0	0	0	0	0	0	0	0	0	0	0	0	0	0	0	0	0	0	0	0	0	0	0	0	0	0	0	0
	-0.294329	0	0	0	0	0	0	0	0	0	0	0	0	0	0	0	0	0	0	0	0	0	0	0	0	0	0	0	0	0	0	0	0	0	0	0	0	0	0	0	0	0	0	0	0	0	0	0	0
	-0.293937	0	0	0	0	0	0	0	0	0	0	0	0	0	0	0	0	0	0	0	0	0	0	0	0	0	0	0	0	0	0	0	0	0	0	0	0	0	0	0	0	0	0	0	0	0	0	0	0
	-0.293545	0	0	0	0	0	0	0	0	0	0	0	0	0	0	0	0	0	0	0	0	0	0	0	0	0	0	0	0	0	0	0	0	0	0	0	0	0	0	0	0	0	0	0	0	0	0	0	0
	-0.293153	0	0	0	0	0	0	0	0	0	0	0	0	0	0	0	0	0	0	0	0	0	0	0	0	0	0	0	0	0	0	0	0	0	0	0	0	0	0	0	0	0	0	0	0	0	0	0	0
	-0.292762	0	0	0	0	0	0	0	0	0	0	0	0	0	0	0	0	0	0	0	0	0	0	0	0	0	0	0	0	0	0	0	0	0	0	0	0	0	0	0	0	0	0	0	0	0	0	0	0
	-0.29237	0	0	0	0	0	0	0	0	0	0	0	0	0	0	0	0	0	0	0	0	0	0	0	0	0	0	0	0	0	0	0	0	0	0	0	0	0	0	0	0	0	0	0	0	0	0	0	0
	-0.291978	0	0	0	0	0	0	0	0	0	0	0	0	0	0	0	0	0	0	0	0	0	0	0	0	0	0	0	0	0	0	0	0	0	0	0	0	0	0	0	0	0	0	0	0	0	0	0	0
	-0.291586	0	0	0	0	0	0	0	0	0	0	0	0	0	0	0	0	0	0	0	0	0	0	0	0	0	0	0	0	0	0	0	0	0	0	0	0	0	0	0	0	0	0	0	0	0	0	0	0
	-0.291194	0	0	0	0	0	0	0	0	0	0	0	0	0	0	0	0	0	0	0	0	0	0	0	0	0	0	0	0	0	0	0	0	0	0	0	0	0	0	0	0	0	0	0	0	0	0	0	0
	-0.290803	0	0	0	0	0	0	0	0	0	0	0	0	0	0	0	0	0	0	0	0	0	0	0	0	0	0	0	0	0	0	0	0	0	0	0	0	0	0	0	0	0	0	0	0	0	0	0	0
	-0.290411	0	0	0	0	0	0	0	0	0	0	0	0	0	0	0	0	0	0	0	0	0	0	0	0	0	0	0	0	0	0	0	0	0	0	0	0	0	0	0	0	0	0	0	0	0	0	0	0
	-0.290019	0	0	0	0	0	0	0	0	0	0	0	0	0	0	0	0	0	0	0	0	0	0	0	0	0	0	0	0	0	0	0	0	0	0	0	0	0	0	0	0	0	0	0	0	0	0	0	0
	-0.289627	0	0	0	0	0	0	0	0	0	0	0	0	0	0	0	0	0	0	0	0	0	0	0	0	0	0	0	0	0	0	0	0	0	0	0	0	0	0	0	0	0	0	0	0	0	0	0	0
	-0.289235	0	0	0	0	0	0	0	0	0	0	0	0	0	0	0	0	0	0	0	0	0	0	0	0	0	0	0	0	0	0	0	0	0	0	0	0	0	0	0	0	0	0	0	0	0	0	0	0
	-0.288844	0	0	0	0	0	0	0	0	0	0	0	0	0	0	0	0	0	0	0	0	0	0	0	0	0	0	0	0	0	0	0	0	0	0	0	0	0	0	0	0	0	0	0	0	0	0	0	0
	-0.288452	0	0	0	0	0	0	0	0	0	0	0	0	0	0	0	0	0	0	0	0	0	0	0	0	0	0	0	0	0	0	0	0	0	0	0	0	0	0	0	0	0	0	0	0	0	0	0	0
	-0.28806	0	0	0	0	0	0	0	0	0	0	0	0	0	0	0	0	0	0	0	0	0	0	0	0	0	0	0	0	0	0	0	0	0	0	0	0	0	0	0	0	0	0	0	0	0	0	0	0
	-0.287668	0	0	0	0	0	0	0	0	0	0	0	0	0	0	0	0	0	0	0	0	0	0	0	0	0	0	0	0	0	0	0	0	0	0	0	0	0	0	0	0	0	0	0	0	0	0	0	0
	-0.287277	0	0	0	0	0	0	0	0	0	0	0	0	0	0	0	0	0	0	0	0	0	0	0	0	0	0	0	0	0	0	0	0	0	0	0	0	0	0	0	0	0	0	0	0	0	0	0	0
	-0.286885	0	0	0	0	0	0	0	0	0	0	0	0	0	0	0	0	0	0	0	0	0	0	0	0	0	0	0	0	0	0	0	0	0	0	0	0	0	0	0	0	0	0	0	0	0	0	0	0
	-0.286493	0	0	0	0	0	0	0	0	0	0	0	0	0	0	0	0	0	0	0	0	0	0	0	0	0	0	0	0	0	0	0	0	0	0	0	0	0	0	0	0	0	0	0	0	0	0	0	0
	-0.286101	0	0	0	0	0	0	0	0	0	0	0	0	0	0	0	0	0	0	0	0	0	0	0	0	0	0	0	0	0	0	0	0	0	0	0	0	0	0	0	0	0	0	0	0	0	0	0	0
	-0.285709	0	0	0	0	0	0	0	0	0	0	0	0	0	0	0	0	0	0	0	0	0	0	0	0	0	0	0	0	0	0	0	0	0	0	0	0	0	0	0	0	0	0	0	0	0	0	0	0
	-0.285318	0	0	0	0	0	0	0	0	0	0	0	0	0	0	0	0	0	0	0	0	0	0	0	0	0	0	0	0	0	0	0	0	0	0	0	0	0	0	0	0	0	0	0	0	0	0	0	0
	-0.284926	0	0	0	0	0	0	0	0	0	0	0	0	0	0	0	0	0	0	0	0	0	0	0	0	0	0	0	0	0	0	0	0	0	0	0	0	0	0	0	0	0	0	0	0	0	0	0	0
	-0.284534	0	0	0	0	0	0	0	0	0	0	0	0	0	0	0	0	0	0	0	0	0	0	0	0	0	0	0	0	0	0	0	0	0	0	0	0	0	0	0	0	0	0	0	0	0	0	0	0
	-0.284142	0	0	0	0	0	0	0	0	0	0	0	0	0	0	0	0	0	0	0	0	0	0	0	0	0	0	0	0	0	0	0	0	0	0	0	0	0	0	0	0	0	0	0	0	0	0	0	0
	-0.28375	0	0	0	0	0	0	0	0	0	0	0	0	0	0	0	0	0	0	0	0	0	0	0	0	0	0	0	0	0	0	0	0	0	0	0	0	0	0	0	0	0	0	0	0	0	0	0	0
	-0.283359	0	0	0	0	0	0	0	0	0	0	0	0	0	0	0	0	0	0	0	0	0	0	0	0	0	0	0	0	0	0	0	0	0	0	0	0	0	0	0	0	0	0	0	0	0	0	0	0
	-0.282967	0	0	0	0	0	0	0	0	0	0	0	0	0	0	0	0	0	0	0	0	0	0	0	0	0	0	0	0	0	0	0	0	0	0	0	0	0	0	0	0	0	0	0	0	0	0	0	0
	-0.282575	0	0	0	0	0	0	0	0	0	0	0	0	0	0	0	0	0	0	0	0	0	0	0	0	0	0	0	0	0	0	0	0	0	0	0	0	0	0	0	0	0	0	0	0	0	0	0	0
	-0.282183	0	0	0	0	0	0	0	0	0	0	0	0	0	0	0	0	0	0	0	0	0	0	0	0	0	0	0	0	0	0	0	0	0	0	0	0	0	0	0	0	0	0	0	0	0	0	0	0
	-0.281792	0	0	0	0	0	0	0	0	0	0	0	0	0	0	0	0	0	0	0	0	0	0	0	0	0	0	0	0	0	0	0	0	0	0	0	0	0	0	0	0	0	0	0	0	0	0	0	0
	-0.2814	0	0	0	0	0	0	0	0	0	0	0	0	0	0	0	0	0	0	0	0	0	0	0	0	0	0	0	0	0	0	0	0	0	0	0	0	0	0	0	0	0	0	0	0	0	0	0	0
	-0.281008	0	0	0	0	0	0	0	0	0	0	0	0	0	0	0	0	0	0	0	0	0	0	0	0	0	0	0	0	0	0	0	0	0	0	0	0	0	0	0	0	0	0	0	0	0	0	0	0
	-0.280616	0	0	0	0	0	0	0	0	0	0	0	0	0	0	0	0	0	0	0	0	0	0	0	0	0	0	0	0	0	0	0	0	0	0	0	0	0	0	0	0	0	0	0	0	0	0	0	0
	-0.280224	0	0	0	0	0	0	0	0	0	0	0	0	0	0	0	0	0	0	0	0	0	0	0	0	0	0	0	0	0	0	0	0	0	0	0	0	0	0	0	0	0	0	0	0	0	0	0	0
	-0.279833	0	0	0	0	0	0	0	0	0	0	0	0	0	0	0	0	0	0	0	0	0	0	0	0	0	0	0	0	0	0	0	0	0	0	0	0	0	0	0	0	0	0	0	0	0	0	0	0
	-0.279441	0	0	0	0	0	0	0	0	0	0	0	0	0	0	0	0	0	0	0	0	0	0	0	0	0	0	0	0	0	0	0	0	0	0	0	0	0	0	0	0	0	0	0	0	0	0	0	0
	-0.279049	0	0	0	0	0	0	0	0	0	0	0	0	0	0	0	0	0	0	0	0	0	0	0	0	0	0	0	0	0	0	0	0	0	0	0	0	0	0	0	0	0	0	0	0	0	0	0	0
	-0.278657	0	0	0	0	0	0	0	0	0	0	0	0	0	0	0	0	0	0	0	0	0	0	0	0	0	0	0	0	0	0	0	0	0	0	0	0	0	0	0	0	0	0	0	0	0	0	0	0
	-0.278265	0	0	0	0	0	0	0	0	0	0	0	0	0	0	0	0	0	0	0	0	0	0	0	0	0	0	0	0	0	0	0	0	0	0	0	0	0	0	0	0	0	0	0	0	0	0	0	0
	-0.277874	0	0	0	0	0	0	0	0	0	0	0	0	0	0	0	0	0	0	0	0	0	0	0	0	0	0	0	0	0	0	0	0	0	0	0	0	0	0	0	0	0	0	0	0	0	0	0	0
	-0.277482	0	0	0	0	0	0	0	0	0	0	0	0	0	0	0	0	0	0	0	0	0	0	0	0	0	0	0	0	0	0	0	0	0	0	0	0	0	0	0	0	0	0	0	0	0	0	0	0
	-0.27709	0	0	0	0	0	0	0	0	0	0	0	0	0	0	0	0	0	0	0	0	0	0	0	0	0	0	0	0	0	0	0	0	0	0	0	0	0	0	0	0	0	0	0	0	0	0	0	0
	-0.276698	0	0	0	0	0	0	0	0	0	0	0	0	0	0	0	0	0	0	0	0	0	0	0	0	0	0	0	0	0	0	0	0	0	0	0	0	0	0	0	0	0	0	0	0	0	0	0	0
	-0.276307	0	0	0	0	0	0	0	0	0	0	0	0	0	0	0	0	0	0	0	0	0	0	0	0	0	0	0	0	0	0	0	0	0	0	0	0	0	0	0	0	0	0	0	0	0	0	0	0
	-0.275915	0	0	0	0	0	0	0	0	0	0	0	0	0	0	0	0	0	0	0	0	0	0	0	0	0	0	0	0	0	0	0	0	0	0	0	0	0	0	0	0	0	0	0	0	0	0	0	0
	-0.275523	0	0	0	0	0	0	0	0	0	0	0	0	0	0	0	0	0	0	0	0	0	0	0	0	0	0	0	0	0	0	0	0	0	0	0	0	0	0	0	0	0	0	0	0	0	0	0	0
	-0.275131	0	0	0	0	0	0	0	0	0	0	0	0	0	0	0	0	0	0	0	0	0	0	0	0	0	0	0	0	0	0	0	0	0	0	0	0	0	0	0	0	0	0	0	0	0	0	0	0
	-0.274739	0	0	0	0	0	0	0	0	0	0	0	0	0	0	0	0	0	0	0	0	0	0	0	0	0	0	0	0	0	0	0	0	0	0	0	0	0	0	0	0	0	0	0	0	0	0	0	0
	-0.274348	0	0	0	0	0	0	0	0	0	0	0	0	0	0	0	0	0	0	0	0	0	0	0	0	0	0	0	0	0	0	0	0	0	0	0	0	0	0	0	0	0	0	0	0	0	0	0	0
	-0.273956	0	0	0	0	0	0	0	0	0	0	0	0	0	0	0	0	0	0	0	0	0	0	0	0	0	0	0	0	0	0	0	0	0	0	0	0	0	0	0	0	0	0	0	0	0	0	0	0
	-0.273564	0	0	0	0	0	0	0	0	0	0	0	0	0	0	0	0	0	0	0	0	0	0	0	0	0	0	0	0	0	0	0	0	0	0	0	0	0	0	0	0	0	0	0	0	0	0	0	0
	-0.273172	0	0	0	0	0	0	0	0	0	0	0	0	0	0	0	0	0	0	0	0	0	0	0	0	0	0	0	0	0	0	0	0	0	0	0	0	0	0	0	0	0	0	0	0	0	0	0	0
	-0.272781	0	0	0	0	0	0	0	0	0	0	0	0	0	0	0	0	0	0	0	0	0	0	0	0	0	0	0	0	0	0	0	0	0	0	0	0	0	0	0	0	0	0	0	0	0	0	0	0
	-0.272389	0	0	0	0	0	0	0	0	0	0	0	0	0	0	0	0	0	0	0	0	0	0	0	0	0	0	0	0	0	0	0	0	0	0	0	0	0	0	0	0	0	0	0	0	0	0	0	0
	-0.271997	0	0	0	0	0	0	0	0	0	0	0	0	0	0	0	0	0	0	0	0	0	0	0	0	0	0	0	0	0	0	0	0	0	0	0	0	0	0	0	0	0	0	0	0	0	0	0	0
	-0.271605	0	0	0	0	0	0	0	0	0	0	0	0	0	0	0	0	0	0	0	0	0	0	0	0	0	0	0	0	0	0	0	0	0	0	0	0	0	0	0	0	0	0	0	0	0	0	0	0
	-0.271213	0	0	0	0	0	0	0	0	0	0	0	0	0	0	0	0	0	0	0	0	0	0	0	0	0	0	0	0	0	0	0	0	0	0	0	0	0	0	0	0	0	0	0	0	0	0	0	0
	-0.270822	0	0	0	0	0	0	0	0	0	0	0	0	0	0	0	0	0	0	0	0	0	0	0	0	0	0	0	0	0	0	0	0	0	0	0	0	0	0	0	0	0	0	0	0	0	0	0	0
	-0.27043	0	0	0	0	0	0	0	0	0	0	0	0	0	0	0	0	0	0	0	0	0	0	0	0	0	0	0	0	0	0	0	0	0	0	0	0	0	0	0	0	0	0	0	0	0	0	0	0
	-0.270038	0	0	0	0	0	0	0	0	0	0	0	0	0	0	0	0	0	0	0	0	0	0	0	0	0	0	0	0	0	0	0	0	0	0	0	0	0	0	0	0	0	0	0	0	0	0	0	0
	-0.269646	0	0	0	0	0	0	0	0	0	0	0	0	0	0	0	0	0	0	0	0	0	0	0	0	0	0	0	0	0	0	0	0	0	0	0	0	0	0	0	0	0	0	0	0	0	0	0	0
	-0.269254	0	0	0	0	0	0	0	0	0	0	0	0	0	0	0	0	0	0	0	0	0	0	0	0	0	0	0	0	0	0	0	0	0	0	0	0	0	0	0	0	0	0	0	0	0	0	0	0
	-0.268863	0	0	0	0	0	0	0	0	0	0	0	0	0	0	0	0	0	0	0	0	0	0	0	0	0	0	0	0	0	0	0	0	0	0	0	0	0	0	0	0	0	0	0	0	0	0	0	0
	-0.268471	0	0	0	0	0	0	0	0	0	0	0	0	0	0	0	0	0	0	0	0	0	0	0	0	0	0	0	0	0	0	0	0	0	0	0	0	0	0	0	0	0	0	0	0	0	0	0	0
	-0.268079	0	0	0	0	0	0	0	0	0	0	0	0	0	0	0	0	0	0	0	0	0	0	0	0	0	0	0	0	0	0	0	0	0	0	0	0	0	0	0	0	0	0	0	0	0	0	0	0
	-0.267687	0	0	0	0	0	0	0	0	0	0	0	0	0	0	0	0	0	0	0	0	0	0	0	0	0	0	0	0	0	0	0	0	0	0	0	0	0	0	0	0	0	0	0	0	0	0	0	0
	-0.267296	0	0	0	0	0	0	0	0	0	0	0	0	0	0	0	0	0	0	0	0	0	0	0	0	0	0	0	0	0	0	0	0	0	0	0	0	0	0	0	0	0	0	0	0	0	0	0	0
	-0.266904	0	0	0	0	0	0	0	0	0	0	0	0	0	0	0	0	0	0	0	0	0	0	0	0	0	0	0	0	0	0	0	0	0	0	0	0	0	0	0	0	0	0	0	0	0	0	0	0
	-0.266512	0	0	0	0	0	0	0	0	0	0	0	0	0	0	0	0	0	0	0	0	0	0	0	0	0	0	0	0	0	0	0	0	0	0	0	0	0	0	0	0	0	0	0	0	0	0	0	0
	-0.26612	0	0	0	0	0	0	0	0	0	0	0	0	0	0	0	0	0	0	0	0	0	0	0	0	0	0	0	0	0	0	0	0	0	0	0	0	0	0	0	0	0	0	0	0	0	0	0	0
	-0.265728	0	0	0	0	0	0	0	0	0	0	0	0	0	0	0	0	0	0	0	0	0	0	0	0	0	0	0	0	0	0	0	0	0	0	0	0	0	0	0	0	0	0	0	0	0	0	0	0
	-0.265337	0	0	0	0	0	0	0	0	0	0	0	0	0	0	0	0	0	0	0	0	0	0	0	0	0	0	0	0	0	0	0	0	0	0	0	0	0	0	0	0	0	0	0	0	0	0	0	0
	-0.264945	0	0	0	0	0	0	0	0	0	0	0	0	0	0	0	0	0	0	0	0	0	0	0	0	0	0	0	0	0	0	0	0	0	0	0	0	0	0	0	0	0	0	0	0	0	0	0	0
	-0.264553	0	0	0	0	0	0	0	0	0	0	0	0	0	0	0	0	0	0	0	0	0	0	0	0	0	0	0	0	0	0	0	0	0	0	0	0	0	0	0	0	0	0	0	0	0	0	0	0
	-0.264161	0	0	0	0	0	0	0	0	0	0	0	0	0	0	0	0	0	0	0	0	0	0	0	0	0	0	0	0	0	0	0	0	0	0	0	0	0	0	0	0	0	0	0	0	0	0	0	0
	-0.263769	0	0	0	0	0	0	0	0	0	0	0	0	0	0	0	0	0	0	0	0	0	0	0	0	0	0	0	0	0	0	0	0	0	0	0	0	0	0	0	0	0	0	0	0	0	0	0	0
	-0.263378	0	0	0	0	0	0	0	0	0	0	0	0	0	0	0	0	0	0	0	0	0	0	0	0	0	0	0	0	0	0	0	0	0	0	0	0	0	0	0	0	0	0	0	0	0	0	0	0
	-0.262986	0	0	0	0	0	0	0	0	0	0	0	0	0	0	0	0	0	0	0	0	0	0	0	0	0	0	0	0	0	0	0	0	0	0	0	0	0	0	0	0	0	0	0	0	0	0	0	0
	-0.262594	0	0	0	0	0	0	0	0	0	0	0	0	0	0	0	0	0	0	0	0	0	0	0	0	0	0	0	0	0	0	0	0	0	0	0	0	0	0	0	0	0	0	0	0	0	0	0	0
	-0.262202	0	0	0	0	0	0	0	0	0	0	0	0	0	0	0	0	0	0	0	0	0	0	0	0	0	0	0	0	0	0	0	0	0	0	0	0	0	0	0	0	0	0	0	0	0	0	0	0
	-0.261811	0	0	0	0	0	0	0	0	0	0	0	0	0	0	0	0	0	0	0	0	0	0	0	0	0	0	0	0	0	0	0	0	0	0	0	0	0	0	0	0	0	0	0	0	0	0	0	0
	-0.261419	0	0	0	0	0	0	0	0	0	0	0	0	0	0	0	0	0	0	0	0	0	0	0	0	0	0	0	0	0	0	0	0	0	0	0	0	0	0	0	0	0	0	0	0	0	0	0	0
	-0.261027	0	0	0	0	0	0	0	0	0	0	0	0	0	0	0	0	0	0	0	0	0	0	0	0	0	0	0	0	0	0	0	0	0	0	0	0	0	0	0	0	0	0	0	0	0	0	0	0
	-0.260635	0	0	0	0	0	0	0	0	0	0	0	0	0	0	0	0	0	0	0	0	0	0	0	0	0	0	0	0	0	0	0	0	0	0	0	0	0	0	0	0	0	0	0	0	0	0	0	0
	-0.260243	0	0	0	0	0	0	0	0	0	0	0	0	0	0	0	0	0	0	0	0	0	0	0	0	0	0	0	0	0	0	0	0	0	0	0	0	0	0	0	0	0	0	0	0	0	0	0	0
	-0.259852	0	0	0	0	0	0	0	0	0	0	0	0	0	0	0	0	0	0	0	0	0	0	0	0	0	0	0	0	0	0	0	0	0	0	0	0	0	0	0	0	0	0	0	0	0	0	0	0
	-0.25946	0	0	0	0	0	0	0	0	0	0	0	0	0	0	0	0	0	0	0	0	0	0	0	0	0	0	0	0	0	0	0	0	0	0	0	0	0	0	0	0	0	0	0	0	0	0	0	0
	-0.259068	0	0	0	0	0	0	0	0	0	0	0	0	0	0	0	0	0	0	0	0	0	0	0	0	0	0	0	0	0	0	0	0	0	0	0	0	0	0	0	0	0	0	0	0	0	0	0	0
	-0.258676	0	0	0	0	0	0	0	0	0	0	0	0	0	0	0	0	0	0	0	0	0	0	0	0	0	0	0	0	0	0	0	0	0	0	0	0	0	0	0	0	0	0	0	0	0	0	0	0
	-0.258285	0	0	0	0	0	0	0	0	0	0	0	0	0	0	0	0	0	0	0	0	0	0	0	0	0	0	0	0	0	0	0	0	0	0	0	0	0	0	0	0	0	0	0	0	0	0	0	0
	-0.257893	0	0	0	0	0	0	0	0	0	0	0	0	0	0	0	0	0	0	0	0	0	0	0	0	0	0	0	0	0	0	0	0	0	0	0	0	0	0	0	0	0	0	0	0	0	0	0	0
	-0.257501	0	0	0	0	0	0	0	0	0	0	0	0	0	0	0	0	0	0	0	0	0	0	0	0	0	0	0	0	0	0	0	0	0	0	0	0	0	0	0	0	0	0	0	0	0	0	0	0
	-0.257109	0	0	0	0	0	0	0	0	0	0	0	0	0	0	0	0	0	0	0	0	0	0	0	0	0	0	0	0	0	0	0	0	0	0	0	0	0	0	0	0	0	0	0	0	0	0	0	0
	-0.256717	0	0	0	0	0	0	0	0	0	0	0	0	0	0	0	0	0	0	0	0	0	0	0	0	0	0	0	0	0	0	0	0	0	0	0	0	0	0	0	0	0	0	0	0	0	0	0	0
	-0.256326	0	0	0	0	0	0	0	0	0	0	0	0	0	0	0	0	0	0	0	0	0	0	0	0	0	0	0	0	0	0	0	0	0	0	0	0	0	0	0	0	0	0	0	0	0	0	0	0
	-0.255934	0	0	0	0	0	0	0	0	0	0	0	0	0	0	0	0	0	0	0	0	0	0	0	0	0	0	0	0	0	0	0	0	0	0	0	0	0	0	0	0	0	0	0	0	0	0	0	0
	-0.255542	0	0	0	0	0	0	0	0	0	0	0	0	0	0	0	0	0	0	0	0	0	0	0	0	0	0	0	0	0	0	0	0	0	0	0	0	0	0	0	0	0	0	0	0	0	0	0	0
	-0.25515	0	0	0	0	0	0	0	0	0	0	0	0	0	0	0	0	0	0	0	0	0	0	0	0	0	0	0	0	0	0	0	0	0	0	0	0	0	0	0	0	0	0	0	0	0	0	0	0
	-0.254758	0	0	0	0	0	0	0	0	0	0	0	0	0	0	0	0	0	0	0	0	0	0	0	0	0	0	0	0	0	0	0	0	0	0	0	0	0	0	0	0	0	0	0	0	0	0	0	0
	-0.254367	0	0	0	0	0	0	0	0	0	0	0	0	0	0	0	0	0	0	0	0	0	0	0	0	0	0	0	0	0	0	0	0	0	0	0	0	0	0	0	0	0	0	0	0	0	0	0	0
	-0.253975	0	0	0	0	0	0	0	0	0	0	0	0	0	0	0	0	0	0	0	0	0	0	0	0	0	0	0	0	0	0	0	0	0	0	0	0	0	0	0	0	0	0	0	0	0	0	0	0
	-0.253583	0	0	0	0	0	0	0	0	0	0	0	0	0	0	0	0	0	0	0	0	0	0	0	0	0	0	0	0	0	0	0	0	0	0	0	0	0	0	0	0	0	0	0	0	0	0	0	0
	-0.253191	0	0	0	0	0	0	0	0	0	0	0	0	0	0	0	0	0	0	0	0	0	0	0	0	0	0	0	0	0	0	0	0	0	0	0	0	0	0	0	0	0	0	0	0	0	0	0	0
	-0.2528	0	0	0	0	0	0	0	0	0	0	0	0	0	0	0	0	0	0	0	0	0	0	0	0	0	0	0	0	0	0	0	0	0	0	0	0	0	0	0	0	0	0	0	0	0	0	0	0
	-0.252408	0	0	0	0	0	0	0	0	0	0	0	0	0	0	0	0	0	0	0	0	0	0	0	0	0	0	0	0	0	0	0	0	0	0	0	0	0	0	0	0	0	0	0	0	0	0	0	0
	-0.252016	0	0	0	0	0	0	0	0	0	0	0	0	0	0	0	0	0	0	0	0	0	0	0	0	0	0	0	0	0	0	0	0	0	0	0	0	0	0	0	0	0	0	0	0	0	0	0	0
	-0.251624	0	0	0	0	0	0	0	0	0	0	0	0	0	0	0	0	0	0	0	0	0	0	0	0	0	0	0	0	0	0	0	0	0	0	0	0	0	0	0	0	0	0	0	0	0	0	0	0
	-0.251232	0	0	0	0	0	0	0	0	0	0	0	0	0	0	0	0	0	0	0	0	0	0	0	0	0	0	0	0	0	0	0	0	0	0	0	0	0	0	0	0	0	0	0	0	0	0	0	0
	-0.250841	0	0	0	0	0	0	0	0	0	0	0	0	0	0	0	0	0	0	0	0	0	0	0	0	0	0	0	0	0	0	0	0	0	0	0	0	0	0	0	0	0	0	0	0	0	0	0	0
	-0.250449	0	0	0	0	0	0	0	0	0	0	0	0	0	0	0	0	0	0	0	0	0	0	0	0	0	0	0	0	0	0	0	0	0	0	0	0	0	0	0	0	0	0	0	0	0	0	0	0
	-0.250057	0	0	0	0	0	0	0	0	0	0	0	0	0	0	0	0	0	0	0	0	0	0	0	0	0	0	0	0	0	0	0	0	0	0	0	0	0	0	0	0	0	0	0	0	0	0	0	0
	-0.249665	0	0	0	0	0	0	0	0	0	0	0	0	0	0	0	0	0	0	0	0	0	0	0	0	0	0	0	0	0	0	0	0	0	0	0	0	0	0	0	0	0	0	0	0	0	0	0	0
	-0.249273	0	0	0	0	0	0	0	0	0	0	0	0	0	0	0	0	0	0	0	0	0	0	0	0	0	0	0	0	0	0	0	0	0	0	0	0	0	0	0	0	0	0	0	0	0	0	0	0
	-0.248882	0	0	0	0	0	0	0	0	0	0	0	0	0	0	0	0	0	0	0	0	0	0	0	0	0	0	0	0	0	0	0	0	0	0	0	0	0	0	0	0	0	0	0	0	0	0	0	0
	-0.24849	0	0	0	0	0	0	0	0	0	0	0	0	0	0	0	0	0	0	0	0	0	0	0	0	0	0	0	0	0	0	0	0	0	0	0	0	0	0	0	0	0	0	0	0	0	0	0	0
	-0.248098	0	0	0	0	0	0	0	0	0	0	0	0	0	0	0	0	0	0	0	0	0	0	0	0	0	0	0	0	0	0	0	0	0	0	0	0	0	0	0	0	0	0	0	0	0	0	0	0
	-0.247706	0	0	0	0	0	0	0	0	0	0	0	0	0	0	0	0	0	0	0	0	0	0	0	0	0	0	0	0	0	0	0	0	0	0	0	0	0	0	0	0	0	0	0	0	0	0	0	0
	-0.247315	0	0	0	0	0	0	0	0	0	0	0	0	0	0	0	0	0	0	0	0	0	0	0	0	0	0	0	0	0	0	0	0	0	0	0	0	0	0	0	0	0	0	0	0	0	0	0	0
	-0.246923	0	0	0	0	0	0	0	0	0	0	0	0	0	0	0	0	0	0	0	0	0	0	0	0	0	0	0	0	0	0	0	0	0	0	0	0	0	0	0	0	0	0	0	0	0	0	0	0
	-0.246531	0	0	0	0	0	0	0	0	0	0	0	0	0	0	0	0	0	0	0	0	0	0	0	0	0	0	0	0	0	0	0	0	0	0	0	0	0	0	0	0	0	0	0	0	0	0	0	0
	-0.246139	0	0	0	0	0	0	0	0	0	0	0	0	0	0	0	0	0	0	0	0	0	0	0	0	0	0	0	0	0	0	0	0	0	0	0	0	0	0	0	0	0	0	0	0	0	0	0	0
	-0.245747	0	0	0	0	0	0	0	0	0	0	0	0	0	0	0	0	0	0	0	0	0	0	0	0	0	0	0	0	0	0	0	0	0	0	0	0	0	0	0	0	0	0	0	0	0	0	0	0
	-0.245356	0	0	0	0	0	0	0	0	0	0	0	0	0	0	0	0	0	0	0	0	0	0	0	0	0	0	0	0	0	0	0	0	0	0	0	0	0	0	0	0	0	0	0	0	0	0	0	0
	-0.244964	0	0	0	0	0	0	0	0	0	0	0	0	0	0	0	0	0	0	0	0	0	0	0	0	0	0	0	0	0	0	0	0	0	0	0	0	0	0	0	0	0	0	0	0	0	0	0	0
	-0.244572	0	0	0	0	0	0	0	0	0	0	0	0	0	0	0	0	0	0	0	0	0	0	0	0	0	0	0	0	0	0	0	0	0	0	0	0	0	0	0	0	0	0	0	0	0	0	0	0
	-0.24418	0	0	0	0	0	0	0	0	0	0	0	0	0	0	0	0	0	0	0	0	0	0	0	0	0	0	0	0	0	0	0	0	0	0	0	0	0	0	0	0	0	0	0	0	0	0	0	0
	-0.243789	0	0	0	0	0	0	0	0	0	0	0	0	0	0	0	0	0	0	0	0	0	0	0	0	0	0	0	0	0	0	0	0	0	0	0	0	0	0	0	0	0	0	0	0	0	0	0	0
	-0.243397	0	0	0	0	0	0	0	0	0	0	0	0	0	0	0	0	0	0	0	0	0	0	0	0	0	0	0	0	0	0	0	0	0	0	0	0	0	0	0	0	0	0	0	0	0	0	0	0
	-0.243005	0	0	0	0	0	0	0	0	0	0	0	0	0	0	0	0	0	0	0	0	0	0	0	0	0	0	0	0	0	0	0	0	0	0	0	0	0	0	0	0	0	0	0	0	0	0	0	0
	-0.242613	0	0	0	0	0	0	0	0	0	0	0	0	0	0	0	0	0	0	0	0	0	0	0	0	0	0	0	0	0	0	0	0	0	0	0	0	0	0	0	0	0	0	0	0	0	0	0	0
	-0.242221	0	0	0	0	0	0	0	0	0	0	0	0	0	0	0	0	0	0	0	0	0	0	0	0	0	0	0	0	0	0	0	0	0	0	0	0	0	0	0	0	0	0	0	0	0	0	0	0
	-0.24183	0	0	0	0	0	0	0	0	0	0	0	0	0	0	0	0	0	0	0	0	0	0	0	0	0	0	0	0	0	0	0	0	0	0	0	0	0	0	0	0	0	0	0	0	0	0	0	0
	-0.241438	0	0	0	0	0	0	0	0	0	0	0	0	0	0	0	0	0	0	0	0	0	0	0	0	0	0	0	0	0	0	0	0	0	0	0	0	0	0	0	0	0	0	0	0	0	0	0	0
	-0.241046	0	0	0	0	0	0	0	0	0	0	0	0	0	0	0	0	0	0	0	0	0	0	0	0	0	0	0	0	0	0	0	0	0	0	0	0	0	0	0	0	0	0	0	0	0	0	0	0
	-0.240654	0	0	0	0	0	0	0	0	0	0	0	0	0	0	0	0	0	0	0	0	0	0	0	0	0	0	0	0	0	0	0	0	0	0	0	0	0	0	0	0	0	0	0	0	0	0	0	0
	-0.240262	0	0	0	0	0	0	0	0	0	0	0	0	0	0	0	0	0	0	0	0	0	0	0	0	0	0	0	0	0	0	0	0	0	0	0	0	0	0	0	0	0	0	0	0	0	0	0	0
	-0.239871	0	0	0	0	0	0	0	0	0	0	0	0	0	0	0	0	0	0	0	0	0	0	0	0	0	0	0	0	0	0	0	0	0	0	0	0	0	0	0	0	0	0	0	0	0	0	0	0
	-0.239479	0	0	0	0	0	0	0	0	0	0	0	0	0	0	0	0	0	0	0	0	0	0	0	0	0	0	0	0	0	0	0	0	0	0	0	0	0	0	0	0	0	0	0	0	0	0	0	0
	-0.239087	0	0	0	0	0	0	0	0	0	0	0	0	0	0	0	0	0	0	0	0	0	0	0	0	0	0	0	0	0	0	0	0	0	0	0	0	0	0	0	0	0	0	0	0	0	0	0	0
	-0.238695	0	0	0	0	0	0	0	0	0	0	0	0	0	0	0	0	0	0	0	0	0	0	0	0	0	0	0	0	0	0	0	0	0	0	0	0	0	0	0	0	0	0	0	0	0	0	0	0
	-0.238304	0	0	0	0	0	0	0	0	0	0	0	0	0	0	0	0	0	0	0	0	0	0	0	0	0	0	0	0	0	0	0	0	0	0	0	0	0	0	0	0	0	0	0	0	0	0	0	0
	-0.237912	0	0	0	0	0	0	0	0	0	0	0	0	0	0	0	0	0	0	0	0	0	0	0	0	0	0	0	0	0	0	0	0	0	0	0	0	0	0	0	0	0	0	0	0	0	0	0	0
	-0.23752	0	0	0	0	0	0	0	0	0	0	0	0	0	0	0	0	0	0	0	0	0	0	0	0	0	0	0	0	0	0	0	0	0	0	0	0	0	0	0	0	0	0	0	0	0	0	0	0
	-0.237128	0	0	0	0	0	0	0	0	0	0	0	0	0	0	0	0	0	0	0	0	0	0	0	0	0	0	0	0	0	0	0	0	0	0	0	0	0	0	0	0	0	0	0	0	0	0	0	0
	-0.236736	0	0	0	0	0	0	0	0	0	0	0	0	0	0	0	0	0	0	0	0	0	0	0	0	0	0	0	0	0	0	0	0	0	0	0	0	0	0	0	0	0	0	0	0	0	0	0	0
	-0.236345	0	0	0	0	0	0	0	0	0	0	0	0	0	0	0	0	0	0	0	0	0	0	0	0	0	0	0	0	0	0	0	0	0	0	0	0	0	0	0	0	0	0	0	0	0	0	0	0
	-0.235953	0	0	0	0	0	0	0	0	0	0	0	0	0	0	0	0	0	0	0	0	0	0	0	0	0	0	0	0	0	0	0	0	0	0	0	0	0	0	0	0	0	0	0	0	0	0	0	0
	-0.235561	0	0	0	0	0	0	0	0	0	0	0	0	0	0	0	0	0	0	0	0	0	0	0	0	0	0	0	0	0	0	0	0	0	0	0	0	0	0	0	0	0	0	0	0	0	0	0	0
	-0.235169	0	0	0	0	0	0	0	0	0	0	0	0	0	0	0	0	0	0	0	0	0	0	0	0	0	0	0	0	0	0	0	0	0	0	0	0	0	0	0	0	0	0	0	0	0	0	0	0
	-0.234777	0	0	0	0	0	0	0	0	0	0	0	0	0	0	0	0	0	0	0	0	0	0	0	0	0	0	0	0	0	0	0	0	0	0	0	0	0	0	0	0	0	0	0	0	0	0	0	0
	-0.234386	0	0	0	0	0	0	0	0	0	0	0	0	0	0	0	0	0	0	0	0	0	0	0	0	0	0	0	0	0	0	0	0	0	0	0	0	0	0	0	0	0	0	0	0	0	0	0	0
	-0.233994	0	0	0	0	0	0	0	0	0	0	0	0	0	0	0	0	0	0	0	0	0	0	0	0	0	0	0	0	0	0	0	0	0	0	0	0	0	0	0	0	0	0	0	0	0	0	0	0
	-0.233602	0	0	0	0	0	0	0	0	0	0	0	0	0	0	0	0	0	0	0	0	0	0	0	0	0	0	0	0	0	0	0	0	0	0	0	0	0	0	0	0	0	0	0	0	0	0	0	0
	-0.23321	0	0	0	0	0	0	0	0	0	0	0	0	0	0	0	0	0	0	0	0	0	0	0	0	0	0	0	0	0	0	0	0	0	0	0	0	0	0	0	0	0	0	0	0	0	0	0	0
	-0.232819	0	0	0	0	0	0	0	0	0	0	0	0	0	0	0	0	0	0	0	0	0	0	0	0	0	0	0	0	0	0	0	0	0	0	0	0	0	0	0	0	0	0	0	0	0	0	0	0
	-0.232427	0	0	0	0	0	0	0	0	0	0	0	0	0	0	0	0	0	0	0	0	0	0	0	0	0	0	0	0	0	0	0	0	0	0	0	0	0	0	0	0	0	0	0	0	0	0	0	0
	-0.232035	0	0	0	0	0	0	0	0	0	0	0	0	0	0	0	0	0	0	0	0	0	0	0	0	0	0	0	0	0	0	0	0	0	0	0	0	0	0	0	0	0	0	0	0	0	0	0	0
	-0.231643	0	0	0	0	0	0	0	0	0	0	0	0	0	0	0	0	0	0	0	0	0	0	0	0	0	0	0	0	0	0	0	0	0	0	0	0	0	0	0	0	0	0	0	0	0	0	0	0
	-0.231251	0	0	0	0	0	0	0	0	0	0	0	0	0	0	0	0	0	0	0	0	0	0	0	0	0	0	0	0	0	0	0	0	0	0	0	0	0	0	0	0	0	0	0	0	0	0	0	0
	-0.23086	0	0	0	0	0	0	0	0	0	0	0	0	0	0	0	0	0	0	0	0	0	0	0	0	0	0	0	0	0	0	0	0	0	0	0	0	0	0	0	0	0	0	0	0	0	0	0	0
	-0.230468	0	0	0	0	0	0	0	0	0	0	0	0	0	0	0	0	0	0	0	0	0	0	0	0	0	0	0	0	0	0	0	0	0	0	0	0	0	0	0	0	0	0	0	0	0	0	0	0
	-0.230076	0	0	0	0	0	0	0	0	0	0	0	0	0	0	0	0	0	0	0	0	0	0	0	0	0	0	0	0	0	0	0	0	0	0	0	0	0	0	0	0	0	0	0	0	0	0	0	0
	-0.229684	0	0	0	0	0	0	0	0	0	0	0	0	0	0	0	0	0	0	0	0	0	0	0	0	0	0	0	0	0	0	0	0	0	0	0	0	0	0	0	0	0	0	0	0	0	0	0	0
	-0.229293	0	0	0	0	0	0	0	0	0	0	0	0	0	0	0	0	0	0	0	0	0	0	0	0	0	0	0	0	0	0	0	0	0	0	0	0	0	0	0	0	0	0	0	0	0	0	0	0
	-0.228901	0	0	0	0	0	0	0	0	0	0	0	0	0	0	0	0	0	0	0	0	0	0	0	0	0	0	0	0	0	0	0	0	0	0	0	0	0	0	0	0	0	0	0	0	0	0	0	0
	-0.228509	0	0	0	0	0	0	0	0	0	0	0	0	0	0	0	0	0	0	0	0	0	0	0	0	0	0	0	0	0	0	0	0	0	0	0	0	0	0	0	0	0	0	0	0	0	0	0	0
	-0.228117	0	0	0	0	0	0	0	0	0	0	0	0	0	0	0	0	0	0	0	0	0	0	0	0	0	0	0	0	0	0	0	0	0	0	0	0	0	0	0	0	0	0	0	0	0	0	0	0
	-0.227725	0	0	0	0	0	0	0	0	0	0	0	0	0	0	0	0	0	0	0	0	0	0	0	0	0	0	0	0	0	0	0	0	0	0	0	0	0	0	0	0	0	0	0	0	0	0	0	0
	-0.227334	0	0	0	0	0	0	0	0	0	0	0	0	0	0	0	0	0	0	0	0	0	0	0	0	0	0	0	0	0	0	0	0	0	0	0	0	0	0	0	0	0	0	0	0	0	0	0	0
	-0.226942	0	0	0	0	0	0	0	0	0	0	0	0	0	0	0	0	0	0	0	0	0	0	0	0	0	0	0	0	0	0	0	0	0	0	0	0	0	0	0	0	0	0	0	0	0	0	0	0
	-0.22655	0	0	0	0	0	0	0	0	0	0	0	0	0	0	0	0	0	0	0	0	0	0	0	0	0	0	0	0	0	0	0	0	0	0	0	0	0	0	0	0	0	0	0	0	0	0	0	0
	-0.226158	0	0	0	0	0	0	0	0	0	0	0	0	0	0	0	0	0	0	0	0	0	0	0	0	0	0	0	0	0	0	0	0	0	0	0	0	0	0	0	0	0	0	0	0	0	0	0	0
	-0.225766	0	0	0	0	0	0	0	0	0	0	0	0	0	0	0	0	0	0	0	0	0	0	0	0	0	0	0	0	0	0	0	0	0	0	0	0	0	0	0	0	0	0	0	0	0	0	0	0
	-0.225375	0	0	0	0	0	0	0	0	0	0	0	0	0	0	0	0	0	0	0	0	0	0	0	0	0	0	0	0	0	0	0	0	0	0	0	0	0	0	0	0	0	0	0	0	0	0	0	0
	-0.224983	0	0	0	0	0	0	0	0	0	0	0	0	0	0	0	0	0	0	0	0	0	0	0	0	0	0	0	0	0	0	0	0	0	0	0	0	0	0	0	0	0	0	0	0	0	0	0	0
	-0.224591	0	0	0	0	0	0	0	0	0	0	0	0	0	0	0	0	0	0	0	0	0	0	0	0	0	0	0	0	0	0	0	0	0	0	0	0	0	0	0	0	0	0	0	0	0	0	0	0
	-0.224199	0	0	0	0	0	0	0	0	0	0	0	0	0	0	0	0	0	0	0	0	0	0	0	0	0	0	0	0	0	0	0	0	0	0	0	0	0	0	0	0	0	0	0	0	0	0	0	0
	-0.223808	0	0	0	0	0	0	0	0	0	0	0	0	0	0	0	0	0	0	0	0	0	0	0	0	0	0	0	0	0	0	0	0	0	0	0	0	0	0	0	0	0	0	0	0	0	0	0	0
	-0.223416	0	0	0	0	0	0	0	0	0	0	0	0	0	0	0	0	0	0	0	0	0	0	0	0	0	0	0	0	0	0	0	0	0	0	0	0	0	0	0	0	0	0	0	0	0	0	0	0
	-0.223024	0	0	0	0	0	0	0	0	0	0	0	0	0	0	0	0	0	0	0	0	0	0	0	0	0	0	0	0	0	0	0	0	0	0	0	0	0	0	0	0	0	0	0	0	0	0	0	0
	-0.222632	0	0	0	0	0	0	0	0	0	0	0	0	0	0	0	0	0	0	0	0	0	0	0	0	0	0	0	0	0	0	0	0	0	0	0	0	0	0	0	0	0	0	0	0	0	0	0	0
	-0.22224	0	0	0	0	0	0	0	0	0	0	0	0	0	0	0	0	0	0	0	0	0	0	0	0	0	0	0	0	0	0	0	0	0	0	0	0	0	0	0	0	0	0	0	0	0	0	0	0
	-0.221849	0	0	0	0	0	0	0	0	0	0	0	0	0	0	0	0	0	0	0	0	0	0	0	0	0	0	0	0	0	0	0	0	0	0	0	0	0	0	0	0	0	0	0	0	0	0	0	0
	-0.221457	0	0	0	0	0	0	0	0	0	0	0	0	0	0	0	0	0	0	0	0	0	0	0	0	0	0	0	0	0	0	0	0	0	0	0	0	0	0	0	0	0	0	0	0	0	0	0	0
	-0.221065	0	0	0	0	0	0	0	0	0	0	0	0	0	0	0	0	0	0	0	0	0	0	0	0	0	0	0	0	0	0	0	0	0	0	0	0	0	0	0	0	0	0	0	0	0	0	0	0
	-0.220673	0	0	0	0	0	0	0	0	0	0	0	0	0	0	0	0	0	0	0	0	0	0	0	0	0	0	0	0	0	0	0	0	0	0	0	0	0	0	0	0	0	0	0	0	0	0	0	0
	-0.220281	0	0	0	0	0	0	0	0	0	0	0	0	0	0	0	0	0	0	0	0	0	0	0	0	0	0	0	0	0	0	0	0	0	0	0	0	0	0	0	0	0	0	0	0	0	0	0	0
	-0.21989	0	0	0	0	0	0	0	0	0	0	0	0	0	0	0	0	0	0	0	0	0	0	0	0	0	0	0	0	0	0	0	0	0	0	0	0	0	0	0	0	0	0	0	0	0	0	0	0
	-0.219498	0	0	0	0	0	0	0	0	0	0	0	0	0	0	0	0	0	0	0	0	0	0	0	0	0	0	0	0	0	0	0	0	0	0	0	0	0	0	0	0	0	0	0	0	0	0	0	0
	-0.219106	0	0	0	0	0	0	0	0	0	0	0	0	0	0	0	0	0	0	0	0	0	0	0	0	0	0	0	0	0	0	0	0	0	0	0	0	0	0	0	0	0	0	0	0	0	0	0	0
	-0.218714	0	0	0	0	0	0	0	0	0	0	0	0	0	0	0	0	0	0	0	0	0	0	0	0	0	0	0	0	0	0	0	0	0	0	0	0	0	0	0	0	0	0	0	0	0	0	0	0
	-0.218323	0	0	0	0	0	0	0	0	0	0	0	0	0	0	0	0	0	0	0	0	0	0	0	0	0	0	0	0	0	0	0	0	0	0	0	0	0	0	0	0	0	0	0	0	0	0	0	0
	-0.217931	0	0	0	0	0	0	0	0	0	0	0	0	0	0	0	0	0	0	0	0	0	0	0	0	0	0	0	0	0	0	0	0	0	0	0	0	0	0	0	0	0	0	0	0	0	0	0	0
	-0.217539	0	0	0	0	0	0	0	0	0	0	0	0	0	0	0	0	0	0	0	0	0	0	0	0	0	0	0	0	0	0	0	0	0	0	0	0	0	0	0	0	0	0	0	0	0	0	0	0
	-0.217147	0	0	0	0	0	0	0	0	0	0	0	0	0	0	0	0	0	0	0	0	0	0	0	0	0	0	0	0	0	0	0	0	0	0	0	0	0	0	0	0	0	0	0	0	0	0	0	0
	-0.216755	0	0	0	0	0	0	0	0	0	0	0	0	0	0	0	0	0	0	0	0	0	0	0	0	0	0	0	0	0	0	0	0	0	0	0	0	0	0	0	0	0	0	0	0	0	0	0	0
	-0.216364	0	0	0	0	0	0	0	0	0	0	0	0	0	0	0	0	0	0	0	0	0	0	0	0	0	0	0	0	0	0	0	0	0	0	0	0	0	0	0	0	0	0	0	0	0	0	0	0
	-0.215972	0	0	0	0	0	0	0	0	0	0	0	0	0	0	0	0	0	0	0	0	0	0	0	0	0	0	0	0	0	0	0	0	0	0	0	0	0	0	0	0	0	0	0	0	0	0	0	0
	-0.21558	0	0	0	0	0	0	0	0	0	0	0	0	0	0	0	0	0	0	0	0	0	0	0	0	0	0	0	0	0	0	0	0	0	0	0	0	0	0	0	0	0	0	0	0	0	0	0	0
	-0.215188	0	0	0	0	0	0	0	0	0	0	0	0	0	0	0	0	0	0	0	0	0	0	0	0	0	0	0	0	0	0	0	0	0	0	0	0	0	0	0	0	0	0	0	0	0	0	0	0
	-0.214796	0	0	0	0	0	0	0	0	0	0	0	0	0	0	0	0	0	0	0	0	0	0	0	0	0	0	0	0	0	0	0	0	0	0	0	0	0	0	0	0	0	0	0	0	0	0	0	0
	-0.214405	0	0	0	0	0	0	0	0	0	0	0	0	0	0	0	0	0	0	0	0	0	0	0	0	0	0	0	0	0	0	0	0	0	0	0	0	0	0	0	0	0	0	0	0	0	0	0	0
	-0.214013	0	0	0	0	0	0	0	0	0	0	0	0	0	0	0	0	0	0	0	0	0	0	0	0	0	0	0	0	0	0	0	0	0	0	0	0	0	0	0	0	0	0	0	0	0	0	0	0
	-0.213621	0	0	0	0	0	0	0	0	0	0	0	0	0	0	0	0	0	0	0	0	0	0	0	0	0	0	0	0	0	0	0	0	0	0	0	0	0	0	0	0	0	0	0	0	0	0	0	0
	-0.213229	0	0	0	0	0	0	0	0	0	0	0	0	0	0	0	0	0	0	0	0	0	0	0	0	0	0	0	0	0	0	0	0	0	0	0	0	0	0	0	0	0	0	0	0	0	0	0	0
	-0.212838	0	0	0	0	0	0	0	0	0	0	0	0	0	0	0	0	0	0	0	0	0	0	0	0	0	0	0	0	0	0	0	0	0	0	0	0	0	0	0	0	0	0	0	0	0	0	0	0
	-0.212446	0	0	0	0	0	0	0	0	0	0	0	0	0	0	0	0	0	0	0	0	0	0	0	0	0	0	0	0	0	0	0	0	0	0	0	0	0	0	0	0	0	0	0	0	0	0	0	0
	-0.212054	0	0	0	0	0	0	0	0	0	0	0	0	0	0	0	0	0	0	0	0	0	0	0	0	0	0	0	0	0	0	0	0	0	0	0	0	0	0	0	0	0	0	0	0	0	0	0	0
	-0.211662	0	0	0	0	0	0	0	0	0	0	0	0	0	0	0	0	0	0	0	0	0	0	0	0	0	0	0	0	0	0	0	0	0	0	0	0	0	0	0	0	0	0	0	0	0	0	0	0
	-0.21127	0	0	0	0	0	0	0	0	0	0	0	0	0	0	0	0	0	0	0	0	0	0	0	0	0	0	0	0	0	0	0	0	0	0	0	0	0	0	0	0	0	0	0	0	0	0	0	0
	-0.210879	0	0	0	0	0	0	0	0	0	0	0	0	0	0	0	0	0	0	0	0	0	0	0	0	0	0	0	0	0	0	0	0	0	0	0	0	0	0	0	0	0	0	0	0	0	0	0	0
	-0.210487	0	0	0	0	0	0	0	0	0	0	0	0	0	0	0	0	0	0	0	0	0	0	0	0	0	0	0	0	0	0	0	0	0	0	0	0	0	0	0	0	0	0	0	0	0	0	0	0
	-0.210095	0	0	0	0	0	0	0	0	0	0	0	0	0	0	0	0	0	0	0	0	0	0	0	0	0	0	0	0	0	0	0	0	0	0	0	0	0	0	0	0	0	0	0	0	0	0	0	0
	-0.209703	0	0	0	0	0	0	0	0	0	0	0	0	0	0	0	0	0	0	0	0	0	0	0	0	0	0	0	0	0	0	0	0	0	0	0	0	0	0	0	0	0	0	0	0	0	0	0	0
	-0.209312	0	0	0	0	0	0	0	0	0	0	0	0	0	0	0	0	0	0	0	0	0	0	0	0	0	0	0	0	0	0	0	0	0	0	0	0	0	0	0	0	0	0	0	0	0	0	0	0
	-0.20892	0	0	0	0	0	0	0	0	0	0	0	0	0	0	0	0	0	0	0	0	0	0	0	0	0	0	0	0	0	0	0	0	0	0	0	0	0	0	0	0	0	0	0	0	0	0	0	0
	-0.208528	0	0	0	0	0	0	0	0	0	0	0	0	0	0	0	0	0	0	0	0	0	0	0	0	0	0	0	0	0	0	0	0	0	0	0	0	0	0	0	0	0	0	0	0	0	0	0	0
	-0.208136	0	0	0	0	0	0	0	0	0	0	0	0	0	0	0	0	0	0	0	0	0	0	0	0	0	0	0	0	0	0	0	0	0	0	0	0	0	0	0	0	0	0	0	0	0	0	0	0
	-0.207744	0	0	0	0	0	0	0	0	0	0	0	0	0	0	0	0	0	0	0	0	0	0	0	0	0	0	0	0	0	0	0	0	0	0	0	0	0	0	0	0	0	0	0	0	0	0	0	0
	-0.207353	0	0	0	0	0	0	0	0	0	0	0	0	0	0	0	0	0	0	0	0	0	0	0	0	0	0	0	0	0	0	0	0	0	0	0	0	0	0	0	0	0	0	0	0	0	0	0	0
	-0.206961	0	0	0	0	0	0	0	0	0	0	0	0	0	0	0	0	0	0	0	0	0	0	0	0	0	0	0	0	0	0	0	0	0	0	0	0	0	0	0	0	0	0	0	0	0	0	0	0
	-0.206569	0	0	0	0	0	0	0	0	0	0	0	0	0	0	0	0	0	0	0	0	0	0	0	0	0	0	0	0	0	0	0	0	0	0	0	0	0	0	0	0	0	0	0	0	0	0	0	0
	-0.206177	0	0	0	0	0	0	0	0	0	0	0	0	0	0	0	0	0	0	0	0	0	0	0	0	0	0	0	0	0	0	0	0	0	0	0	0	0	0	0	0	0	0	0	0	0	0	0	0
	-0.205785	0	0	0	0	0	0	0	0	0	0	0	0	0	0	0	0	0	0	0	0	0	0	0	0	0	0	0	0	0	0	0	0	0	0	0	0	0	0	0	0	0	0	0	0	0	0	0	0
	-0.205394	0	0	0	0	0	0	0	0	0	0	0	0	0	0	0	0	0	0	0	0	0	0	0	0	0	0	0	0	0	0	0	0	0	0	0	0	0	0	0	0	0	0	0	0	0	0	0	0
	-0.205002	0	0	0	0	0	0	0	0	0	0	0	0	0	0	0	0	0	0	0	0	0	0	0	0	0	0	0	0	0	0	0	0	0	0	0	0	0	0	0	0	0	0	0	0	0	0	0	0
	-0.20461	0	0	0	0	0	0	0	0	0	0	0	0	0	0	0	0	0	0	0	0	0	0	0	0	0	0	0	0	0	0	0	0	0	0	0	0	0	0	0	0	0	0	0	0	0	0	0	0
	-0.204218	0	0	0	0	0	0	0	0	0	0	0	0	0	0	0	0	0	0	0	0	0	0	0	0	0	0	0	0	0	0	0	0	0	0	0	0	0	0	0	0	0	0	0	0	0	0	0	0
	-0.203827	0	0	0	0	0	0	0	0	0	0	0	0	0	0	0	0	0	0	0	0	0	0	0	0	0	0	0	0	0	0	0	0	0	0	0	0	0	0	0	0	0	0	0	0	0	0	0	0
	-0.203435	0	0	0	0	0	0	0	0	0	0	0	0	0	0	0	0	0	0	0	0	0	0	0	0	0	0	0	0	0	0	0	0	0	0	0	0	0	0	0	0	0	0	0	0	0	0	0	0
	-0.203043	0	0	0	0	0	0	0	0	0	0	0	0	0	0	0	0	0	0	0	0	0	0	0	0	0	0	0	0	0	0	0	0	0	0	0	0	0	0	0	0	0	0	0	0	0	0	0	0
	-0.202651	0	0	0	0	0	0	0	0	0	0	0	0	0	0	0	0	0	0	0	0	0	0	0	0	0	0	0	0	0	0	0	0	0	0	0	0	0	0	0	0	0	0	0	0	0	0	0	0
	-0.202259	0	0	0	0	0	0	0	0	0	0	0	0	0	0	0	0	0	0	0	0	0	0	0	0	0	0	0	0	0	0	0	0	0	0	0	0	0	0	0	0	0	0	0	0	0	0	0	0
	-0.201868	0	0	0	0	0	0	0	0	0	0	0	0	0	0	0	0	0	0	0	0	0	0	0	0	0	0	0	0	0	0	0	0	0	0	0	0	0	0	0	0	0	0	0	0	0	0	0	0
	-0.201476	0	0	0	0	0	0	0	0	0	0	0	0	0	0	0	0	0	0	0	0	0	0	0	0	0	0	0	0	0	0	0	0	0	0	0	0	0	0	0	0	0	0	0	0	0	0	0	0
	-0.201084	0	0	0	0	0	0	0	0	0	0	0	0	0	0	0	0	0	0	0	0	0	0	0	0	0	0	0	0	0	0	0	0	0	0	0	0	0	0	0	0	0	0	0	0	0	0	0	0
	-0.200692	0	0	0	0	0	0	0	0	0	0	0	0	0	0	0	0	0	0	0	0	0	0	0	0	0	0	0	0	0	0	0	0	0	0	0	0	0	0	0	0	0	0	0	0	0	0	0	0
	-0.2003	0	0	0	0	0	0	0	0	0	0	0	0	0	0	0	0	0	0	0	0	0	0	0	0	0	0	0	0	0	0	0	0	0	0	0	0	0	0	0	0	0	0	0	0	0	0	0	0
	-0.199909	0	0	0	0	0	0	0	0	0	0	0	0	0	0	0	0	0	0	0	0	0	0	0	0	0	0	0	0	0	0	0	0	0	0	0	0	0	0	0	0	0	0	0	0	0	0	0	0
	-0.199517	0	0	0	0	0	0	0	0	0	0	0	0	0	0	0	0	0	0	0	0	0	0	0	0	0	0	0	0	0	0	0	0	0	0	0	0	0	0	0	0	0	0	0	0	0	0	0	0
	-0.199125	0	0	0	0	0	0	0	0	0	0	0	0	0	0	0	0	0	0	0	0	0	0	0	0	0	0	0	0	0	0	0	0	0	0	0	0	0	0	0	0	0	0	0	0	0	0	0	0
	-0.198733	0	0	0	0	0	0	0	0	0	0	0	0	0	0	0	0	0	0	0	0	0	0	0	0	0	0	0	0	0	0	0	0	0	0	0	0	0	0	0	0	0	0	0	0	0	0	0	0
	-0.198342	0	0	0	0	0	0	0	0	0	0	0	0	0	0	0	0	0	0	0	0	0	0	0	0	0	0	0	0	0	0	0	0	0	0	0	0	0	0	0	0	0	0	0	0	0	0	0	0
	-0.19795	0	0	0	0	0	0	0	0	0	0	0	0	0	0	0	0	0	0	0	0	0	0	0	0	0	0	0	0	0	0	0	0	0	0	0	0	0	0	0	0	0	0	0	0	0	0	0	0
	-0.197558	0	0	0	0	0	0	0	0	0	0	0	0	0	0	0	0	0	0	0	0	0	0	0	0	0	0	0	0	0	0	0	0	0	0	0	0	0	0	0	0	0	0	0	0	0	0	0	0
	-0.197166	0	0	0	0	0	0	0	0	0	0	0	0	0	0	0	0	0	0	0	0	0	0	0	0	0	0	0	0	0	0	0	0	0	0	0	0	0	0	0	0	0	0	0	0	0	0	0	0
	-0.196774	0	0	0	0	0	0	0	0	0	0	0	0	0	0	0	0	0	0	0	0	0	0	0	0	0	0	0	0	0	0	0	0	0	0	0	0	0	0	0	0	0	0	0	0	0	0	0	0
	-0.196383	0	0	0	0	0	0	0	0	0	0	0	0	0	0	0	0	0	0	0	0	0	0	0	0	0	0	0	0	0	0	0	0	0	0	0	0	0	0	0	0	0	0	0	0	0	0	0	0
	-0.195991	0	0	0	0	0	0	0	0	0	0	0	0	0	0	0	0	0	0	0	0	0	0	0	0	0	0	0	0	0	0	0	0	0	0	0	0	0	0	0	0	0	0	0	0	0	0	0	0
	-0.195599	0	0	0	0	0	0	0	0	0	0	0	0	0	0	0	0	0	0	0	0	0	0	0	0	0	0	0	0	0	0	0	0	0	0	0	0	0	0	0	0	0	0	0	0	0	0	0	0
	-0.195207	0	0	0	0	0	0	0	0	0	0	0	0	0	0	0	0	0	0	0	0	0	0	0	0	0	0	0	0	0	0	0	0	0	0	0	0	0	0	0	0	0	0	0	0	0	0	0	0
	-0.194816	0	0	0	0	0	0	0	0	0	0	0	0	0	0	0	0	0	0	0	0	0	0	0	0	0	0	0	0	0	0	0	0	0	0	0	0	0	0	0	0	0	0	0	0	0	0	0	0
	-0.194424	0	0	0	0	0	0	0	0	0	0	0	0	0	0	0	0	0	0	0	0	0	0	0	0	0	0	0	0	0	0	0	0	0	0	0	0	0	0	0	0	0	0	0	0	0	0	0	0
	-0.194032	0	0	0	0	0	0	0	0	0	0	0	0	0	0	0	0	0	0	0	0	0	0	0	0	0	0	0	0	0	0	0	0	0	0	0	0	0	0	0	0	0	0	0	0	0	0	0	0
	-0.19364	0	0	0	0	0	0	0	0	0	0	0	0	0	0	0	0	0	0	0	0	0	0	0	0	0	0	0	0	0	0	0	0	0	0	0	0	0	0	0	0	0	0	0	0	0	0	0	0
	-0.193248	0	0	0	0	0	0	0	0	0	0	0	0	0	0	0	0	0	0	0	0	0	0	0	0	0	0	0	0	0	0	0	0	0	0	0	0	0	0	0	0	0	0	0	0	0	0	0	0
	-0.192857	0	0	0	0	0	0	0	0	0	0	0	0	0	0	0	0	0	0	0	0	0	0	0	0	0	0	0	0	0	0	0	0	0	0	0	0	0	0	0	0	0	0	0	0	0	0	0	0
	-0.192465	0	0	0	0	0	0	0	0	0	0	0	0	0	0	0	0	0	0	0	0	0	0	0	0	0	0	0	0	0	0	0	0	0	0	0	0	0	0	0	0	0	0	0	0	0	0	0	0
	-0.192073	0	0	0	0	0	0	0	0	0	0	0	0	0	0	0	0	0	0	0	0	0	0	0	0	0	0	0	0	0	0	0	0	0	0	0	0	0	0	0	0	0	0	0	0	0	0	0	0
	-0.191681	0	0	0	0	0	0	0	0	0	0	0	0	0	0	0	0	0	0	0	0	0	0	0	0	0	0	0	0	0	0	0	0	0	0	0	0	0	0	0	0	0	0	0	0	0	0	0	0
	-0.191289	0	0	0	0	0	0	0	0	0	0	0	0	0	0	0	0	0	0	0	0	0	0	0	0	0	0	0	0	0	0	0	0	0	0	0	0	0	0	0	0	0	0	0	0	0	0	0	0
	-0.190898	0	0	0	0	0	0	0	0	0	0	0	0	0	0	0	0	0	0	0	0	0	0	0	0	0	0	0	0	0	0	0	0	0	0	0	0	0	0	0	0	0	0	0	0	0	0	0	0
	-0.190506	0	0	0	0	0	0	0	0	0	0	0	0	0	0	0	0	0	0	0	0	0	0	0	0	0	0	0	0	0	0	0	0	0	0	0	0	0	0	0	0	0	0	0	0	0	0	0	0
	-0.190114	0	0	0	0	0	0	0	0	0	0	0	0	0	0	0	0	0	0	0	0	0	0	0	0	0	0	0	0	0	0	0	0	0	0	0	0	0	0	0	0	0	0	0	0	0	0	0	0
	-0.189722	0	0	0	0	0	0	0	0	0	0	0	0	0	0	0	0	0	0	0	0	0	0	0	0	0	0	0	0	0	0	0	0	0	0	0	0	0	0	0	0	0	0	0	0	0	0	0	0
	-0.189331	0	0	0	0	0	0	0	0	0	0	0	0	0	0	0	0	0	0	0	0	0	0	0	0	0	0	0	0	0	0	0	0	0	0	0	0	0	0	0	0	0	0	0	0	0	0	0	0
	-0.188939	0	0	0	0	0	0	0	0	0	0	0	0	0	0	0	0	0	0	0	0	0	0	0	0	0	0	0	0	0	0	0	0	0	0	0	0	0	0	0	0	0	0	0	0	0	0	0	0
	-0.188547	0	0	0	0	0	0	0	0	0	0	0	0	0	0	0	0	0	0	0	0	0	0	0	0	0	0	0	0	0	0	0	0	0	0	0	0	0	0	0	0	0	0	0	0	0	0	0	0
	-0.188155	0	0	0	0	0	0	0	0	0	0	0	0	0	0	0	0	0	0	0	0	0	0	0	0	0	0	0	0	0	0	0	0	0	0	0	0	0	0	0	0	0	0	0	0	0	0	0	0
	-0.187763	0	0	0	0	0	0	0	0	0	0	0	0	0	0	0	0	0	0	0	0	0	0	0	0	0	0	0	0	0	0	0	0	0	0	0	0	0	0	0	0	0	0	0	0	0	0	0	0
	-0.187372	0	0	0	0	0	0	0	0	0	0	0	0	0	0	0	0	0	0	0	0	0	0	0	0	0	0	0	0	0	0	0	0	0	0	0	0	0	0	0	0	0	0	0	0	0	0	0	0
	-0.18698	0	0	0	0	0	0	0	0	0	0	0	0	0	0	0	0	0	0	0	0	0	0	0	0	0	0	0	0	0	0	0	0	0	0	0	0	0	0	0	0	0	0	0	0	0	0	0	0
	-0.186588	0	0	0	0	0	0	0	0	0	0	0	0	0	0	0	0	0	0	0	0	0	0	0	0	0	0	0	0	0	0	0	0	0	0	0	0	0	0	0	0	0	0	0	0	0	0	0	0
	-0.186196	0	0	0	0	0	0	0	0	0	0	0	0	0	0	0	0	0	0	0	0	0	0	0	0	0	0	0	0	0	0	0	0	0	0	0	0	0	0	0	0	0	0	0	0	0	0	0	0
	-0.185804	0	0	0	0	0	0	0	0	0	0	0	0	0	0	0	0	0	0	0	0	0	0	0	0	0	0	0	0	0	0	0	0	0	0	0	0	0	0	0	0	0	0	0	0	0	0	0	0
	-0.185413	0	0	0	0	0	0	0	0	0	0	0	0	0	0	0	0	0	0	0	0	0	0	0	0	0	0	0	0	0	0	0	0	0	0	0	0	0	0	0	0	0	0	0	0	0	0	0	-1
	-0.185021	0	0	0	0	0	0	0	0	0	0	0	0	0	0	0	0	0	0	0	0	0	0	0	0	0	0	0	0	0	0	0	0	0	0	0	0	0	0	0	0	0	0	0	0	0	0	0	-2
	-0.184629	0	0	0	0	0	0	0	0	0	0	0	0	0	0	0	0	0	0	0	0	0	0	0	0	0	0	0	0	0	0	0	0	0	0	0	0	0	0	0	0	0	0	0	0	0	0	0	0
	-0.184237	0	0	0	0	0	0	0	0	0	0	0	0	0	0	0	0	0	0	0	0	0	0	0	0	0	0	0	0	0	0	0	0	0	0	0	0	0	0	0	0	0	0	0	0	0	0	0	0
	-0.183846	0	0	0	0	0	0	0	0	0	0	0	0	0	0	0	0	0	0	0	0	0	0	0	0	0	0	0	0	0	0	0	0	0	0	0	0	0	0	0	0	0	0	0	0	0	0	0	0
	-0.183454	0	0	0	0	0	0	0	0	0	0	0	0	0	0	0	0	0	0	0	0	0	0	0	0	0	0	0	0	0	0	0	0	0	0	0	0	0	0	0	0	0	0	0	0	0	0	0	0
	-0.183062	0	0	0	0	0	0	0	0	0	0	0	0	0	0	0	0	0	0	0	0	0	0	0	0	0	0	0	0	0	0	0	0	0	0	0	0	0	0	0	0	0	0	0	0	0	0	0	0
	-0.18267	0	0	0	0	0	0	0	0	0	0	0	0	0	0	0	0	0	0	0	0	0	0	0	0	0	0	0	0	0	0	0	0	0	0	0	0	0	0	0	0	0	0	0	0	0	0	0	-1
	-0.182278	0	0	0	0	0	0	0	0	0	0	0	0	0	0	0	0	0	0	0	0	0	0	0	0	0	0	0	0	0	0	0	0	0	0	0	0	0	0	0	0	0	0	0	0	0	0	0	-1
	-0.181887	0	0	0	0	0	0	0	0	0	0	0	0	0	0	0	0	0	0	0	0	0	0	0	0	0	0	0	0	0	0	0	0	0	0	0	0	0	0	0	0	0	0	0	0	0	0	0	0
	-0.181495	0	0	0	0	0	0	0	0	0	0	0	0	0	0	0	0	0	0	0	0	0	0	0	0	0	0	0	0	0	0	0	0	0	0	0	0	0	0	0	0	0	0	0	0	0	0	-1	-1
	-0.181103	0	0	0	0	0	0	0	0	0	0	0	0	0	0	0	0	0	0	0	0	0	0	0	0	0	0	0	0	0	0	0	0	0	0	0	0	0	0	0	0	0	0	0	0	0	0	0	-1
	-0.180711	0	0	0	0	0	0	0	0	0	0	0	0	0	0	0	0	0	0	0	0	0	0	0	0	0	0	0	0	0	0	0	0	0	0	0	0	0	0	0	0	0	0	0	0	0	0	0	-1
	-0.18032	0	0	0	0	0	0	0	0	0	0	0	0	0	0	0	0	0	0	0	0	0	0	0	0	0	0	0	0	0	0	0	0	0	0	0	0	0	0	0	0	0	0	0	0	0	0	0	-2
	-0.179928	0	0	0	0	0	0	0	0	0	0	0	0	0	0	0	0	0	0	0	0	0	0	0	0	0	0	0	0	0	0	0	0	0	0	0	0	0	0	0	0	0	0	0	0	0	0	0	0
	-0.179536	0	0	0	0	0	0	0	0	0	0	0	0	0	0	0	0	0	0	0	0	0	0	0	0	0	0	0	0	0	0	0	0	0	0	0	0	0	0	0	0	0	0	0	0	0	0	0	0
	-0.179144	0	0	0	0	0	0	0	0	0	0	0	0	0	0	0	0	0	0	0	0	0	0	0	0	0	0	0	0	0	0	0	0	0	0	0	0	0	0	0	0	0	0	0	0	0	0	-2	-1
	-0.178752	0	0	0	0	0	0	0	0	0	0	0	0	0	0	0	0	0	0	0	0	0	0	0	0	0	0	0	0	0	0	0	0	0	0	0	0	0	0	0	0	0	0	0	0	0	0	-1	0
	-0.178361	0	0	0	0	0	0	0	0	0	0	0	0	0	0	0	0	0	0	0	0	0	0	0	0	0	0	0	0	0	0	0	0	0	0	0	0	0	0	0	0	0	0	0	0	0	0	0	0
	-0.177969	0	0	0	0	0	0	0	0	0	0	0	0	0	0	0	0	0	0	0	0	0	0	0	0	0	0	0	0	0	0	0	0	0	0	0	0	0	0	0	0	0	0	0	0	0	0	0	0
	-0.177577	0	0	0	0	0	0	0	0	0	0	0	0	0	0	0	0	0	0	0	0	0	0	0	0	0	0	0	0	0	0	0	0	0	0	0	0	0	0	0	0	0	0	0	0	0	0	0	0
	-0.177185	0	0	0	0	0	0	0	0	0	0	0	0	0	0	0	0	0	0	0	0	0	0	0	0	0	0	0	0	0	0	0	0	0	0	0	0	0	0	0	0	0	0	0	0	0	0	0	0
	-0.176793	0	0	0	0	0	0	0	0	0	0	0	0	0	0	0	0	0	0	0	0	0	0	0	0	0	0	0	0	0	0	0	0	0	0	0	0	0	0	0	0	0	0	0	0	0	0	0	-3
	-0.176402	0	0	0	0	0	0	0	0	0	0	0	0	0	0	0	0	0	0	0	0	0	0	0	0	0	0	0	0	0	0	0	0	0	0	0	0	0	0	0	0	0	0	0	0	0	0	0	-2
	-0.17601	0	0	0	0	0	0	0	0	0	0	0	0	0	0	0	0	0	0	0	0	0	0	0	0	0	0	0	0	0	0	0	0	0	0	0	0	0	0	0	0	0	0	0	0	0	0	0	-7
	-0.175618	0	0	0	0	0	0	0	0	0	0	0	0	0	0	0	0	0	0	0	0	0	0	0	0	0	0	0	0	0	0	0	0	0	0	0	0	0	0	0	0	0	0	0	0	0	0	0	-9
	-0.175226	0	0	0	0	0	0	0	0	0	0	0	0	0	0	0	0	0	0	0	0	0	0	0	0	0	0	0	0	0	0	0	0	0	0	0	0	0	0	0	0	0	0	0	0	0	0	0	-10
	-0.174835	0	0	0	0	0	0	0	0	0	0	0	0	0	0	0	0	0	0	0	0	0	0	0	0	0	0	0	0	0	0	0	0	0	0	0	0	0	0	0	0	0	0	0	0	0	0	-1	-13
	-0.174443	0	0	0	0	0	0	0	0	0	0	0	0	0	0	0	0	0	0	0	0	0	0	0	0	0	0	0	0	0	0	0	0	0	0	0	0	0	0	0	0	0	0	0	0	0	0	-1	-30
	-0.174051	0	0	0	0	0	0	0	0	0	0	0	0	0	0	0	0	0	0	0	0	0	0	0	0	0	0	0	0	0	0	0	0	0	0	0	0	0	0	0	0	0	0	0	0	0	0	-1	-39
	-0.173659	0	0	0	0	0	0	0	0	0	0	0	0	0	0	0	0	0	0	0	0	0	0	0	0	0	0	0	0	0	0	0	0	0	0	0	0	0	0	0	0	0	0	0	0	0	0	0	-25
	-0.173267	0	0	0	0	0	0	0	0	0	0	0	0	0	0	0	0	0	0	0	0	0	0	0	0	0	0	0	0	0	0	0	0	0	0	0	0	0	0	0	0	0	0	0	-1	0	0	0	-25
	-0.172876	0	0	0	0	0	0	0	0	0	0	0	0	0	0	0	0	0	0	0	0	0	0	0	0	0	0	0	0	0	0	0	0	0	0	0	0	0	0	0	0	0	0	0	-1	-1	0	0	-44
	-0.172484	0	0	0	0	0	0	0	0	0	0	0	0	0	0	0	0	0	0	0	0	0	0	0	0	0	0	0	0	0	0	0	0	0	0	0	0	0	0	0	0	0	0	0	0	0	0	-1	-40
	-0.172092	0	0	0	0	0	0	0	0	0	0	0	0	0	0	0	0	0	0	0	0	0	0	0	0	0	0	0	0	0	0	0	0	0	0	0	0	0	0	0	0	0	0	0	0	0	0	-2	-66
	-0.1717	0	0	0	0	0	0	0	0	0	0	0	0	0	0	0	0	0	0	0	0	0	0	0	0	0	0	0	0	0	0	0	0	0	0	0	0	0	0	0	1.87284	0	0	0	0	0	0	0	-118.127
	-0.171308	0	0	0	0	0	0	0	0	0	0	0	0	0	0	0	0	0	0	0	0	0	0	0	0	0	0	0	0	0	0	0	0	0	0	0	0	0	0	0	3.74567	0	0	0	0	0	0	-2	-176.509
	-0.170917	0	0	0	0	0	0	0	0	0	0	0	0	0	0	0	0	0	0	0	0	0	0	0	0	0	0	0	0	0	0	0	0	0	0	0	0	0	0	0	0	0	0	0	0	0	0	-5	-210.381
	-0.170525	0	0	0	0	0	0	0	0	0	0	0	0	0	0	0	0	0	0	0	0	0	0	0	0	0	0	0	0	0	0	0	0	0	0	0	0	0	0	0	0	0	0	0	0	0	0	-14	-249.509
	-0.170133	0	0	0	0	0	0	0	0	0	0	0	0	0	0	0	0	0	0	0	0	0	0	0	0	0	0	0	0	0	0	0	0	0	0	0	0	0	0	0	0	0	0	0	0	0	0	-15	-317.416
	-0.169741	0	0	0	0	0	0	0	0	0	0	0	0	0	0	0	0	0	0	0	0	0	0	0	0	0	0	0	0	0	0	0	0	0	0	0	0	0	0	0	0	0	0	0	0	0	-1	-18	-425.815
	-0.16935	0	0	0	0	0	0	0	0	0	0	0	0	0	0	0	0	0	0	0	0	0	0	0	0	0	0	0	0	0	0	0	0	0	0	0	0	0	0	0	0	0	0	0	-1	0	-2	-30	-426.087
	-0.168958	0	0	0	0	0	0	0	0	0	0	0	0	0	0	0	0	0	0	0	0	0	0	0	0	0	0	0	0	0	0	0	0	0	0	0	0	0	0	0	0	0	0	0	-1	-1	-1	-53	-422.231
	-0.168566	0	0	0	0	0	0	0	0	0	0	0	0	0	0	0	0	0	0	0	0	0	0	0	0	0	0	0	0	0	0	0	0	0	0	0	0	0	0	0	0	0	0	0	0	0	-1	-63.1272	-427.011
	-0.168174	0	0	0	0	0	0	0	0	0	0	0	0	0	0	0	0	0	0	0	0	0	0	0	0	0	0	0	0	0	0	0	0	0	0	0	0	0	0	0	0	0	0	-2	0	0	-2	-78	-444.682
	-0.167782	0	0	0	0	0	0	0	0	0	0	0	0	0	0	0	0	0	0	0	0	0	0	0	0	0	0	0	0	0	0	0	0	0	0	0	0	0	0	0	0	0	0	-1	0	0	-2	-79.2543	-495.537
	-0.167391	0	0	0	0	0	0	0	0	0	0	0	0	0	0	0	0	0	0	0	0	0	0	0	0	0	0	0	0	0	0	0	0	0	0	0	0	0	0	0	0	0	0	0	0	0	-6	-118.127	-506.011
	-0.166999	0	0	0	0	0	0	0	0	0	0	0	0	0	0	0	0	0	0	0	0	0	0	0	0	0	0	0	0	0	0	0	0	0	0	0	0	0	0	0	0	0	0	0	0	0	-4	-147	-471.572
	-0.166607	0	0	0	0	0	0	0	0	0	0	0	0	0	0	0	0	0	0	0	0	0	0	0	0	0	0	0	0	0	0	0	0	0	0	0	0	0	0	0	0	0	0	0	0	0	-7	-147.127	-457.005
	-0.166215	0	0	0	0	0	0	0	0	0	0	0	0	0	0	0	0	0	0	0	0	0	0	0	0	0	0	0	0	0	0	0	0	0	0	0	0	0	0	0	0	0	0	0	0	0	-3	-143.381	-449.132
	-0.165824	0	0	0	0	0	0	0	0	0	0	0	0	0	0	0	0	0	0	0	0	0	0	0	0	0	0	0	0	0	0	0	0	0	0	0	0	0	0	0	0	0	0	0	0	0	-6	-183.381	-505.751
	-0.165432	0	0	0	0	0	0	0	0	0	0	0	0	0	0	0	0	0	0	0	0	0	0	0	0	0	0	0	0	0	0	0	0	0	0	0	0	0	0	0	0	0	0	0	0	0	-1.12716	-223.89	-457.803
	-0.16504	0	0	0	0	0	0	0	0	0	0	0	0	0	0	0	0	0	0	0	0	0	0	0	0	0	0	0	0	0	0	0	0	0	0	0	0	0	0	0	0	0	0	0	-1	-2	-14	-251.653	-432.491
	-0.164648	0	0	0	0	0	0	0	0	0	0	0	0	0	0	0	0	0	0	0	0	0	0	0	0	0	0	0	0	0	0	0	0	0	0	0	0	0	0	0	0	0	0	0	0	-2	-32	-346.67	-397.433
	-0.164256	0	0	0	0	0	0	0	0	0	0	0	0	0	0	0	0	0	0	0	0	0	0	0	0	0	0	0	0	0	0	0	0	0	0	0	0	0	0	0	0	0	0	0	0	-3	-56	-407.104	-277.224
	-0.163865	0	0	0	0	0	0	0	0	0	0	0	0	0	0	0	0	0	0	0	0	0	0	0	0	0	0	0	0	0	0	0	0	0	0	0	0	0	0	0	0	0	0	0	0	-4	-109.127	-488.994	-210.478
	-0.163473	0	0	0	0	0	0	0	0	0	0	0	0	0	0	0	0	0	0	0	0	0	0	0	0	0	0	0	0	0	0	0	0	0	0	0	0	0	0	0	0	0	0	0	-1	-12	-158.381	-515.393	-117.183
	-0.163081	0	0	0	0	0	0	0	0	0	0	0	0	0	0	0	0	0	0	0	0	0	0	0	0	0	0	0	0	0	0	0	0	0	0	0	0	0	0	0	0	0	0	0	0	-10	-179.509	-537.063	-102.785
	-0.162689	0	0	0	0	0	0	0	0	0	0	0	0	0	0	0	0	0	0	0	0	0	0	0	0	0	0	0	0	0	0	0	0	0	0	0	0	0	0	0	0	0	0	0	0	-10	-237.381	-486.242	-28.7847
	-0.162297	0	0	0	0	0	0	0	0	0	0	0	0	0	0	0	0	0	0	0	0	0	0	0	0	0	0	0	0	0	0	0	0	0	0	0	0	0	0	0	0	0	0	0	0	-11	-230.381	-454.439	0.909074
	-0.161906	0	0	0	0	0	0	0	0	0	0	0	0	0	0	0	0	0	0	0	0	0	0	0	0	0	0	0	0	0	0	0	0	0	0	0	0	0	0	0	0	0	0	0	0	-10	-265.017	-536.82	8.34851
	-0.161514	0	0	0	0	0	0	0	0	0	0	0	0	0	0	0	0	0	0	0	0	0	0	0	0	0	0	0	0	0	0	0	0	0	0	0	0	0	0	0	0	0	0	0	0	-13	-262.272	-508.167	164.06
	-0.161122	0	0	0	0	0	0	0	0	0	0	0	0	0	0	0	0	0	0	0	0	0	0	0	0	0	0	0	0	0	0	0	0	0	0	0	0	0	0	0	0	0	0	0	0	-16	-267.907	-443.779	157.239
	-0.16073	0	0	0	0	0	0	0	0	0	0	0	0	0	0	0	0	0	0	0	0	0	0	0	0	0	0	0	0	0	0	0	0	0	0	0	0	0	0	0	0	0	0	0	0	-12	-260.035	-445.363	210.568
	-0.160339	0	0	0	0	0	0	0	0	0	0	0	0	0	0	0	0	0	0	0	0	0	0	0	0	0	0	0	0	0	0	0	0	0	0	0	0	0	0	0	0	0	0	0	0	-17	-309.907	-390.456	169.62
	-0.159947	0	0	0	0	0	0	0	0	0	0	0	0	0	0	0	0	0	0	0	0	0	0	0	0	0	0	0	0	0	0	0	0	0	0	0	0	0	0	0	0	0	0	0	-1	-23	-337.907	-371.566	154.741
	-0.159555	0	0	0	0	0	0	0	0	0	0	0	0	0	0	0	0	0	0	0	0	0	0	0	0	0	0	0	0	0	0	0	0	0	0	0	0	0	0	0	0	0	0	0	0	-40	-380.289	-341.693	78.3823
	-0.159163	0	0	0	0	0	0	0	0	0	0	0	0	0	0	0	0	0	0	0	0	0	0	0	0	0	0	0	0	0	0	0	0	0	0	0	0	0	0	0	0	0	0	0	-1	-46	-391.832	-307.82	41.3244
	-0.158771	0	0	0	0	0	0	0	0	0	0	0	0	0	0	0	0	0	0	0	0	0	0	0	0	0	0	0	0	0	0	0	0	0	0	0	0	0	0	0	0	0	0	0	-3	-69.3815	-486.901	-204.536	131.278
	-0.15838	0	0	0	0	0	0	0	0	0	0	0	0	0	0	0	0	0	0	0	0	0	0	0	0	0	0	0	0	0	0	0	0	0	0	0	0	0	0	0	0	0	0	0	-2	-135.509	-508.589	-86.039	234.504
	-0.157988	0	0	0	0	0	0	0	0	0	0	0	0	0	0	0	0	0	0	0	0	0	0	0	0	0	0	0	0	0	0	0	0	0	0	0	0	0	0	0	0	0	0	0	-6	-204.254	-495.479	31.1461	273.597
	-0.157596	0	0	0	0	0	0	0	0	0	0	0	0	0	0	0	0	0	0	0	0	0	0	0	0	0	0	0	0	0	0	0	0	0	0	0	0	0	0	0	0	0	0	0	-12	-255.381	-517.734	0.307867	238.718
	-0.157204	0	0	0	0	0	0	0	0	0	0	0	0	0	0	0	0	0	0	0	0	0	0	0	0	0	0	0	0	0	0	0	0	0	0	0	0	0	0	0	0	0	0	0	-20	-255.636	-446.167	-4.4032	200.041
	-0.156812	0	3.74567	0	0	0	0	0	0	0	0	0	0	0	0	0	0	0	0	0	0	0	0	0	0	0	0	0	0	0	0	0	0	0	0	0	0	0	0	0	0	0	0	0	-25	-275.017	-481.514	55.7413	131.764
	-0.156421	1.87284	3.74567	0	0	0	0	0	0	0	0	0	0	0	0	0	0	0	0	0	0	0	0	0	0	0	0	0	0	0	0	0	0	0	0	0	0	0	0	0	0	0	0	0	-32	-336.162	-437.93	120.776	101.214
	-0.156029	0	1.87284	0	0	0	0	0	0	0	0	0	0	0	0	0	0	0	0	0	0	0	0	0	0	0	0	0	0	0	0	0	0	0	0	0	0	0	0	0	0	0	0	-2	-37.1272	-368.543	-368.872	127.013	123.342
	-0.155637	0	0	0	0	0	0	0	0	0	0	0	0	0	0	0	0	0	0	0	0	0	0	0	0	0	0	0	0	0	0	0	0	0	0	0	0	0	0	0	0	0	0	0	-48	-373.035	-320.745	166.192	105.85
	-0.155245	0	0	0	0	0	0	0	0	0	0	0	0	0	0	0	0	0	0	0	0	0	0	0	0	0	0	0	0	0	0	0	0	0	0	0	0	0	0	0	0	0	0	-1	-46.1272	-379.162	-285.635	129.862	52.6652
	-0.154854	0	0	0	0	0	0	0	0	0	0	0	0	0	0	0	0	0	0	0	0	0	0	0	0	0	0	0	0	0	0	0	0	0	0	0	0	0	0	0	0	0	0	-1	-39	-386.052	-204.577	181.845	44.4628
	-0.154462	0	0	0	0	0	0	0	0	0	0	0	0	0	0	0	0	0	0	0	0	0	0	0	0	0	0	0	0	0	0	0	0	0	0	0	0	0	0	0	0	0	0	-1	-43	-373.578	-197.67	186.117	42.4974
	-0.15407	0	0	0	0	0	0	0	0	0	0	0	0	0	0	0	0	0	0	0	0	0	0	0	0	0	0	0	0	0	0	0	0	0	0	0	0	0	0	0	0	0	0	-1	-48	-370.069	-121.525	100.4	25.4048
	-0.153678	0	0	0	0	0	0	0	0	0	0	0	0	0	0	0	0	0	0	0	0	0	0	0	0	0	0	0	0	0	0	0	0	0	0	0	0	0	0	0	0	0	0	-6	-77.1272	-291.653	-96.8608	49.0121	13.9308
	-0.153286	0	0	0	0	0	0	0	0	0	0	0	0	0	0	0	0	0	0	0	0	0	0	0	0	0	0	0	0	0	0	0	0	0	0	0	0	0	0	0	0	0	0	-17	-124.254	-382.925	-111.202	63.1565	17.6765
	-0.152895	0	0	0	0	0	0	0	0	0	0	0	0	0	0	0	0	0	0	0	0	0	0	0	0	0	0	0	0	0	0	0	0	0	0	0	0	0	0	0	0	0	0	-13	-161.254	-457.156	-143.433	67.9775	1.31228
	-0.152503	0	0	0	0	0	0	0	0	0	0	0	0	0	0	0	0	0	0	0	0	0	0	0	0	0	0	0	0	0	0	0	0	0	0	0	0	0	0	0	0	0	-3	-26	-213.636	-443.936	17.2672	134.272	-8.4334
	-0.152111	0	0	0	0	0	0	0	0	0	0	0	0	0	0	0	0	0	0	0	0	0	0	0	0	0	0	0	0	0	0	0	0	0	0	0	0	0	0	0	0	0	-1	-17	-239.399	-453.826	42.3598	136.561	16.6765
	-0.151719	0	0	0	0	0	0	0	0	0	0	0	0	0	0	0	0	0	0	0	0	0	0	0	0	0	0	0	0	0	0	0	0	0	0	0	0	0	0	0	0	0	-2	-27	-273.144	-428.132	49.9549	100.977	-7.78028
	-0.151327	0	0	0	0	0	0	0	0	0	0	0	0	0	0	0	0	0	0	0	0	0	0	0	0	0	0	0	0	0	0	0	0	0	0	0	0	0	0	0	0	0	-3	-32	-293.272	-426.167	77.8624	74.6652	-5.4161
	-0.150936	0	0	0	0	0	0	0	0	0	0	0	0	0	0	0	0	0	0	0	0	0	0	0	0	0	0	0	0	0	0	0	0	0	0	0	0	0	0	0	0	0	-3	-32	-308.653	-311.803	99.0242	68.3183	-17.3988
	-0.150544	0	0	0	0	0	0	0	0	0	0	0	0	0	0	0	0	0	0	0	0	0	0	0	0	0	0	0	0	0	0	0	0	0	0	0	0	0	0	0	0	0	0	-35	-360.416	-212.057	126.169	69.4801	-1.78028
	-0.150152	0	0	0	0	0	0	0	0	0	0	0	0	0	0	0	0	0	0	0	0	0	0	0	0	0	0	0	0	0	0	0	0	0	0	0	0	0	0	0	0	0	-1	-75	-352.017	-173.491	202.897	72.6072	-9.63581
	-0.14976	0	0	0	0	0	0	0	0	0	0	0	0	0	0	0	0	0	0	0	0	0	0	0	0	0	0	0	0	0	0	0	0	0	0	0	0	0	0	0	0	0	-2	-90	-382.179	-145.56	273.862	55.4974	-14.2543
	-0.149369	0	0	0	0	0	0	0	0	0	0	0	0	0	0	0	0	0	0	0	0	0	0	0	0	0	0	0	0	0	0	0	0	0	0	0	0	0	0	0	0	-2	0	-98.1272	-417.324	-98.3227	241.203	63.6419	3.10986
	-0.148977	0	0	0	0	0	0	0	0	0	0	0	0	0	0	0	0	0	0	0	0	0	0	0	0	0	0	0	0	0	0	0	0	0	0	0	0	0	0	0	0	-2	-2	-97.2543	-425.815	-143.872	164.452	21.9481	0.364185
	-0.148585	0	0	0	0	0	0	0	0	0	0	0	0	0	0	0	0	0	0	0	0	0	0	0	0	0	0	0	0	0	0	0	0	0	0	0	0	0	0	0	0	0	-2	-124.254	-385.688	-58.6004	77.2258	23.6938	9.9827
	-0.148193	0	0	0	0	0	0	0	0	0	0	0	0	0	0	0	0	0	0	0	0	0	0	0	0	0	0	0	0	0	0	0	0	0	0	0	0	0	0	0	0	0	-1	-109.127	-265.959	70.4342	48.1505	-12.9074	-0.0173033
	-0.147801	0	0	0	0	0	0	0	0	0	0	0	0	0	0	0	0	0	0	0	0	0	0	0	0	0	0	0	0	0	0	0	0	0	0	0	0	0	0	0	0	0	-12	-121.381	-162.341	70.9775	15.8036	2.71107	-4.38149
	-0.14741	0	0	0	0	0	0	0	0	0	0	0	0	0	0	0	0	0	0	0	0	0	0	0	0	0	0	0	0	0	0	0	0	0	0	0	0	0	0	0	0	-1	-23	-170.144	-234.427	70.833	29.4221	21.9481	-0.0173033
	-0.147018	0	0	0	0	0	0	0	0	0	0	0	0	0	0	0	0	0	0	0	0	0	0	0	0	0	0	0	0	0	0	0	0	0	0	0	0	0	0	0	0	-1	-20.1272	-250.272	-316.734	38.8503	33.295	6.21972	0.364185
	-0.146626	0	0	0	0	0	0	0	0	0	0	0	0	0	0	0	0	0	0	0	0	0	0	0	0	0	0	0	0	0	0	0	0	0	0	0	0	0	0	0	0	-1	-29	-270.144	-349.462	41.1046	17.8209	3.72837	-3.25433
	-0.146234	0	0	0	0	0	0	0	0	0	0	0	0	0	0	0	0	0	0	0	0	0	0	0	0	0	0	0	0	0	0	0	0	0	0	0	0	0	0	0	0	-3	-25	-265.653	-259.404	75.4688	28.6938	-0.762977	-9.25433
	-0.145843	0	0	0	0	0	0	0	0	0	0	0	0	0	0	0	0	0	0	0	0	0	0	0	0	0	0	0	0	0	0	0	0	0	0	0	0	0	0	0	0	-3	-39	-263.162	-249.878	100.977	43.5493	1.23702	-7.63581
	-0.145451	0	0	0	0	0	0	0	0	0	0	0	0	0	0	0	0	0	0	0	0	0	0	0	0	0	0	0	0	0	0	0	0	0	0	0	0	0	0	0	0	-3	-51	-296.543	-209.04	89.9602	24.2024	-6.38149	-10.763
	-0.145059	0	0	0	0	0	0	0	0	0	0	0	0	0	0	0	0	0	0	0	0	0	0	0	0	0	0	0	0	0	0	0	0	0	0	0	0	0	0	0	0	-2	-48.1272	-308.942	-190.167	105.197	11.4567	-3.0173	-2.89014
	-0.144667	0	0	0	0	0	0	0	0	0	0	0	0	0	0	0	0	0	0	0	0	0	0	0	0	0	0	0	0	0	0	0	0	0	0	0	0	0	0	0	0	-5	-67.2543	-307.832	-138.803	94.7404	8.45674	2.9827	-5.0173
	-0.144275	0	0	0	0	0	0	0	0	0	0	0	0	0	0	0	0	0	0	0	0	0	0	0	0	0	0	0	0	0	0	0	0	0	0	0	0	0	0	0	0	-7	-79.1272	-278.959	-101.999	119.503	35.6765	-6.50865	-13.5087
	-0.143884	0	0	0	0	0	0	0	0	0	0	0	0	0	0	0	0	0	0	0	0	0	0	0	0	0	0	0	0	0	0	0	0	0	0	0	0	0	0	0	0	-9	-105.509	-337.959	-73.4559	92.7578	20.9481	-3.38149	-8.38149
	-0.143492	0	0	0	0	0	0	0	0	0	0	0	0	0	0	0	0	0	0	0	0	0	0	0	0	0	0	0	0	0	0	0	0	0	0	0	0	0	0	0	0	-12	-118.381	-335.069	-54.3867	84.7924	0.474045	-1.38149	2.23702
	-0.1431	0	0	0	0	0	0	0	0	0	0	0	0	0	0	0	0	0	0	0	0	0	0	0	0	0	0	0	0	0	0	0	0	0	0	0	0	0	0	0	0	-13	-140.127	-288.74	33.3244	69.4628	2.60121	-1.12716	0.618511
	-0.142708	0	0	0	0	0	0	0	0	0	0	0	0	0	0	0	0	0	0	0	0	0	0	0	0	0	0	0	0	0	0	0	0	0	0	0	0	0	0	0	0	-6	-134.254	-226.936	43.3417	55.8962	16.9654	-1.25433	2.49135
	-0.142316	0	0	0	0	0	0	0	0	0	0	0	0	0	0	0	0	0	0	0	0	0	0	0	0	0	0	0	0	0	0	0	0	0	0	0	0	0	0	0	0	-9	-74.6358	-138.606	63.2318	19.1851	4.72837	-11.1272	-7.12716
	-0.141925	0	0	0	0	0	0	0	0	0	0	0	0	0	0	0	0	0	0	0	0	0	0	0	0	0	0	0	0	0	0	0	0	0	0	0	0	0	0	0	-2	-7	-51.6358	-134.19	54.4455	-9.52596	-10.3815	2.10986	0.745674
	-0.141533	0	0	0	0	0	0	0	0	0	0	0	0	0	0	0	0	0	0	0	0	0	0	0	0	0	0	0	0	0	0	0	0	0	0	0	0	0	0	0	-2	-14	-94.1445	-120.52	69.4455	11.9481	-6.14447	6.9827	0.491348
	-0.141141	0	0	0	0	0	0	0	0	0	0	0	0	0	0	0	0	0	0	0	0	0	0	0	0	0	0	0	0	0	0	0	0	0	0	0	0	0	0	0	-2	-33.2543	-126.763	-95.7223	83.4628	31.8036	3.60121	-8.25433	-5.12716
	-0.140749	0	0	0	0	0	0	0	0	0	0	0	0	0	0	0	0	0	0	0	0	0	0	0	0	0	0	0	0	0	0	0	0	0	0	0	0	0	0	0	0	-35.3815	-136.272	-81.8668	71.4801	24.5666	-4.89014	-13.1272	-2
	-0.140358	0	0	0	0	0	0	0	0	0	0	0	0	0	0	0	0	0	0	0	0	0	0	0	0	0	0	0	0	0	0	0	0	0	0	0	0	0	0	0	-1	-35.1272	-104.399	-83.7915	65.8616	19.8209	-10.8901	-4.38149	-2
	-0.139966	0	0	0	0	0	0	0	0	0	0	0	0	0	0	0	0	0	0	0	0	0	0	0	0	0	0	0	0	0	0	0	0	0	0	0	0	0	0	0	-2	-30	-150.416	-101.555	49.3529	16.7111	-4.76298	-0.508652	1.61851
	-0.139574	0	0	0	0	0	0	0	0	0	0	0	0	0	0	0	0	0	0	0	0	0	0	0	0	0	0	0	0	0	0	0	0	0	0	0	0	0	0	0	-4	-36.1272	-146.035	-99.936	93.0121	5.09256	-3.63581	-6.12716	0.872837
	-0.139182	0	0	0	0	0	0	0	0	0	0	0	0	0	0	0	0	0	0	0	0	0	0	0	0	0	0	0	0	0	0	0	0	0	0	0	0	0	0	0	-6	-54.1272	-164.306	-84.8088	58.1912	-9.0173	-6.25433	1.74567	-6
	-0.13879	0	0	0	0	0	0	0	0	0	0	0	0	0	0	0	0	0	0	0	0	0	0	0	0	0	0	0	0	0	0	0	0	0	0	0	0	0	0	0	-8	-72	-171.052	-29.2076	57.3529	-5.65312	-3.63581	-3.25433	-3.12716
	-0.138399	0	0	0	0	0	0	0	0	0	0	0	0	0	0	0	0	0	0	0	0	0	0	0	0	0	0	0	0	0	0	0	0	0	0	0	0	0	0	-1	-4	-60.2543	-144.179	24.1565	50.006	2.9827	2.49135	-2.50865	-2.12716
	-0.138007	0	0	0	0	0	0	0	0	0	0	0	0	0	0	0	0	0	0	0	0	0	0	0	0	0	0	0	0	0	0	0	0	0	0	0	0	0	0	-2	-5	-71.2543	-117.087	40.2837	51.769	2.49135	5.49135	3.49135	-5
	-0.137615	0	0	0	0	0	0	0	0	0	0	0	0	0	0	0	0	0	0	0	0	0	0	0	0	0	0	0	0	0	0	0	0	0	0	0	0	0	0	0	-7	-83.1272	-96.7223	88.5034	41.9308	5.36419	8.23702	4.61851	-5
	-0.137223	0	0	0	0	0	0	0	0	0	0	0	0	0	0	0	0	0	0	0	0	0	0	0	0	0	0	0	0	0	0	0	0	0	0	0	0	0	0	0	-9	-81.6358	-72.8322	90.6479	22.2024	6.23702	25.9654	2.49135	-6
	-0.136831	0	0	0	0	0	0	0	0	0	0	0	0	0	0	0	0	0	0	0	0	0	0	0	0	0	0	0	0	0	0	0	0	0	0	0	0	0	0	0	-14	-108.89	-41.6125	91.827	-2.39879	4.10986	8.9827	0.491348	-4.25433
	-0.13644	0	0	0	0	0	0	0	0	0	0	0	0	0	0	0	0	0	0	0	0	0	0	0	0	0	0	0	0	0	0	0	0	0	0	0	0	0	0	0	-14	-140.399	-23.2656	58.3702	4.72837	4.9827	3.23702	-0.381489	4.36419
	-0.136048	0	0	0	0	0	0	0	0	0	0	0	0	0	0	0	0	0	0	0	0	0	0	0	0	0	0	0	0	0	0	0	0	0	0	0	0	0	0	-6	-17	-135.78	-71.8495	44.6419	-5.0173	0.728371	0.364185	5.36419	-7.12716
	-0.135656	0	0	0	0	0	0	0	0	0	0	0	0	0	0	0	0	0	0	0	0	0	0	0	0	0	0	0	0	0	0	0	0	0	0	0	0	0	0	-6	-26	-104.67	-70.4507	3.5493	-3.89014	-5.63581	-4.50865	-0.508652	-9
	-0.135264	0	0	0	0	0	0	0	0	0	0	0	0	0	0	0	0	0	0	0	0	0	0	0	0	0	0	0	0	0	0	0	0	0	0	0	0	0	0	-1	-29.1272	-129.543	-44.8668	14.4394	-1.89014	-7	0.618511	-2.38149	-14
	-0.134873	0	0	0	0	0	0	0	0	0	0	0	0	0	0	0	0	0	0	0	0	0	0	0	0	0	0	0	0	0	0	0	1.87284	0	0	0	0	0	-2	-1	-49	-165.035	-27.8668	2.82093	3.60121	-3.12716	-1.25433	-3.12716	-5.12716
	-0.134481	0	0	0	0	0	0	0	0	0	0	0	0	0	0	0	0	0	0	0	0	0	0	0	0	0	0	0	0	0	0	1.87284	5.61851	0	0	0	0	0	-1	-4	-36.2543	-148.416	-27.3755	-15.4161	-1.0173	-5	5.49135	-3	0.618511
	-0.134089	0	0	0	0	0	0	0	0	0	0	0	0	0	0	0	0	0	0	0	0	0	0	0	0	0	0	0	0	0	0	0	3.74567	0	0	0	0	0	-1	-3	-39.1272	-141.416	5.20846	-3.05191	-16.3815	-3.12716	4.61851	-7	0.618511
	-0.133697	0	0	0	0	0	0	0	0	0	0	0	0	0	0	0	0	0	0	0	0	0	0	0	0	0	0	0	0	0	0	0	0	0	0	0	0	0	0	-9	-58.1272	-123.069	-16.1557	23.4394	-6.63581	3.61851	-5.12716	-7	-5.12716
	-0.133305	0	0	0	0	0	0	0	0	0	0	0	0	0	0	0	0	0	0	0	0	0	0	0	0	0	0	0	0	0	0	0	0	0	0	0	0	0	-1	-7	-61.6358	-154.942	12.4455	45.4221	-2.89014	2.61851	1.49135	1.61851	-4.12716
	-0.132914	0	0	0	0	0	0	0	0	0	0	0	0	0	0	0	0	0	0	0	0	0	0	0	0	0	0	0	0	0	0	0	0	0	0	0	0	0	-1	-7	-90.2543	-179.959	6.46278	24.5666	-5.76298	-1.25433	2.61851	-0.254326	-1.12716
	-0.132522	0	0	0	0	0	0	0	0	0	0	0	0	0	0	0	0	0	0	0	0	0	0	0	0	0	0	0	0	0	0	0	0	0	0	0	0	0	0	-12	-96.2543	-147.832	23.5899	19.7111	-7.50865	-4	-4	-1.12716	-0.127163
	-0.13213	0	0	0	0	0	0	0	0	0	0	0	0	0	0	0	0	0	0	0	0	0	0	0	0	0	0	0	0	0	0	0	0	0	0	0	0	0	0	-16	-98.3815	-110.214	26.1159	6.72837	1.49135	-5.12716	-3	0.745674	2.74567
	-0.131738	0	0	0	0	0	0	0	0	0	0	0	0	0	0	0	0	0	0	0	0	0	0	0	0	0	0	0	0	0	0	0	0	0	0	0	0	0	-1	-15.1272	-97.0173	-89.1038	14.1505	1.85553	2.9827	-5.25433	-0.254326	6.36419	-1.12716
	-0.131347	0	0	0	0	0	0	0	0	0	0	0	0	0	0	0	0	0	0	0	0	0	0	0	0	0	0	0	0	0	0	0	0	0	0	0	-1	-1	-1	-27	-121.017	-70.9767	20.5493	5.47404	1.36419	-3.25433	-2.12716	0.618511	-2.12716
	-0.130955	0	0	0	0	0	0	0	0	0	0	0	0	0	0	0	0	0	0	0	0	0	0	0	0	0	0	0	0	0	0	0	0	0	0	0	-1	0	-2	-47	-137.289	-50.5952	23.0579	-5.63581	-2.50865	-4.12716	3.49135	-1.12716	-0.381489
	-0.130563	0	0	0	0	0	0	0	0	0	0	0	0	0	0	0	0	0	0	0	0	0	0	0	0	0	0	0	0	0	0	0	0	0	0	0	0	0	-1	-55	-132.925	-36.8322	13.2024	-3.63581	-2.38149	-0.254326	6.36419	6.49135	-2.25433
	-0.130171	0	0	0	0	0	0	0	0	0	0	0	0	0	0	0	0	0	0	0	0	0	0	0	0	0	0	0	0	0	0	0	0	0	0	0	0	0	-1	-43.3815	-128.162	-36.705	-0.780281	-2.50865	-1.38149	-3.25433	-0.254326	2.61851	-3
	-0.129779	0	0	0	0	0	0	0	0	0	0	0	0	0	0	0	0	0	0	0	0	0	0	0	0	0	0	0	0	0	0	0	0	0	0	0	0	0	-1	-49.3815	-126.289	-12.5952	12.3296	-0.762977	-5	-3.25433	0.745674	0.745674	1.74567
	-0.129388	0	0	0	0	0	0	0	0	0	0	0	0	0	0	0	0	0	0	0	0	0	0	0	0	0	0	0	0	0	0	0	0	0	0	0	-2	0	0	-60	-128.162	-21.0865	8.45674	-4.12716	-5.12716	-2	-1	-2.12716	1.74567
	-0.128996	0	0	0	0	0	0	0	0	0	0	0	0	0	0	0	0	0	0	0	0	0	0	0	0	0	0	0	0	0	0	0	0	0	0	0	-2	0	-3	-58.1272	-100.925	-3.32354	8.96539	-2.12716	-1.50865	-0.127163	-1	0	4.61851
	-0.128604	0	0	0	0	0	0	0	0	0	0	0	0	0	0	0	0	0	0	0	0	0	0	0	0	0	0	0	0	0	0	0	0	0	0	0	-2	0	0	-69.1272	-101.052	4.29497	1.47405	-2.25433	-3.38149	-1.25433	-2	-2	2.74567
	-0.128212	0	0	0	0	0	0	0	0	0	0	0	0	0	0	0	0	0	0	0	0	0	0	0	0	0	0	0	0	0	0	0	0	0	0	0	-1	-2	-4	-78.3815	-90.705	-4.21368	-2.89014	7.9827	1.23702	-5.12716	-2	-1	4.61851
	-0.12782	0	0	0	0	0	0	0	0	0	0	0	0	0	0	0	0	0	0	0	0	0	0	0	0	0	0	0	0	0	0	0	0	0	0	0	-2	-1	-7	-96.5087	-154.815	4.00604	1.23702	4.23702	1.36419	2.61851	-0.127163	2.74567	2.74567
	-0.127429	0	0	0	0	0	0	0	0	0	0	0	0	0	0	0	0	0	0	0	0	0	0	0	0	0	0	0	0	0	0	0	0	0	0	0	0	-1	-8	-70.763	-158.069	-0.230983	4.9827	1.36419	-0.508652	1.61851	3.61851	-0.127163	-2
	-0.127037	0	0	0	0	0	0	0	0	0	0	0	0	0	0	0	0	0	0	0	0	0	0	0	0	0	0	0	0	0	0	0	0	0	0	0	0	-1	-12	-65.0173	-115.196	-6.05191	-0.381489	0.364185	-10	-4	-1.12716	-0.127163	0.872837
	-0.126645	0	0	0	0	0	0	0	0	0	0	0	0	0	0	0	0	0	0	0	0	0	0	0	0	0	0	0	0	0	0	0	0	0	0	0	0	-1	-8	-67.3988	-63.0692	-16.3988	-1.25433	-6.12716	-5	-3	0.745674	-2	-5
	-0.126253	0	0	0	0	0	0	0	0	0	0	0	0	0	0	0	0	0	0	0	0	0	0	0	0	0	0	0	0	0	0	0	0	0	0	0	0	0	-11	-69.6531	-42.3235	23.3123	-4.38149	-5.12716	-2	-0.127163	1.74567	3.74567	-5
	-0.125862	0	0	0	0	0	0	0	0	0	0	0	0	0	0	0	0	0	0	0	0	0	0	0	0	0	0	0	0	0	0	0	0	0	0	0	0	-1	-21	-70.4161	-39.8322	13.4394	-4.76298	-2.38149	0.872837	0.745674	2.49135	5.61851	-0.127163
	-0.12547	0	0	0	0	0	0	0	0	0	0	0	0	0	0	0	0	0	0	0	0	0	0	0	0	0	0	0	0	0	0	0	0	0	0	0	0	-5	-35.2543	-78.5433	-55.6877	5.69376	7.72837	-1.38149	-0.254326	4.49135	5.36419	4.49135	-2.12716
	-0.125078	0	0	0	0	0	0	0	0	0	0	0	0	0	0	0	0	0	0	0	0	0	0	0	0	0	0	0	0	0	0	0	0	0	0	0	0	-4	-41.3815	-79.9074	-15.8322	11.3296	-1.38149	2.49135	-3.12716	-4	4.36419	-1.38149	-5
	-0.124686	0	0	0	0	0	0	0	0	0	0	0	0	0	0	0	0	0	0	0	0	0	0	0	0	0	0	0	0	0	0	0	0	0	0	0	-1	-8	-48.5087	-99.7803	14.6592	34.5666	1.49135	5.49135	1.74567	-4.12716	-2.12716	2.61851	-2.12716
	-0.124294	0	0	0	0	0	0	0	0	0	0	0	0	0	0	0	0	0	0	0	0	0	0	0	0	0	0	0	0	0	0	0	0	0	0	0	0	-4	-56.5087	-83.526	14.1851	35.2024	1.10986	6.23702	5.36419	-4.12716	-1.25433	1.74567	1.61851
	-0.123903	0	0	0	0	0	0	0	0	0	0	0	0	0	0	0	0	0	0	0	0	0	0	0	0	0	0	0	0	0	0	0	0	-1	0	0	0	-9	-61.1272	-61.6704	6.43944	20.4567	9.85553	-3.12716	-2.25433	-8	-2.12716	0	1.74567
	-0.123511	0	0	0	0	0	0	0	0	0	0	0	0	0	0	0	0	0	0	0	0	0	0	0	0	0	0	0	0	0	0	0	0	-2	0	0	0	-11	-57.1272	-40.6877	19.4221	9.34688	6.23702	-2	-4	-6	-5	-2	0
	-0.123119	0	0	0	0	0	0	0	0	0	0	0	0	0	0	0	0	0	0	0	0	0	0	0	0	0	0	0	0	0	0	0	0	0	0	0	-1	-11	-52.0173	-51.1964	7.69376	13.0926	3.10986	2.74567	-3	0	-3.12716	-2.12716	1.87284
	-0.122727	0	0	0	0	0	0	0	0	0	0	0	0	0	0	0	0	0	0	0	0	0	0	0	0	0	0	0	0	0	0	0	0	0	0	0	-3	-17	-51.526	-41.9421	-5.4161	12.474	9.72837	1.74567	-3	-1	0.872837	-3	-0.381489
	-0.122335	0	0	0	0	0	0	0	0	0	0	0	0	0	0	0	0	0	0	0	0	0	0	0	0	0	0	0	0	0	0	0	0	0	0	0	-1	-11.1272	-56.6358	-48.3235	6.32958	22.9654	-3.38149	-4.12716	-1.12716	-1	-0.254326	-3.12716	1.61851
	-0.121944	0	0	0	0	0	0	0	0	0	0	0	0	0	0	0	0	0	0	0	0	0	0	0	0	0	0	0	0	0	0	0	0	0	0	0	0	-5.38149	-66.763	-49.5779	19.4394	6.23702	-1.25433	-5	-2.25433	-1	-2.12716	-3	2.74567
	-0.121552	0	0	0	0	0	0	0	0	0	0	0	0	0	0	0	0	0	0	0	0	0	0	0	0	0	0	0	0	0	0	0	0	0	0	0	0	-5.25433	-61.763	-44.2137	9.45674	-5.38149	2.74567	-5	-3	-2	-3	-2	-0.127163
	-0.12116	0	0	0	0	0	0	0	0	0	0	0	0	0	0	0	0	0	0	0	0	0	0	0	0	0	0	0	0	0	0	0	0	0	0	-1	-1	-8.12716	-71.2716	-24.0692	-4.14447	-4.50865	9.23702	-3	-6	-2.12716	-4	-3	-5
	-0.120768	0	0	0	0	0	0	0	0	0	0	0	0	0	0	0	0	0	0	0	0	0	0	0	0	0	0	0	0	0	0	0	0	0	0	-1	-2	-10.2543	-74.1618	-19.3062	7.83823	3.61851	6.49135	-3.12716	-3	2.74567	-0.127163	-2	1.74567
	-0.120377	0	0	0	0	0	0	0	0	0	0	0	0	0	0	0	0	0	0	0	0	0	0	0	0	0	0	0	0	0	0	0	0	0	0	-1	-1	-28.1272	-63.4161	-0.595168	4.60121	2.36419	-2	-1.25433	-3	0.872837	2.49135	0.745674	0.872837
	-0.119985	0	0	0	0	0	0	0	0	0	0	0	0	0	0	0	0	0	0	0	0	0	0	0	0	0	0	0	0	0	0	0	0	0	0	-2	-3	-32.2543	-54.7976	30.2777	18.3469	6.10986	-6	-5	-2	0.872837	4.49135	-1.25433	-3
	-0.119593	0	0	0	0	0	0	0	0	0	0	0	0	0	0	0	0	0	0	0	0	0	0	0	0	0	0	0	0	0	0	0	0	0	0	-1	-8	-42.1272	-53.2889	6.20242	18.0926	3.36419	-4	-3	-2	0	-1	-6	-3
	-0.119201	0	0	0	0	0	0	0	0	0	0	0	0	0	0	0	0	0	0	0	0	0	0	0	0	0	0	0	0	0	0	0	0	0	0	0	-6	-38.3815	-50.6704	8.45674	-3.0173	3.36419	-2.12716	-0.127163	-2	3.74567	-2	1.74567	0
	-0.118809	0	0	0	0	0	0	0	0	0	0	0	0	0	0	0	0	0	0	0	0	0	0	0	0	0	0	0	0	0	0	0	0	0	0	-1	-7	-50.2543	-42.1618	6.96539	-2.76298	0.491348	2.61851	0.872837	0.872837	3.74567	3.61851	5.49135	0.872837
	-0.118418	0	0	0	0	0	0	0	0	0	0	0	0	0	0	0	0	0	0	0	0	0	0	0	0	0	0	0	0	0	0	0	0	0	0	-2	-9	-59.1272	-34.2889	2.21972	-0.508652	2.49135	3.61851	-1	-1.12716	6.49135	5.49135	4.61851	-1.12716
	-0.118026	0	0	0	0	0	0	0	0	0	0	0	0	0	0	0	0	0	0	0	0	0	0	0	0	0	0	0	0	0	0	0	0	0	0	0	-16.2543	-69.2543	-55.7803	4.09256	-4.50865	-6.25433	1.74567	-1	-4	3.61851	-0.254326	3.74567	-4
	-0.117634	0	0	0	0	0	0	0	0	0	0	0	0	0	0	0	0	0	0	0	0	0	0	0	0	0	0	0	0	0	0	0	0	0	0	-1	-7.12716	-34.0173	-25.0519	14.0926	-4.38149	4.23702	-1.12716	-2	-1	0.872837	1.87284	-3	-2.12716
	-0.117242	0	0	0	0	0	0	0	0	0	0	0	0	0	0	0	0	0	0	0	0	0	0	0	0	0	0	0	0	0	0	0	0	0	0	-2	-3.12716	-29.763	13.3123	19.5839	2.36419	-3.25433	-0.127163	4.61851	0	-0.127163	-2	-1.25433	0.745674
	-0.116851	0	0	0	0	0	0	0	0	0	0	0	0	0	0	0	0	0	0	0	0	0	0	0	0	0	0	0	0	0	0	0	0	0	0	-2	-10	-36.763	17.1851	18.5839	1.23702	-4	2.74567	8.36419	0.872837	-0.254326	0	-1.12716	-2.12716
	-0.116459	0	0	0	0	0	0	0	0	0	0	0	0	0	0	0	0	0	0	0	0	0	0	0	0	0	0	0	0	0	0	0	0	0	-1	0	-14	-34.763	-14.0346	24.4567	2.23702	-0.127163	-0.127163	-1.12716	-1.12716	0.745674	3.74567	-2.12716	3.74567
	-0.116067	0	0	0	0	0	0	0	0	0	0	0	0	0	0	0	0	0	0	0	0	0	0	0	0	0	0	0	0	0	0	0	0	-1	-2	-2	-9.25433	-41.763	-19.9074	6.21972	-8.38149	-2.12716	-1.12716	-0.127163	-2	-1	1.87284	2.74567	1.87284
	-0.115675	0	0	0	0	0	0	0	0	0	0	0	0	0	0	0	0	0	0	0	0	0	0	0	0	0	0	0	0	0	0	0	0	0	0	-1	-1.25433	-61.763	-7.03461	0.855534	-2.38149	0.745674	-2.12716	-3	-4	-2	-0.127163	-2	0
	-0.115283	0	0	0	0	0	0	0	0	0	0	0	0	0	0	0	0	0	0	0	0	0	0	0	0	0	0	0	0	0	0	0	0	0	-1	0	-14	-58.6358	13.5839	-0.635815	-0.254326	-3	-3	-3	-0.127163	-1	0.745674	-1	0
	-0.114892	0	0	0	0	0	0	0	0	0	0	0	0	0	0	0	0	0	0	0	0	0	0	0	0	0	0	0	0	0	0	0	0	0	-2	-2	-15.1272	-50.0173	-8.27163	7.9827	-4.12716	-3	-3	0.872837	1.87284	-0.127163	-0.127163	0	0
	-0.1145	0	0	0	0	0	0	0	0	0	0	0	0	0	0	0	0	0	0	0	0	0	0	0	0	0	0	0	0	0	0	0	0	0	0	-3	-27.1272	-47.526	-17.1445	-2.63581	-1.38149	-1	-4	0	0	-3	-4	0	0
	-0.114108	0	0	0	0	0	0	0	0	0	0	0	0	0	0	0	0	0	0	0	0	0	0	0	0	0	0	0	0	0	0	0	0	0	0	-1.12716	-20.5087	-30.7803	-14.7803	5.72837	-2.12716	0.872837	-2.12716	-2	0	-3	-2	0	0
	-0.113716	0	0	0	0	0	0	0	0	0	0	0	0	0	0	0	0	0	0	0	0	0	0	0	0	0	0	0	0	0	0	0	0	0	0	-7.12716	-29.3815	-28.2889	-0.907444	7.60121	-4.25433	-0.127163	-3.12716	-2.12716	0	0	-1	-1	1.87284
	-0.113324	0	0	0	0	0	0	0	0	0	0	0	0	0	0	0	0	0	0	0	0	0	0	0	0	0	0	0	0	0	0	0	0	0	0	-8	-44.2543	-45.7803	10.4567	5.9827	2.49135	-1	-8	0.745674	-2	-1	0	-1.25433	0.745674
	-0.112933	0	0	0	0	0	0	0	0	0	0	0	0	0	0	0	0	0	0	0	0	0	0	0	0	0	0	0	0	0	0	0	0	0	0	-6	-37.5087	-29.1618	15.4567	4.10986	-1.25433	-4	-5	-1	-1	-2	0.872837	-0.127163	-1
	-0.112541	0	0	0	0	0	0	0	0	0	0	0	0	0	0	0	0	0	0	0	0	0	0	0	0	0	0	0	0	0	0	0	0	0	-1	-1.25433	-20.1445	9.31227	17.5839	7.23702	2.61851	-2.12716	-4	0	-3	-4	-4	3.74567	0
	-0.112149	0	0	0	0	0	0	0	0	0	0	0	0	0	0	0	0	0	0	0	0	0	0	0	0	0	0	0	0	0	0	0	0	0	-3	-10.1272	-29.3815	8.69376	16.7111	3.61851	7.36419	-1	-2	0	-1	-5	-4	0.872837	0
	-0.111757	0	0	0	0	0	0	0	0	0	0	0	0	0	0	0	0	0	0	0	0	0	0	0	0	0	0	0	0	0	0	0	0	0	-2	-7.25433	-30.3815	-7.90744	6.09256	-2.25433	0.745674	-2	-4	1.87284	2.61851	-3	-1	-1	0
	-0.111366	0	0	0	0	0	0	0	0	0	0	0	0	0	0	0	0	0	0	0	0	0	0	0	0	0	0	0	0	0	0	0	0	0	0	-8.12716	-29.5087	-9.14447	11.474	-6.12716	-5	0	-1.12716	1.87284	1.74567	-2	-1	0	0
	-0.110974	0	0	0	0	0	0	0	0	0	0	0	0	0	0	0	0	0	0	0	0	0	0	0	0	0	0	0	0	0	0	0	0	0	0	-12	-35.763	2.47404	10.3469	0.491348	-4	-0.127163	-2.25433	-1	-2	-2	-1	-1	-1
	-0.110582	0	0	0	0	0	0	0	0	0	0	0	0	0	0	0	0	0	0	0	0	0	0	0	0	0	0	0	0	0	0	0	0	0	-2	-22	-32.763	1.34688	-1.76298	4.23702	0.872837	-2.25433	-3	-0.127163	0	0	0	0	2.74567
	-0.11019	0	0	0	0	0	0	0	0	0	0	0	0	0	0	0	0	0	0	0	0	0	0	0	0	0	0	0	0	0	0	0	0	0	-1	-19	-32.5087	-1.78028	2.36419	3.74567	-1.12716	-2.12716	-2	-2	0	0	1.87284	1.87284	1.87284
	-0.109798	0	0	0	0	0	0	0	0	0	0	0	0	0	0	0	0	0	0	0	0	0	0	0	0	0	0	0	0	0	0	0	0	-1	-3	-11.2543	-7.38149	-5.50865	-2.25433	5.61851	-2.25433	-5.12716	-0.127163	0	0	-2	0.872837	0	-2
	-0.109407	0	0	0	0	0	0	0	0	0	0	0	0	0	0	0	0	0	0	0	0	0	0	0	0	0	0	0	0	0	0	0	0	-1	-4	-20.1272	-8.25433	-4.25433	-1	5.36419	-4.12716	-2.38149	2.74567	0	-1	-2	0	0	0
	-0.109015	0	0	0	0	0	0	0	0	0	0	0	0	0	0	0	0	0	0	0	0	0	0	0	0	0	0	0	0	0	0	0	0	-1	-4	-20.1272	-10.0173	2.36419	1.74567	-0.508652	-4	-3	0.745674	-3	-3	-2	0	1.87284	-2
	-0.108623	0	0	0	0	0	0	0	0	0	0	0	0	0	0	0	0	0	0	0	0	0	0	0	0	0	0	0	0	0	0	0	0	0	-1	-9.14447	-17.4161	8.60121	0.745674	-5.25433	-2.12716	-4	-1.12716	-0.127163	-0.254326	-1	1.87284	3.74567	1.74567
	-0.108231	0	0	0	0	0	0	0	0	0	0	0	0	0	0	0	0	0	0	0	0	0	0	0	0	0	0	0	0	0	0	0	0	-1	-9	-28.8901	-17.9247	-1.65312	-2.12716	-2.12716	-1.12716	-2.12716	-2.12716	-1	1.74567	0	0	-0.127163	-0.127163
	-0.107839	0	0	0	0	0	0	0	0	0	0	0	0	0	0	0	0	0	0	0	0	0	0	0	0	0	0	0	0	0	0	0	0	-1	-10	-37.6358	-25.6531	-9.52596	-6.12716	-5	1.61851	-0.254326	-4	-1	2.74567	2.74567	-1.12716	-0.254326	-3
	-0.107448	0	0	0	0	0	0	0	0	0	0	0	0	0	0	0	0	0	0	0	0	0	0	0	0	0	0	0	0	0	0	0	0	-2	-11.2543	-41.1272	-27.8901	0.728371	-1.38149	-1.25433	-0.254326	-0.254326	-7	-1	-1	-2.12716	0.872837	2.61851	-0.127163
	-0.107056	0	0	0	0	0	0	0	0	0	0	0	0	0	0	0	0	0	0	0	0	0	0	0	0	0	0	0	0	0	0	0	0	0.872837	-13.2543	-42.3815	-20.9074	-7.25433	-0.635815	3.36419	-2.12716	1.74567	-3.12716	-1	-2	0.872837	-1	-2	0
	-0.106664	0	0	0	0	0	0	0	0	0	0	0	0	0	0	0	0	0	0	0	0	0	0	0	0	0	0	0	0	0	0	0	0	-4	-17	-53.8901	-32.2716	-10.3815	0.237022	-1.38149	-6	2.74567	3.61851	-1	-3	2.74567	-2	-2	0
	-0.106272	0	0	0	0	0	0	0	0	0	0	0	0	0	0	0	0	0	0	0	0	0	0	0	0	0	0	0	0	0	0	-1	0	-2	-12.1272	-33.8901	-21.7803	8.60121	3.9827	2.74567	-9	-4	-0.127163	-0.127163	5.61851	4.61851	-3	0	0
	-0.105881	0	0	0	0	0	0	0	0	0	0	0	0	0	0	0	0	0	0	0	0	0	0	0	0	0	0	0	0	0	0	-1	-1	-2	-7.12716	-31.1445	-3.03461	10.3469	6.10986	-1	-1	-2	-2	2.74567	3.74567	4.61851	-3	-1	0
	-0.105489	0	0	0	0	0	0	0	0	0	0	0	0	0	0	0	0	0	0	0	0	0	0	0	0	0	0	0	0	0	0	0	0	0	-14	-13.6531	4.71107	-1.76298	1.23702	1.87284	1.74567	-1.12716	-1.12716	2.74567	-2	-1	0	-1	0
	-0.105097	0	0	0	0	0	0	0	0	0	0	0	0	0	0	0	0	0	0	0	0	0	0	0	0	0	0	0	0	0	0	0	0	0	-19.1272	-17.526	0.83823	5.10986	1.36419	-1	-0.127163	0.618511	-2.12716	1.87284	-2	1.74567	-1	-2	-2
	-0.104705	0	0	0	0	0	0	0	0	0	0	0	0	0	0	0	0	0	0	0	0	0	0	0	0	0	0	0	0	0	0	0	0	-2	-18.1272	-20.4161	-7.52596	-4.25433	9.23702	-3	1.87284	3.74567	-3	0	-2	-0.127163	-1	-1	0.872837
	-0.104313	0	0	0	0	0	0	0	0	0	0	0	0	0	0	0	0	0	0	0	0	0	0	0	0	0	0	0	0	0	0	0	0	-2	-13.1272	-29.526	-2.52596	-3.38149	2.61851	-0.127163	-1	-4	0	0	-2	0	0	0	3.74567
	-0.103922	0	0	0	0	0	0	0	0	0	0	0	0	0	0	0	0	0	0	0	0	0	0	0	0	0	0	0	0	0	0	0	0	-3	-8	-18.1445	4.85553	2.49135	-5	-0.127163	-2	-8	-1	-1	-4	-4	-1	0	-1
	-0.10353	0	0	0	0	0	0	0	0	0	0	0	0	0	0	0	0	0	0	0	0	0	0	0	0	0	0	0	0	0	0	0	0	-6	-3.12716	-2.89014	9.47404	-0.127163	-4.12716	-4.12716	0	-1.25433	2.74567	-4	-7.12716	-5	-2	0	-1
	-0.103138	0	0	0	0	0	0	0	0	0	0	0	0	0	0	0	0	0	0	0	0	0	0	0	0	0	0	0	0	0	0	0	0	-11.1272	-5.63581	-2.14447	2.10986	-1	3.49135	-0.254326	-1	0.872837	0	-2.12716	5.36419	0.745674	0	0	-1
	-0.102746	0	0	0	0	0	0	0	0	0	0	0	0	0	0	0	0	0	0	0	0	0	0	0	0	0	0	0	0	0	0	0	-1	-9	-20.2543	-10.6358	8.10986	5.49135	0.745674	1.87284	0	-1	-6	-4	4.49135	-0.127163	1.87284	-1	-5
	-0.102355	0	0	0	0	0	0	0	0	0	0	0	0	0	0	0	0	0	0	0	0	0	0	0	0	0	0	0	0	0	0	0	-1	-7.12716	-23.2543	-14.3815	-4.50865	7.36419	2.36419	2.74567	0	0	-3	0.872837	1.87284	-1	0	-3	-5
	-0.101963	0	0	0	0	0	0	0	0	0	0	0	0	0	0	0	0	0	0	0	0	0	0	0	0	0	0	0	0	0	0	-2	-1	-3.25433	-20.5087	-2.76298	-0.762977	8.9827	2.36419	2.74567	-1	0	-3	0	0	0	1.87284	-2	-6
	-0.101571	0	0	0	0	0	0	0	0	0	0	0	0	0	0	0	0	0	0	0	0	0	0	0	0	0	0	0	0	0	0	-2	0	-1.25433	-10.5087	3.9827	9.85553	10.8555	-10	-4	-2	0	-2	-1	-1	-2	0.872837	1.87284	-1.12716
	-0.101179	0	0	0	0	0	0	0	0	0	0	0	0	0	0	0	0	0	0	0	0	0	0	0	0	0	0	0	0	0	0	0	0	-7	-12.1272	-3.27163	12.3469	-0.635815	-6	-1	-2	2.74567	0	1.87284	-1	-4	-2	-3	3.74567
	-0.100787	0	0	0	0	0	0	0	0	0	0	0	0	0	0	0	0	0	0	0	0	0	0	0	0	0	0	0	0	0	0	-1	-1	-3	-16.8901	-10.8901	4.10986	-9.12716	-4	-3	-1	0.872837	-2	6.49135	0	0	-1	-1	0
	-0.100396	0	0	0	0	0	0	0	0	0	0	0	0	0	0	0	0	0	0	0	0	0	0	0	0	0	0	0	0	0	0	-1	-2	-14.1272	-10.6531	-16.1445	-5.89014	-1.12716	-3.12716	-2	0	-3	-1	0.872837	0	0	0	0	0
	-0.100004	0	0	0	0	0	0	0	0	0	0	0	0	0	0	0	0	0	0	0	0	0	0	0	0	0	0	0	0	0	0	0	-1	-16	-19.526	3.47404	10.7284	-1.12716	1.61851	0	1.87284	-1.12716	0	-2	0	-1	0	0	0
	-0.099612	0	0	0	0	0	0	0	0	0	0	0	0	0	0	0	0	0	0	0	0	0	0	0	0	0	0	0	0	0	0	0	-2	-10.1272	-16.1445	-13.6358	4.36419	-0.127163	-1.25433	3.74567	4.61851	1.74567	-1	-2	0	-1	-1	0	-1
	-0.0992202	0	0	0	0	0	0	0	0	0	0	0	0	0	0	0	0	0	0	0	0	0	0	0	0	0	0	0	0	0	0	-1	-4	-26	-14.0173	-8.50865	1.36419	-2.12716	-5.12716	3.74567	3.74567	0	-1	-1	0	0	0	0	-3
	-0.0988285	0	0	0	0	0	0	0	0	0	0	0	0	0	0	0	0	0	0	0	0	0	0	0	0	0	0	0	0	0	0	-2	-7	-25.1272	-7.27163	2.23702	-1.38149	-0.127163	1.61851	0	0	-2	-1	-3	-1	0	0	0.872837	-2
	-0.0984367	0	0	0	0	0	0	0	0	0	0	0	0	0	0	0	0	0	0	0	0	0	0	0	0	0	0	0	0	0	0	-1	-6	-17.1272	-12.6358	-6.63581	-2.12716	-4	-1.25433	0	3.74567	-3	-1.12716	-3	-1	-1	-1	3.74567	-2
	-0.0980449	0	0	0	0	0	0	0	0	0	0	0	0	0	0	0	0	0	0	0	0	0	0	0	0	0	0	0	0	0	0	0	0.872837	-8.25433	-4.27163	3.72837	-3.25433	-5.25433	-5	0	-1.12716	2.74567	-1.12716	-2	-1	-2	0.872837	1.87284	-1
	-0.0976531	0	0	0	0	0	0	0	0	0	0	0	0	0	0	0	0	0	0	0	0	0	0	0	0	0	0	0	0	0	0	0	-3	-10	-12.0173	8.72837	-5.12716	-0.254326	5.49135	-1	-6	0.872837	-1	-2	-2	1.74567	1.87284	1.74567	-4
	-0.0972613	0	0	0	0	0	0	0	0	0	0	0	0	0	0	0	0	0	0	0	0	0	0	0	0	0	0	0	0	0	0	-3	-7.25433	-12.1272	-6.27163	1.23702	3.61851	5.61851	4.61851	-1	-4	-2	0	-0.127163	2.74567	7.49135	0.872837	-0.127163	-3
	-0.0968695	0	0	0	0	0	0	0	0	0	0	0	0	0	0	0	0	0	0	0	0	0	0	0	0	0	0	0	0	0	1.87284	0.745674	-9.12716	-19.3815	1.96539	0.364185	2.61851	0.872837	-4	1.74567	0.872837	2.74567	1.87284	-1	1.87284	0	0.872837	-2	-1
	-0.0964777	0	0	0	0	0	0	0	0	0	0	0	0	0	0	0	0	0	0	0	0	0	0	0	0	0	0	0	0	0	0	0.745674	-1.38149	-10.8901	3.21972	0.618511	-0.254326	3.61851	2.61851	2.74567	-3	-2.12716	0.745674	-1	1.87284	1.87284	0	0	-1
	-0.096086	0	0	0	0	0	0	0	0	0	0	0	0	0	0	0	0	0	0	0	0	0	0	0	0	0	0	0	0	0	0	0	-0.254326	4.9827	11.3469	7.36419	-1	4.49135	0.745674	0.872837	-0.127163	-2	-0.254326	-4	3.74567	-2.12716	1.87284	0	-1
	-0.0956942	0	0	0	0	0	0	0	0	0	0	0	0	0	0	0	0	0	0	0	0	0	0	0	0	0	0	0	0	0	0	0	-11	0.10986	2.60121	6.36419	-1	1.61851	-2.12716	3.74567	1.87284	-1	-2	-2	3.74567	-4	0.872837	1.87284	0
	-0.0953024	0	0	0	0	0	0	0	0	0	0	0	0	0	0	0	0	0	0	0	0	0	0	0	0	0	0	0	0	0	0	-1	-9	-0.508652	15.9654	0.745674	3.61851	-2.12716	-1.12716	-1	-1	-2	-1	0	1.87284	-4	0	0.872837	-1
	-0.0949106	0	0	0	0	0	0	0	0	0	0	0	0	0	0	0	0	0	0	0	0	0	0	0	0	0	0	0	0	0	0	0	-5	1.9827	19.0926	6.23702	0.618511	-5.12716	-5	-1.12716	-1	-3	-1	0	-1	-4	-2	1.74567	-2
	-0.0945188	0	0	0	0	0	0	0	0	0	0	0	0	0	0	0	0	0	0	0	0	0	0	0	0	0	0	0	0	0	0	-1	-6	-1.89014	9.85553	0.364185	-7.25433	-4.25433	0.872837	3.74567	-2.12716	-1	0	-1	2.74567	1.87284	-0.127163	-2	-1
	-0.094127	0	0	0	0	0	0	0	0	0	0	0	0	0	0	0	0	0	0	0	0	0	0	0	0	0	0	0	0	-1	-1	-1	-9.12716	-12.5087	9.21972	6.23702	-5.12716	2.61851	-2	0	-2	-3	0	0.745674	3.74567	1.87284	-0.127163	0	-0.127163
	-0.0937353	0	0	0	0	0	0	0	0	0	0	0	0	0	0	0	0	0	0	0	0	0	0	0	0	0	0	0	0	0	-1	-1	-13	-13.763	10.7111	4.10986	-1.38149	2.74567	-2	0.872837	0.872837	-3	0	-0.127163	0	1.87284	-1	-0.127163	0.872837
	-0.0933435	0	0	0	0	0	0	0	0	0	0	0	0	0	0	0	0	0	0	0	0	0	0	0	0	0	0	0	0	0	0	-10	-17.2543	-7.89014	3.34688	2.9827	3.49135	5.49135	-2	1.87284	0	-1	-1	-1	0	0	0	-3	0
	-0.0929517	0	0	0	0	0	0	0	0	0	0	0	0	0	0	0	0	0	0	0	0	0	0	0	0	0	0	0	0	0	0	-11	-19.3815	-2.0173	-0.271629	-2.50865	4.36419	5.36419	0	0	0	-1	-5	-2	-1	-3	-1	-2	-1
	-0.0925599	0	0	0	0	0	0	0	0	0	0	0	0	0	0	0	0	0	0	0	0	0	0	0	0	0	0	0	0	0	-4	-9	-12.0173	-4.76298	-10.0173	-2.50865	-0.381489	2.74567	0	0	1.74567	0	-2	-3	-0.127163	-3	0	-2	-3
	-0.0921681	0	0	0	0	0	0	0	0	0	0	0	0	0	0	0	0	0	0	0	0	0	0	0	0	0	0	0	0	0	-1	-6	-17.8901	-8.76298	-7.38149	3.49135	0.872837	-3	3.74567	0	2.74567	-1	0	-3	0.745674	-1	0	-1	-1
	-0.0917763	0	0	0	0	0	0	0	0	0	0	0	0	0	0	0	0	0	0	0	0	0	0	0	0	0	0	0	0	0	0	-3	-15.6358	1.85553	-11.1272	3.23702	-1.12716	-3	3.61851	0.872837	3.74567	-1	-1	0.618511	0	0	0	0	0
	-0.0913846	0	0	0	0	0	0	0	0	0	0	0	0	0	0	0	0	0	0	0	0	0	0	0	0	0	0	0	0	0	-2	-9	-17.6358	2.10986	-2.76298	-4.38149	1.74567	-4	4.61851	3.74567	1.87284	0	-2	1.61851	-5	-1	-3	-1	0.872837
	-0.0909928	0	0	0	0	0	0	0	0	0	0	0	0	0	0	0	0	0	0	0	0	0	0	0	0	0	0	0	0	-1	-1	-9	-22.2543	0.364185	-2.25433	-5.12716	-4	-3	0	1.87284	0	0	-1	-2	-5	-1	-3	-1	-1
	-0.090601	0	0	0	0	0	0	0	0	0	0	0	0	0	0	0	0	0	0	0	0	0	0	0	0	0	0	0	0	-1	-1	-4	-2.14447	0.10986	-0.254326	-0.254326	-3	-2	0	0	-1	-2	-2	-3	-2	0	-2	0.872837	0.872837
	-0.0902092	0	0	0	0	0	0	0	0	0	0	0	0	0	0	0	0	0	0	0	0	0	0	0	0	0	0	0	0	-1	-2	-2.25433	10.9654	14.474	2.74567	-1	-2	-1.25433	1.74567	-2	-1	0	-1	-1	-1	-2	-2	0	0.872837
	-0.0898174	0	0	0	0	0	0	0	0	0	0	0	0	0	0	0	0	0	0	0	0	0	0	0	0	0	0	0	0	0	-2	-7.12716	1.47405	8.85553	0.872837	0.872837	2.61851	-0.127163	-0.127163	-1	-2	-1	0	0	-1	-1	-4	-2	-1
	-0.0894256	0	0	0	0	0	0	0	0	0	0	0	0	0	0	0	0	0	0	0	0	0	0	0	0	0	0	0	0	0	-3	-14.1272	-10.0173	1.23702	0.872837	1.74567	2.61851	1.87284	0	-1	-4	-1	-1	-1	-1	0	-3	-3	-1
	-0.0890339	0	0	0	0	0	0	0	0	0	0	0	0	0	0	0	0	0	0	0	0	0	0	0	0	0	0	0	0	-1	-2	-14.1272	-7.76298	9.72837	5.49135	-0.127163	2.74567	0	-2	-2	-2	0	0	0	0	0	-2	-3	-2
	-0.0886421	0	0	0	0	0	0	0	0	0	0	0	0	0	0	0	0	0	0	0	0	0	0	0	0	0	0	0	-1	-2	-4	-16.2543	-0.144466	8.72837	2.74567	0.745674	-2	-1	-0.127163	-2.12716	-3	-2	0	-1	-0.127163	-1.12716	-1.12716	-1	-1
	-0.0882503	0	0	0	0	0	0	0	0	0	0	0	0	0	0	0	0	0	0	0	0	0	0	0	0	0	0	0	0	-2	-4	-5.63581	-7.27163	3.36419	5.49135	4.61851	0.745674	-2	-2.12716	-1.12716	0	-3	-2	-1	-1.12716	-3	3.74567	-2	-1
	-0.0878585	0	0	0	0	0	0	0	0	0	0	0	0	0	0	0	0	0	0	0	0	0	0	0	0	0	0	0	0	-4	-6	-15.3815	14.7111	8.23702	1.74567	2.61851	3.61851	-2	-4	-1	0	-3	-2	-2	-2	0	0	-3	-0.127163
	-0.0874667	0	0	0	0	0	0	0	0	0	0	0	0	0	0	0	0	0	0	0	0	0	0	0	0	0	0	0	0	-2	-6	-11.6358	3.34688	3.36419	-3	0.872837	0	-1	-3	0	0	-1	-2	-2	-2	-2	-1	-1	3.74567
	-0.0870749	0	0	0	0	0	0	0	0	0	0	0	0	0	0	0	0	0	0	0	0	0	0	0	0	0	0	0	0	-3	-4.25433	-10.5087	9.60121	13.6012	-3.12716	2.74567	1.74567	0	0	0	-2	0	0	-2	-1	-1	-1	0	1.87284
	-0.0866831	0	0	0	0	0	0	0	0	0	0	0	0	0	0	0	0	0	0	0	0	0	0	0	0	0	0	0	0	-2	-10.1272	-25.2543	11.7284	2.61851	0.618511	2.61851	1.74567	0.872837	0	0	-1	0	0	-3	3.74567	-1	-3	-1	0
	-0.0862914	0	0	0	0	0	0	0	0	0	0	0	0	0	0	0	0	0	0	0	0	0	0	0	0	0	0	0	0	0	-12	-18.3815	3.23702	-1.12716	-2.12716	-0.127163	-1	-1	0	0.872837	0.872837	0.872837	1.74567	-1	1.87284	0	-2	0	0
	-0.0858996	0	0	0	0	0	0	0	0	0	0	0	0	0	0	0	0	0	0	0	0	0	0	0	0	0	0	0	0	0	-10	-6.76298	3.23702	2.49135	2.61851	-0.127163	0	-1	-2	-0.127163	2.74567	-1	-0.127163	0	1.87284	-0.127163	-0.127163	0	0
	-0.0855078	0	0	0	0	0	0	0	0	0	0	0	0	0	0	0	0	0	0	0	0	0	0	0	0	0	0	0	0	-2	-8.12716	-8.63581	-4.63581	0.618511	4.49135	-3	0	1.87284	1.74567	-2	0	-1	-2	0	-2	-3.12716	0.872837	0	0
	-0.085116	0	0	0	0	0	0	0	0	0	0	0	0	0	0	0	0	0	0	0	0	0	0	0	0	0	0	0	-1	-3	-8	-5.50865	-5.63581	7.36419	-4	-2	-0.127163	0.872837	2.74567	-1.12716	-1.12716	-4	-1	-1	-2	-4	0.872837	-1	0
	-0.0847242	0	0	0	0	0	0	0	0	0	0	0	0	0	0	0	0	0	0	0	0	0	0	0	0	0	0	-1	-2	-3	-8	2.9827	24.5839	9.9827	-4	-4	-1	1.87284	-3	-2.12716	-1.12716	-2	-2	0	-2	-3	-4	-0.127163	-1
	-0.0843324	0	0	0	0	0	0	0	0	0	0	0	0	0	0	0	0	0	0	0	0	0	0	0	0	0	0	-1	-1	-1	-2.12716	6.72837	12.6012	-0.508652	-3.12716	-2	0.872837	3.61851	-1	-2.12716	0	-2	0	0	0	-1	-2	0.872837	-1.12716
	-0.0839407	0	0	0	0	0	0	0	0	0	0	0	0	0	0	0	0	0	0	0	0	0	0	0	0	0	0	0	0	-1	-3.12716	-5.38149	7.10986	-4.38149	-2	-3	-0.254326	-0.127163	-5	-3	-1	0	-1	0	0	-1	0	1.87284	2.74567
	-0.0835489	0	0	0	0	0	0	0	0	0	0	0	0	0	0	0	0	0	0	0	0	0	0	0	0	0	0	0	0	-2.12716	-13	-6.63581	-3.50865	-3.38149	2.74567	-1	-3	-0.127163	-5	-2	-2	0	-2	-1	1.87284	-1	0	0	3.74567
	-0.0831571	0	0	0	0	0	0	0	0	0	0	0	0	0	0	0	0	0	0	0	0	0	0	0	0	0	0	0	0	0.745674	-5.12716	-8.50865	-0.635815	-2.12716	4.61851	0	0	2.74567	-0.127163	3.61851	-2	-2	-2	0.872837	0.872837	0.872837	0	0.872837	0.872837
	-0.0827653	0	0	0	0	0	0	0	0	0	0	0	0	0	0	0	0	0	0	0	0	0	0	0	0	0	0	0	0	-2.12716	-4.25433	-3.76298	-6.12716	-2.12716	-3.25433	-1	-1	-0.127163	-4	3.74567	0	0	-2	-1	-2	1.87284	1.87284	-1	1.87284
	-0.0823735	0	0	0	0	0	0	0	0	0	0	0	0	0	0	0	0	0	0	0	0	0	0	0	0	0	0	0	0	-3.12716	-12.3815	-10.6358	-6.25433	-5.12716	-3.12716	-2	1.74567	-1.12716	-0.127163	1.87284	0.872837	0	-1	-2	-2	1.87284	1.87284	-2	0
	-0.0819817	0	0	0	0	0	0	0	0	0	0	0	0	0	0	0	0	0	0	0	0	0	0	0	0	0	0	0	0	-2.12716	-19.5087	1.34688	-6.25433	-2.25433	-1.25433	-1	3.74567	3.61851	1.74567	3.74567	0.872837	-1	0	-1	-2	1.87284	3.74567	-0.127163	-2
	-0.08159	0	0	0	0	0	0	0	0	0	0	0	0	0	0	0	0	0	0	0	0	0	0	0	0	0	0	0	0	-4.25433	-27.1272	1.47405	1.36419	6.10986	9.23702	-1	0	4.61851	4.61851	1.87284	3.74567	-1	0	0	0	7.49135	1.87284	-0.127163	-1
	-0.0811982	0	0	0	0	0	0	0	0	0	0	0	0	0	0	0	0	0	0	0	0	0	0	0	0	0	0	0	0.872837	-10.1272	-7.89014	-4.27163	-3.50865	6.36419	-2	0	0	3.74567	3.61851	1.87284	-0.127163	0	1.87284	0	-1	3.74567	1.87284	-2	-1
	-0.0808064	0	0	0	0	0	0	0	0	0	0	0	0	0	0	0	0	0	0	0	0	0	0	0	0	0	0	0	-2.12716	-6.12716	-0.271629	-10.1445	-1.25433	2.61851	1.87284	0	0	3.74567	0.872837	0	-2	0	2.74567	1.87284	-2	0	0	0	-5
	-0.0804146	0	0	0	0	0	0	0	0	0	0	0	0	0	0	0	0	0	0	0	0	0	0	0	0	0	0	0	-2	-8	19.5839	1.85553	0.872837	3.61851	1.87284	0	0	-0.254326	4.61851	0	-3	0	1.74567	0.872837	0	0	0	-2	-5
	-0.0800228	0	0	0	0	0	0	0	0	0	0	0	0	0	0	0	0	0	0	0	0	0	0	0	0	0	0	0	-2	-5.25433	14.7111	14.6012	2.74567	1.87284	-1	0	1.87284	-0.254326	4.61851	0.872837	-1	0	1.74567	0	-1	-1	-1	-2	-1
	-0.079631	0	0	0	0	0	0	0	0	0	0	0	0	0	0	0	0	0	0	0	0	0	0	0	0	0	0	-2	-1	-6.12716	-4.52596	6.85553	2.74567	-2.12716	-1	0	1.87284	3.74567	-2	-3	-2	-1	0.872837	-1	-3	0	-1	-5	0
	-0.0792393	0	0	0	0	0	0	0	0	0	0	0	0	0	0	0	0	0	0	0	0	0	0	0	0	0	0	-1	-2	-9.12716	-15.6358	0.10986	5.49135	-1.25433	1.74567	0	-2	0	0	-0.127163	2.74567	-2	0	1.87284	-2	-2	0	-3	0
	-0.0788475	0	0	0	0	0	0	0	0	0	0	0	0	0	0	0	0	0	0	0	0	0	0	0	0	0	0	0	-4	-25	-8.14447	0.364185	-3.38149	-0.254326	0.745674	0	-2	0	-1	1.87284	5.61851	1.87284	0	-1	0	0	0	0	0
	-0.0784557	0	0	0	0	0	0	0	0	0	0	0	0	0	0	0	0	0	0	0	0	0	0	0	0	0	0	0	0	-18.6358	1.72837	9.10986	4.23702	0.618511	-4	0	-1	1.87284	4.61851	0.872837	1.87284	0	-1	-1	0	-1	0	0	0
	-0.0780639	0	0	0	0	0	0	0	0	0	0	0	0	0	0	0	0	0	0	0	0	0	0	0	0	0	0	-2	-4	-11.3815	0.364185	5.10986	10.8555	-2	-1	0	3.74567	0	5.61851	1.87284	0	0	0	0	-1	-0.127163	1.87284	-1	0
	-0.0776721	0	0	0	0	0	0	0	0	0	0	0	0	0	0	0	0	0	0	0	0	0	0	0	0	0	0	-1	-1.12716	-6.25433	-5.12716	1.36419	2.49135	-6	-2	-1	1.87284	3.74567	0	0	-2	-1	0	0	-2	-1	1.87284	-2	-2
	-0.0772803	0	0	0	0	0	0	0	0	0	0	0	0	0	0	0	0	0	0	0	0	0	0	0	0	0	-1	-2	-8	-0.381489	6.10986	-1.38149	-4	-7	-1.12716	1.87284	1.87284	3.74567	-2	-2	-0.254326	-1	0	0	-1	-1	0	0	-1
	-0.0768885	0	0	0	0	0	0	0	0	0	0	0	0	0	0	0	0	0	0	0	0	0	0	0	0	0	-1	-1	-9	-8.25433	4.23702	-5.12716	-1.25433	-0.127163	0	1.87284	-3	1.87284	-2	-2	0.872837	-3	0	-1	-1	-1	0	3.74567	0
	-0.0764968	0	0	0	0	0	0	0	0	0	0	0	0	0	0	0	0	0	0	0	0	0	0	0	0	0	0	-1	-6.12716	-8.38149	3.72837	-2.25433	-4	0.745674	0	0	-4	0.872837	0	0	-1	-2	2.74567	-1.12716	-3	-2	0	1.87284	0
	-0.076105	0	0	0	0	0	0	0	0	0	0	0	0	0	0	0	0	0	0	0	0	0	0	0	0	0	0	-1	-5	-5.50865	-6.63581	-1.25433	-5	0.745674	0	-2	-2	4.61851	0.872837	3.74567	-1	-3	0.872837	-3	1.87284	-2	0	0	-2
	-0.0757132	0	0	0	0	0	0	0	0	0	0	0	0	0	0	0	0	0	0	0	0	0	0	0	0	0	0	0	-3.12716	-2.63581	5.72837	-3.38149	-2.12716	-4	1.74567	-3	-0.127163	2.74567	-0.127163	2.74567	-2	-1	-1	-2	3.74567	1.87284	0	0	-1
	-0.0753214	0	0	0	0	0	0	0	0	0	0	0	0	0	0	0	0	0	0	0	0	0	0	0	0	0	0	-1	-6	1.85553	23.7111	8.23702	-0.127163	3.61851	-0.254326	-2	-2.12716	-0.127163	0	-2	-2	0	-2	-1	-3	0	0	-1	0
	-0.0749296	0	0	0	0	0	0	0	0	0	0	0	0	0	0	0	0	0	0	0	0	0	0	0	0	0	0	-4	-3.38149	0.982697	23.5839	10.8555	1.74567	3.61851	3.61851	-1	-3	-2	0	-1	0	-1	-2	0	-1	1.87284	0	-2	0
	-0.0745378	0	0	0	0	0	0	0	0	0	0	0	0	0	0	0	0	0	0	0	0	0	0	0	0	0	0	-2	-2.38149	-0.271629	5.47404	2.36419	3.61851	2.49135	2.74567	0.872837	-0.127163	-2	0	-1	-1	-5	-4	-1	0	-0.127163	3.74567	0	-1
	-0.0741461	0	0	0	0	0	0	0	0	0	0	0	0	0	0	0	0	0	0	0	0	0	0	0	0	0	0	-3	-7.38149	-0.271629	-6.89014	-1.50865	2.74567	2.49135	-1.12716	-2.12716	3.74567	-1.12716	0.872837	1.87284	1.74567	-3	-3	0	0	0.872837	1.87284	0	0
	-0.0737543	0	0	0	0	0	0	0	0	0	0	0	0	0	0	0	0	0	0	0	0	0	0	0	0	0	0	-2	-11	3.9827	0.10986	-5.12716	-2.12716	-4	-3	-1.12716	1.87284	-0.127163	1.87284	2.74567	0.872837	-2	-3	1.87284	-3	0.872837	0	0	0
	-0.0733625	0	0	0	0	0	0	0	0	0	0	0	0	0	0	0	0	0	0	0	0	0	0	0	0	0	0	-4	-11.1272	-2.63581	15.6012	-5	-3.25433	-2	-1	-2.12716	-1	-2	-1	-3	-3	-0.127163	1.74567	0.872837	-1	-3	0	0	-1
	-0.0729707	0	0	0	0	0	0	0	0	0	0	0	0	0	0	0	0	0	0	0	0	0	0	0	0	0	0	-7	-12.1272	-2.76298	14.6012	1.61851	0.618511	1.87284	-1.12716	-4.12716	-1	0	-2	0	0	0.872837	0.872837	0	-1	-2	-1	0	-2
	-0.0725789	0	0	0	0	0	0	0	0	0	0	0	0	0	0	0	0	0	0	0	0	0	0	0	0	0	-2	-4	-14.1272	-2.63581	-1.25433	1.74567	-0.127163	0.745674	-0.127163	-2.12716	-2	0	-2	-1	0	-1	0	0	0	0	0	0	-1
	-0.0721871	0	0	0	0	0	0	0	0	0	0	0	0	0	0	0	0	0	0	0	0	0	0	0	0	0	-1	-4	-23	-7.38149	3.23702	-1.12716	-1	-2	-2	1.74567	1.87284	0	0	0	0	-0.127163	0	0	0	0	0	0	0
	-0.0717954	0	0	0	0	0	0	0	0	0	0	0	0	0	0	0	0	0	0	0	0	0	0	0	-2	0	0	-6	-17	-10.2543	2.49135	-5	-1	-0.254326	-2	7.49135	1.87284	0	0	0	0	3.74567	-1	-2	-3	-1	1.87284	3.74567	1.87284
	-0.0714036	0	0	0	0	0	0	0	0	0	0	0	0	0	0	0	0	0	0	0	0	0	0	0	-1	0	0	-5	-9	-5	-3	-0.127163	-0.127163	6.49135	4.61851	1.74567	-1	0	0	0	0	-2	-2	-3	-0.127163	0.872837	0	1.87284	0
	-0.0710118	0	0	0	0	0	0	0	0	0	0	0	0	0	0	0	0	0	0	0	0	0	0	0	0	-1	-1	-6	-7	-6	-4	-3.12716	-2	0.872837	1.74567	-3.12716	-3	0	0	0	1.87284	-0.127163	-3	-2	0.872837	0	0	0	0
	-0.07062	0	0	0	0	0	0	0	0	0	0	0	0	0	0	0	0	0	0	0	0	0	0	0	0	0	-1	-8.12716	-11.5087	-6	-1	-4	-3	-2.12716	5.61851	-1.12716	-2	1.87284	-1	-1	0	-1.12716	-3	-1	-2	-1	0	0	-1
	-0.0702282	0	0	0	0	0	0	0	0	0	0	0	0	0	0	0	0	0	0	0	0	0	0	0	0	0	-2	-11.1272	-8.38149	-4.12716	-2	-3	0.872837	-1.12716	-0.127163	-1	0	3.74567	-1	-1	0.872837	-3	3.61851	-1	0	0	0	0	-4
	-0.0698364	0	0	0	0	0	0	0	0	0	0	0	0	0	0	0	0	0	0	0	0	0	0	0	0	0	-3	-13	-6.12716	2.49135	0.618511	0.745674	-2.12716	-2	0.872837	0	-1	-2	-3	-1	0.745674	-1	2.74567	2.74567	-1	-1	-1	-0.127163	-2.12716
	-0.0694447	0	0	0	0	0	0	0	0	0	0	0	0	0	0	0	0	0	0	0	0	0	0	0	0	0	-3	-6	-0.127163	2.49135	-3.12716	0.745674	-2	0	0.745674	-2	0.872837	-2	-3	0	-2	-1	-2	0	-1	-1	-3	1.74567	-0.254326
	-0.0690529	0	0	0	0	0	0	0	0	0	0	0	0	0	0	0	0	0	0	0	0	0	0	0	0	-1	-3	-9	-2.25433	-3.38149	-8	0	-1	1.87284	-6	2.74567	-2.12716	1.87284	0	0	-3	-1	-1	-1	0	0	-1	7.49135	0.872837
	-0.0686611	0	0	0	0	0	0	0	0	0	0	0	0	0	0	0	0	0	0	0	0	0	0	0	0	-3	-6	-8	-17	2.36419	-5	-3	-4	0.745674	1.74567	0.872837	-1.12716	0	0	0	-1	0	0	-1	-1	-4	-1	1.87284	0
	-0.0682693	0	0	0	0	0	0	0	0	0	0	0	0	0	0	0	0	0	0	0	0	0	0	0	0	-3	-4	-5	-9.50865	4.23702	0.618511	-8	-4	-2	-1.12716	0	0	0	0	1.87284	1.87284	0	0	-1	-1	-3	-2	0	-1
	-0.0678775	0	0	0	0	0	0	0	0	0	0	0	0	0	0	0	0	0	0	0	0	0	0	0	0	-1	-1	-10	0.855534	3.36419	-2.25433	-7	-3	-2	-2	0	0	0	0	0	1.87284	-1	0	-1	0	0.872837	-0.127163	-1	-1
	-0.0674857	0	0	0	0	0	0	0	0	0	0	0	0	0	0	0	0	0	0	0	0	0	0	0	-1	-3	-2	-8	2.9827	3.36419	-8	-1	-1	-1	0	-0.127163	1.87284	1.87284	-1	-1	-1	-1	-3	-2	0	1.87284	0	-2	0
	-0.067094	0	0	0	0	0	0	0	0	0	0	0	0	0	0	0	0	0	0	0	0	0	0	0	-1	-5	-2	-9.25433	-5.63581	3.10986	-0.381489	-2	7.49135	1.87284	0	0.872837	-1.12716	3.74567	0	-1	0.745674	-2	-4	0.872837	-1	0	-1	0	0
	-0.0667022	0	0	0	0	0	0	0	0	0	0	0	0	0	0	0	0	0	0	0	0	0	0	0	0	-2.25433	-11	-20.2543	-4.89014	3.9827	-1.38149	2.74567	6.49135	0.872837	-1	-1	-2	0	0	-1	1.87284	-4	-5	3.74567	-1	-2	-2	0	0
	-0.0663104	0	0	0	0	0	0	0	0	0	0	0	0	0	0	0	0	0	0	0	0	0	0	0	-2	-4.25433	-11	-24	0.237022	2.23702	-5.12716	0.872837	-1.12716	-0.127163	-1	0	0	-2	-1	-4	-1	0	-2	1.87284	0	-3	0	0	0
	-0.0659186	0	0	0	0	0	0	0	0	0	0	0	0	0	0	0	0	0	0	0	0	0	0	0	0	-3.12716	-6	-14	-3.76298	-4.12716	-5	-3	-2.12716	-2	0	0	0	-1	-1	-2	-1	2.74567	-1	0	-1	0	-4	0	3.74567
	-0.0655268	0	0	0	0	0	0	0	0	0	0	0	0	0	0	0	0	0	0	0	0	0	0	0	0	-1	-0.127163	-9.12716	1.23702	-6	-3	-5.12716	-4.25433	0	0	0	0	0	0	0	0	1.87284	-4	0	-2	0	-2	0	3.74567
	-0.065135	0	0	0	0	0	0	0	0	0	0	0	0	0	0	0	0	0	0	0	0	0	0	0	0	0	0.745674	-4.63581	-3.50865	-4.12716	-2	-3	-2.12716	-1	0	1.87284	0	3.74567	0	-1	-1	0	-2	0	-2	0	-1	0	0
	-0.0647432	0	0	0	0	0	0	0	0	0	0	0	0	0	0	0	0	0	0	0	0	0	0	0	0	-1.12716	-9.12716	-14.3815	-8.38149	-4.12716	-3	-1	-1.12716	0	0.872837	3.74567	1.87284	1.87284	0	-3	-4	0	-3	-2	-2	0	0.872837	-0.127163	0
	-0.0643515	0	0	0	0	0	0	0	0	0	0	0	0	0	0	0	0	0	0	0	0	0	0	0	-1	-8	-7.12716	-3.76298	-1.76298	-6.12716	-4	2.74567	-3.12716	0	-2	4.61851	1.87284	1.87284	0	-1	-1	0	0.872837	4.61851	0.872837	-1	3.74567	1.87284	0
	-0.0639597	0	0	0	0	0	0	0	0	0	0	0	0	0	0	0	0	0	0	0	0	0	0	0	-2	-7	-13	-7.76298	-5.63581	-0.254326	-0.254326	-2.12716	-4	0	-1	-1	2.74567	-1	0	0	-2	0	3.74567	7.49135	0.872837	-4	-1	0	0
	-0.0635679	0	0	0	0	0	0	0	0	0	0	0	0	0	0	0	0	0	0	0	0	0	0	0	-1	-4	-16.1272	-11.3815	-3.50865	-5.25433	-0.254326	-4	2.74567	0	-2	-1	0	-1	-3	-3	-3	-3	0.872837	0.872837	-1	-2	-2	0.872837	3.74567
	-0.0631761	0	0	0	0	0	0	0	0	0	0	0	0	0	0	0	0	0	0	0	0	0	0	0	0	-6	-25	-13.1272	-2.50865	-1.38149	-2.38149	-7	-3.12716	-3	-1	0	0	0	-7	-4	-5	-3	-2	0	-5	-1	-2	1.87284	2.74567
	-0.0627843	0	0	0	0	0	0	0	0	0	0	0	0	0	0	0	0	0	0	0	0	0	0	3.74567	-1	-4	-16	-8.25433	-1.50865	-0.381489	-6.12716	-3	-2	0	0	0	0	3.74567	-6	-1	-2	0	-1	0	-3	-1	-4	-2	1.87284
	-0.0623925	0	0	0	0	0	0	0	0	0	0	0	0	0	0	0	0	0	0	0	0	0	0	1.87284	-2	-16	-10	-6.25433	0.618511	-4.25433	-3	-0.127163	1.87284	1.87284	3.74567	0	0	3.74567	-1	-2	-1	0	0.872837	0.872837	0	0	-4	-4	2.74567
	-0.0620008	0	0	0	0	0	0	0	0	0	0	0	0	0	0	0	0	0	0	0	0	0	0	0	-3	-9	-9.12716	1.36419	-1.76298	-2.50865	-3	1.74567	0	2.74567	-1	0	0	0	-4	-3	0	0	0.872837	0	0	0	-1	-6	-2
	-0.061609	0	0	0	0	0	0	0	0	0	0	0	0	0	0	0	0	0	0	0	0	0	0	0	0	-4	-5.25433	6.9827	0.237022	-2.25433	0.745674	-0.254326	5.61851	3.74567	-2	0	0	-2	-4	-3	0	0.872837	0	-1	1.87284	0	0	-3	-6
	-0.0612172	0	0	0	0	0	0	0	0	0	0	0	0	0	0	0	0	0	0	0	0	0	0	0	0	-4	-3.25433	-1.76298	-7.25433	-7	0.745674	-0.127163	3.61851	0.872837	-1	0	0	-3.12716	4.49135	-0.127163	-1	1.74567	-1.12716	-2	0.872837	-1.12716	-2	-3	-3
	-0.0608254	0	0	0	0	0	0	0	0	0	0	0	0	0	0	0	0	0	0	0	0	0	0	0	-2	-10	-6.25433	-8.50865	-8.12716	0.745674	-0.127163	0.872837	1.74567	-1	-2	-0.127163	0.872837	-2.12716	2.74567	2.74567	-1	-3	-0.127163	-4	-1	-3	0	-2	-3
	-0.0604336	0	0	0	0	0	0	0	0	0	0	0	0	0	0	0	0	0	0	0	0	0	0	0	-2	-5	-12	-4.63581	0.618511	3.49135	-3.12716	-3.12716	-1.12716	-1.12716	2.74567	-1.25433	0	3.74567	1.87284	0.872837	-1	-4	-0.127163	0.872837	-2	-1	0	0	-2
	-0.0600418	0	0	0	0	0	0	0	0	0	0	0	0	0	0	0	0	0	0	0	0	0	-1	-1	-3	-1	-16.1272	-6.76298	-0.508652	-0.254326	-8.12716	-2.12716	-1	0.872837	5.49135	-3	-0.127163	0.872837	1.87284	-2	0	-2	2.74567	-3	-5	-5	0	-1	-2
	-0.0596501	0	0	0	0	0	0	0	0	0	0	0	0	0	0	0	0	0	0	0	0	0	0	-1	-6	-1	-9.38149	-10.5087	-0.635815	-4.38149	-3.25433	-5.12716	0.872837	2.74567	3.74567	-3	0.745674	2.61851	-1	-3	-1	0	0.872837	1.74567	-3	-2	0	-1	-1
	-0.0592583	0	0	0	0	0	0	0	0	0	0	0	0	0	0	0	0	0	0	0	0	0	0	-1	-6	-5	-18	-8.25433	1.10986	-4.63581	-0.381489	0.491348	-3	-1	0	1.87284	4.61851	-1.25433	-5	-2	0.872837	-1	-2.12716	0.872837	-2	-1	-1	-2	0
	-0.0588665	0	0	0	0	0	0	0	0	0	0	0	0	0	0	0	0	0	0	0	0	0	0	0	-6	-12.2543	-12.6358	-13.1272	-0.381489	-7.12716	-1.25433	-4.25433	-1.12716	-2	-2	1.87284	5.61851	-4	-5	-1	3.74567	-1	2.61851	-3	-3	1.74567	-1	-3	-2
	-0.0584747	0	0	0	0	0	0	0	0	0	0	0	0	0	0	0	0	0	0	0	0	0	0	0	-4	-11.5087	-9.76298	-15.2543	-6.12716	-6.12716	0.872837	-2.12716	-1	-3	2.74567	3.74567	3.74567	0	-0.127163	4.61851	-2	-0.127163	7.23702	-6	-2	0.872837	0	-2	-4
	-0.0580829	0	0	0	0	0	0	0	0	0	0	0	0	0	0	0	0	0	0	0	0	0	0	0	-4	-0.635815	-10.6358	-8.50865	-5.38149	-1.25433	-1.12716	2.61851	0	1.87284	1.87284	-1	0.872837	0	-2	7.49135	-3	-3	5.49135	-2	0	-1	0	-1	-5
	-0.0576911	0	0	0	0	0	0	0	0	0	0	0	0	0	0	0	0	0	0	0	0	0	0	-1	-5.12716	-9.25433	-8.89014	-0.762977	-10	-1.38149	-1.12716	1.74567	-1	-1	0	0	-1	0	0	3.74567	-1.12716	-4	-5.12716	-1	-3	-1	0	0.872837	-5
	-0.0572994	0	0	0	0	0	0	0	0	0	0	0	0	0	0	0	0	0	0	0	0	0	0	0	-4.12716	-8.38149	-5.0173	-11.6358	-2.12716	-2.25433	-1.25433	-2.25433	-4	-5	-3	0	-1	0	-1	0.872837	1.74567	-6	-3	-2	-3	-1	1.87284	2.74567	-5
	-0.0569076	0	0	0	0	0	0	0	0	0	0	0	0	0	0	0	0	0	0	0	0	0	0	-1	-4	-10	-2.63581	-26.1272	-0.254326	-4.12716	-3	-2.25433	-6	-6.12716	-2.12716	-1	-2	0	-2.12716	-2	-1	-3	-2	-2	-1	0	0	1.87284	0.872837
	-0.0565158	0	0	0	0	0	0	0	0	0	0	0	0	0	0	0	0	0	0	0	0	0	0	-2	0	-9.50865	-7.63581	-11	-2.12716	-7.12716	-4	-1.12716	-2	-7.12716	4.61851	0	-3	-1	-0.254326	-2	-0.127163	-2	-5	-2	-2	-2	-1	3.61851	2.74567
	-0.056124	0	0	0	0	0	0	0	0	0	0	0	0	0	0	0	0	0	0	0	0	0	0	-2	-1	-12.1272	-11.5087	-3.38149	-1	-2.12716	-3	-3	-1.12716	-4	0.872837	1.87284	-2	-1	1.87284	-1	1.74567	-4	-2	0	-1	-1	-1	0.872837	-1
	-0.0557322	0	0	0	0	0	0	0	0	0	0	0	0	0	0	0	0	0	0	0	0	0	0	-2	-2	-14	-16.5087	-12.2543	-1	-4.12716	-5	-1	1.74567	-1	0	0	0	0	-1	-4	-1	-2	0	-2	-1	-1.12716	-1	-1	0
	-0.0553404	0	0	0	0	0	0	0	0	0	0	0	0	0	0	0	0	0	0	0	0	0	0	0	-6	-13	-19.6358	-16.2543	-0.635815	-4.25433	-7	0	0	0	0	0	1.87284	-1.12716	-1	-2	-3	0	0	-1	-5	-0.254326	-1	5.61851	-1
	-0.0549486	0	0	0	0	0	0	0	0	0	0	0	0	0	0	0	0	0	0	0	0	0	0	0	-8.12716	-13	-13.6358	2.23702	-2.38149	-3.25433	-6	-2	-1	-2	1.87284	0	0	-0.127163	-1	-4	-4	0	0	-1	-6	-0.127163	2.74567	5.49135	-3
	-0.0545569	0	0	0	0	0	0	0	0	0	0	0	0	0	0	0	0	0	0	0	0	0	0	0	-8.25433	-4.50865	-13.1272	-3.25433	-4.12716	0.618511	0.745674	-1	0.872837	-0.254326	0.872837	-1	0	-1	0	-2	-3	-3	0	-1	-4	0.745674	-1.12716	-5	-1
	-0.0541651	0	0	0	0	0	0	0	0	0	0	0	0	0	0	0	0	0	0	0	0	0	0	-1	-9	-9.38149	-16.1272	-9	-8	-3.38149	0.872837	0	-0.127163	-1.12716	-2	-7	-2	-1	-2	0.872837	-1	-1	0	0	-4	2.49135	-0.127163	-4	-1
	-0.0537733	0	0	0	0	0	0	0	0	0	0	0	0	0	0	0	0	0	0	0	0	0	0	-1	-9.12716	-12.2543	-9.38149	-11	-9.12716	-9.12716	-2	0	0.872837	-0.127163	-3	-8	-2	0	-1.12716	-2.12716	-2	3.74567	-1	-1	-2	1.61851	-4	1.74567	-1
	-0.0533815	0	0	0	0	0	0	0	0	0	0	0	0	0	0	0	0	0	0	0	0	0	0	-2	-7.12716	-0.635815	1.23702	-3.12716	-9	-4.25433	1.74567	0	-3	-1	0	-1.12716	-3	-1	0	-1	-2	0.872837	-2	-2	1.87284	-3	-2	0.872837	0.872837
	-0.0529897	0	0	0	0	0	0	0	0	0	0	0	0	0	0	0	0	0	0	0	0	0	0	-2	-13	-2.63581	5.10986	-3.25433	-8	-7.25433	2.61851	1.74567	-2	-2	1.87284	-2.12716	-0.127163	1.87284	0	4.61851	3.61851	-2	-1	0	0.872837	-0.127163	-5	-4	-0.127163
	-0.0525979	0	0	0	0	0	0	0	0	0	0	0	0	0	0	0	0	0	0	0	0	0	-1	-3	-12	-11.1272	-0.381489	-2.50865	-9	-3.38149	1.74567	2.49135	-1	-4	1.87284	0.745674	-1.25433	0	0	3.61851	3.49135	-3	-3	-0.127163	0	-2	-4	-5	-1.12716
	-0.0522062	0	0	0	0	0	0	0	0	0	0	0	0	0	0	0	0	0	0	0	0	0	-1	-5	-9	-13.1272	-3.50865	-4.38149	-4.38149	2.49135	-5	-3.12716	-1	-6	-1	-0.127163	-5	-2	0	-1	-1.12716	-2	-3	-1.25433	0	-1	-3	-6	2.74567
	-0.0518144	0	0	0	0	0	0	0	0	0	0	0	0	0	0	0	0	0	0	0	0	0	-2	-3	-12.1272	-19.3815	-17.2543	-11	-6.12716	-2.12716	-4	-4	-4	-3	-3	-1	-2	-2	-2	-2	-4	0	-3	-3	-2	-1	0	-6	2.74567
	-0.0514226	0	0	0	0	0	0	0	0	0	0	0	0	0	0	0	0	0	0	0	0	0	-1	1.74567	-4.50865	-13.1445	-12.1272	-8.12716	-5.12716	-4.25433	-7	-2.12716	-3.12716	-7	-8	-1	-2	-1	-2	-3	0	-4	-1	-1	-2	-4	-1	-4	0.745674
	-0.0510308	0	0	0	0	0	0	0	0	0	0	0	0	0	0	0	0	0	0	0	0	0	0	-2.25433	-6.25433	-4.52596	-6.50865	-8.25433	-9	-2.38149	-3.25433	-0.381489	-0.381489	-5	-7	0	-2	-2	-1	-4	-1	-3	0	0	0	-2	-7	-3	-3
	-0.050639	0	0	0	0	0	0	0	0	0	0	0	0	0	0	0	0	0	0	0	0	0	0	-10	-5.38149	-13.763	-5.50865	-6.38149	-17	-7	-3.12716	-0.381489	5.49135	-2	-8	-3	-3	-2	-4	-5	-4	-3	0	0	0	-6	-14	-2.12716	-3
	-0.0502472	0	0	0	0	0	0	0	0	0	0	0	0	0	0	0	0	0	0	0	0	0	-3	-7	-13.2543	-11.2543	-7.25433	-1.50865	-10.1272	-4	-6.12716	5.49135	5.49135	-2.12716	-3	-1	0.872837	-1.12716	-1.25433	-4	-5	-3	-2	1.87284	0	-2	-8.12716	0.745674	0.745674
	-0.0498555	0	0	0	0	0	0	0	0	0	0	0	0	0	0	0	0	0	0	0	0	0	-6	-11.1272	-14.3815	-7.63581	1.49135	-11.1272	-6	1.74567	0.872837	-4.12716	1.74567	-5	-2	-3	-3	0.618511	-2.12716	1.61851	-2	-3	1.87284	3.74567	3.74567	0	0.872837	4.61851	-2.12716
	-0.0494637	0	0	0	0	0	0	0	0	0	0	0	0	0	0	0	0	0	0	0	0	0	-4	-14	-19.5087	-3.89014	1.36419	-3.12716	-0.254326	0.745674	-2	-7	-1.12716	-2	-1	-0.127163	-1	-1	6.49135	6.36419	-1	-0.127163	0.872837	1.87284	3.74567	1.87284	0	-1	-5.12716
[truncated: 1,930 more rows]
[truncated: 376 more columns]
